# Supplementary material for: Biaxial mechanical data of porcine atrioventricular valve leaflets
Source: Data Brief. 2018 Oct 3;21:358–63. doi: 10.1016/j.dib.2018.09.073 (PMC6197746; doi:10.1016/j.dib.2018.09.073)
Supplement: Supplementary file 2 — Supplementary material [file mmc2.zip]

Archive with 31 entries (30 files):
- BiaxialData/
- BiaxialData/MVAL_1.txt
- BiaxialData/MVAL_2.txt
- BiaxialData/MVAL_3.txt
- BiaxialData/MVAL_4.txt
- BiaxialData/MVAL_5.txt
- BiaxialData/MVAL_6.txt
- BiaxialData/MVPL_1.txt
- BiaxialData/MVPL_2.txt
- BiaxialData/MVPL_3.txt
- BiaxialData/MVPL_4.txt
- BiaxialData/MVPL_5.txt
- BiaxialData/MVPL_6.txt
- BiaxialData/TVAL_1.txt
- BiaxialData/TVAL_2.txt
- BiaxialData/TVAL_3.txt
- BiaxialData/TVAL_4.txt
- BiaxialData/TVAL_5.txt
- BiaxialData/TVAL_6.txt
- BiaxialData/TVPL_1.txt
- BiaxialData/TVPL_2.txt
- BiaxialData/TVPL_3.txt
- BiaxialData/TVPL_4.txt
- BiaxialData/TVPL_5.txt
- BiaxialData/TVPL_6.txt
- BiaxialData/TVSL_1.txt
- BiaxialData/TVSL_2.txt
- BiaxialData/TVSL_3.txt
- BiaxialData/TVSL_4.txt
- BiaxialData/TVSL_5.txt
- BiaxialData/TVSL_6.txt
