# Supplementary material for: Biaxial mechanical data of porcine atrioventricular valve leaflets
Source: Data Brief. 2018 Oct 3;21:358–63. doi: 10.1016/j.dib.2018.09.073 (PMC6197746; doi:10.1016/j.dib.2018.09.073)
Supplement: Supplementary file 2 — Supplementary material [file mmc2.zip › BiaxialData/MVAL_1.txt]

         1     1.1553     1.3751     0.2174     0.0000
         1     1.1685     1.3914     0.9315     3.7883
         1     1.1713     1.3919     0.0000     0.0000
         1     1.1727     1.3919     0.2174     1.3973
         1     1.1748     1.3934     0.0000     1.3973
         1     1.1803     1.4001     1.6457    -4.9993
         1     1.1810     1.4002     0.2174     0.4658
         1     1.1810     1.4007     0.9315     1.1800
         1     1.1817     1.4007     0.7142     1.3973
         1     1.1824     1.4002     0.9315     1.1800
         1     1.1831     1.4007     1.1800     1.6457
         1     1.1857     1.4048     2.8257    -0.7142
         1     1.1877     1.4085     1.4284     0.4658
         1     1.1885     1.4096     1.4284     1.6457
         1     1.1892     1.4090     0.9315     2.3599
         1     1.1912     1.4096     1.4284     2.1115
         1     1.1926     1.4096     1.4284     1.6457
         1     1.1926     1.4096     2.8257    -1.6768
         1     1.1940     1.4100     0.4658     5.8998
         1     1.1964     1.4227     0.9315     3.7883
         1     1.1963     1.4214     1.4284     2.3599
         1     1.1963     1.4214     2.6083     2.1115
         1     1.1977     1.4214     2.1115     2.1115
         1     1.1992     1.4237     1.1800     3.0741
         1     1.1998     1.4242     2.1115     1.6457
         1     1.2005     1.4237     3.0741     1.3973
         1     1.2012     1.4242     3.5399    -4.2851
         1     1.2033     1.4252     3.2915    -1.8941
         1     1.2054     1.4252     2.6083     1.8941
         1     1.2073     1.4282     2.3599     3.2915
         1     1.2081     1.4290     2.1115     3.5399
         1     1.2088     1.4295     2.8257     0.6831
         1     1.2095     1.4300     0.9315    18.2273
         1     1.2108     1.4310     4.0056    -1.4284
         1     1.2130     1.4333     3.7883     0.9315
         1     1.2130     1.4338     3.7883    -0.2484
         1     1.2137     1.4333     2.8257     4.0056
         1     1.2143     1.4375     2.8257     4.0056
         1     1.2184     1.4406     2.8257     4.4714
         1     1.2184     1.4437     2.8257     6.1482
         1     1.2220     1.4440     5.1856     0.2174
         1     1.2226     1.4407     6.1482    -4.2851
         1     1.2241     1.4451     2.8257     3.5399
         1     1.2248     1.4451     2.8257     4.9682
         1     1.2262     1.4455     4.0056     4.4714
         1     1.2276     1.4451     3.5399     4.2541
         1     1.2283     1.4461     4.2541     3.2915
         1     1.2281     1.4487     4.9682    -0.4968
         1     1.2289     1.4462     6.8624    -4.0367
         1     1.2308     1.4502     5.6824     0.2174
         1     1.2315     1.4540     4.0056     4.2541
         1     1.2335     1.4536     3.7883     5.8998
         1     1.2364     1.4563     4.0056     5.1856
         1     1.2377     1.4563     4.2541     4.4714
         1     1.2384     1.4573     4.2541     4.9682
         1     1.2391     1.4568     3.0741     1.6457
         1     1.2410     1.4605     4.7198     2.8257
         1     1.2410     1.4615     4.2541     4.7198
         1     1.2424     1.4619     4.5025     6.1482
         1     1.2431     1.4620     4.5025     5.6824
         1     1.2452     1.4620     4.5025     6.1482
         1     1.2451     1.4616     5.1856     5.8998
         1     1.2465     1.4625     4.9682     3.5399
         1     1.2494     1.4660     6.3656     7.0798
         1     1.2506     1.4690     5.4340     4.7198
         1     1.2506     1.4694     4.5025     7.5766
         1     1.2512     1.4710     5.4340     5.8998
         1     1.2527     1.4704     5.8998     5.8998
         1     1.2533     1.4705     5.6824     5.8998
         1     1.2548     1.4718     7.0798     6.8624
         1     1.2548     1.4709     8.0424     1.8941
         1     1.2568     1.4720     5.8998     6.1482
         1     1.2580     1.4759     5.8998     6.6140
         1     1.2625     1.4779     5.6824     7.5766
         1     1.2625     1.4775     6.1482     6.3656
         1     1.2637     1.4806     6.8624     4.7198
         1     1.2665     1.4811     7.7939     1.8941
         1     1.2684     1.4818     7.3282     3.5399
         1     1.2685     1.4812     5.8998     7.7939
         1     1.2699     1.4818     6.3656     7.3282
         1     1.2699     1.4812     7.0798     7.0798
         1     1.2718     1.4823     7.0798     6.1482
         1     1.2730     1.4860     9.4707     3.0741
         1     1.2730     1.4860     8.2597     2.5773
         1     1.2771     1.4860     6.1482     9.9365
         1     1.2771     1.4861     7.3282     7.5766
         1     1.2772     1.4874     7.5766     8.7565
         1     1.2777     1.4902     7.5766     8.2908
         1     1.2783     1.4910     8.2597     6.6140
         1     1.2828     1.4941     7.3282     4.2541
         1     1.2834     1.4930     7.0798     9.4707
         1     1.2837     1.4971     7.5766     9.4707
         1     1.2852     1.4971     7.7939     8.9739
         1     1.2851     1.4977     8.2597     9.2223
         1     1.2876     1.5014     8.2597     8.7565
         1     1.2876     1.5024    10.1539     7.5766
         1     1.2919     1.5019    10.8680     3.2915
         1     1.2904     1.5023     8.2597     7.7939
         1     1.2941     1.5022     8.0424    10.1849
         1     1.2962     1.5037     8.5081    10.8680
         1     1.2986     1.5064     9.4707     9.9365
         1     1.3002     1.5108    10.1539     9.4707
         1     1.3019     1.5137    10.1539    11.8306
         1     1.3040     1.5143     9.4707     8.9739
         1     1.3040     1.5143     9.6881    10.1849
         1     1.3047     1.5147     9.6881    10.8680
         1     1.3054     1.5142     9.9365    10.8680
         1     1.3060     1.5158    11.1165    10.1849
         1     1.3079     1.5197    12.0480     5.8998
         1     1.3100     1.5193    10.1539     9.9365
         1     1.3107     1.5203     9.9365    12.0791
         1     1.3121     1.5198    10.1539    12.0791
         1     1.3145     1.5241    10.8680    11.8306
         1     1.3165     1.5247    10.8680    11.1165
         1     1.3157     1.5253    11.1165    15.3705
         1     1.3197     1.5287    11.1165    11.3649
         1     1.3213     1.5319    11.1165    11.8306
         1     1.3222     1.5312    11.3338    12.2964
         1     1.3228     1.5303    11.3338    12.5448
         1     1.3235     1.5303    11.5822    12.5448
         1     1.3257     1.5307    13.7248     8.0424
         1     1.3279     1.5310    13.0106     8.9739
         1     1.3278     1.5316    12.0480    11.8306
         1     1.3285     1.5316    12.0480    14.1906
         1     1.3306     1.5317    12.5448    13.9732
         1     1.3323     1.5326    12.5448    13.7248
         1     1.3332     1.5343    15.1221     9.9365
         1     1.3336     1.5378    13.7248    10.1849
         1     1.3400     1.5373    12.7622    13.7248
         1     1.3411     1.5396    13.0106    14.9047
         1     1.3428     1.5430    13.7248    15.1532
         1     1.3434     1.5432    14.1906    15.1532
         1     1.3450     1.5439    14.9047    12.5448
         1     1.3462     1.5451    14.6563    14.1906
         1     1.3470     1.5451    14.1906    16.5505
         1     1.3484     1.5455    14.1906    16.5505
         1     1.3491     1.5460    14.4079    16.7989
         1     1.3502     1.5494    14.9047    17.2647
         1     1.3495     1.5496    16.5505    15.3705
         1     1.3515     1.5542    16.0847    15.6189
         1     1.3536     1.5546    15.6189    17.9788
         1     1.3572     1.5542    15.8363    18.2273
         1     1.3588     1.5540    16.3021    18.6930
         1     1.3601     1.5545    16.3021    18.6930
         1     1.3611     1.5586    16.3021    17.5131
         1     1.3619     1.5591    17.2647    17.9788
         1     1.3654     1.5586    17.7304    18.2273
         1     1.3643     1.5580    17.4820    19.4072
         1     1.3660     1.5597    17.7304    20.3698
         1     1.3681     1.5654    18.6930    20.3698
         1     1.3695     1.5660    18.9104    18.2273
         1     1.3696     1.5659    19.1588    20.1214
         1     1.3746     1.5657    19.1588    22.0155
         1     1.3755     1.5699    19.3762    21.7671
         1     1.3769     1.5705    19.6246    22.7297
         1     1.3791     1.5703    21.2703    21.3014
         1     1.3798     1.5718    20.8045    21.5498
         1     1.3798     1.5708    21.7671    22.7297
         1     1.3809     1.5737    21.5187    24.6239
         1     1.3824     1.5746    21.7671    25.0897
         1     1.3830     1.5747    22.2329    25.3381
         1     1.3837     1.5752    24.8412    21.5498
         1     1.3875     1.5744    25.0586    20.1214
         1     1.3886     1.5793    23.8786    26.9838
         1     1.3906     1.5783    24.1271    27.9464
         1     1.3905     1.5826    24.8412    28.4122
         1     1.3933     1.5826    26.0212    28.1638
         1     1.3925     1.5838    26.7354    26.9838
         1     1.3939     1.5832    26.7354    29.3437
         1     1.3950     1.5851    27.2012    30.0579
         1     1.3957     1.5851    27.9153    31.2379
         1     1.3966     1.5901    28.5985    31.9520
         1     1.3998     1.5897    30.0268    32.2005
         1     1.4004     1.5898    29.8095    33.3804
         1     1.4012     1.5903    31.2068    34.0946
         1     1.4053     1.5914    31.4552    35.5230
         1     1.4037     1.5959    32.1694    36.7029
         1     1.4053     1.5956    33.3494    37.4171
         1     1.4088     1.5978    36.4235    34.3430
         1     1.4077     1.5946    35.9577    35.5230
         1     1.4104     1.5982    36.1751    40.2428
         1     1.4103     1.5987    37.1377    41.9196
         1     1.4111     1.5991    38.3176    43.0995
         1     1.4117     1.5999    39.9633    43.3169
         1     1.4163     1.5999    40.6775    45.2111
         1     1.4160     1.6035    41.8575    47.1052
         1     1.4188     1.6035    43.0374    48.7820
         1     1.4196     1.6045    44.6832    50.6761
         1     1.4205     1.6069    46.5773    50.9245
         1     1.4213     1.6063    47.5399    52.5703
         1     1.4221     1.6067    49.8998    55.1786
         1     1.4227     1.6074    50.6140    56.8243
         1     1.4241     1.6074    52.7255    58.2527
         1     1.4227     1.6064    55.1165    60.6126
         1     1.4249     1.6067    57.9422    61.5752
         1     1.4254     1.6079    60.5505    60.8610
         1     1.4259     1.6119    61.2647    67.5061
         1     1.4288     1.6118    63.6246    69.4002
         1     1.4295     1.6122    65.5188    72.4743
         1     1.4288     1.6128    68.5929    75.3000
         1     1.4305     1.6138    70.9528    77.6910
         1     1.4337     1.6166    74.2753    80.5167
         1     1.4337     1.6170    76.6352    84.5534
         1     1.4358     1.6165    79.7093    87.3791
         1     1.4358     1.6171    82.7834    90.4532
         1     1.4365     1.6181    87.2859    94.4899
         1     1.4402     1.6173    90.5774    97.5640
         1     1.4393     1.6175    94.6141   102.0664
         1     1.4429     1.6189    98.8681   105.3890
         1     1.4437     1.6183   102.6564   109.6430
         1     1.4441     1.6224   107.3763   114.3939
         1     1.4441     1.6230   112.0961   119.3622
         1     1.4483     1.6256   116.3502   123.6162
         1     1.4499     1.6260   121.5668   128.8329
         1     1.4499     1.6254   127.4666   134.2979
         1     1.4514     1.6258   132.2175   139.7320
         1     1.4513     1.6254   138.1173   145.4144
         1     1.4521     1.6257   144.7623   151.8110
         1     1.4513     1.6268   150.1963   157.2761
         1     1.4534     1.6270   157.5245   163.8901
         1     1.4555     1.6274   164.6043   171.7151
         1     1.4566     1.6301   171.2493   178.1117
         1     1.4592     1.6304   179.2916   185.9367
         1     1.4599     1.6302   187.0856   193.5133
         1     1.4615     1.6341   193.2338   199.9099
         1     1.4622     1.6345   202.2387   208.4180
         1     1.4622     1.6346   211.6784   217.6714
         1     1.4636     1.6355   219.7208   225.7137
         1     1.4656     1.6356   230.6199   235.8986
         2     1.1260     1.3914     0.2174    -5.2167
         2     1.1351     1.4001     0.0000    -4.7509
         2     1.1406     1.4055     1.4284    -4.5025
         2     1.1434     1.4128     0.0000     1.1800
         2     1.1483     1.4201     0.7142    -0.4968
         2     1.1511     1.4208     0.0000     4.9682
         2     1.1511     1.4230     1.6457    -4.0367
         2     1.1518     1.4230     1.4284    -1.2110
         2     1.1525     1.4236     0.2174     2.1115
         2     1.1546     1.4245     0.0000     0.6831
         2     1.1546     1.4255     0.7142     0.4658
         2     1.1553     1.4250     1.4284    -1.6768
         2     1.1553     1.4250     0.9315     2.3599
         2     1.1587     1.4261     1.6457    -0.2484
         2     1.1595     1.4286     0.0000     4.0056
         2     1.1643     1.4328     0.4658    -0.7142
         2     1.1650     1.4358     0.0000     0.6831
         2     1.1650     1.4328     1.4284    -4.9993
         2     1.1664     1.4358     0.7142     1.1800
         2     1.1670     1.4358     0.7142     3.0741
         2     1.1677     1.4363     0.2174     3.2915
         2     1.1684     1.4368     0.4658     3.0741
         2     1.1691     1.4378     1.1800     1.6457
         2     1.1691     1.4373     1.8941     3.0741
         2     1.1720     1.4405     3.0741    -3.5709
         2     1.1726     1.4396     4.0056    -4.2851
         2     1.1734     1.4401     3.5399    -3.3225
         2     1.1733     1.4406     1.1800     3.0741
         2     1.1754     1.4401     1.1800     4.7198
         2     1.1761     1.4411     1.4284     4.2541
         2     1.1761     1.4416     2.3599     2.5773
         2     1.1775     1.4449     1.4284     5.8998
         2     1.1803     1.4513     1.6457     2.1115
         2     1.1809     1.4524     2.1115     3.0741
         2     1.1823     1.4524     1.6457     3.7883
         2     1.1823     1.4524     1.6457     5.1856
         2     1.1837     1.4529     1.6457     3.7883
         2     1.1865     1.4529     2.1115     3.2915
         2     1.1872     1.4528     2.1115     3.5399
         2     1.1914     1.4539     4.9682    -4.5025
         2     1.1914     1.4534     2.3599     2.3599
         2     1.1921     1.4534     2.1115     4.9682
         2     1.1928     1.4539     1.4284     4.7198
         2     1.1943     1.4556     2.8257     4.7198
         2     1.1942     1.4538     2.1115     5.4340
         2     1.1948     1.4602     0.7142    11.5822
         2     1.1962     1.4602     6.6140    -0.4968
         2     1.1989     1.4645     4.2541     1.6457
         2     1.1990     1.4644     3.5399     4.2541
         2     1.2017     1.4646     2.6083     4.9682
         2     1.2031     1.4646     3.0741     5.1856
         2     1.2043     1.4688     3.2915     4.4714
         2     1.2044     1.4662     4.7198     0.9315
         2     1.2057     1.4696     6.6140    -3.5709
         2     1.2062     1.4732     3.0741     4.7198
         2     1.2062     1.4736     4.5025     4.2541
         2     1.2076     1.4736     3.7883     4.9682
         2     1.2076     1.4742     3.2915     4.7198
         2     1.2092     1.4765     3.7883     5.1856
         2     1.2098     1.4780     3.7883     6.1482
         2     1.2113     1.4775     6.3656    -0.7142
         2     1.2119     1.4780     5.6824    -0.7142
         2     1.2147     1.4785     4.0056     4.9682
         2     1.2174     1.4786     4.2541     6.3656
         2     1.2174     1.4801     3.7883     6.6140
         2     1.2188     1.4801     4.0056     7.3282
         2     1.2204     1.4827     5.8998     5.6824
         2     1.2211     1.4827     5.8998     4.4714
         2     1.2209     1.4839     4.5025     5.8998
         2     1.2223     1.4838     4.0056     6.8624
         2     1.2236     1.4876     4.5025     7.5766
         2     1.2236     1.4872     4.7198     7.3282
         2     1.2243     1.4872     4.9682     6.1482
         2     1.2256     1.4882     6.3656     1.8941
         2     1.2291     1.4892     8.7565    -1.2110
         2     1.2312     1.4887     5.4340     4.7198
         2     1.2319     1.4887     4.9682     7.3282
         2     1.2333     1.4892     4.9682     8.2908
         2     1.2333     1.4892     4.9682     7.5766
         2     1.2375     1.4897     5.6824     7.5766
         2     1.2378     1.4935     7.7939     4.2541
         2     1.2391     1.4940     7.5766     1.3973
         2     1.2407     1.4966     6.1482     5.6824
         2     1.2414     1.4971     5.6824     7.5766
         2     1.2414     1.4970     4.9682     9.6881
         2     1.2428     1.4976     5.6824     9.2223
         2     1.2457     1.5006     7.5766     6.8624
         2     1.2477     1.5049     8.5081     2.1115
         2     1.2504     1.5059     6.6140     7.5766
         2     1.2504     1.5064     6.3656     8.9739
         2     1.2530     1.5096     6.3656     9.2223
         2     1.2537     1.5100     6.1482     9.6881
         2     1.2538     1.5105     6.8624     8.7565
         2     1.2544     1.5106     8.9739     6.6140
         2     1.2549     1.5145     8.0424     7.0798
         2     1.2560     1.5188     7.3282     8.5081
         2     1.2567     1.5193     6.8624     9.4707
         2     1.2610     1.5215     7.0798     9.9365
         2     1.2623     1.5221     7.0798     9.9365
         2     1.2631     1.5215     8.2597     9.2223
         2     1.2630     1.5221    10.8680     4.0056
         2     1.2645     1.5220     7.7939     7.3282
         2     1.2659     1.5225     7.5766    10.6507
         2     1.2670     1.5266     7.7939    10.6507
         2     1.2685     1.5263     8.0424    10.6507
         2     1.2685     1.5263     8.2597    11.1165
         2     1.2698     1.5275     8.7565    12.7622
         2     1.2721     1.5264     9.4707     7.7939
         2     1.2748     1.5264     8.7565    10.4023
         2     1.2773     1.5307     8.5081    10.6507
         2     1.2772     1.5303     8.2597    12.0791
         2     1.2787     1.5311     8.5081    12.2964
         2     1.2794     1.5317     9.4707    10.8680
         2     1.2816     1.5316    10.4023     9.6881
         2     1.2829     1.5326     9.2223    12.5448
         2     1.2845     1.5347     9.2223    11.5822
         2     1.2853     1.5358     9.2223    11.8306
         2     1.2877     1.5392     8.9739    13.0106
         2     1.2890     1.5378     8.7565    12.2964
         2     1.2891     1.5392     9.9365    13.7248
         2     1.2905     1.5397    11.5822     7.7939
         2     1.2932     1.5403    10.4023    12.5448
         2     1.2946     1.5398     9.6881    13.9732
         2     1.2952     1.5399     9.9365    13.7248
         2     1.2981     1.5409    10.1539    13.4764
         2     1.3010     1.5402    10.1539    13.2590
         2     1.3023     1.5458    11.1165    14.1906
         2     1.3030     1.5463    10.8680    14.6563
         2     1.3052     1.5465    11.1165    14.4390
         2     1.3049     1.5514    10.6507    15.3705
         2     1.3066     1.5532    11.1165    15.1532
         2     1.3077     1.5520    11.1165    15.1532
         2     1.3087     1.5526    11.3338    12.2964
         2     1.3086     1.5537    11.8306    15.8673
         2     1.3108     1.5547    12.0480    15.6189
         2     1.3148     1.5548    11.8306    16.0847
         2     1.3153     1.5583    12.7622    16.5505
         2     1.3160     1.5583    13.0106    16.0847
         2     1.3174     1.5588    14.9047    11.1165
         2     1.3198     1.5612    12.7622    17.0473
         2     1.3227     1.5611    12.7622    17.7615
         2     1.3234     1.5626    13.0106    18.6930
         2     1.3261     1.5622    13.7248    18.4757
         2     1.3267     1.5619    13.4764    16.7989
         2     1.3274     1.5624    14.9047    17.2647
         2     1.3286     1.5664    14.1906    18.6930
         2     1.3293     1.5673    14.4079    18.9414
         2     1.3322     1.5673    14.1906    20.3698
         2     1.3324     1.5712    14.6563    19.4072
         2     1.3332     1.5716    16.5505    15.6189
         2     1.3350     1.5739    16.0847    17.7615
         2     1.3406     1.5739    15.3705    21.7671
         2     1.3414     1.5744    15.8363    21.3014
         2     1.3414     1.5744    15.8363    21.7671
         2     1.3449     1.5749    16.3021    22.0155
         2     1.3449     1.5740    18.4446    18.4757
         2     1.3448     1.5745    16.5505    22.9471
         2     1.3459     1.5794    16.5505    22.9471
         2     1.3489     1.5792    17.0162    23.9097
         2     1.3496     1.5788    17.0162    24.3755
         2     1.3504     1.5787    17.4820    24.3755
         2     1.3557     1.5810    16.3021    27.2322
         2     1.3557     1.5815    18.4446    26.9838
         2     1.3564     1.5821    18.4446    26.9838
         2     1.3561     1.5858    18.6930    27.2322
         2     1.3569     1.5857    19.3762    28.1638
         2     1.3580     1.5866    21.5187    25.3381
         2     1.3593     1.5911    21.0529    26.9838
         2     1.3613     1.5913    20.8045    29.1264
         2     1.3644     1.5954    20.8045    30.3063
         2     1.3631     1.5953    21.5187    31.0205
         2     1.3685     1.5975    21.5187    30.7721
         2     1.3706     1.5985    21.9845    30.0579
         2     1.3714     1.5985    22.6987    33.1320
         2     1.3714     1.5985    23.4129    32.9146
         2     1.3714     1.5979    23.8786    34.5604
         2     1.3733     1.5987    23.8786    35.7403
         2     1.3728     1.5994    25.5244    36.2372
         2     1.3742     1.5994    27.2012    31.7347
         2     1.3777     1.6060    26.2386    38.3487
         2     1.3792     1.6063    26.9527    40.0254
         2     1.3815     1.6062    27.4185    40.7396
         2     1.3829     1.6061    28.5985    41.2054
         2     1.3836     1.6073    29.0953    42.8511
         2     1.3843     1.6073    30.2753    43.8137
         2     1.3843     1.6073    31.2068    44.5279
         2     1.3837     1.6077    30.9894    46.6394
         2     1.3852     1.6076    32.3868    47.8194
         2     1.3856     1.6112    33.3494    49.9619
         2     1.3861     1.6096    34.2809    50.6761
         2     1.3909     1.6140    35.7093    51.6077
         2     1.3938     1.6130    36.4235    53.5018
         2     1.3944     1.6145    38.0692    55.1786
         2     1.3945     1.6139    38.5350    58.0043
         2     1.3959     1.6149    39.4976    60.8610
         2     1.3960     1.6143    40.9259    61.3268
         2     1.3966     1.6154    42.8201    63.0036
         2     1.3967     1.6143    43.7516    65.1151
         2     1.3998     1.6178    45.3974    67.2577
         2     1.4006     1.6181    46.8257    70.5802
         2     1.3986     1.6180    49.1857    71.2944
         2     1.4017     1.6213    50.8624    74.5858
         2     1.4041     1.6246    52.5082    77.1941
         2     1.4042     1.6244    54.1539    80.2683
         2     1.4079     1.6243    55.1165    86.6649
         2     1.4092     1.6255    56.7622    92.8441
         2     1.4107     1.6248    60.7679    89.5216
         2     1.4108     1.6252    63.3762    93.5583
         2     1.4107     1.6258    65.5188    96.6324
         2     1.4121     1.6268    67.6303   101.1349
         2     1.4124     1.6282    70.4870   107.5315
         2     1.4138     1.6292    73.5611   107.9973
         2     1.4144     1.6278    77.1010   112.7171
         2     1.4145     1.6292    79.4609   117.2196
         2     1.4153     1.6291    83.0008   121.9705
         2     1.4166     1.6297    86.5717   126.9387
         2     1.4184     1.6328    90.3600   136.6579
         2     1.4219     1.6337    93.6515   136.6579
         2     1.4219     1.6333    97.9055   141.6261
         2     1.4233     1.6343   102.1596   147.7743
         2     1.4246     1.6343   106.6621   154.1709
         2     1.4233     1.6343   111.4130   160.5676
         2     1.4250     1.6361   116.5986   167.9268
         2     1.4262     1.6367   121.1010   174.0750
         2     1.4289     1.6368   126.7835   181.9000
         2     1.4276     1.6368   132.6833   189.4765
         2     1.4290     1.6377   138.1173   196.1216
         2     1.4303     1.6384   144.7623   205.3439
         2     1.4329     1.6385   151.3763   214.1004
         2     1.4330     1.6389   157.2761   222.1738
         2     1.4334     1.6430   164.3869   231.1477
         3     1.1644     1.3572     0.0000    -1.4284
         3     1.1721     1.3662     0.4658    -2.3910
         3     1.1755     1.3695     0.4658    -0.7142
         3     1.1790     1.3700     0.4658     0.6831
         3     1.1811     1.3726     0.7142     0.6831
         3     1.1818     1.3726     0.9315    -0.4968
         3     1.1846     1.3736     1.1800     2.3599
         3     1.1846     1.3737     1.4284    -3.8193
         3     1.1867     1.3742     0.7142     1.3973
         3     1.1895     1.3741     0.4658     1.1800
         3     1.1895     1.3741     0.9315     0.4658
         3     1.1929     1.3767     1.1800     0.4658
         3     1.1916     1.3766     0.7142     0.0000
         3     1.1936     1.3766     2.1115    -2.6083
         3     1.1950     1.3776     0.4658     2.1115
         3     1.1964     1.3771     1.1800     1.6457
         3     1.1957     1.3771     1.4284     0.2174
         3     1.2013     1.3796     1.1800     1.1800
         3     1.2021     1.3824     2.6083     0.4658
         3     1.2028     1.3824     2.1115     0.2174
         3     1.2041     1.3834     4.0056    -5.2167
         3     1.2048     1.3866     0.7142     2.3599
         3     1.2055     1.3877     1.6457     3.0741
         3     1.2062     1.3871     1.6457     2.3599
         3     1.2062     1.3871     1.1800     1.1800
         3     1.2062     1.3877     1.8941     2.1115
         3     1.2076     1.3877     2.1115     0.6831
         3     1.2082     1.3922     3.5399    -1.8941
         3     1.2095     1.3922     3.2915     0.2174
         3     1.2103     1.3927     1.4284     7.0798
         3     1.2130     1.3923     2.1115     1.3973
         3     1.2130     1.3933     2.1115     1.8941
         3     1.2137     1.3933     2.6083     1.1800
         3     1.2171     1.3975     2.8257     1.8941
         3     1.2177     1.3981     3.5399     0.2174
         3     1.2189     1.4007     3.7883    -3.1052
         3     1.2209     1.4014     2.1115     0.6831
         3     1.2203     1.4008     3.5399    -1.2110
         3     1.2218     1.4045     3.2915     1.6457
         3     1.2225     1.4044     2.3599     2.8257
         3     1.2232     1.4050     3.0741     3.0741
         3     1.2245     1.4051     2.3599     1.8941
         3     1.2239     1.4050     4.0056     2.5773
         3     1.2266     1.4061     3.5399     1.3973
         3     1.2280     1.4061     4.2541    -3.1052
         3     1.2285     1.4092     3.7883     1.6457
         3     1.2295     1.4130     3.0741     3.2915
         3     1.2300     1.4164     3.2915     3.2915
         3     1.2331     1.4206     3.2915     3.0741
         3     1.2338     1.4211     4.2541     0.2174
         3     1.2351     1.4217     4.0056     0.2174
         3     1.2351     1.4211     4.9682    -3.5709
         3     1.2365     1.4211     4.0056     2.3599
         3     1.2372     1.4217     4.2541     3.0741
         3     1.2379     1.4221     3.7883     3.7883
         3     1.2407     1.4222     4.5025     3.5399
         3     1.2435     1.4227     4.9682     2.3599
         3     1.2444     1.4248     5.4340     0.4658
         3     1.2456     1.4280     4.9682     2.5773
         3     1.2470     1.4280     4.9682     2.3599
         3     1.2483     1.4284     4.5025     3.2915
         3     1.2497     1.4290     4.7198     4.4714
         3     1.2503     1.4286     4.9682     4.4714
         3     1.2525     1.4296     4.5025     4.0056
         3     1.2531     1.4296     4.5025     6.3656
         3     1.2547     1.4334     5.1856     8.7565
         3     1.2561     1.4324     4.5025     4.9682
         3     1.2580     1.4369     5.1856     4.2541
         3     1.2580     1.4363     5.1856     5.6824
         3     1.2587     1.4364     4.9682     5.1856
         3     1.2600     1.4374     5.8998     4.2541
         3     1.2607     1.4374     5.6824     5.4340
         3     1.2615     1.4383     7.7939     1.8941
         3     1.2628     1.4379     8.7565    -3.8193
         3     1.2627     1.4410     5.8998     2.3599
         3     1.2629     1.4378     4.9682     6.1482
         3     1.2640     1.4410     5.4340     6.3656
         3     1.2661     1.4415     5.6824     5.8998
         3     1.2682     1.4476     5.8998     5.4340
         3     1.2702     1.4421     5.4340     2.5773
         3     1.2723     1.4486     5.1856     4.0056
         3     1.2722     1.4487     6.3656     5.6824
         3     1.2750     1.4481     6.6140     5.4340
         3     1.2758     1.4496     6.8624     5.1856
         3     1.2777     1.4498     7.3282     5.8998
         3     1.2769     1.4494     6.8624     6.3656
         3     1.2787     1.4541     9.2223     2.1115
         3     1.2788     1.4535     8.7565    -0.9626
         3     1.2801     1.4541     6.3656     5.6824
         3     1.2837     1.4540     6.3656     6.6140
         3     1.2843     1.4546     7.3282     5.6824
         3     1.2855     1.4587     7.7939     5.8998
         3     1.2900     1.4624     7.7939     6.8624
         3     1.2904     1.4675     8.2597     4.2541
         3     1.2910     1.4672     8.5081     0.0000
         3     1.2938     1.4666     8.5081     2.1115
         3     1.2930     1.4672     7.3282     7.5766
         3     1.2930     1.4678     7.5766     7.5766
         3     1.2938     1.4676     8.0424     7.5766
         3     1.2938     1.4676     8.0424     8.2908
         3     1.2969     1.4700     9.4707     7.5766
         3     1.2974     1.4708    10.1539     8.2908
         3     1.2982     1.4712     9.9365     4.4714
         3     1.2990     1.4746     8.7565     6.8624
         3     1.3019     1.4754     8.9739     7.7939
         3     1.3059     1.4761     9.2223     8.2908
         3     1.3064     1.4753     8.7565     9.2223
         3     1.3066     1.4761     6.8624    16.0847
         3     1.3088     1.4765     9.2223     8.7565
         3     1.3091     1.4793     9.2223     8.5081
         3     1.3098     1.4798     9.4707     9.4707
         3     1.3142     1.4797     9.6881     8.9739
         3     1.3147     1.4804    10.1539     8.7565
         3     1.3161     1.4819    11.5822     7.7939
         3     1.3166     1.4826    12.2964     5.4340
         3     1.3185     1.4851    11.8306     4.9682
         3     1.3193     1.4851    10.4023     8.2908
         3     1.3203     1.4897    10.1539     9.9365
         3     1.3242     1.4885    10.6507     9.6881
         3     1.3251     1.4893    10.6507     9.6881
         3     1.3256     1.4899    11.3338    10.1849
         3     1.3266     1.4901    13.2280     3.7883
         3     1.3278     1.4902    11.1165     8.5081
         3     1.3278     1.4902    10.8680    10.6507
         3     1.3286     1.4906    11.1165    10.1849
         3     1.3306     1.4913    11.3338    11.1165
         3     1.3324     1.4941    12.2964     9.9365
         3     1.3337     1.4937    13.9421     0.9315
         3     1.3379     1.4943    12.0480     7.0798
         3     1.3384     1.5029    11.8306     9.9365
         3     1.3412     1.4982    12.7622    10.6507
         3     1.3445     1.5041    12.5448    11.1165
         3     1.3447     1.5028    13.2280    10.8680
         3     1.3468     1.5038    13.9421    13.2590
         3     1.3474     1.5039    16.3021     5.6824
         3     1.3482     1.5042    14.1906    10.6507
         3     1.3478     1.5131    13.2280    12.7622
         3     1.3486     1.5131    12.7622    13.7248
         3     1.3492     1.5136    13.4764    12.7622
         3     1.3510     1.5151    14.9047    12.7622
         3     1.3517     1.5151    17.4820     6.1482
         3     1.3531     1.5155    15.1221    11.8306
         3     1.3552     1.5161    14.6563    13.9732
         3     1.3585     1.5196    14.6563    14.6563
         3     1.3585     1.5200    15.1221    13.7248
         3     1.3619     1.5207    16.3021    11.8306
         3     1.3631     1.5218    15.3705    10.1849
         3     1.3637     1.5214    15.6189    13.9732
         3     1.3645     1.5213    16.3021    15.3705
         3     1.3669     1.5252    16.3021    15.1532
         3     1.3669     1.5252    16.0847    15.3705
         3     1.3681     1.5268    16.5505    14.6563
         3     1.3687     1.5286    16.3021    15.8673
         3     1.3731     1.5327    18.1962    13.9732
         3     1.3768     1.5326    17.9788    15.3705
         3     1.3762     1.5325    17.9788    16.5505
         3     1.3775     1.5331    18.1962    16.7989
         3     1.3789     1.5335    18.6930    17.0473
         3     1.3808     1.5343    20.8045    12.7622
         3     1.3815     1.5342    20.0904    13.4764
         3     1.3811     1.5339    19.3762    16.5505
         3     1.3830     1.5371    19.8730    18.4757
         3     1.3838     1.5365    20.0904    18.2273
         3     1.3840     1.5403    20.3388    17.7615
         3     1.3862     1.5402    20.8045    17.9788
         3     1.3861     1.5408    20.5872    23.1955
         3     1.3936     1.5416    21.5187    20.1214
         3     1.3925     1.5449    21.7671    20.3698
         3     1.3941     1.5458    22.6987    20.3698
         3     1.3948     1.5453    22.9471    20.1214
         3     1.3959     1.5476    24.3444    19.8730
         3     1.3976     1.5523    24.1271    21.7671
         3     1.3989     1.5530    24.3444    21.7671
         3     1.3989     1.5524    24.3444    22.4813
         3     1.3991     1.5533    25.3070    22.9471
         3     1.4004     1.5539    26.0212    23.1955
         3     1.4062     1.5537    29.0953    19.8730
         3     1.4065     1.5584    28.3811    19.6556
         3     1.4066     1.5583    27.6669    24.3755
         3     1.4074     1.5582    28.1327    24.8412
         3     1.4101     1.5603    28.5985    25.5554
         3     1.4110     1.5600    30.4926    24.6239
         3     1.4109     1.5606    31.2068    25.5554
         3     1.4121     1.5619    31.9210    26.0522
         3     1.4123     1.5612    31.9210    27.4496
         3     1.4129     1.5618    32.6352    28.4122
         3     1.4159     1.5621    34.0635    29.1264
         3     1.4199     1.5651    34.5293    29.3437
         3     1.4204     1.5623    35.7093    30.0579
         3     1.4208     1.5711    37.3550    29.3437
         3     1.4229     1.5711    37.6034    31.7347
         3     1.4222     1.5712    38.3176    33.6288
         3     1.4236     1.5711    40.2118    33.8462
         3     1.4245     1.5714    41.3917    34.5604
         3     1.4244     1.5720    42.3233    35.0261
         3     1.4283     1.5728    44.2174    35.7403
         3     1.4283     1.5724    45.1800    38.1313
         3     1.4305     1.5737    46.3600    39.5286
         3     1.4319     1.5737    48.4715    40.0254
         3     1.4314     1.5770    51.5456    38.8455
         3     1.4328     1.5795    51.0798    43.3169
         3     1.4335     1.5805    52.7255    44.7453
         3     1.4387     1.5797    55.1165    45.2111
         3     1.4388     1.5881    57.2280    47.1052
         3     1.4388     1.5849    61.4821    42.3854
         3     1.4416     1.5883    61.7305    49.9619
         3     1.4438     1.5933    63.3762    52.1045
         3     1.4443     1.6006    65.9845    53.9986
         3     1.4441     1.5999    68.3445    55.6444
         3     1.4481     1.5997    70.9528    57.7869
         3     1.4482     1.6005    76.1694    54.4644
         3     1.4502     1.6030    76.8526    62.0410
         3     1.4496     1.6005    79.7093    64.1836
         3     1.4516     1.6040    83.0008    66.5435
         3     1.4524     1.6038    86.7891    69.4002
         3     1.4539     1.6042    90.1116    71.9775
         3     1.4558     1.6054    93.8999    74.5858
         3     1.4558     1.6054    98.1539    77.9083
         3     1.4572     1.6049   101.2280    80.2683
         3     1.4572     1.6055   105.9479    83.1250
         3     1.4598     1.6056   110.9161    87.3791
         3     1.4595     1.6097   115.1702    90.4532
         3     1.4612     1.6116   120.6353    94.2415
         3     1.4620     1.6115   126.0693    97.5640
         3     1.4633     1.6116   130.0749   101.1349
         3     1.4653     1.6127   136.4716   105.1405
         3     1.4662     1.6119   142.6198   110.1398
         3     1.4668     1.6136   148.7680   114.3939
         3     1.4668     1.6131   155.1646   119.6106
         3     1.4682     1.6140   162.4928   124.5788
         3     1.4707     1.6144   168.6410   129.0813
         3     1.4713     1.6144   176.2175   134.9811
         3     1.4712     1.6141   184.4773   140.6946
         3     1.4741     1.6170   190.6255   146.1286
         3     1.4723     1.6206   199.8478   152.2768
         3     1.4736     1.6207   209.3185   160.1018
         3     1.4761     1.6231   217.1124   166.0326
         3     1.4771     1.6207   227.5457   171.9324
         3     1.4779     1.6210   237.9480   179.5401
         4     1.1092     1.4386     1.1800    -4.7509
         4     1.1120     1.4404     1.8941    -4.5025
         4     1.1260     1.4495     2.8257    -4.2851
         4     1.1267     1.4495     0.4658     1.6457
         4     1.1308     1.4637     0.4658     4.0056
         4     1.1315     1.4647     1.8941     0.6831
         4     1.1336     1.4680     1.4284    -4.9993
         4     1.1336     1.4670     1.8941    -4.9993
         4     1.1372     1.4674     0.2174     1.1800
         4     1.1378     1.4680     0.2174     4.4714
         4     1.1385     1.4684     0.2174     4.0056
         4     1.1406     1.4680     0.2174     3.5399
         4     1.1413     1.4685     0.7142     5.1856
         4     1.1455     1.4680     2.3599    -2.3910
         4     1.1469     1.4685     0.2174     4.9682
         4     1.1483     1.4689     0.7142     5.4340
         4     1.1483     1.4695     1.4284     3.7883
         4     1.1482     1.4728     0.9315     2.8257
         4     1.1511     1.4772     3.7883    -3.5709
         4     1.1511     1.4777     2.8257     0.2174
         4     1.1518     1.4740     1.6457     2.8257
         4     1.1546     1.4783     0.9315     4.7198
         4     1.1560     1.4842     1.4284     5.8998
         4     1.1560     1.4842     1.8941     4.4714
         4     1.1588     1.4842     1.1800     8.2908
         4     1.1588     1.4847     4.5025    -1.2110
         4     1.1602     1.4842     3.2915    -1.2110
         4     1.1608     1.4891     1.4284     5.1856
         4     1.1615     1.4886     1.4284     5.6824
         4     1.1616     1.4918     1.6457     6.8624
         4     1.1630     1.4923     1.1800     6.1482
         4     1.1629     1.4923     3.2915     6.3656
         4     1.1650     1.4923     4.7198     2.8257
         4     1.1650     1.4923     0.9315     7.7939
         4     1.1657     1.4928     1.8941     6.3656
         4     1.1685     1.4938     2.1115     5.6824
         4     1.1685     1.4928     1.8941     7.0798
         4     1.1713     1.4933     2.1115     7.3282
         4     1.1727     1.4944     2.3599     5.1856
         4     1.1741     1.4933     4.2541    -1.4284
         4     1.1727     1.4943     2.1115     7.7939
         4     1.1768     1.4975     1.8941     7.7939
         4     1.1761     1.4979     2.6083     7.3282
         4     1.1782     1.4983     2.3599     7.7939
         4     1.1788     1.5016     2.6083     7.3282
         4     1.1824     1.5043     4.0056     5.6824
         4     1.1831     1.5053     5.4340     1.3973
         4     1.1823     1.5048     2.3599     7.3282
         4     1.1838     1.5048     2.8257     7.5766
         4     1.1851     1.5088     3.0741     8.2908
         4     1.1871     1.5089     3.2915     7.0798
         4     1.1878     1.5088     3.2915     7.5766
         4     1.1886     1.5113     3.5399    10.8680
         4     1.1900     1.5118     5.4340     3.7883
         4     1.1893     1.5118     2.8257     9.2223
         4     1.1913     1.5104     3.2915     9.2223
         4     1.1948     1.5119     3.2915     8.9739
         4     1.1948     1.5119     3.2915     8.9739
         4     1.1955     1.5118     4.0056     8.5081
         4     1.1997     1.5167     5.6824     5.8998
         4     1.2004     1.5177     4.7198     8.5081
         4     1.2011     1.5167     4.5025     7.7939
         4     1.2024     1.5202     4.2541     9.2223
         4     1.2045     1.5212     3.7883     9.9365
         4     1.2059     1.5212     4.5025     9.2223
         4     1.2052     1.5208     5.1856     6.3656
         4     1.2066     1.5217     5.1856     2.5773
         4     1.2085     1.5261     5.4340     6.6140
         4     1.2107     1.5274     4.7198     8.9739
         4     1.2120     1.5280     4.9682    10.8680
         4     1.2141     1.5285     4.5025    10.4023
         4     1.2141     1.5279     5.1856    10.1849
         4     1.2155     1.5289     6.8624     6.3656
         4     1.2155     1.5294     6.3656     5.4340
         4     1.2175     1.5291     5.1856     9.4707
         4     1.2189     1.5295     5.1856    11.5822
         4     1.2208     1.5327     5.6824    10.6507
         4     1.2209     1.5336     5.8998    10.6507
         4     1.2236     1.5328     5.8998    11.8306
         4     1.2250     1.5332     4.9682    15.3705
         4     1.2262     1.5371     5.6824    10.4023
         4     1.2270     1.5370     5.1856    12.0791
         4     1.2285     1.5412     5.8998    11.5822
         4     1.2285     1.5407     6.1482    11.5822
         4     1.2298     1.5407     5.8998    13.9732
         4     1.2305     1.5408     8.0424     7.0798
         4     1.2327     1.5407     5.4340    14.6563
         4     1.2341     1.5411     6.1482    13.0106
         4     1.2355     1.5416     6.3656    13.2590
         4     1.2362     1.5422     6.3656    12.7622
         4     1.2418     1.5421     7.0798    12.2964
         4     1.2416     1.5457     9.6881     7.5766
         4     1.2444     1.5461     8.5081     7.0798
         4     1.2451     1.5471     6.8624    12.5448
         4     1.2458     1.5465     6.8624    13.2590
         4     1.2465     1.5471     7.0798    14.6563
         4     1.2485     1.5467     7.0798    14.1906
         4     1.2501     1.5506     8.5081    12.7622
         4     1.2509     1.5490    10.1539     7.7939
         4     1.2535     1.5527     7.7939    14.1906
         4     1.2556     1.5533     7.5766    15.3705
         4     1.2582     1.5539     8.5081    14.6563
         4     1.2589     1.5539     7.7939    14.9047
         4     1.2599     1.5577     9.2223    14.6563
         4     1.2605     1.5611     9.4707    11.5822
         4     1.2615     1.5620     7.5766    15.6189
         4     1.2635     1.5653     8.5081    16.3331
         4     1.2641     1.5664     8.0424    17.2647
         4     1.2663     1.5658     8.5081    17.2647
         4     1.2670     1.5668     9.6881    16.5505
         4     1.2699     1.5667    10.6507    13.0106
         4     1.2747     1.5726     9.2223    16.7989
         4     1.2761     1.5735     8.9739    17.9788
         4     1.2774     1.5736     8.7565    18.2273
         4     1.2780     1.5776     9.4707    18.4757
         4     1.2787     1.5775    11.5822    17.5131
         4     1.2798     1.5823    11.8306    14.9047
         4     1.2812     1.5827    10.4023    17.7615
         4     1.2833     1.5827     9.9365    19.4072
         4     1.2840     1.5827     9.6881    19.6556
         4     1.2851     1.5874    10.8680    18.9414
         4     1.2853     1.5871     8.7565    28.6606
         4     1.2902     1.5899     9.4707    26.7354
         4     1.2903     1.5903    11.1165    19.8730
         4     1.2939     1.5902    11.1165    21.3014
         4     1.2953     1.5902    10.6507    21.3014
         4     1.2960     1.5902    11.5822    21.7671
         4     1.2973     1.5894    13.4764    18.9414
         4     1.2989     1.5911    11.5822    22.0155
         4     1.3022     1.5907    11.5822    23.4439
         4     1.3016     1.5917    11.8306    23.6613
         4     1.3036     1.5922    11.8306    24.3755
         4     1.3044     1.5922    12.7622    24.1581
         4     1.3060     1.5951    15.1221    19.6556
         4     1.3074     1.5946    13.4764    23.4439
         4     1.3074     1.5946    13.0106    24.8412
         4     1.3109     1.5974    13.0106    25.8038
         4     1.3129     1.5980    13.2280    27.4496
         4     1.3144     1.5974    13.9421    28.1638
         4     1.3165     1.5984    14.4079    27.6980
         4     1.3172     1.5984    14.6563    27.2322
         4     1.3172     1.5999    13.9421    29.3437
         4     1.3214     1.5994    14.6563    30.0579
         4     1.3220     1.6000    14.9047    30.7721
         4     1.3230     1.6074    15.6189    30.5547
         4     1.3265     1.6045    16.0847    30.0579
         4     1.3281     1.6078    16.0847    31.2379
         4     1.3286     1.6050    16.3021    33.3804
         4     1.3295     1.6083    16.5505    34.0946
         4     1.3316     1.6078    17.4820    33.8462
         4     1.3323     1.6082    17.7304    34.3430
         4     1.3328     1.6127    17.4820    36.4545
         4     1.3343     1.6126    18.1962    36.9203
         4     1.3351     1.6162    18.1962    38.3487
         4     1.3351     1.6157    18.6930    39.0628
         4     1.3394     1.6162    19.8730    40.4912
         4     1.3402     1.6161    21.5187    35.2746
         4     1.3422     1.6166    20.0904    42.1370
         4     1.3430     1.6161    20.5872    43.5653
         4     1.3430     1.6171    21.2703    43.8137
         4     1.3450     1.6170    21.9845    46.8878
         4     1.3457     1.6170    23.4129    44.9937
         4     1.3464     1.6237    22.6987    48.5336
         4     1.3480     1.6192    22.6987    50.2104
         4     1.3521     1.6241    23.8786    51.1419
         4     1.3536     1.6250    24.1271    52.8187
         4     1.3535     1.6241    27.4185    50.4277
         4     1.3536     1.6240    26.4870    53.0360
         4     1.3535     1.6237    26.2386    57.0727
         4     1.3543     1.6251    26.7354    59.6811
         4     1.3549     1.6247    27.6669    61.7926
         4     1.3550     1.6261    28.8469    63.4694
         4     1.3536     1.6255    29.5611    65.5809
         4     1.3578     1.6260    30.2753    67.7234
         4     1.3593     1.6314    31.4552    69.4002
         4     1.3635     1.6324    32.1694    71.7601
         4     1.3600     1.6320    32.8836    74.3685
         4     1.3600     1.6319    35.2435    76.2626
         4     1.3641     1.6361    35.7093    79.5851
         4     1.3613     1.6360    36.6408    81.9450
         4     1.3641     1.6370    37.8518    85.2676
         4     1.3669     1.6370    39.4976    89.2732
         4     1.3676     1.6374    40.9259    91.1673
         4     1.3670     1.6374    42.3233    94.7383
         4     1.3684     1.6401    43.7516    98.5266
         4     1.3740     1.6374    45.1800   101.8491
         4     1.3754     1.6416    46.5773   107.0347
         4     1.3747     1.6411    48.4715   109.4257
         4     1.3768     1.6444    50.1483   112.9655
         4     1.3768     1.6444    52.2598   117.9338
         4     1.3775     1.6444    54.4023   122.2189
         4     1.3783     1.6475    56.7622   126.4730
         4     1.3789     1.6470    58.6564   132.4038
         4     1.3794     1.6489    60.5505   140.4462
         4     1.3803     1.6516    62.9104   141.1603
         4     1.3809     1.6521    66.2330   147.3085
         4     1.3810     1.6481    68.5929   153.2394
         4     1.3830     1.6521    71.2012   159.1702
         4     1.3851     1.6531    74.2753   165.7842
         4     1.3851     1.6526    77.5668   173.1434
         4     1.3844     1.6532    80.4235   178.8259
         4     1.3858     1.6545    83.7150   186.8682
         4     1.3858     1.6545    87.7517   193.5133
         4     1.3857     1.6571    91.0431   200.3756
         4     1.3871     1.6575    95.5456   208.8838
         4     1.3893     1.6600    99.3339   217.4229
         4     1.3907     1.6611   103.5880   225.7137
         4     1.3913     1.6611   108.3078   235.4328
         5     1.1902     1.3115     0.0000     0.4658
         5     1.1902     1.3115     0.0000    -1.2110
         5     1.1944     1.3120     0.0000    -0.7142
         5     1.1965     1.3130     1.8941    -2.6083
         5     1.1993     1.3205     1.1800    -3.1052
         5     1.1986     1.3195     0.2174    -0.9626
         5     1.2000     1.3205     0.4658    -0.9626
         5     1.2007     1.3200     0.4658    -0.7142
         5     1.2007     1.3205     0.2174    -0.7142
         5     1.2028     1.3215     1.1800    -0.9626
         5     1.2028     1.3209     0.7142    -0.9626
         5     1.2077     1.3215     0.9315    -0.2484
         5     1.2098     1.3243     0.4658    -0.4968
         5     1.2091     1.3252     0.9315    -0.9626
         5     1.2119     1.3290     1.1800    -0.4968
         5     1.2140     1.3285     1.1800    -0.7142
         5     1.2140     1.3295     1.1800    -1.6768
         5     1.2153     1.3295     1.4284     0.6831
         5     1.2160     1.3319     0.7142    -0.4968
         5     1.2167     1.3350     1.4284     0.9315
         5     1.2167     1.3354     1.1800    -0.4968
         5     1.2181     1.3354     0.7142     0.4658
         5     1.2195     1.3355     1.1800    -0.4968
         5     1.2209     1.3359     1.8941    -0.2484
         5     1.2230     1.3359     2.1115     0.4658
         5     1.2230     1.3355     2.1115    -3.3225
         5     1.2231     1.3369     2.1115    -4.0367
         5     1.2265     1.3364     1.6457     1.6457
         5     1.2265     1.3369     2.1115     0.6831
         5     1.2284     1.3448     2.3599     0.0000
         5     1.2284     1.3438     1.8941     0.6831
         5     1.2298     1.3448     2.3599     0.2174
         5     1.2334     1.3475     2.1115     0.4658
         5     1.2333     1.3480     2.3599    -0.7142
         5     1.2348     1.3485     2.3599    -3.8193
         5     1.2354     1.3560     1.8941     2.3599
         5     1.2359     1.3522     2.6083     0.0000
         5     1.2367     1.3517     2.8257     0.4658
         5     1.2382     1.3566     2.8257     0.6831
         5     1.2389     1.3565     3.2915     0.6831
         5     1.2402     1.3565     3.0741     0.2174
         5     1.2416     1.3565     5.1856    -4.9993
         5     1.2438     1.3571     2.6083     3.0741
         5     1.2439     1.3610     3.0741     1.1800
         5     1.2481     1.3610     3.0741     1.8941
         5     1.2487     1.3658     2.8257     1.1800
         5     1.2493     1.3659     3.0741     1.1800
         5     1.2500     1.3659     3.7883     1.3973
         5     1.2507     1.3654     4.5025     0.4658
         5     1.2507     1.3659     4.5025     0.2174
         5     1.2520     1.3659     3.0741     5.6824
         5     1.2528     1.3669     3.2915     0.4658
         5     1.2528     1.3669     3.0741     1.3973
         5     1.2534     1.3669     4.0056     1.3973
         5     1.2534     1.3669     4.0056     0.9315
         5     1.2554     1.3681     3.7883     0.9315
         5     1.2554     1.3700     4.7198     0.9315
         5     1.2590     1.3700     4.7198     1.3973
         5     1.2596     1.3700     4.5025    -0.7142
         5     1.2659     1.3705     3.5399     1.6457
         5     1.2653     1.3710     4.5025     1.8941
         5     1.2666     1.3705     4.5025     2.5773
         5     1.2701     1.3733     4.5025     1.8941
         5     1.2695     1.3727     5.1856     1.3973
         5     1.2709     1.3732     4.7198     6.3656
         5     1.2715     1.3733     5.6824    -1.8941
         5     1.2730     1.3732     5.4340     1.3973
         5     1.2721     1.3766     5.4340     1.3973
         5     1.2736     1.3785     5.6824     1.8941
         5     1.2735     1.3770     5.6824     2.3599
         5     1.2742     1.3791     5.4340     2.1115
         5     1.2770     1.3791     5.4340     5.8998
         5     1.2788     1.3838     4.7198     5.1856
         5     1.2784     1.3791     5.8998     0.6831
         5     1.2815     1.3839     5.4340     3.5399
         5     1.2816     1.3852     6.1482     2.5773
         5     1.2829     1.3848     6.1482     3.0741
         5     1.2837     1.3842     6.1482     3.0741
         5     1.2850     1.3853     5.8998     4.9682
         5     1.2859     1.3893     6.6140    -5.2167
         5     1.2879     1.3894     5.6824     1.3973
         5     1.2887     1.3893     5.8998     3.0741
         5     1.2894     1.3892     6.1482     3.0741
         5     1.2936     1.3925     6.3656     4.2541
         5     1.2929     1.3930     6.6140     2.5773
         5     1.2950     1.3936     6.8624     2.5773
         5     1.2957     1.3931     8.7565    -1.4284
         5     1.2988     1.3975     8.0424     1.3973
         5     1.2980     1.3972     7.0798     2.8257
         5     1.2996     1.4012     7.0798     3.7883
         5     1.3003     1.4016     7.5766     4.0056
         5     1.3030     1.4022     7.3282     4.7198
         5     1.3072     1.4033     7.5766     5.4340
         5     1.3049     1.4029     8.7565     2.1115
         5     1.3086     1.4028    10.4023    -1.6768
         5     1.3104     1.4112     7.0798     4.4714
         5     1.3108     1.4115     7.7939     4.2541
         5     1.3109     1.4103     7.7939     5.4340
         5     1.3116     1.4113     8.0424     4.9682
         5     1.3124     1.4107     8.0424     5.1856
         5     1.3158     1.4188     8.7565     4.9682
         5     1.3173     1.4174    10.8680     0.0000
         5     1.3200     1.4214     8.7565     4.4714
         5     1.3206     1.4215     9.2223     4.0056
         5     1.3205     1.4221     9.2223     4.9682
         5     1.3244     1.4229     9.4707     5.4340
         5     1.3252     1.4238     9.2223     5.1856
         5     1.3259     1.4228    10.1539     4.0056
         5     1.3259     1.4233     9.2223     1.6457
         5     1.3271     1.4229     9.4707     2.8257
         5     1.3281     1.4270     9.6881     5.4340
         5     1.3281     1.4280     9.6881     5.8998
         5     1.3295     1.4275     9.9365     5.8998
         5     1.3308     1.4277     9.9365     6.1482
         5     1.3358     1.4280    10.8680     4.9682
         5     1.3373     1.4284    10.6507     6.8624
         5     1.3380     1.4280    12.5448     0.4658
         5     1.3399     1.4323    10.8680     7.7939
         5     1.3406     1.4322    10.4023     6.8624
         5     1.3427     1.4349    11.1165     6.3656
         5     1.3441     1.4349    11.1165     6.8624
         5     1.3448     1.4354    11.1165     4.4714
         5     1.3473     1.4400    11.5822     3.2915
         5     1.3471     1.4393    12.0480     6.6140
         5     1.3488     1.4423    12.0480     6.3656
         5     1.3487     1.4419    11.5822     7.7939
         5     1.3494     1.4424    12.0480     7.5766
         5     1.3502     1.4479    12.2964     7.7939
         5     1.3541     1.4486    11.5822     9.9365
         5     1.3535     1.4476    12.0480    13.9732
         5     1.3574     1.4484    12.2964     9.4707
         5     1.3612     1.4487    13.2280     7.5766
         5     1.3618     1.4487    12.7622     8.5081
         5     1.3625     1.4533    12.7622     9.2223
         5     1.3639     1.4544    13.4764     8.9739
         5     1.3645     1.4595    13.7248     5.4340
         5     1.3654     1.4598    13.0106    11.1165
         5     1.3667     1.4608    14.6563     7.3282
         5     1.3668     1.4597    14.4079     8.2908
         5     1.3702     1.4608    13.7248     9.9365
         5     1.3702     1.4608    14.4079     9.9365
         5     1.3701     1.4654    15.8363     8.5081
         5     1.3716     1.4658    17.7304     6.8624
         5     1.3724     1.4662    16.5505     6.6140
         5     1.3723     1.4668    14.9047     9.9365
         5     1.3760     1.4680    15.1221    10.4023
         5     1.3808     1.4679    16.0847    10.8680
         5     1.3827     1.4702    16.5505     9.6881
         5     1.3829     1.4705    18.1962     8.5081
         5     1.3839     1.4759    19.3762     1.6457
         5     1.3843     1.4770    17.2647    10.8680
         5     1.3855     1.4778    17.2647    11.3649
         5     1.3878     1.4786    17.4820    11.1165
         5     1.3883     1.4781    17.9788    11.1165
         5     1.3887     1.4788    18.6930    11.8306
         5     1.3895     1.4788    18.4446    10.1849
         5     1.3908     1.4798    19.1588     9.9365
         5     1.3938     1.4807    19.1588    12.0791
         5     1.3937     1.4813    18.6930    12.2964
         5     1.3956     1.4842    19.3762    12.5448
         5     1.3964     1.4851    20.3388    12.5448
         5     1.3983     1.4853    22.2329    10.1849
         5     1.4005     1.4852    21.0529    11.1165
         5     1.4035     1.4868    20.5872    12.2964
         5     1.4045     1.4869    21.2703    13.0106
         5     1.4058     1.4888    21.9845    13.2590
         5     1.4060     1.4889    23.1645    13.9732
         5     1.4075     1.4897    24.5928     9.2223
         5     1.4080     1.4934    23.6613    13.2590
         5     1.4087     1.4939    22.9471    14.4390
         5     1.4097     1.4995    23.4129    14.6563
         5     1.4140     1.4936    24.5928    14.6563
         5     1.4129     1.5041    25.3070    14.9047
         5     1.4151     1.5040    27.2012    12.0791
         5     1.4171     1.5041    26.2386    13.4764
         5     1.4160     1.5097    25.5244    16.7989
         5     1.4181     1.5116    26.4870    16.5505
         5     1.4200     1.5113    27.4185    17.2647
         5     1.4204     1.5122    26.4870    17.2647
         5     1.4203     1.5167    25.5244    26.5180
         5     1.4201     1.5162    29.8095    15.6189
         5     1.4214     1.5163    30.0268    17.9788
         5     1.4221     1.5162    30.7410    18.6930
         5     1.4283     1.5174    31.2068    19.1588
         5     1.4309     1.5181    32.6352    19.1588
         5     1.4322     1.5205    35.7093    12.7622
         5     1.4329     1.5205    34.2809    18.2273
         5     1.4335     1.5283    34.2809    19.4072
         5     1.4333     1.5280    34.9951    21.0529
         5     1.4345     1.5288    35.9577    21.0529
         5     1.4357     1.5286    37.8518    22.2640
         5     1.4351     1.5291    40.2118    17.7615
         5     1.4368     1.5319    39.7460    21.3014
         5     1.4405     1.5315    40.9259    22.2640
         5     1.4405     1.5331    41.1433    23.9097
         5     1.4453     1.5362    43.0374    23.9097
         5     1.4443     1.5368    44.2174    25.3381
         5     1.4455     1.5366    48.0057    19.4072
         5     1.4463     1.5360    47.0741    26.7354
         5     1.4484     1.5369    48.0057    27.6980
         5     1.4511     1.5396    49.8998    28.6606
         5     1.4512     1.5443    51.7940    29.1264
         5     1.4527     1.5509    56.0480    24.6239
         5     1.4559     1.5520    55.1165    30.3063
         5     1.4562     1.5519    57.2280    31.7347
         5     1.4557     1.5517    58.8737    32.6662
         5     1.4569     1.5525    61.4821    33.6288
         5     1.4563     1.5497    64.3388    34.3430
         5     1.4581     1.5569    68.3445    28.4122
         5     1.4594     1.5570    68.1271    37.1687
         5     1.4618     1.5596    70.9528    38.3487
         5     1.4618     1.5592    73.0953    39.3113
         5     1.4657     1.5595    77.1010    39.3113
         5     1.4662     1.5596    79.9267    42.1370
         5     1.4665     1.5599    82.3177    44.0311
         5     1.4684     1.5606    85.1433    43.3169
         5     1.4677     1.5598    88.2174    45.7079
         5     1.4697     1.5616    92.0057    46.8878
         5     1.4736     1.5608    96.0114    48.7820
         5     1.4764     1.5628   100.0481    50.6761
         5     1.4759     1.5670   103.3706    53.0360
         5     1.4772     1.5671   107.1278    54.4644
         5     1.4790     1.5667   112.0961    56.6070
         5     1.4811     1.5716   116.5986    58.5011
         5     1.4810     1.5723   122.0326    61.3268
         5     1.4810     1.5723   127.2492    63.6867
         5     1.4830     1.5724   131.7517    65.5809
         5     1.4845     1.5723   136.9373    69.1518
         5     1.4839     1.5726   143.3339    71.2944
         5     1.4866     1.5745   148.3022    74.5858
         5     1.4865     1.5754   155.6304    77.9083
         5     1.4897     1.5749   162.9585    80.2683
         5     1.4896     1.5755   168.8583    83.8392
         5     1.4925     1.5761   176.9007    87.6275
         5     1.4935     1.5807   184.4773    91.4158
         5     1.4926     1.5805   191.3396    94.7383
         5     1.4939     1.5816   199.6304    99.9549
         5     1.4946     1.5811   208.1385   103.7432
         5     1.4944     1.5870   216.6467   107.5315
         5     1.4969     1.5885   226.8316   111.7856
         5     1.4957     1.5884   237.4512   117.2196
