# Supplementary material for: Biaxial mechanical data of porcine atrioventricular valve leaflets
Source: Data Brief. 2018 Oct 3;21:358–63. doi: 10.1016/j.dib.2018.09.073 (PMC6197746; doi:10.1016/j.dib.2018.09.073)
Supplement: Supplementary file 2 — Supplementary material [file mmc2.zip › BiaxialData/MVAL_2.txt]

         1     1.0060     1.2970     0.7280    -4.2978
         1     1.0110     1.3191     0.5402    -1.9728
         1     1.0137     1.3252     0.1879     0.1879
         1     1.0155     1.3296     0.3758     1.4326
         1     1.0164     1.3308     0.3758     0.5402
         1     1.0169     1.3312     0.0000     1.0803
         1     1.0187     1.3360     0.3758     2.1606
         1     1.0191     1.3376     0.0000     1.7849
         1     1.0191     1.3376     0.3758     1.9728
         1     1.0196     1.3389     0.0000     1.6205
         1     1.0214     1.3421     1.0803    -2.5129
         1     1.0219     1.3437     1.0803     1.2447
         1     1.0228     1.3445     0.1879     2.6773
         1     1.0232     1.3457     0.5402     2.3250
         1     1.0241     1.3469     0.5402     2.6773
         1     1.0241     1.3477     0.1879     3.5932
         1     1.0250     1.3501     0.3758     3.9455
         1     1.0259     1.3513     0.3758     3.0531
         1     1.0264     1.3526     1.4326     2.1606
         1     1.0273     1.3538     0.7280     2.6773
         1     1.0277     1.3550     0.8924     2.5129
         1     1.0282     1.3562     1.4326     1.4326
         1     1.0291     1.3578     1.0803    -2.5129
         1     1.0295     1.3586     1.4326     0.7280
         1     1.0300     1.3590     1.4326     3.4054
         1     1.0304     1.3603     0.3758     3.7576
         1     1.0318     1.3619     1.2682     3.2175
         1     1.0313     1.3627     1.4326     3.4054
         1     1.0322     1.3635     1.0803     1.2447
         1     1.0327     1.3651     0.7280     8.5956
         1     1.0336     1.3667     0.5402     3.0531
         1     1.0340     1.3683     1.6205     3.5932
         1     1.0345     1.3683     1.0803     4.1099
         1     1.0354     1.3699     1.4326     4.1099
         1     1.0358     1.3712     0.8924     4.8379
         1     1.0367     1.3724     2.1606    -0.3523
         1     1.0376     1.3736     1.6205     3.2175
         1     1.0376     1.3748     1.6205     3.7576
         1     1.0376     1.3760     1.2682     5.0258
         1     1.0390     1.3776     1.4326     5.0258
         1     1.0399     1.3789     1.0803     4.6501
         1     1.0399     1.3797     2.1606     6.4584
         1     1.0412     1.3805     1.2682     5.0258
         1     1.0412     1.3821     1.0803     5.3781
         1     1.0412     1.3833     1.8084     5.1902
         1     1.0421     1.3841     1.8084     4.8379
         1     1.0435     1.3858     1.6205     5.1902
         1     1.0443     1.3874     2.1606     4.8379
         1     1.0453     1.3885     2.1606     4.2978
         1     1.0453     1.3898     2.1606     3.5932
         1     1.0462     1.3910     2.3250     6.0827
         1     1.0466     1.3926     2.5129     5.7304
         1     1.0471     1.3934     2.1606     5.5425
         1     1.0480     1.3950     2.5129     5.3781
         1     1.0489     1.3962     4.4857     1.6205
         1     1.0493     1.3983     3.9455     1.6205
         1     1.0502     1.3991     3.0531     4.1099
         1     1.0516     1.4011     2.3250     6.0827
         1     1.0520     1.4019     2.1606     7.1630
         1     1.0520     1.4027     2.8652     6.6228
         1     1.0533     1.4036     2.3250     6.2705
         1     1.0542     1.4052     2.3250     5.3781
         1     1.0537     1.4052     3.4054     5.5425
         1     1.0547     1.4076     3.0531     7.5153
         1     1.0550     1.4093     3.0531     7.3509
         1     1.0564     1.4109     2.8652     7.8910
         1     1.0564     1.4121     3.5932     6.9986
         1     1.0573     1.4133     4.4857     1.0803
         1     1.0582     1.4145     4.1334     8.4312
         1     1.0586     1.4158     3.9455     6.9986
         1     1.0591     1.4174     4.1334     7.5153
         1     1.0599     1.4182     4.1334     7.7031
         1     1.0613     1.4206     3.9455     8.0554
         1     1.0618     1.4218     3.9455     7.5153
         1     1.0622     1.4231     4.4857    10.2161
         1     1.0635     1.4243     3.9455     8.4312
         1     1.0630     1.4255     4.4857     8.2433
         1     1.0649     1.4267     4.2978     8.7835
         1     1.0653     1.4283     4.6501     8.5956
         1     1.0653     1.4296     4.6501     8.4312
         1     1.0661     1.4308     3.5932    11.4608
         1     1.0680     1.4332     4.8379     8.9479
         1     1.0675     1.4340     4.8379     8.7835
         1     1.0688     1.4356     5.0258     9.3236
         1     1.0693     1.4369     5.1902     9.4880
         1     1.0701     1.4377     4.8379    10.0282
         1     1.0706     1.4389     4.8379     7.8910
         1     1.0720     1.4405     5.7304     8.5956
         1     1.0724     1.4426     5.3781     9.4880
         1     1.0732     1.4438     5.1902     9.8638
         1     1.0741     1.4450     5.3781    10.2161
         1     1.0741     1.4463     5.3781    10.3804
         1     1.0750     1.4475     6.6228     6.0827
         1     1.0763     1.4499     6.6228     5.9183
         1     1.0758     1.4504     6.0827    11.2964
         1     1.0772     1.4520     6.0827    11.2964
         1     1.0780     1.4528     6.2705    11.4608
         1     1.0785     1.4552     5.9183    11.4608
         1     1.0794     1.4565     6.6228     9.4880
         1     1.0798     1.4577     6.6228     8.4312
         1     1.0807     1.4589     6.4584    10.9206
         1     1.0816     1.4601     6.9751    11.8130
         1     1.0829     1.4617     6.6228    11.8130
         1     1.0829     1.4630     6.4584    12.5411
         1     1.0833     1.4642     6.8107    12.1888
         1     1.0842     1.4659     5.9183    12.0009
         1     1.0846     1.4675     6.6228    13.6214
         1     1.0854     1.4687     6.9751    13.2691
         1     1.0868     1.4704     7.1630    13.4335
         1     1.0877     1.4715     7.3509    13.2691
         1     1.0885     1.4728     7.3509    13.0812
         1     1.0885     1.4749     8.9479     9.6759
         1     1.0898     1.4761     8.0554    13.4335
         1     1.0907     1.4765     7.8675    14.5138
         1     1.0912     1.4789     7.8675    14.3260
         1     1.0916     1.4802     8.2433    14.5138
         1     1.0929     1.4818     8.4077    14.8661
         1     1.0933     1.4838     9.6759    10.5683
         1     1.0946     1.4851     8.2433    14.7017
         1     1.0946     1.4867     8.4077    15.4063
         1     1.0960     1.4883     8.0554    16.2987
         1     1.0968     1.4896     8.7835    15.9464
         1     1.0972     1.4916     8.4077    16.4866
         1     1.0976     1.4933     9.1357    14.5138
         1     1.0985     1.4945     8.7835    16.8389
         1     1.0993     1.4957     9.1357    16.6510
         1     1.0998     1.4969    10.0282    17.1912
         1     1.1002     1.4985    10.0282    17.7313
         1     1.1016     1.5001    11.6252    14.3260
         1     1.1023     1.5019    10.2161    18.8116
         1     1.1028     1.5035    10.3804    18.0836
         1     1.1041     1.5051    10.2161    19.3518
         1     1.1046     1.5067    10.3804    19.7041
         1     1.1054     1.5084    11.1085    18.4594
         1     1.1062     1.5096    11.1085    19.7041
         1     1.1071     1.5113    11.1085    20.0563
         1     1.1080     1.5121    11.1085    21.1367
         1     1.1085     1.5137    11.4608    20.9723
         1     1.1097     1.5154    11.2729    21.4889
         1     1.1101     1.5170    11.4608    20.7844
         1     1.1106     1.5186    12.1653    22.0291
         1     1.1114     1.5202    12.1653    23.6496
         1     1.1122     1.5215    12.3532    23.2973
         1     1.1127     1.5231    12.5411    23.4617
         1     1.1135     1.5240    12.8934    24.3541
         1     1.1140     1.5256    14.1381    19.3518
         1     1.1148     1.5272    13.4335    25.6223
         1     1.1156     1.5290    13.2456    25.6223
         1     1.1170     1.5305    13.5979    25.9746
         1     1.1174     1.5317    13.7858    26.8670
         1     1.1187     1.5334    14.1381    26.8670
         1     1.1186     1.5346    14.4904    27.5951
         1     1.1199     1.5367    14.3260    27.7595
         1     1.1213     1.5375    15.0305    28.6754
         1     1.1212     1.5391    15.7586    28.8398
         1     1.1221     1.5400    15.5707    29.9201
         1     1.1229     1.5421    15.3828    31.5406
         1     1.1234     1.5440    15.7586    32.2452
         1     1.1246     1.5445    16.6510    31.5406
         1     1.1255     1.5465    16.8154    32.5974
         1     1.1259     1.5482    17.3555    33.4899
         1     1.1264     1.5489    18.0836    34.2179
         1     1.1273     1.5502    19.1404    28.6754
         1     1.1281     1.5518    18.4359    34.2179
         1     1.1290     1.5535    18.9760    36.7308
         1     1.1298     1.5547    19.3283    37.8111
         1     1.1306     1.5564    19.5162    38.3278
         1     1.1315     1.5584    20.4086    39.4081
         1     1.1320     1.5596    20.5730    39.4081
         1     1.1329     1.5604    21.3011    41.5688
         1     1.1338     1.5616    22.0056    42.2733
         1     1.1341     1.5637    22.3579    43.5415
         1     1.1350     1.5648    22.8980    44.4340
         1     1.1363     1.5662    23.2738    45.3264
         1     1.1367     1.5673    23.9784    47.1113
         1     1.1375     1.5694    24.7064    49.0840
         1     1.1384     1.5703    25.7632    49.2719
         1     1.1397     1.5723    26.3034    50.8689
         1     1.1397     1.5731    27.1958    50.1643
         1     1.1411     1.5751    28.2762    51.7848
         1     1.1415     1.5759    28.8163    55.5424
         1     1.1423     1.5776    29.7088    56.2470
         1     1.1432     1.5792    30.0610    58.2198
         1     1.1436     1.5800    31.1413    60.1925
         1     1.1445     1.5812    32.1982    61.6251
         1     1.1459     1.5828    33.2785    63.2456
         1     1.1458     1.5844    34.3588    65.3827
         1     1.1467     1.5856    35.7914    67.3555
         1     1.1480     1.5861    36.6838    69.3282
         1     1.1485     1.5880    37.9286    71.1131
         1     1.1498     1.5893    39.1968    73.0859
         1     1.1498     1.5909    40.4415    75.0586
         1     1.1512     1.5921    42.0385    77.3837
         1     1.1517     1.5929    43.4711    79.7087
         1     1.1530     1.5945    45.0915    82.0572
         1     1.1534     1.5961    47.2287    84.9224
         1     1.1538     1.5970    48.6613    87.2474
         1     1.1547     1.5985    50.6340    89.9248
         1     1.1561     1.5994    52.9591    92.9778
         1     1.1560     1.6010    54.9318    95.8430
         1     1.1569     1.6018    57.0690    98.8961
         1     1.1574     1.6038    59.9342   102.1136
         1     1.1583     1.6054    62.0948   104.9787
         1     1.1593     1.6057    65.1244   108.1962
         1     1.1606     1.6074    68.1540   112.3296
         1     1.1606     1.6086    70.6669   115.5471
         1     1.1621     1.6101    74.0723   120.5729
         1     1.1625     1.6106    77.8299   123.4381
         1     1.1633     1.6122    80.8595   126.8435
         1     1.1633     1.6130    84.8050   130.9534
         1     1.1643     1.6149    88.7270   135.6034
         1     1.1651     1.6158    92.8604   139.9247
         1     1.1652     1.6170    98.0506   145.4672
         1     1.1661     1.6178   102.7007   150.1173
         1     1.1671     1.6197   107.5151   154.6029
         1     1.1684     1.6210   113.2455   160.6856
         1     1.1684     1.6222   119.8684   167.6842
         1     1.1698     1.6237   124.3305   171.9820
         1     1.1698     1.6245   130.6011   175.3873
         1     1.1707     1.6258   137.3883   181.4700
         1     1.1712     1.6265   143.6588   187.2004
         1     1.1716     1.6278   152.0665   194.0111
         1     1.1725     1.6294   160.1219   201.0096
         1     1.1730     1.6302   167.9895   207.0923
         1     1.1735     1.6318   177.2896   214.2553
         1     1.1740     1.6325   187.1299   222.1463
         1     1.1744     1.6337   196.6179   229.4972
         1     1.1753     1.6354   207.3506   237.7170
         2     0.9977     1.3022     0.0000    -5.5425
         2     0.9977     1.3038     0.3758    -2.6773
         2     1.0005     1.3255     0.3758    -2.6773
         2     1.0042     1.3408     0.0000     1.7849
         2     1.0046     1.3416     0.0000     0.8924
         2     1.0064     1.3464     0.5402     0.5402
         2     1.0082     1.3493     0.1879     0.8924
         2     1.0082     1.3496     0.0000     1.2447
         2     1.0091     1.3513     0.1879     1.7849
         2     1.0096     1.3512     0.1879     1.9728
         2     1.0105     1.3529     0.0000     2.1606
         2     1.0105     1.3541     0.1879     2.1606
         2     1.0109     1.3553     0.7280    -1.2447
         2     1.0114     1.3561     0.8924    -1.0803
         2     1.0136     1.3601     0.1879     1.6205
         2     1.0155     1.3646     0.3758     3.7576
         2     1.0155     1.3650     0.5402     3.4054
         2     1.0163     1.3666     0.5402     2.8652
         2     1.0168     1.3670     0.1879     3.5932
         2     1.0177     1.3682     0.1879     3.0531
         2     1.0177     1.3702     0.0000     7.1630
         2     1.0186     1.3726     0.5402     3.4054
         2     1.0195     1.3738     0.0000     3.7576
         2     1.0205     1.3746     0.0000     3.7576
         2     1.0209     1.3759     0.3758     3.9455
         2     1.0209     1.3775     0.3758     3.2175
         2     1.0227     1.3787     0.3758     5.9183
         2     1.0231     1.3795     0.1879     8.2433
         2     1.0231     1.3803     0.8924     2.8652
         2     1.0240     1.3819     1.0803     3.9455
         2     1.0240     1.3835     1.0803     3.9455
         2     1.0254     1.3847     1.0803     4.1099
         2     1.0259     1.3855     0.7280     5.5425
         2     1.0263     1.3868     2.1606     0.1879
         2     1.0277     1.3880     1.4326     3.7576
         2     1.0281     1.3896     1.4326     4.2978
         2     1.0281     1.3908     1.6205     4.6501
         2     1.0286     1.3924     0.7280     5.1902
         2     1.0295     1.3940     0.5402     7.7031
         2     1.0304     1.3949     2.5129     2.1606
         2     1.0304     1.3965     1.0803     3.9455
         2     1.0313     1.3973     1.4326     5.3781
         2     1.0322     1.3981     1.4326     5.5425
         2     1.0326     1.4001     1.4326     5.5425
         2     1.0331     1.4013     0.8924     6.9986
         2     1.0339     1.4021     1.2682     8.0554
         2     1.0339     1.4029     1.0803     9.8638
         2     1.0348     1.4050     1.2682     6.4584
         2     1.0358     1.4058     1.2682     6.2705
         2     1.0362     1.4074     1.2682     6.2705
         2     1.0362     1.4090     1.9728     6.0827
         2     1.0375     1.4102     1.8084     7.8910
         2     1.0380     1.4114     2.7008     2.5129
         2     1.0389     1.4130     1.0803     6.9986
         2     1.0393     1.4135     1.2682     6.9986
         2     1.0402     1.4151     1.8084     6.2705
         2     1.0412     1.4163     2.1606     6.2705
         2     1.0416     1.4179     2.5129     6.2705
         2     1.0416     1.4195     4.2978     1.7849
         2     1.0434     1.4207     2.5129     7.1630
         2     1.0443     1.4220     2.1606     8.4312
         2     1.0443     1.4228     2.8652     6.8107
         2     1.0447     1.4236     1.9728     7.7031
         2     1.0456     1.4256     2.7008     6.9986
         2     1.0466     1.4276     3.7576     5.1902
         2     1.0470     1.4284     2.1606    11.1085
         2     1.0479     1.4301     2.8652     7.7031
         2     1.0488     1.4309     2.7008     7.5153
         2     1.0497     1.4321     2.8652     7.7031
         2     1.0497     1.4337     2.3250     8.4312
         2     1.0505     1.4346     3.2175     9.4880
         2     1.0524     1.4365     2.1606     7.8910
         2     1.0523     1.4374     2.8652     8.5956
         2     1.0532     1.4394     2.8652     8.2433
         2     1.0532     1.4402     3.2175     8.4312
         2     1.0541     1.4422     4.1334     8.4312
         2     1.0541     1.4438     4.2978     7.7031
         2     1.0559     1.4451     2.1606    14.7017
         2     1.0563     1.4463     2.8652    11.1085
         2     1.0572     1.4471     3.7576     8.5956
         2     1.0572     1.4487     4.2978     9.1357
         2     1.0581     1.4508     3.9455     9.4880
         2     1.0590     1.4516     4.6501     9.3236
         2     1.0599     1.4532     6.0827     4.2978
         2     1.0603     1.4548     4.4857     8.7835
         2     1.0612     1.4557     4.4857     9.8638
         2     1.0621     1.4573     4.6501    10.0282
         2     1.0625     1.4581     4.8379    10.3804
         2     1.0634     1.4601     4.8379     9.8638
         2     1.0642     1.4614     5.7304     6.4584
         2     1.0647     1.4641     5.0258    10.3804
         2     1.0651     1.4654     4.4857    10.7562
         2     1.0665     1.4666     5.3781    11.1085
         2     1.0669     1.4682     5.1902    11.4608
         2     1.0678     1.4690     5.1902    11.1085
         2     1.0687     1.4711     6.6228     7.3509
         2     1.0700     1.4723     5.5425    11.2964
         2     1.0705     1.4739     5.5425    11.4608
         2     1.0709     1.4748     5.9183    12.3532
         2     1.0718     1.4772     5.7304    12.0009
         2     1.0726     1.4784     6.4584    10.2161
         2     1.0735     1.4797     5.7304    12.1888
         2     1.0739     1.4813     6.2705    11.6486
         2     1.0744     1.4829     6.6228    13.0812
         2     1.0753     1.4841     6.0827    13.2691
         2     1.0761     1.4853     6.4584    13.2691
         2     1.0770     1.4874     6.9751    12.5411
         2     1.0770     1.4886     6.4584    13.6214
         2     1.0788     1.4898     6.8107    12.7290
         2     1.0792     1.4911     6.8107    14.7017
         2     1.0801     1.4927     6.9751    14.5138
         2     1.0805     1.4947     7.3509    14.5138
         2     1.0818     1.4960     8.4077    13.2691
         2     1.0823     1.4980     6.9751    14.8661
         2     1.0831     1.4992     8.0554    13.9737
         2     1.0840     1.5000     7.5153    15.9464
         2     1.0844     1.5017     7.5153    15.9464
         2     1.0853     1.5037     7.5153    16.4866
         2     1.0862     1.5050     9.3001    11.8130
         2     1.0866     1.5066     8.9479    14.3260
         2     1.0875     1.5082     8.2433    16.4866
         2     1.0883     1.5098     8.2433    17.0268
         2     1.0887     1.5111     8.5956    17.0268
         2     1.0896     1.5123     8.2433    17.7313
         2     1.0905     1.5140     8.5956    18.2715
         2     1.0909     1.5156     9.1357    16.4866
         2     1.0923     1.5168     9.1357    17.3790
         2     1.0931     1.5184     9.1357    18.2715
         2     1.0940     1.5197     8.9479    19.1639
         2     1.0935     1.5209     8.9479    18.9995
         2     1.0948     1.5229     9.6759    18.8116
         2     1.0962     1.5245     9.4880    20.2442
         2     1.0966     1.5258     9.6759    20.5965
         2     1.0970     1.5274     9.8403    20.4321
         2     1.0983     1.5287    10.3804    20.5965
         2     1.0986     1.5308    10.3804    21.3245
         2     1.0996     1.5319    11.2729    18.8116
         2     1.1004     1.5336    10.7327    21.4889
         2     1.1013     1.5356    10.7327    22.4049
         2     1.1022     1.5372    10.5683    23.4617
         2     1.1034     1.5381    10.9206    23.2973
         2     1.1034     1.5397    11.2729    23.4617
         2     1.1038     1.5413    11.2729    24.0019
         2     1.1047     1.5430    12.0009    25.0822
         2     1.1055     1.5446    12.0009    25.0822
         2     1.1064     1.5458    12.1653    25.4344
         2     1.1078     1.5482    12.3532    24.5420
         2     1.1082     1.5490    12.8934    26.5148
         2     1.1090     1.5507    13.0578    27.0549
         2     1.1099     1.5520    13.4335    27.2193
         2     1.1107     1.5532    13.2456    28.4875
         2     1.1111     1.5549    13.7858    29.0277
         2     1.1120     1.5561    14.3260    29.9201
         2     1.1128     1.5577    14.1381    29.5678
         2     1.1132     1.5598    14.1381    30.6247
         2     1.1145     1.5606    15.0305    31.7050
         2     1.1154     1.5626    15.2184    32.2452
         2     1.1153     1.5643    15.3828    33.1376
         2     1.1162     1.5659    16.8154    31.3527
         2     1.1175     1.5667    16.1108    33.8656
         2     1.1184     1.5684    16.2987    34.7581
         2     1.1192     1.5700    17.0033    36.8952
         2     1.1196     1.5716    16.6510    37.6233
         2     1.1205     1.5728    17.3555    37.9755
         2     1.1213     1.5741    18.0836    37.8111
         2     1.1222     1.5761    18.2480    39.9483
         2     1.1231     1.5773    18.7881    41.0286
         2     1.1235     1.5786    18.9760    42.2733
         2     1.1243     1.5802    19.3283    43.0014
         2     1.1252     1.5814    20.2207    43.7059
         2     1.1261     1.5831    20.7609    44.9741
         2     1.1265     1.5843    21.3011    46.7590
         2     1.1269     1.5859    21.4655    48.0037
         2     1.1277     1.5868    23.4382    47.2992
         2     1.1286     1.5888    23.6261    47.4635
         2     1.1294     1.5897    23.4382    51.2447
         2     1.1308     1.5917    23.7905    53.2174
         2     1.1312     1.5929    24.7064    54.2742
         2     1.1317     1.5945    25.2231    55.7068
         2     1.1330     1.5957    25.9511    57.5152
         2     1.1334     1.5973    27.0314    58.7599
         2     1.1346     1.5986    27.1958    60.3804
         2     1.1346     1.5994    28.0883    61.9774
         2     1.1355     1.6006    28.6284    63.0577
         2     1.1368     1.6023    29.5209    65.2183
         2     1.1377     1.6039    30.9535    67.7078
         2     1.1381     1.6047    31.8459    69.5161
         2     1.1391     1.6067    32.7383    71.1131
         2     1.1394     1.6080    34.0065    73.2738
         2     1.1408     1.6091    34.5232    75.2465
         2     1.1412     1.6112    36.1437    77.9238
         2     1.1421     1.6120    37.0361    80.6246
         2     1.1434     1.6132    38.2808    82.4095
         2     1.1443     1.6144    39.9013    84.5466
         2     1.1452     1.6156    41.5218    87.0596
         2     1.1461     1.6169    42.9309    89.9248
         2     1.1461     1.6181    44.3635    93.1657
         2     1.1474     1.6193    45.7961    95.6551
         2     1.1478     1.6205    47.4166    98.1680
         2     1.1489     1.6224    49.0136   101.0332
         2     1.1493     1.6240    51.1742   104.7909
         2     1.1497     1.6240    52.9591   107.4917
         2     1.1510     1.6261    55.4720   111.2493
         2     1.1510     1.6269    57.7970   114.8425
         2     1.1524     1.6284    59.0417   117.8721
         2     1.1533     1.6297    61.3668   127.1957
         2     1.1542     1.6305    64.9365   125.9510
         2     1.1547     1.6325    67.4494   129.7086
         2     1.1556     1.6333    69.9623   133.6542
         2     1.1565     1.6345    72.9919   138.3042
         2     1.1573     1.6353    75.3170   142.2497
         2     1.1574     1.6373    79.2625   147.6278
         2     1.1579     1.6380    83.1845   152.8181
         2     1.1588     1.6393    86.2376   157.1158
         2     1.1592     1.6409    89.8073   162.1182
         2     1.1602     1.6412    93.9172   169.8213
         2     1.1611     1.6428    97.8627   177.3601
         2     1.1620     1.6441   102.8651   178.4404
         2     1.1629     1.6452   108.4076   184.7109
         2     1.1634     1.6468   112.8933   190.0656
         2     1.1639     1.6476   118.6236   196.7119
         2     1.1643     1.6488   124.3305   204.0392
         2     1.1652     1.6496   129.7086   209.9575
         2     1.1657     1.6505   136.6837   217.1205
         2     1.1663     1.6527   143.4710   224.4713
         2     1.1672     1.6539   149.9294   231.6343
         2     1.1681     1.6547   157.6090   239.8776
         3     1.0036     1.2584     0.3758    -3.4054
         3     1.0099     1.2877     0.1879    -5.3781
         3     1.0109     1.2937     0.0000    -1.2447
         3     1.0127     1.3002     0.5402    -1.7849
         3     1.0131     1.3026     0.0000    -1.0803
         3     1.0167     1.3082     0.5402    -1.7849
         3     1.0176     1.3114     0.0000     0.1879
         3     1.0199     1.3167     0.5402    -3.0531
         3     1.0217     1.3187     0.1879    -0.3523
         3     1.0217     1.3195     0.1879     0.7280
         3     1.0222     1.3203     0.3758     0.8924
         3     1.0226     1.3215     0.3758     0.8924
         3     1.0235     1.3231     0.1879     0.8924
         3     1.0244     1.3251     0.3758     0.0000
         3     1.0244     1.3259     0.5402     0.8924
         3     1.0258     1.3272     0.3758     1.4326
         3     1.0267     1.3280     0.7280     1.7849
         3     1.0267     1.3296     0.3758     1.0803
         3     1.0276     1.3304     0.8924     2.5129
         3     1.0280     1.3320     1.0803     6.9986
         3     1.0280     1.3320     0.7280     1.0803
         3     1.0289     1.3340     0.8924     1.2447
         3     1.0303     1.3348     0.3758     2.1606
         3     1.0303     1.3356     0.7280     1.7849
         3     1.0303     1.3364     0.1879     2.5129
         3     1.0317     1.3376     1.4326     1.6205
         3     1.0330     1.3405     0.8924     2.6773
         3     1.0335     1.3416     0.8924     1.6205
         3     1.0344     1.3421     1.4326     1.9728
         3     1.0343     1.3433     1.2682     2.6773
         3     1.0348     1.3445     1.6205     2.5129
         3     1.0362     1.3457     1.0803     1.2447
         3     1.0362     1.3465     0.3758     8.5956
         3     1.0366     1.3481     1.4326     2.3250
         3     1.0371     1.3485     1.6205     2.5129
         3     1.0379     1.3498     1.0803     3.4054
         3     1.0384     1.3514     1.6205     2.6773
         3     1.0388     1.3522     1.4326     3.4054
         3     1.0393     1.3538     1.2682     6.0827
         3     1.0401     1.3546     1.8084     1.4326
         3     1.0406     1.3558     1.6205     2.1606
         3     1.0415     1.3574     1.0803     3.5932
         3     1.0420     1.3582     0.8924     3.5932
         3     1.0424     1.3590     1.6205     3.7576
         3     1.0433     1.3610     1.4326     3.7576
         3     1.0438     1.3623     0.3758     9.1357
         3     1.0452     1.3635     1.8084     4.1099
         3     1.0451     1.3647     1.9728     3.7576
         3     1.0460     1.3651     2.1606     4.1099
         3     1.0464     1.3671     1.9728     4.2978
         3     1.0464     1.3684     1.2682     5.9183
         3     1.0473     1.3696     1.0803     8.7835
         3     1.0487     1.3708     2.3250     3.5932
         3     1.0487     1.3716     2.1606     4.2978
         3     1.0496     1.3732     2.7008     4.1099
         3     1.0505     1.3744     1.9728     4.4857
         3     1.0514     1.3757     2.3250     4.1099
         3     1.0514     1.3777     2.1606     8.9479
         3     1.0518     1.3789     1.9728     8.5956
         3     1.0532     1.3793     2.3250     4.4857
         3     1.0536     1.3805     3.0531     4.4857
         3     1.0541     1.3821     2.3250     5.0258
         3     1.0550     1.3833     2.5129     5.0258
         3     1.0550     1.3841     3.2175     4.2978
         3     1.0554     1.3854     4.1334     0.3523
         3     1.0568     1.3870     3.0531     3.4054
         3     1.0576     1.3886     2.8652     4.8379
         3     1.0585     1.3902     3.2175     5.7304
         3     1.0585     1.3911     2.8652     6.4584
         3     1.0599     1.3919     2.8652     6.6228
         3     1.0607     1.3931     1.4326     9.3236
         3     1.0607     1.3943     3.5932     4.2978
         3     1.0616     1.3959     3.7576     5.3781
         3     1.0616     1.3972     3.7576     6.4584
         3     1.0629     1.3988     3.7576     6.0827
         3     1.0638     1.4000     3.9455     6.2705
         3     1.0643     1.4016     3.7576     6.2705
         3     1.0647     1.4029     3.9455     5.1902
         3     1.0656     1.4037     4.2978     5.5425
         3     1.0660     1.4049     4.4857     6.6228
         3     1.0665     1.4061     4.1334     6.8107
         3     1.0683     1.4077     4.4857     6.4584
         3     1.0683     1.4097     4.4857     6.6228
         3     1.0692     1.4110     4.1334     6.0827
         3     1.0696     1.4114     4.8379     5.1902
         3     1.0704     1.4131     4.8379     7.1630
         3     1.0704     1.4139     4.8379     7.5153
         3     1.0718     1.4151     4.8379     7.5153
         3     1.0717     1.4163     4.8379     7.5153
         3     1.0731     1.4183     5.5425     6.8107
         3     1.0744     1.4200     4.4857     6.9986
         3     1.0744     1.4212     5.3781     7.8910
         3     1.0762     1.4224     5.3781     8.4312
         3     1.0762     1.4240     5.5425     8.2433
         3     1.0771     1.4256     5.7304     7.8910
         3     1.0784     1.4269     5.9183     5.0258
         3     1.0784     1.4281     6.8107     6.0827
         3     1.0797     1.4297     6.0827     7.7031
         3     1.0802     1.4310     6.0827     9.1357
         3     1.0806     1.4322     6.2705     8.7835
         3     1.0814     1.4342     5.7304     9.4880
         3     1.0823     1.4355     6.4584     8.2433
         3     1.0832     1.4367     5.9183     8.0554
         3     1.0841     1.4380     6.4584     8.2433
         3     1.0845     1.4396     6.2705    10.3804
         3     1.0854     1.4408     6.6228    10.2161
         3     1.0859     1.4428     6.4584    10.2161
         3     1.0872     1.4436     7.8675     9.4880
         3     1.0872     1.4461     7.8675     8.0554
         3     1.0885     1.4473     7.5153    10.2161
         3     1.0889     1.4482     7.1630    10.5683
         3     1.0898     1.4498     7.3509    11.2964
         3     1.0902     1.4506     7.3509    10.9206
         3     1.0911     1.4531     6.8107    11.2964
         3     1.0920     1.4543     6.8107    10.3804
         3     1.0928     1.4559     7.7031    10.7562
         3     1.0937     1.4575     7.5153    11.8130
         3     1.0946     1.4588     7.7031    12.0009
         3     1.0959     1.4604     7.8675    12.3532
         3     1.0958     1.4625     7.8675    11.1085
         3     1.0968     1.4633     8.2433    11.4608
         3     1.0976     1.4649     8.4077    11.2964
         3     1.0985     1.4665     8.2433    12.7290
         3     1.0994     1.4682     8.4077    13.0812
         3     1.0998     1.4698     8.4077    13.4335
         3     1.1002     1.4710     8.7835    13.6214
         3     1.1011     1.4727    10.2161     9.8638
         3     1.1020     1.4735     8.9479    13.9737
         3     1.1028     1.4748     9.1357    13.9737
         3     1.1037     1.4768     8.7835    14.5138
         3     1.1042     1.4784     9.3001    14.1616
         3     1.1055     1.4801     9.4880    14.1616
         3     1.1054     1.4822     9.1357    16.4866
         3     1.1067     1.4834     9.8403    15.2184
         3     1.1076     1.4842    10.2161    14.8661
         3     1.1085     1.4859     9.8403    15.2184
         3     1.1089     1.4875    10.7327    15.4063
         3     1.1097     1.4892    10.7327    15.9464
         3     1.1106     1.4912    10.7327    16.1343
         3     1.1119     1.4924    10.5683    16.2987
         3     1.1124     1.4940    10.9206    16.2987
         3     1.1137     1.4953    11.1085    16.6510
         3     1.1141     1.4969    11.2729    17.0268
         3     1.1149     1.4986    10.5683    20.2442
         3     1.1154     1.5005    11.8130    18.6237
         3     1.1157     1.5019    12.1653    17.1912
         3     1.1171     1.5031    12.0009    18.2715
         3     1.1179     1.5051    12.1653    18.6237
         3     1.1188     1.5064    13.5979    16.6510
         3     1.1197     1.5080    12.8934    17.3790
         3     1.1201     1.5097    12.8934    19.7041
         3     1.1209     1.5110    13.2456    19.7041
         3     1.1218     1.5129    13.4335    20.4321
         3     1.1226     1.5138    13.7858    20.2442
         3     1.1235     1.5159    14.4904    19.5162
         3     1.1235     1.5175    13.9502    21.3245
         3     1.1243     1.5188    14.3260    22.4049
         3     1.1257     1.5207    14.4904    21.8647
         3     1.1265     1.5216    14.8661    22.5693
         3     1.1264     1.5233    14.8661    22.5693
         3     1.1273     1.5249    14.8661    23.8375
         3     1.1287     1.5265    15.3828    24.1897
         3     1.1290     1.5278    15.9230    24.0019
         3     1.1298     1.5291    16.4631    24.3541
         3     1.1312     1.5307    16.6510    24.8943
         3     1.1312     1.5323    16.8154    25.2701
         3     1.1324     1.5340    18.2480    24.7299
         3     1.1329     1.5351    17.7078    26.5148
         3     1.1342     1.5368    17.7078    27.0549
         3     1.1341     1.5385    18.4359    28.2996
         3     1.1355     1.5405    18.6237    28.4875
         3     1.1359     1.5413    19.1404    29.1921
         3     1.1368     1.5430    19.3283    29.3800
         3     1.1376     1.5450    20.0329    30.2724
         3     1.1390     1.5466    20.4086    30.6247
         3     1.1394     1.5479    20.7609    32.0573
         3     1.1402     1.5492    21.3011    32.7853
         3     1.1406     1.5503    21.8412    32.9732
         3     1.1415     1.5520    22.8980    33.4899
         3     1.1423     1.5536    23.0859    35.2982
         3     1.1428     1.5553    23.4382    35.8384
         3     1.1441     1.5564    24.3306    36.5429
         3     1.1450     1.5581    25.0587    38.1634
         3     1.1458     1.5594    25.7632    39.2437
         3     1.1458     1.5610    26.3034    39.5960
         3     1.1471     1.5626    27.1958    41.0286
         3     1.1479     1.5643    27.7360    42.1089
         3     1.1493     1.5655    29.5209    43.1658
         3     1.1498     1.5671    29.7088    44.7862
         3     1.1502     1.5687    30.6012    45.6787
         3     1.1516     1.5699    31.3057    47.1113
         3     1.1524     1.5712    32.7383    48.1916
         3     1.1533     1.5728    33.8187    49.9765
         3     1.1532     1.5740    34.5232    51.5969
         3     1.1542     1.5755    36.1437    52.1371
         3     1.1550     1.5764    37.2240    53.9220
         3     1.1555     1.5780    39.3612    55.8947
         3     1.1568     1.5792    40.6059    58.2198
         3     1.1573     1.5816    43.3067    56.5993
         3     1.1582     1.5824    43.8468    61.9774
         3     1.1591     1.5845    45.6317    63.5979
         3     1.1595     1.5853    47.2287    65.7585
         3     1.1609     1.5869    49.5537    68.7881
         3     1.1614     1.5876    51.8788    70.7608
         3     1.1627     1.5893    53.8515    71.3010
         3     1.1626     1.5902    56.9046    74.1662
         3     1.1636     1.5917    60.1221    76.8435
         3     1.1639     1.5934    62.6115    79.5443
         3     1.1648     1.5942    65.3123    83.6542
         3     1.1654     1.5953    68.6941    85.2747
         3     1.1663     1.5965    72.0995    87.5997
         3     1.1663     1.5985    76.2094    90.8172
         3     1.1672     1.6005    80.1549    94.0581
         3     1.1682     1.6017    83.9125    96.7355
         3     1.1695     1.6029    89.1028    99.7885
         3     1.1699     1.6042    94.6453   103.0060
         3     1.1704     1.6050    98.4029   106.9515
         3     1.1709     1.6066   104.2977   111.0614
         3     1.1718     1.6074   110.9205   115.7350
         3     1.1718     1.6089   116.2986   119.3047
         3     1.1731     1.6102   122.8979   123.6025
         3     1.1736     1.6118   130.0609   128.8162
         3     1.1740     1.6131   136.6837   132.5738
         3     1.1749     1.6147   144.9036   137.7641
         3     1.1754     1.6154   153.4991   142.6020
         3     1.1764     1.6166   161.3667   147.2521
         3     1.1774     1.6186   171.0191   152.9825
         3     1.1778     1.6194   181.0472   158.7128
         3     1.1783     1.6206   190.6997   164.4667
         3     1.1787     1.6222   201.9725   170.7373
         3     1.1792     1.6238   214.8659   177.3601
         4     0.9863     1.3262     0.5402    -3.9455
         4     0.9886     1.3411     0.1879     0.3523
         4     0.9913     1.3636     0.5402     1.6205
         4     0.9918     1.3648     0.1879    -3.5932
         4     0.9963     1.3805     0.7280     0.5402
         4     0.9981     1.3834     0.0000     3.0531
         4     0.9995     1.3866     0.0000     2.1606
         4     1.0027     1.3966     0.0000     4.8379
         4     1.0059     1.4039     0.0000     3.7576
         4     1.0063     1.4063     0.1879     5.3781
         4     1.0072     1.4071     0.3758     4.6501
         4     1.0082     1.4079     0.5402     4.6501
         4     1.0086     1.4092     0.3758     5.5425
         4     1.0105     1.4128     0.5402     6.6228
         4     1.0109     1.4140     0.8924     5.0258
         4     1.0113     1.4152     0.7280     5.0258
         4     1.0118     1.4164     1.2682     4.8379
         4     1.0127     1.4172     1.0803     4.8379
         4     1.0131     1.4184     1.9728     0.5402
         4     1.0140     1.4200     0.8924     4.8379
         4     1.0140     1.4213     1.0803     5.9183
         4     1.0145     1.4225     1.0803     6.0827
         4     1.0154     1.4237     1.0803     5.9183
         4     1.0163     1.4249     0.8924     6.0827
         4     1.0167     1.4261     0.8924     9.1357
         4     1.0172     1.4285     0.5402    11.1085
         4     1.0181     1.4293     1.0803     5.7304
         4     1.0186     1.4301     1.6205     6.2705
         4     1.0190     1.4314     1.0803     6.4584
         4     1.0204     1.4330     1.2682     6.9986
         4     1.0204     1.4346     1.6205     7.3509
         4     1.0213     1.4358     0.1879    14.3260
         4     1.0217     1.4366     1.0803     7.8910
         4     1.0226     1.4378     1.2682     7.7031
         4     1.0226     1.4390     0.8924     7.3509
         4     1.0240     1.4411     1.2682     7.3509
         4     1.0240     1.4422     1.2682     8.5956
         4     1.0249     1.4439     1.2682    10.9206
         4     1.0253     1.4447     2.7008     5.3781
         4     1.0258     1.4463     1.8084     8.4312
         4     1.0262     1.4475     1.9728     8.2433
         4     1.0280     1.4487     1.8084     7.8910
         4     1.0280     1.4499     1.9728     8.0554
         4     1.0289     1.4512     3.4054     4.6501
         4     1.0289     1.4528     2.7008     6.8107
         4     1.0303     1.4540     1.4326     9.4880
         4     1.0307     1.4556     1.8084     8.5956
         4     1.0312     1.4568     1.4326     9.4880
         4     1.0316     1.4580     1.6205     8.9479
         4     1.0330     1.4597     2.3250     8.2433
         4     1.0334     1.4613     1.6205    15.2184
         4     1.0339     1.4624     2.5129     9.6759
         4     1.0338     1.4633     1.9728    10.2161
         4     1.0352     1.4645     2.5129     9.3236
         4     1.0356     1.4665     2.3250     9.6759
         4     1.0361     1.4669     3.0531     9.4880
         4     1.0370     1.4690     3.5932     5.5425
         4     1.0383     1.4694     2.8652     8.5956
         4     1.0388     1.4722     2.3250    10.5683
         4     1.0388     1.4730     2.8652     9.8638
         4     1.0401     1.4746     2.8652    10.7562
         4     1.0405     1.4762     3.5932    10.0282
         4     1.0405     1.4770     4.6501     5.5425
         4     1.0428     1.4791     3.5932     8.9479
         4     1.0432     1.4803     3.7576    10.2161
         4     1.0432     1.4819     3.5932    10.9206
         4     1.0446     1.4831     3.9455    11.1085
         4     1.0450     1.4848     3.7576    11.1085
         4     1.0450     1.4863     5.3781     7.1630
         4     1.0459     1.4876     3.7576    10.3804
         4     1.0463     1.4892     4.4857    11.1085
         4     1.0472     1.4909     4.4857    12.1888
         4     1.0481     1.4925     4.2978    12.3532
         4     1.0486     1.4932     4.8379    11.4608
         4     1.0494     1.4953     5.0258    10.3804
         4     1.0508     1.4965     5.0258    11.6486
         4     1.0512     1.4977     4.4857    12.5411
         4     1.0512     1.4993     5.0258    12.8934
         4     1.0521     1.5013     5.0258    13.0812
         4     1.0534     1.5022     4.8379    12.5411
         4     1.0534     1.5042     5.7304    10.3804
         4     1.0547     1.5050     5.3781    11.8130
         4     1.0552     1.5075     5.5425    13.6214
         4     1.0561     1.5078     5.1902    14.3260
         4     1.0570     1.5095     5.3781    14.3260
         4     1.0578     1.5115     5.3781    13.9737
         4     1.0582     1.5132     6.4584    13.2691
         4     1.0591     1.5140     6.2705    14.3260
         4     1.0601     1.5156     5.9183    14.7017
         4     1.0610     1.5168     5.9183    15.2184
         4     1.0614     1.5188     5.9183    15.5942
         4     1.0623     1.5204     6.6228    14.1616
         4     1.0631     1.5217     6.0827    14.3260
         4     1.0631     1.5233     6.2705    15.2184
         4     1.0640     1.5253     6.0827    16.6510
         4     1.0653     1.5258     6.0827    16.8389
         4     1.0653     1.5274     6.9751    16.6510
         4     1.0666     1.5294     7.5153    13.2691
         4     1.0675     1.5314     6.0827    17.5669
         4     1.0679     1.5330     6.6228    17.5669
         4     1.0684     1.5338     6.8107    17.9192
         4     1.0697     1.5359     7.3509    18.6237
         4     1.0701     1.5371     7.7031    18.0836
         4     1.0705     1.5388     7.3509    18.4594
         4     1.0718     1.5404     7.3509    18.0836
         4     1.0723     1.5412     7.3509    19.5162
         4     1.0727     1.5432     7.3509    19.5162
         4     1.0731     1.5444     7.7031    19.3518
         4     1.0744     1.5457     7.7031    20.5965
         4     1.0753     1.5473     8.0554    20.9723
         4     1.0762     1.5489     7.7031    20.9723
         4     1.0766     1.5502     7.8675    21.3245
         4     1.0779     1.5518     8.2433    21.8647
         4     1.0783     1.5534     8.7835    22.0291
         4     1.0788     1.5554     8.0554    22.5693
         4     1.0796     1.5571     8.5956    21.8647
         4     1.0800     1.5575     8.7835    22.7571
         4     1.0809     1.5591     8.9479    23.8375
         4     1.0818     1.5607     8.7835    24.1897
         4     1.0827     1.5623    10.0282    23.4617
         4     1.0835     1.5636     9.4880    24.8943
         4     1.0844     1.5652     9.6759    25.6223
         4     1.0843     1.5665     9.6759    25.7867
         4     1.0852     1.5685    10.0282    26.1625
         4     1.0860     1.5701    10.0282    26.7026
         4     1.0870     1.5713     9.8403    28.2996
         4     1.0873     1.5734    10.0282    26.5148
         4     1.0882     1.5742    10.5683    28.1352
         4     1.0895     1.5755    11.1085    29.0277
         4     1.0904     1.5775    11.1085    29.7322
         4     1.0912     1.5792    11.4608    31.8929
         4     1.0912     1.5812    11.2729    32.7853
         4     1.0921     1.5824    12.0009    31.3527
         4     1.0929     1.5836    12.0009    32.4330
         4     1.0933     1.5853    12.1653    32.7853
         4     1.0942     1.5864    12.7055    33.4899
         4     1.0955     1.5881    12.5411    34.0300
         4     1.0958     1.5894    12.8934    34.9225
         4     1.0967     1.5906    12.8934    36.3785
         4     1.0971     1.5918    13.5979    36.7308
         4     1.0985     1.5930    13.9502    37.2710
         4     1.0989     1.5950    13.9502    37.2710
         4     1.0997     1.5967    14.3260    38.7036
         4     1.1006     1.5979    14.6782    39.5960
         4     1.1015     1.5995    14.8661    40.6763
         4     1.1023     1.6008    15.2184    41.0286
         4     1.1022     1.6016    15.7586    42.6256
         4     1.1031     1.6036    17.3555    38.3278
         4     1.1039     1.6049    16.1108    43.7059
         4     1.1057     1.6061    16.4631    45.5143
         4     1.1052     1.6077    16.6510    46.5711
         4     1.1060     1.6086    16.8154    47.8393
         4     1.1074     1.6106    17.5434    48.8961
         4     1.1079     1.6117    17.8957    50.3287
         4     1.1086     1.6135    18.6237    50.7045
         4     1.1091     1.6147    19.1404    53.0295
         4     1.1103     1.6155    19.8685    53.5697
         4     1.1112     1.6172    20.0329    55.1667
         4     1.1111     1.6188    21.3011    54.1099
         4     1.1125     1.6200    20.9488    58.2198
         4     1.1129     1.6216    21.1132    60.0046
         4     1.1133     1.6225    22.0056    61.2728
         4     1.1146     1.6241    22.7337    63.0577
         4     1.1160     1.6257    23.6261    64.4903
         4     1.1163     1.6270    23.6261    66.1108
         4     1.1172     1.6286    24.3306    67.8957
         4     1.1176     1.6298    25.2231    69.6805
         4     1.1180     1.6319    25.4110    71.6533
         4     1.1193     1.6331    27.0314    73.2738
         4     1.1197     1.6343    27.5481    75.7867
         4     1.1202     1.6351    28.4406    77.3837
         4     1.1210     1.6368    28.9807    79.5443
         4     1.1219     1.6376    30.2489    82.0572
         4     1.1227     1.6393    30.7656    84.5466
         4     1.1237     1.6403    32.0338    86.7073
         4     1.1245     1.6416    32.7383    89.5725
         4     1.1254     1.6428    34.0065    92.2498
         4     1.1268     1.6445    34.8990    94.0581
         4     1.1267     1.6461    35.9558    97.2756
         4     1.1276     1.6465    36.3316   106.4113
         4     1.1280     1.6478    38.4687   102.6537
         4     1.1293     1.6497    39.9013   106.0591
         4     1.1298     1.6509    40.9816   109.2765
         4     1.1302     1.6522    42.4142   112.1417
         4     1.1316     1.6534    44.7393   116.2751
         4     1.1324     1.6547    45.9840   119.4926
         4     1.1329     1.6562    47.4166   122.7101
         4     1.1343     1.6574    49.3893   126.4677
         4     1.1352     1.6582    51.1742   130.6011
         4     1.1355     1.6598    52.6068   134.7110
         4     1.1361     1.6610    54.9318   138.4686
         4     1.1369     1.6618    57.0690   143.1422
         4     1.1378     1.6626    58.6895   146.5475
         4     1.1387     1.6643    61.5547   151.5499
         4     1.1393     1.6650    63.8797   156.5757
         4     1.1406     1.6670    66.0168   160.6856
         4     1.1415     1.6678    68.5298   166.0637
         4     1.1415     1.6690    71.2071   171.9820
         4     1.1429     1.6710    73.7200   176.4676
         4     1.1434     1.6714    77.1018   182.0101
         4     1.1442     1.6726    80.6951   187.9284
         4     1.1452     1.6738    83.1845   193.4709
         4     1.1456     1.6750    86.4020   199.5771
         4     1.1461     1.6761    90.5354   206.1999
         4     1.1475     1.6770    93.7528   212.1181
         4     1.1484     1.6786    98.0506   219.4455
         4     1.1488     1.6797   102.3249   227.1487
         4     1.1498     1.6805   106.2704   233.0669
         5     1.0167     1.2728     0.7280    -3.7576
         5     1.0180     1.2760     0.0000    -1.0803
         5     1.0203     1.2809     0.3758    -0.8924
         5     1.0212     1.2825     0.0000    -0.3523
         5     1.0234     1.2877     0.7280     2.8652
         5     1.0239     1.2889     0.5402    -1.2447
         5     1.0248     1.2897     0.1879    -1.0803
         5     1.0248     1.2905     0.1879    -0.3523
         5     1.0257     1.2913     0.1879    -0.3523
         5     1.0266     1.2929     0.1879    -1.0803
         5     1.0270     1.2929     0.1879     0.0000
         5     1.0279     1.2945     0.5402    -4.6501
         5     1.0288     1.2966     0.7280    -4.4857
         5     1.0293     1.2969     0.5402    -1.2447
         5     1.0302     1.2982     0.5402    -0.7046
         5     1.0302     1.2994     0.3758    -0.8924
         5     1.0306     1.2998     0.5402    -0.5402
         5     1.0329     1.3042     0.0000     1.4326
         5     1.0333     1.3050     0.5402     0.1879
         5     1.0333     1.3066     0.8924    -0.5402
         5     1.0338     1.3074     0.8924    -0.5402
         5     1.0356     1.3102     0.8924     5.5425
         5     1.0365     1.3118     0.7280    -0.1879
         5     1.0374     1.3127     1.4326     0.1879
         5     1.0374     1.3135     1.0803     0.7280
         5     1.0383     1.3147     0.8924     1.0803
         5     1.0392     1.3159     0.5402     1.0803
         5     1.0392     1.3171     0.3758     6.0827
         5     1.0401     1.3183     1.2682     3.2175
         5     1.0406     1.3187     0.7280     2.5129
         5     1.0415     1.3203     1.6205     0.1879
         5     1.0419     1.3212     1.0803     1.4326
         5     1.0423     1.3228     1.4326     1.2447
         5     1.0428     1.3228     1.0803     1.2447
         5     1.0437     1.3244     0.3758     2.8652
         5     1.0442     1.3256     0.8924     5.0258
         5     1.0450     1.3264     1.2682     1.9728
         5     1.0450     1.3280     1.4326     1.7849
         5     1.0455     1.3288     1.4326     1.4326
         5     1.0468     1.3296     1.6205     1.4326
         5     1.0473     1.3312     0.8924     3.5932
         5     1.0477     1.3320     0.1879     9.1357
         5     1.0477     1.3332     1.2682     1.0803
         5     1.0491     1.3337     1.9728     0.8924
         5     1.0495     1.3349     1.8084     2.5129
         5     1.0495     1.3361     1.2682     2.6773
         5     1.0504     1.3377     1.2682     2.8652
         5     1.0509     1.3393     1.8084     3.7576
         5     1.0513     1.3402     0.3758    11.1085
         5     1.0522     1.3413     1.0803     5.7304
         5     1.0527     1.3421     1.9728     3.0531
         5     1.0536     1.3434     2.5129     2.8652
         5     1.0540     1.3450     2.5129     2.6773
         5     1.0558     1.3458     1.9728     3.5932
         5     1.0562     1.3474     1.6205     7.7031
         5     1.0567     1.3486     0.7280     7.8910
         5     1.0567     1.3491     2.3250     4.4857
         5     1.0580     1.3507     2.7008     3.0531
         5     1.0584     1.3511     2.5129     3.0531
         5     1.0589     1.3531     2.3250     3.7576
         5     1.0598     1.3543     2.5129     3.5932
         5     1.0607     1.3551     1.9728     8.2433
         5     1.0612     1.3563     2.3250     5.5425
         5     1.0620     1.3572     3.0531     4.1099
         5     1.0620     1.3588     3.2175     3.4054
         5     1.0629     1.3596     3.2175     4.2978
         5     1.0643     1.3612     3.5932     3.2175
         5     1.0643     1.3624     4.2978     1.9728
         5     1.0651     1.3637     3.5932     2.6773
         5     1.0655     1.3645     4.1334     3.0531
         5     1.0660     1.3653     4.1334     3.7576
         5     1.0668     1.3669     4.2978     4.1099
         5     1.0682     1.3681     3.7576     4.4857
         5     1.0682     1.3698     4.2978     5.5425
         5     1.0691     1.3702     4.4857     3.7576
         5     1.0700     1.3722     5.3781     1.0803
         5     1.0699     1.3730     4.4857     4.1099
         5     1.0713     1.3750     4.1334     4.8379
         5     1.0713     1.3758     4.4857     4.6501
         5     1.0726     1.3763     4.4857     5.0258
         5     1.0735     1.3779     5.0258     3.2175
         5     1.0739     1.3799     5.5425     0.0000
         5     1.0748     1.3812     4.2978     5.1902
         5     1.0752     1.3820     5.1902     5.1902
         5     1.0752     1.3828     4.4857     5.5425
         5     1.0765     1.3840     4.8379     5.1902
         5     1.0765     1.3860     5.1902     4.4857
         5     1.0784     1.3873     5.9183     3.4054
         5     1.0788     1.3889     5.0258     6.2705
         5     1.0787     1.3898     4.8379     6.6228
         5     1.0801     1.3906     5.3781     5.9183
         5     1.0809     1.3922     5.1902     6.6228
         5     1.0819     1.3938     5.3781     5.7304
         5     1.0827     1.3951     6.0827     2.6773
         5     1.0836     1.3970     6.2705     2.6773
         5     1.0840     1.3975     6.0827     5.7304
         5     1.0840     1.3991     5.9183     6.4584
         5     1.0854     1.4003     6.0827     6.9986
         5     1.0867     1.4020     6.0827     6.9986
         5     1.0871     1.4032     5.9183     6.4584
         5     1.0876     1.4048     6.6228     3.9455
         5     1.0880     1.4061     5.9183     7.8910
         5     1.0893     1.4077     6.8107     7.7031
         5     1.0897     1.4085     6.6228     7.5153
         5     1.0906     1.4106     6.2705     7.8910
         5     1.0915     1.4114     6.6228     7.5153
         5     1.0919     1.4131     7.8675     2.5129
         5     1.0928     1.4147     6.9751     7.7031
         5     1.0933     1.4159     6.8107     8.2433
         5     1.0941     1.4168     6.8107     8.9479
         5     1.0950     1.4184     7.3509     8.4312
         5     1.0964     1.4204     8.2433     7.8910
         5     1.0963     1.4216     7.5153     9.3236
         5     1.0972     1.4229     7.3509     8.0554
         5     1.0980     1.4245     7.5153     8.9479
         5     1.0989     1.4257     7.8675     9.4880
         5     1.0997     1.4270     8.2433     9.1357
         5     1.1007     1.4294     8.7835     8.4312
         5     1.1006     1.4299     8.5956     7.8910
         5     1.1019     1.4319     8.7835     7.7031
         5     1.1033     1.4331     7.8675    10.0282
         5     1.1037     1.4348     8.2433    10.2161
         5     1.1041     1.4368     8.9479    10.0282
         5     1.1045     1.4381     8.9479    10.9206
         5     1.1054     1.4397     8.5956    10.9206
         5     1.1053     1.4402     8.7835    10.3804
         5     1.1071     1.4422     8.5956    11.1085
         5     1.1076     1.4437     9.3001    10.7562
         5     1.1094     1.4450     9.3001    10.9206
         5     1.1097     1.4475     9.8403     9.8638
         5     1.1102     1.4483    10.5683     6.8107
         5     1.1106     1.4500     9.1357    10.9206
         5     1.1119     1.4516     9.8403    11.6486
         5     1.1123     1.4529    10.0282    11.8130
         5     1.1132     1.4541    10.2161    12.0009
         5     1.1145     1.4561    10.5683    11.1085
         5     1.1145     1.4578    11.1085    11.4608
         5     1.1153     1.4594    10.7327    12.5411
         5     1.1166     1.4607    10.5683    12.8934
         5     1.1179     1.4628    10.9206    13.2691
         5     1.1180     1.4639    11.6252    13.0812
         5     1.1188     1.4657    11.8130     8.5956
         5     1.1193     1.4672    12.1653     9.8638
         5     1.1196     1.4677    11.6252    13.6214
         5     1.1209     1.4702    11.8130    13.7858
         5     1.1218     1.4718    12.0009    14.1616
         5     1.1227     1.4731    12.1653    13.7858
         5     1.1235     1.4747    11.4608    15.4063
         5     1.1235     1.4763    12.5411    13.2691
         5     1.1248     1.4776    12.8934    14.7017
         5     1.1257     1.4796    13.0578    15.0540
         5     1.1266     1.4812    13.0578    15.9464
         5     1.1273     1.4830    13.4335    15.2184
         5     1.1282     1.4838    13.5979    15.7586
         5     1.1287     1.4854    13.7858    15.5942
         5     1.1299     1.4871    13.7858    16.6510
         5     1.1308     1.4883    14.3260    16.6510
         5     1.1312     1.4904    14.4904    17.0268
         5     1.1321     1.4921    15.0305    17.1912
         5     1.1334     1.4937    16.8154    12.3532
         5     1.1334     1.4953    15.2184    17.0268
         5     1.1343     1.4969    15.5707    17.7313
         5     1.1350     1.4979    16.1108    17.9192
         5     1.1359     1.4995    16.2987    18.4594
         5     1.1363     1.5011    16.6510    17.7313
         5     1.1376     1.5024    16.8154    18.9995
         5     1.1390     1.5040    17.0033    18.8116
         5     1.1389     1.5064    17.3555    19.8919
         5     1.1397     1.5078    17.7078    20.5965
         5     1.1406     1.5094    18.0836    20.5965
         5     1.1406     1.5110    18.6237    20.5965
         5     1.1419     1.5126    19.1404    20.9723
         5     1.1428     1.5135    19.5162    21.3245
         5     1.1436     1.5151    19.5162    22.2170
         5     1.1445     1.5167    20.0329    22.7571
         5     1.1454     1.5184    20.7609    22.5693
         5     1.1462     1.5197    21.1132    22.4049
         5     1.1467     1.5217    21.4655    23.4617
         5     1.1474     1.5230    22.1935    24.0019
         5     1.1488     1.5247    22.3579    25.2701
         5     1.1493     1.5258    23.2738    25.4344
         5     1.1500     1.5279    23.6261    26.3269
         5     1.1505     1.5288    25.4110    24.0019
         5     1.1509     1.5307    25.2231    27.2193
         5     1.1523     1.5324    25.9511    28.2996
         5     1.1531     1.5337    26.4913    28.4875
         5     1.1535     1.5357    27.5481    29.1921
         5     1.1544     1.5369    28.4406    29.5678
         5     1.1548     1.5386    29.3565    30.8126
         5     1.1561     1.5402    30.2489    32.0573
         5     1.1571     1.5414    30.7656    32.4330
         5     1.1578     1.5427    32.0338    33.1376
         5     1.1584     1.5446    33.2785    34.0300
         5     1.1592     1.5463    34.8990    34.9225
         5     1.1602     1.5474    36.4960    35.8384
         5     1.1611     1.5491    37.7642    36.8952
         5     1.1620     1.5511    39.3612    38.7036
         5     1.1624     1.5520    41.1460    39.7604
         5     1.1633     1.5539    43.1188    40.6763
         5     1.1637     1.5552    45.2559    42.1089
         5     1.1642     1.5568    47.2287    43.3536
         5     1.1655     1.5577    49.7416    44.7862
         5     1.1665     1.5592    52.7712    46.5711
         5     1.1670     1.5612    56.3644    47.2992
         5     1.1678     1.5625    59.7463    46.5711
         5     1.1683     1.5641    61.7191    51.2447
         5     1.1692     1.5660    65.1244    53.0295
         5     1.1701     1.5673    69.2343    54.6500
         5     1.1710     1.5693    73.7200    56.9750
         5     1.1710     1.5705    76.9374    58.4076
         5     1.1719     1.5718    82.1277    60.5448
         5     1.1723     1.5734    87.1300    63.2456
         5     1.1733     1.5749    91.9680    65.2183
         5     1.1742     1.5762    98.2150    67.7078
         5     1.1752     1.5781   104.2977    70.7608
         5     1.1756     1.5794   109.6758    72.9215
         5     1.1765     1.5814   115.9228    75.7867
         5     1.1765     1.5826   123.4381    78.8163
         5     1.1770     1.5842   129.8730    81.6815
         5     1.1779     1.5858   138.8209    84.9224
         5     1.1783     1.5871   148.1210    88.4922
         5     1.1788     1.5891   155.8242    91.7331
         5     1.1797     1.5903   165.6645    95.8430
         5     1.1806     1.5911   176.9373    99.7885
         5     1.1811     1.5927   186.4019   104.7909
         5     1.1820     1.5947   198.0505   107.4917
         5     1.1824     1.5959   211.1083   111.9773
         5     1.1832     1.5973   222.1933   116.6274
