# Supplementary material for: Biaxial mechanical data of porcine atrioventricular valve leaflets
Source: Data Brief. 2018 Oct 3;21:358–63. doi: 10.1016/j.dib.2018.09.073 (PMC6197746; doi:10.1016/j.dib.2018.09.073)
Supplement: Supplementary file 2 — Supplementary material [file mmc2.zip › BiaxialData/MVAL_3.txt]

         1     1.0407     1.3517     0.2900     0.2900
         1     1.0412     1.3527     0.1546    -0.5992
         1     1.0412     1.3532     0.1546    -0.2900
         1     1.0417     1.3550     0.1546     0.2900
         1     1.0417     1.3555     0.0000     0.1546
         1     1.0417     1.3571     0.2900     0.5799
         1     1.0431     1.3587     0.0000     0.5799
         1     1.0426     1.3608     0.2900     0.4446
         1     1.0431     1.3613     0.1546     0.4446
         1     1.0435     1.3630     0.5799     0.7346
         1     1.0440     1.3646     0.1546     0.8892
         1     1.0435     1.3657     0.0000     1.0245
         1     1.0440     1.3662     0.4446     1.0245
         1     1.0440     1.3683     0.8892     1.4691
         1     1.0449     1.3688     0.4446    -0.1546
         1     1.0449     1.3693     0.2900     0.7346
         1     1.0449     1.3698     0.4446     1.1791
         1     1.0454     1.3709     0.2900     1.4691
         1     1.0454     1.3714     0.1546     1.7784
         1     1.0454     1.3720     0.1546     1.4691
         1     1.0449     1.3725     0.5799    -0.2900
         1     1.0458     1.3737     0.0000     2.2037
         1     1.0458     1.3736     0.8892    -0.7346
         1     1.0468     1.3753     0.4446     1.1791
         1     1.0463     1.3752     0.2900     1.0245
         1     1.0468     1.3752     0.7346     1.1791
         1     1.0468     1.3763     0.4446     1.4691
         1     1.0472     1.3768     0.1546     1.9137
         1     1.0486     1.3784     0.7346     1.1791
         1     1.0486     1.3784     0.5799     1.6237
         1     1.0482     1.3795     0.4446     1.6237
         1     1.0482     1.3789     0.2900     1.6237
         1     1.0482     1.3800     0.2900     2.3583
         1     1.0496     1.3823     0.7346     2.6483
         1     1.0496     1.3828     0.8892     2.3583
         1     1.0491     1.3833     0.5799     2.5129
         1     1.0495     1.3833     0.8892    -0.2900
         1     1.0505     1.3844     0.4446     1.7784
         1     1.0509     1.3849     0.2900     1.9137
         1     1.0519     1.3854     0.4446     2.9575
         1     1.0514     1.3865     0.8892     2.3583
         1     1.0519     1.3870     0.7346     2.9575
         1     1.0523     1.3875     0.5799     5.0066
         1     1.0528     1.3880     0.0000     5.3158
         1     1.0533     1.3886     0.5799     3.0929
         1     1.0537     1.3891     1.0245     2.5129
         1     1.0542     1.3897     0.8892     2.8029
         1     1.0551     1.3908     0.7346     2.8029
         1     1.0551     1.3913     1.0245     1.9137
         1     1.0556     1.3918     0.8892     1.9137
         1     1.0565     1.3935     1.4691     2.0683
         1     1.0565     1.3940     0.8892     3.5374
         1     1.0575     1.3939     1.1791     3.2475
         1     1.0575     1.3944     0.8892     3.2475
         1     1.0579     1.3955     1.1791     2.9575
         1     1.0579     1.3962     1.1791     2.2037
         1     1.0584     1.3961     1.6237     1.7784
         1     1.0589     1.3967     1.3338     2.8029
         1     1.0598     1.3988     1.0245     4.1367
         1     1.0603     1.3994     1.4691     3.3828
         1     1.0603     1.3999     1.3338     3.6921
         1     1.0617     1.4004     1.3338     4.1367
         1     1.0617     1.4010     1.0245     6.3403
         1     1.0621     1.4021     0.4446     8.6986
         1     1.0621     1.4021     1.1791     5.6058
         1     1.0631     1.4032     1.4691     3.8274
         1     1.0635     1.4037     1.7591     3.8274
         1     1.0645     1.4042     1.6237     3.8274
         1     1.0644     1.4053     1.3338     4.1367
         1     1.0654     1.4054     2.0683     2.5129
         1     1.0654     1.4064     2.2037     3.5374
         1     1.0663     1.4069     1.1791     7.0749
         1     1.0673     1.4081     1.9137     4.8712
         1     1.0672     1.4086     1.9137     4.7166
         1     1.0682     1.4097     1.7591     5.3158
         1     1.0691     1.4096     1.7591     5.3158
         1     1.0691     1.4107     2.5129     4.1367
         1     1.0696     1.4114     1.3338     8.9886
         1     1.0701     1.4119     2.3583     5.1612
         1     1.0705     1.4113     2.5129     5.6058
         1     1.0715     1.4135     2.2037     5.7411
         1     1.0710     1.4134     2.3583     6.3403
         1     1.0719     1.4145     2.3583     6.0504
         1     1.0724     1.4146     2.3583     6.7849
         1     1.0733     1.4157     2.2037     7.0749
         1     1.0733     1.4173     2.6483     6.1857
         1     1.0742     1.4173     2.5129     6.9203
         1     1.0738     1.4178     2.2037     7.2295
         1     1.0747     1.4189     2.5129     6.6303
         1     1.0752     1.4195     3.2475     3.9820
         1     1.0756     1.4200     2.8029     6.6303
         1     1.0766     1.4205     2.9382     7.8094
         1     1.0775     1.4222     3.0929     7.3649
         1     1.0780     1.4221     3.0929     7.5195
         1     1.0784     1.4237     3.0929     8.4087
         1     1.0784     1.4237     2.5129    11.3469
         1     1.0780     1.4239     3.5374     7.0749
         1     1.0794     1.4249     3.2475     9.2979
         1     1.0808     1.4265     3.6728     9.2979
         1     1.0817     1.4265     3.2475     8.8533
         1     1.0817     1.4281     3.6728     9.2979
         1     1.0826     1.4282     3.9820     9.1432
         1     1.0831     1.4287     4.7166     8.5440
         1     1.0845     1.4303     4.1174     9.8778
         1     1.0845     1.4308     4.4266     9.7232
         1     1.0850     1.4325     4.7166    10.1677
         1     1.0864     1.4324     4.7166     9.7232
         1     1.0864     1.4331     5.4512     9.7232
         1     1.0868     1.4341     5.4512     9.4332
         1     1.0873     1.4346     5.2965    10.0324
         1     1.0878     1.4352     5.2965    11.2116
         1     1.0892     1.4362     5.2965    11.2116
         1     1.0901     1.4368     5.5865    11.3469
         1     1.0901     1.4373     5.4512    11.5015
         1     1.0911     1.4384     6.7656     8.6986
         1     1.0915     1.4395     6.0311    11.9461
         1     1.0920     1.4405     6.3403    12.5260
         1     1.0924     1.4405     5.8957    13.4152
         1     1.0934     1.4417     6.4757    13.5699
         1     1.0938     1.4422     8.0994     8.2540
         1     1.0948     1.4433     7.3649    11.7915
         1     1.0953     1.4444     6.9203    14.5944
         1     1.0962     1.4454     7.3649    14.7490
         1     1.0971     1.4460     7.6548    15.3289
         1     1.0971     1.4465     7.8094    15.7735
         1     1.0976     1.4476     8.2540    16.3728
         1     1.0981     1.4476     8.5440    16.6627
         1     1.0990     1.4497     8.2540    17.8419
         1     1.0995     1.4497     8.5440    18.4218
         1     1.1009     1.4502     9.2786    18.5764
         1     1.1008     1.4518     9.4332    19.0210
         1     1.1018     1.4530     9.7232    19.0210
         1     1.1022     1.4530    10.3031    19.0210
         1     1.1036     1.4546    10.4577    20.6448
         1     1.1041     1.4551    10.9023    21.3793
         1     1.1046     1.4568    11.3469    22.4038
         1     1.1055     1.4568    11.7722    22.5585
         1     1.1060     1.4573    12.3714    23.4477
         1     1.1069     1.4583    12.5067    24.4722
         1     1.1078     1.4588    12.9513    25.3614
         1     1.1078     1.4600    13.8405    26.0959
         1     1.1092     1.4611    13.9952    26.6952
         1     1.1097     1.4621    14.8650    27.5650
         1     1.1106     1.4626    15.1743    30.2326
         1     1.1115     1.4632    16.1988    29.7880
         1     1.1125     1.4648    16.9334    30.9672
         1     1.1125     1.4654    17.3780    32.7262
         1     1.1134     1.4665    18.2672    33.3255
         1     1.1138     1.4675    19.2917    34.7946
         1     1.1147     1.4680    20.4708    35.5291
         1     1.1152     1.4691    21.0507    37.1529
         1     1.1161     1.4701    21.7853    38.3320
         1     1.1165     1.4713    23.2737    40.2457
         1     1.1170     1.4713    24.4335    41.5795
         1     1.1184     1.4729    25.4774    43.2033
         1     1.1189     1.4729    26.3472    45.1170
         1     1.1198     1.4739    28.1256    46.7407
         1     1.1207     1.4746    29.3048    48.2098
         1     1.1212     1.4756    31.0638    50.4328
         1     1.1221     1.4761    32.8422    52.1919
         1     1.1226     1.4777    34.6013    54.2602
         1     1.1235     1.4782    35.9351    56.0386
         1     1.1244     1.4782    37.6941    58.2423
         1     1.1248     1.4793    39.3179    60.3106
         1     1.1253     1.4799    41.6762    62.6689
         1     1.1262     1.4810    43.4352    65.3172
         1     1.1267     1.4815    45.6389    66.4963
         1     1.1276     1.4826    48.2871    69.5892
         1     1.1285     1.4832    50.9547    72.8367
         1     1.1294     1.4836    53.1584    75.3496
         1     1.1304     1.4848    56.0966    78.5971
         1     1.1308     1.4864    59.7887    82.2698
         1     1.1313     1.4864    62.5723    85.2274
         1     1.1322     1.4874    66.5543    88.4749
         1     1.1327     1.4874    69.8018    92.5922
         1     1.1331     1.4886    73.3199    96.1297
         1     1.1341     1.4891    78.1912   100.2664
         1     1.1350     1.4902    82.8884   104.8283
         1     1.1354     1.4913    87.1604   109.2550
         1     1.1363     1.4934    92.3216   114.1262
         1     1.1368     1.4941    97.9081   118.3982
         1     1.1373     1.4945   102.6247   122.3803
         1     1.1382     1.4950   107.6312   128.7206
         1     1.1381     1.4962   113.9716   134.0365
         1     1.1391     1.4967   119.4227   139.7776
         1     1.1396     1.4978   126.6329   146.1179
         1     1.1405     1.4983   133.9978   152.7675
         1     1.1409     1.4994   140.4734   158.6633
         1     1.1419     1.4999   148.8628   165.4482
         1     1.1423     1.5010   157.4068   172.9677
         1     1.1437     1.5015   164.7717   179.4434
         1     1.1437     1.5020   174.0502   187.4075
         1     1.1446     1.5031   183.9087   195.3716
         1     1.1450     1.5042   192.5880   202.7364
         1     1.1455     1.5052   203.7803   212.0343
         1     1.1465     1.5052   214.8179   221.1775
         1     1.1469     1.5068   225.1403   230.0308
         2     1.0342     1.3629     0.0000     0.2900
         2     1.0337     1.3645     0.1546     0.7346
         2     1.0351     1.3666     0.4446     0.5799
         2     1.0365     1.3683     0.5799    -0.1546
         2     1.0365     1.3694     0.1546     1.1791
         2     1.0365     1.3715     0.0000     0.0000
         2     1.0374     1.3736     0.2900     0.7346
         2     1.0374     1.3736     0.2900     1.1791
         2     1.0374     1.3752     0.1546     1.3338
         2     1.0374     1.3751     0.1546     1.1791
         2     1.0374     1.3751     0.2900     1.1791
         2     1.0383     1.3774     0.0000     1.3338
         2     1.0383     1.3773     0.8892     0.5799
         2     1.0383     1.3773     0.1546     1.7784
         2     1.0388     1.3795     0.1546     1.7784
         2     1.0393     1.3811     0.0000     1.6237
         2     1.0397     1.3816     0.5799     1.7784
         2     1.0397     1.3816     1.0245    -0.4446
         2     1.0402     1.3832     0.5799     1.4691
         2     1.0402     1.3832     0.2900     1.9137
         2     1.0402     1.3854     0.2900     2.2037
         2     1.0407     1.3854     0.2900     1.7784
         2     1.0407     1.3854     0.2900     0.8892
         2     1.0402     1.3870     0.5799     1.6237
         2     1.0402     1.3870     0.4446     2.2037
         2     1.0402     1.3870     0.2900     1.9137
         2     1.0420     1.3891     0.7346     1.9137
         2     1.0420     1.3896     0.7346     2.2037
         2     1.0420     1.3896     0.7346     1.7784
         2     1.0420     1.3923     0.4446     2.2037
         2     1.0420     1.3923     0.4446     3.2475
         2     1.0430     1.3934     0.2900     2.9575
         2     1.0430     1.3940     0.4446     2.5129
         2     1.0430     1.3940     0.5799     2.5129
         2     1.0435     1.3956     0.4446     2.9575
         2     1.0444     1.3956     0.4446     4.4266
         2     1.0444     1.3956     0.8892     1.7784
         2     1.0444     1.3966     0.2900     3.3828
         2     1.0448     1.3977     0.2900     3.2475
         2     1.0448     1.3977     0.2900     3.0929
         2     1.0458     1.3994     0.7346     3.2475
         2     1.0458     1.3998     0.4446     3.6921
         2     1.0458     1.3998     0.5799     5.1612
         2     1.0462     1.4010     0.7346     4.7166
         2     1.0467     1.4021     0.2900     4.1367
         2     1.0467     1.4021     1.1791     3.2475
         2     1.0481     1.4026     1.0245     3.8274
         2     1.0486     1.4042     0.8892     3.3828
         2     1.0486     1.4042     1.0245     4.7166
         2     1.0499     1.4059     1.9137     2.2037
         2     1.0499     1.4059     1.3338     4.1367
         2     1.0514     1.4069     0.8892     4.8712
         2     1.0523     1.4080     1.3338     4.5620
         2     1.0523     1.4080     1.1791     4.8712
         2     1.0527     1.4090     0.4446     7.9641
         2     1.0527     1.4097     1.3338     4.7166
         2     1.0527     1.4097     1.7591     3.9820
         2     1.0542     1.4107     1.6237     4.8712
         2     1.0551     1.4123     1.4691     5.1612
         2     1.0551     1.4123     1.3338     5.3158
         2     1.0556     1.4134     1.4691     4.8712
         2     1.0560     1.4134     1.1791     7.5195
         2     1.0560     1.4134     1.3338     7.2295
         2     1.0574     1.4151     1.4691     6.0504
         2     1.0574     1.4156     1.3338     5.7411
         2     1.0574     1.4156     1.9137     5.3158
         2     1.0593     1.4166     1.6237     5.7411
         2     1.0593     1.4172     1.9137     5.3158
         2     1.0593     1.4172     1.0245     9.4332
         2     1.0602     1.4187     1.9137     6.6303
         2     1.0612     1.4198     2.0683     5.4512
         2     1.0612     1.4198     1.7591     6.6303
         2     1.0626     1.4216     2.0683     6.7849
         2     1.0621     1.4221     1.4691     8.9886
         2     1.0621     1.4221     1.4691    11.0569
         2     1.0644     1.4237     2.6483     6.1857
         2     1.0644     1.4237     2.3583     7.3649
         2     1.0644     1.4237     2.3583     7.5195
         2     1.0654     1.4254     1.9137     7.3649
         2     1.0658     1.4259     2.9382     7.5195
         2     1.0658     1.4259     1.7591    12.2361
         2     1.0672     1.4275     1.7591    10.7670
         2     1.0682     1.4280     2.0683     9.5878
         2     1.0682     1.4280     2.5129     8.5440
         2     1.0691     1.4297     3.0929     8.1187
         2     1.0696     1.4302     2.9382     8.6986
         2     1.0696     1.4302     2.5129    11.0569
         2     1.0710     1.4313     3.3828     7.9641
         2     1.0715     1.4318     3.2475     8.1187
         2     1.0715     1.4318     3.2475     9.1432
         2     1.0724     1.4340     3.2475    10.0324
         2     1.0733     1.4340     3.3828     9.8778
         2     1.0733     1.4340     3.9820     9.5878
         2     1.0743     1.4356     4.5620     8.2540
         2     1.0752     1.4372     4.4266     9.5878
         2     1.0752     1.4372     3.9820    11.2116
         2     1.0762     1.4384     4.1174    10.9023
         2     1.0766     1.4388     3.9820    11.6562
         2     1.0766     1.4388     3.8274    12.6807
         2     1.0780     1.4405     5.1612     8.6986
         2     1.0785     1.4410     4.7166    11.5015
         2     1.0785     1.4410     4.7166    12.0815
         2     1.0799     1.4426     4.7166    12.3907
         2     1.0808     1.4438     5.2965    12.5260
         2     1.0808     1.4438     5.2965    12.8353
         2     1.0823     1.4448     5.7411    13.1253
         2     1.0827     1.4453     5.1612    13.8598
         2     1.0827     1.4453     5.2965    14.1498
         2     1.0841     1.4470     5.5865    15.1936
         2     1.0846     1.4481     6.1857    14.4591
         2     1.0846     1.4481     6.1857    14.8843
         2     1.0865     1.4502     6.9203    12.8353
         2     1.0865     1.4508     6.6303    15.4836
         2     1.0865     1.4508     6.7656    16.5081
         2     1.0884     1.4523     6.9203    16.8174
         2     1.0888     1.4529     7.0749    17.3973
         2     1.0888     1.4529     7.8094    16.0635
         2     1.0902     1.4550     8.3894    15.6382
         2     1.0912     1.4555     7.6548    19.4656
         2     1.0912     1.4555     7.9448    19.7556
         2     1.0921     1.4571     8.2540    20.4901
         2     1.0925     1.4577     8.5440    20.7994
         2     1.0925     1.4577     9.7232    17.8419
         2     1.0935     1.4594     9.7232    20.2002
         2     1.0944     1.4598     9.4332    23.2930
         2     1.0944     1.4598     9.7232    23.8923
         2     1.0963     1.4620     9.5685    24.6268
         2     1.0967     1.4630    10.4577    25.0714
         2     1.0967     1.4630    10.7477    25.8060
         2     1.0981     1.4641    11.6369    25.8060
         2     1.0986     1.4652    11.6369    27.8743
         2     1.0986     1.4652    12.0815    28.7442
         2     1.1000     1.4668    12.5067    29.6334
         2     1.1019     1.4684    13.1060    30.9672
         2     1.1019     1.4684    13.6859    32.4363
         2     1.1023     1.4694    13.9952    33.6154
         2     1.1032     1.4706    14.7297    34.0600
         2     1.1032     1.4706    15.4643    35.5291
         2     1.1041     1.4727    16.0442    36.5730
         2     1.1051     1.4733    16.7787    38.3320
         2     1.1051     1.4733    17.3780    39.5112
         2     1.1060     1.4743    17.9579    41.5795
         2     1.1074     1.4754    18.8471    42.3141
         2     1.1074     1.4754    19.7363    44.0925
         2     1.1088     1.4776    21.0507    45.4069
         2     1.1097     1.4776    22.3845    45.7162
         2     1.1097     1.4776    22.8291    48.5191
         2     1.1111     1.4797    23.5637    50.4328
         2     1.1115     1.4803    24.8781    52.1919
         2     1.1115     1.4803    25.0328    57.5077
         2     1.1134     1.4814    27.3911    55.5940
         2     1.1134     1.4825    28.1256    57.7977
         2     1.1134     1.4825    29.8847    59.7114
         2     1.1147     1.4841    31.2185    62.2243
         2     1.1156     1.4846    32.5329    66.6509
         2     1.1156     1.4846    34.7559    66.9409
         2     1.1170     1.4863    36.2250    69.4538
         2     1.1175     1.4873    38.1387    72.3921
         2     1.1175     1.4873    40.2071    75.3496
         2     1.1189     1.4895    41.9661    78.5971
         2     1.1198     1.4894    44.4597    83.4490
         2     1.1198     1.4894    46.0835    87.5857
         2     1.1212     1.4910    49.3310    88.7648
         2     1.1221     1.4927    51.8246    92.7469
         2     1.1221     1.4927    54.6275    95.9944
         2     1.1235     1.4942    57.8750   100.5563
         2     1.1244     1.4943    61.3931   105.1376
         2     1.1244     1.4943    64.4860   109.1197
         2     1.1249     1.4959    67.7334   113.8363
         2     1.1253     1.4975    72.0054   118.8428
         2     1.1253     1.4975    75.3883   123.4241
         2     1.1271     1.4991    79.6603   128.2760
         2     1.1276     1.4997    84.2222   134.1718
         2     1.1276     1.4997    88.4942   139.0430
         2     1.1285     1.5013    93.7907   145.5380
         2     1.1299     1.5024    98.2174   151.4337
         2     1.1299     1.5024   102.9146   157.3295
         2     1.1308     1.5040   108.8104   164.2691
         2     1.1322     1.5057   115.1507   171.7886
         2     1.1322     1.5057   120.4472   178.1289
         2     1.1331     1.5067   127.9474   186.0930
         2     1.1335     1.5067   135.4669   194.4824
         2     1.1335     1.5067   141.9426   202.0019
         2     1.1354     1.5099   150.3319   210.7005
         2     1.1359     1.5099   159.0306   220.1530
         2     1.1359     1.5099   166.8207   228.5424
         2     1.1372     1.5120   177.2784   239.0194
         3     1.0449     1.3390     0.0000    -0.5992
         3     1.0454     1.3400     0.0000    -0.1546
         3     1.0459     1.3443     0.0000    -0.5992
         3     1.0468     1.3454     0.0000    -0.8892
         3     1.0477     1.3491     0.1546    -0.4446
         3     1.0477     1.3490     0.0000     0.2900
         3     1.0477     1.3496     0.0000     0.2900
         3     1.0482     1.3512     0.0000     1.0245
         3     1.0491     1.3538     0.2900     0.1546
         3     1.0496     1.3555     0.1546     0.4446
         3     1.0501     1.3560     0.4446     0.2900
         3     1.0510     1.3566     0.5799     0.7346
         3     1.0519     1.3582     0.1546     2.2037
         3     1.0519     1.3598     0.5799     0.1546
         3     1.0519     1.3603     0.1546     0.7346
         3     1.0524     1.3608     0.4446     0.5799
         3     1.0524     1.3624     0.5799     0.7346
         3     1.0534     1.3630     0.5799    -0.4446
         3     1.0538     1.3641     0.8892    -0.5992
         3     1.0534     1.3646     0.2900     0.1546
         3     1.0533     1.3651     0.2900     1.0245
         3     1.0538     1.3657     0.0000     1.0245
         3     1.0547     1.3662     0.4446     1.1791
         3     1.0547     1.3673     0.8892     1.4691
         3     1.0552     1.3693     0.7346     0.5799
         3     1.0552     1.3699     0.4446     1.3338
         3     1.0561     1.3709     0.5799     1.1791
         3     1.0566     1.3715     0.4446     1.6237
         3     1.0566     1.3720     0.1546     1.7784
         3     1.0571     1.3726     1.0245     0.7346
         3     1.0580     1.3725     0.8892     0.5799
         3     1.0575     1.3736     0.5799     2.3583
         3     1.0580     1.3748     0.2900     3.0929
         3     1.0589     1.3753     0.5799     2.3583
         3     1.0585     1.3758     0.7346     1.6237
         3     1.0594     1.3764     0.4446     2.0683
         3     1.0594     1.3779     0.5799     2.6483
         3     1.0599     1.3779     0.2900     4.4266
         3     1.0599     1.3790     0.7346     3.8274
         3     1.0613     1.3795     1.1791     1.7784
         3     1.0613     1.3801     1.3338     1.6237
         3     1.0617     1.3806     0.5799     2.2037
         3     1.0631     1.3812     0.5799     2.8029
         3     1.0631     1.3817     0.8892     2.6483
         3     1.0641     1.3828     0.7346     2.2037
         3     1.0650     1.3833     0.5799     3.2475
         3     1.0640     1.3839     1.4691     2.5129
         3     1.0650     1.3849     1.0245     3.0929
         3     1.0655     1.3860     0.8892     3.2475
         3     1.0664     1.3865     1.3338     2.5129
         3     1.0673     1.3871     1.3338     2.6483
         3     1.0678     1.3882     1.4691     2.8029
         3     1.0678     1.3882     1.0245     4.2720
         3     1.0678     1.3887     0.7346     3.8274
         3     1.0682     1.3903     1.0245     3.8274
         3     1.0697     1.3903     1.4691     3.5374
         3     1.0696     1.3914     1.3338     3.5374
         3     1.0696     1.3918     2.0683     2.3583
         3     1.0710     1.3925     2.0683     3.0929
         3     1.0715     1.3936     1.4691     4.4266
         3     1.0720     1.3940     0.7346     7.6741
         3     1.0720     1.3946     1.3338     6.6303
         3     1.0729     1.3957     1.9137     3.5374
         3     1.0729     1.3962     2.2037     2.6483
         3     1.0738     1.3967     2.0683     3.2475
         3     1.0743     1.3967     1.6237     3.9820
         3     1.0752     1.3978     2.3583     0.8892
         3     1.0752     1.3995     2.9382     0.2900
         3     1.0757     1.3995     2.2037     3.2475
         3     1.0762     1.4000     1.7591     4.8712
         3     1.0766     1.4005     2.0683     4.4266
         3     1.0771     1.4017     2.2037     3.9820
         3     1.0780     1.4021     2.5129     3.8274
         3     1.0780     1.4033     2.8029     3.5374
         3     1.0785     1.4044     1.0245     9.8778
         3     1.0789     1.4043     1.9137     5.7411
         3     1.0789     1.4054     2.2037     5.1612
         3     1.0803     1.4054     2.5129     4.8712
         3     1.0803     1.4059     2.5129     4.2720
         3     1.0808     1.4076     2.8029     4.1367
         3     1.0817     1.4081     3.2475     2.9575
         3     1.0822     1.4081     2.3583     7.0749
         3     1.0826     1.4092     2.3583     5.8957
         3     1.0826     1.4103     2.8029     5.4512
         3     1.0836     1.4115     2.8029     5.4512
         3     1.0840     1.4119     2.8029     6.0504
         3     1.0840     1.4125     3.5374     4.2720
         3     1.0850     1.4130     4.4266     1.9137
         3     1.0859     1.4141     3.2475     5.7411
         3     1.0863     1.4146     3.2475     6.3403
         3     1.0868     1.4152     3.5374     6.6303
         3     1.0873     1.4163     3.9820     6.0504
         3     1.0873     1.4174     3.6728     5.6058
         3     1.0887     1.4174     3.8274     5.8957
         3     1.0887     1.4191     2.8029    10.1677
         3     1.0896     1.4195     3.8274     7.3649
         3     1.0901     1.4202     3.9820     7.5195
         3     1.0905     1.4201     4.4266     6.7849
         3     1.0910     1.4217     4.2720     7.3649
         3     1.0910     1.4228     4.1174     7.6741
         3     1.0919     1.4222     4.5620     6.3403
         3     1.0924     1.4239     4.5620     7.2295
         3     1.0928     1.4239     5.0066     7.6741
         3     1.0938     1.4250     4.7166     7.8094
         3     1.0938     1.4255     4.8519     8.1187
         3     1.0947     1.4260     4.8519     7.9641
         3     1.0956     1.4272     5.0066     7.8094
         3     1.0956     1.4283     5.4512     7.3649
         3     1.0961     1.4282     5.1612     9.4332
         3     1.0970     1.4293     5.5865     9.2979
         3     1.0984     1.4304     5.4512     9.7232
         3     1.0984     1.4310     5.5865     9.4332
         3     1.0993     1.4315     6.4757     7.8094
         3     1.0993     1.4331     7.2102     7.0749
         3     1.1003     1.4331     6.7656    10.3224
         3     1.1008     1.4342     6.7656    10.9023
         3     1.1016     1.4353     6.4757    11.3469
         3     1.1021     1.4353     7.2102    11.6562
         3     1.1030     1.4368     6.9203    11.2116
         3     1.1035     1.4381     8.0994     7.8094
         3     1.1049     1.4385     7.5002    12.5260
         3     1.1049     1.4397     7.9448    12.5260
         3     1.1054     1.4396     7.9448    12.9706
         3     1.1063     1.4407     8.0994    14.3044
         3     1.1068     1.4413     8.6793    14.0145
         3     1.1068     1.4424     8.0994    16.2181
         3     1.1082     1.4435     9.2786    14.1498
         3     1.1086     1.4440     9.4332    14.8843
         3     1.1100     1.4445     9.5685    15.4836
         3     1.1105     1.4461    10.3031    15.0390
         3     1.1109     1.4467    10.4577    15.7735
         3     1.1114     1.4483    11.1923    16.2181
         3     1.1119     1.4488    11.3469    17.2426
         3     1.1128     1.4500    11.6369    17.8419
         3     1.1142     1.4504    12.2168    18.2865
         3     1.1147     1.4510    12.6614    18.4218
         3     1.1156     1.4526    13.3959    18.8664
         3     1.1165     1.4520    14.2851    19.6203
         3     1.1175     1.4537    14.2851    21.2247
         3     1.1179     1.4548    14.7297    21.5340
         3     1.1183     1.4553    16.0442    21.8239
         3     1.1193     1.4563    16.6434    22.7131
         3     1.1202     1.4574    16.9334    24.1822
         3     1.1207     1.4586    18.1125    24.6268
         3     1.1211     1.4591    18.8471    25.8060
         3     1.1225     1.4596    19.7363    26.2506
         3     1.1225     1.4608    20.7608    27.7197
         3     1.1234     1.4613    21.6500    28.6089
         3     1.1243     1.4623    22.8291    29.1888
         3     1.1248     1.4629    24.0083    30.8125
         3     1.1257     1.4651    25.0328    32.5909
         3     1.1271     1.4651    26.3472    33.4801
         3     1.1271     1.4661    27.6810    34.7946
         3     1.1280     1.4672    29.5947    35.8384
         3     1.1285     1.4677    31.2185    37.0176
         3     1.1294     1.4683    32.8422    39.2212
         3     1.1308     1.4694    34.4466    41.1349
         3     1.1312     1.4705    35.2005    45.2716
         3     1.1321     1.4710    38.1387    43.9378
         3     1.1327     1.4715    40.3424    45.8515
         3     1.1336     1.4727    42.4107    47.1853
         3     1.1340     1.4738    44.9043    49.5436
         3     1.1349     1.4743    47.4173    50.5681
         3     1.1354     1.4748    49.9109    52.7911
         3     1.1358     1.4760    52.7138    54.9948
         3     1.1372     1.4765    55.8066    57.3531
         3     1.1377     1.4770    58.7448    59.2668
         3     1.1381     1.4786    62.4369    62.2243
         3     1.1386     1.4791    66.2643    65.0272
         3     1.1400     1.4802    69.6471    67.3855
         3     1.1404     1.4807    73.9192    70.6330
         3     1.1409     1.4813    78.7711    73.4359
         3     1.1418     1.4824    82.5985    76.6834
         3     1.1427     1.4834    87.8950    80.0662
         3     1.1432     1.4834    93.2108    84.0482
         3     1.1436     1.4856    97.9081    87.1411
         3     1.1446     1.4856   103.0693    91.2778
         3     1.1455     1.4867   109.8349    95.5498
         3     1.1460     1.4873   115.8853    99.8218
         3     1.1469     1.4883   122.6509   107.0513
         3     1.1473     1.4889   129.8611   108.8104
         3     1.1478     1.4899   135.9115   113.1017
         3     1.1482     1.4904   144.7454   118.3982
         3     1.1492     1.4920   153.1348   124.0040
         3     1.1496     1.4927   161.2342   129.0106
         3     1.1505     1.4931   170.6481   135.5056
         3     1.1519     1.4937   180.8158   141.4013
         3     1.1519     1.4948   189.8044   147.2971
         3     1.1524     1.4958   200.9774   154.6812
         3     1.1528     1.4964   212.9042   162.3360
         3     1.1538     1.4975   223.5165   169.1210
         3     1.1547     1.4985   236.3325   177.8196
         4     1.0210     1.3651     0.2900     1.6237
         4     1.0215     1.3742     0.0000     1.0245
         4     1.0215     1.3741     0.2900     0.8892
         4     1.0233     1.3758     0.2900    -0.7346
         4     1.0233     1.3762     0.2900     1.0245
         4     1.0233     1.3774     0.0000     1.3338
         4     1.0243     1.3795     1.0245     0.1546
         4     1.0247     1.3812     0.1546     0.4446
         4     1.0252     1.3821     0.0000     1.7784
         4     1.0252     1.3827     0.0000     1.6237
         4     1.0252     1.3838     0.1546     1.9137
         4     1.0247     1.3837     0.2900     1.3338
         4     1.0247     1.3843     0.0000     1.1791
         4     1.0252     1.3864     0.4446     1.0245
         4     1.0252     1.3865     0.0000     1.7784
         4     1.0252     1.3870     0.0000     1.9137
         4     1.0252     1.3881     0.0000     2.0683
         4     1.0252     1.3881     0.0000     2.2037
         4     1.0261     1.3897     0.4446     0.8892
         4     1.0261     1.3897     0.5799     1.6237
         4     1.0266     1.3902     0.4446     2.2037
         4     1.0266     1.3907     0.1546     1.6237
         4     1.0266     1.3929     0.0000     2.5129
         4     1.0266     1.3929     0.4446     2.5129
         4     1.0275     1.3935     0.4446     2.0683
         4     1.0275     1.3946     1.3338    -0.5992
         4     1.0275     1.3940     0.4446     2.5129
         4     1.0275     1.3951     0.1546     2.8029
         4     1.0275     1.3967     0.2900     2.8029
         4     1.0275     1.3966     0.1546     2.5129
         4     1.0284     1.3977     0.4446     2.5129
         4     1.0284     1.3988     0.1546     5.8957
         4     1.0284     1.3993     0.7346     1.7784
         4     1.0284     1.4004     0.4446     2.6483
         4     1.0284     1.4005     0.2900     3.2475
         4     1.0289     1.4016     0.0000     3.6921
         4     1.0289     1.4021     0.1546     3.9820
         4     1.0293     1.4026     0.5799     3.0929
         4     1.0293     1.4037     0.1546     3.9820
         4     1.0303     1.4042     0.4446     3.8274
         4     1.0303     1.4047     0.7346     2.9575
         4     1.0303     1.4054     0.2900     3.9820
         4     1.0303     1.4065     0.2900     3.8274
         4     1.0303     1.4064     0.1546     3.3828
         4     1.0307     1.4075     0.2900     3.2475
         4     1.0312     1.4075     0.2900     4.4266
         4     1.0317     1.4086     0.4446     4.4266
         4     1.0317     1.4086     0.5799     4.2720
         4     1.0317     1.4102     0.2900     4.7166
         4     1.0331     1.4106     1.0245     3.6921
         4     1.0331     1.4112     0.7346     3.8274
         4     1.0326     1.4118     0.4446     6.4950
         4     1.0330     1.4129     0.1546     7.9641
         4     1.0344     1.4129     1.0245     4.4266
         4     1.0349     1.4134     0.8892     5.0066
         4     1.0354     1.4134     0.8892     5.1612
         4     1.0359     1.4150     0.8892     4.7166
         4     1.0363     1.4150     1.1791     4.7166
         4     1.0363     1.4166     0.1546     8.1187
         4     1.0368     1.4166     0.5799     5.6058
         4     1.0373     1.4172     1.1791     5.4512
         4     1.0387     1.4176     1.0245     5.7411
         4     1.0382     1.4187     0.8892     5.8957
         4     1.0396     1.4188     1.0245     5.4512
         4     1.0396     1.4199     1.3338     6.1857
         4     1.0401     1.4204     0.2900     9.8778
         4     1.0405     1.4215     0.8892     6.4950
         4     1.0415     1.4220     1.3338     5.8957
         4     1.0415     1.4231     1.1791     6.3403
         4     1.0415     1.4231     1.6237     6.4950
         4     1.0419     1.4237     0.5799     9.5878
         4     1.0429     1.4242     0.5799    10.4770
         4     1.0433     1.4253     1.1791     7.0749
         4     1.0438     1.4253     1.7591     6.3403
         4     1.0443     1.4258     1.9137     7.2295
         4     1.0452     1.4274     1.4691     7.9641
         4     1.0457     1.4281     1.3338     9.2979
         4     1.0462     1.4285     0.7346    10.6123
         4     1.0462     1.4286     0.8892    10.0324
         4     1.0471     1.4296     1.9137     7.6741
         4     1.0480     1.4307     1.7591     7.5195
         4     1.0480     1.4307     1.9137     7.6741
         4     1.0490     1.4312     2.0683     8.9886
         4     1.0494     1.4323     1.1791    13.2799
         4     1.0504     1.4334     1.7591    10.9023
         4     1.0508     1.4340     1.6237     9.5878
         4     1.0518     1.4345     2.2037     8.2540
         4     1.0518     1.4351     2.0683     9.1432
         4     1.0527     1.4356     1.9137    10.0324
         4     1.0527     1.4361     1.7591    11.9461
         4     1.0532     1.4373     0.7346    15.7735
         4     1.0541     1.4377     2.2037     9.1432
         4     1.0551     1.4389     2.6483     9.4332
         4     1.0555     1.4388     2.9382     9.8778
         4     1.0560     1.4399     2.8029     9.4332
         4     1.0560     1.4405     3.9820     6.6303
         4     1.0579     1.4415     3.5374     8.6986
         4     1.0579     1.4415     2.8029    11.5015
         4     1.0579     1.4432     2.3583    12.0815
         4     1.0588     1.4437     2.8029    11.5015
         4     1.0588     1.4437     2.9382    12.0815
         4     1.0607     1.4453     2.2037    14.7490
         4     1.0607     1.4459     3.3828    11.5015
         4     1.0617     1.4459     2.8029    12.8353
         4     1.0621     1.4470     2.9382    13.5699
         4     1.0626     1.4481     3.5374    13.2799
         4     1.0631     1.4486     3.6728    14.1498
         4     1.0640     1.4496     3.9820    13.8598
         4     1.0650     1.4502     4.8519    10.7670
         4     1.0650     1.4512     4.2720    14.4591
         4     1.0654     1.4523     4.4266    15.1936
         4     1.0664     1.4523     4.7166    15.1936
         4     1.0673     1.4529     5.0066    16.5081
         4     1.0673     1.4545     4.2720    18.2865
         4     1.0687     1.4545     5.0066    16.2181
         4     1.0692     1.4545     5.1612    16.3728
         4     1.0697     1.4561     5.1612    17.1073
         4     1.0706     1.4566     5.1612    17.2426
         4     1.0711     1.4571     5.5865    17.5519
         4     1.0715     1.4588     5.5865    18.4218
         4     1.0720     1.4592     6.1857    18.1318
         4     1.0725     1.4599     5.8957    19.6203
         4     1.0730     1.4609     6.1857    20.2002
         4     1.0739     1.4615     6.4757    20.6448
         4     1.0749     1.4614     6.4757    21.2247
         4     1.0748     1.4630     6.6303    21.9786
         4     1.0758     1.4646     7.3649    21.9786
         4     1.0767     1.4647     6.9203    23.7376
         4     1.0772     1.4663     7.3649    24.9168
         4     1.0777     1.4663     7.6548    24.9168
         4     1.0781     1.4679     8.6793    22.7131
         4     1.0791     1.4679     8.6793    23.1577
         4     1.0791     1.4689     8.5440    27.4297
         4     1.0800     1.4695     8.6793    28.3189
         4     1.0805     1.4700     8.6793    28.8988
         4     1.0819     1.4716     9.7232    30.6772
         4     1.0823     1.4716    10.5930    28.8988
         4     1.0828     1.4732    10.0131    32.1463
         4     1.0837     1.4732    10.3031    33.6154
         4     1.0837     1.4748    10.7477    34.3500
         4     1.0842     1.4748    10.9023    35.2392
         4     1.0856     1.4758    11.4822    35.2392
         4     1.0856     1.4758    12.8160    34.7946
         4     1.0861     1.4775    12.0815    38.7766
         4     1.0875     1.4775    12.6614    39.8205
         4     1.0875     1.4785    13.2606    40.9996
         4     1.0889     1.4785    13.6859    42.1788
         4     1.0893     1.4807    13.9952    43.7832
         4     1.0902     1.4812    14.7297    45.1170
         4     1.0902     1.4817    15.5996    46.4508
         4     1.0916     1.4817    16.1988    48.3645
         4     1.0916     1.4827    17.0880    50.2782
         4     1.0930     1.4845    17.3780    51.7473
         4     1.0930     1.4845    18.2672    53.8156
         4     1.0944     1.4861    19.0017    55.5940
         4     1.0944     1.4861    20.0262    57.5077
         4     1.0953     1.4877    20.7608    60.1560
         4     1.0953     1.4877    21.7853    62.0697
         4     1.0962     1.4887    22.6745    64.7372
         4     1.0972     1.4899    23.8536    67.5401
         4     1.0972     1.4908    24.5882    70.1884
         4     1.0990     1.4909    26.2119    72.5467
         4     1.0990     1.4931    27.3911    75.6395
         4     1.0999     1.4931    28.7055    78.5971
         4     1.1004     1.4941    30.3293    81.8446
         4     1.1009     1.4952    31.6631    85.5173
         4     1.1018     1.4951    32.9775    88.1849
         4     1.1027     1.4962    34.7559    91.7224
         4     1.1036     1.4967    36.8049    95.8397
         4     1.1041     1.4985    38.5833    99.2419
         4     1.1046     1.4985    40.2071   103.3592
         4     1.1050     1.5001    42.5460   108.0758
         4     1.1064     1.5006    44.4597   112.3672
         4     1.1068     1.5017    47.2626   117.0838
         4     1.1073     1.5027    49.9109   122.8249
         4     1.1077     1.5027    51.6893   127.0969
         4     1.1082     1.5043    54.4728   131.6782
         4     1.1091     1.5055    57.7203   137.7285
         4     1.1100     1.5059    60.3686   142.5805
         4     1.1105     1.5065    63.4614   149.0754
         4     1.1110     1.5081    67.2888   155.7057
         4     1.1119     1.5082    70.3817   160.8669
         4     1.1128     1.5092    74.2091   168.2511
         4     1.1133     1.5096    78.6357   175.3260
         4     1.1142     1.5103    82.3085   181.6664
         4     1.1142     1.5114    86.7352   189.6305
         4     1.1146     1.5124    91.4324   198.0198
         4     1.1151     1.5135    95.9944   205.4040
         4     1.1169     1.5140   101.4455   214.3926
         4     1.1170     1.5145   107.6312   224.1351
         4     1.1178     1.5156   113.5270   232.5244
         5     1.0506     1.3166     0.0000    -0.8892
         5     1.0543     1.3251     0.2900    -0.5992
         5     1.0538     1.3267     0.0000    -0.1546
         5     1.0543     1.3278     0.0000    -0.4446
         5     1.0552     1.3294     0.7346    -0.8892
         5     1.0566     1.3321     0.2900    -0.4446
         5     1.0561     1.3332     0.1546    -0.1546
         5     1.0566     1.3348     0.1546    -0.7346
         5     1.0580     1.3369     0.0000    -0.5992
         5     1.0580     1.3385     0.0000    -0.4446
         5     1.0580     1.3385     0.1546     0.0000
         5     1.0580     1.3401     0.5799     0.1546
         5     1.0594     1.3422     1.1791    -0.8892
         5     1.0594     1.3427     0.1546    -0.2900
         5     1.0594     1.3443     0.2900     0.0000
         5     1.0594     1.3443     0.4446     0.1546
         5     1.0594     1.3454     0.2900     0.0000
         5     1.0603     1.3466     0.5799     1.6237
         5     1.0608     1.3476     0.4446     2.6483
         5     1.0612     1.3487     1.0245    -0.5992
         5     1.0617     1.3487     0.5799     0.5799
         5     1.0617     1.3503     0.2900     0.4446
         5     1.0617     1.3502     0.2900     0.7346
         5     1.0617     1.3508     0.1546     1.4691
         5     1.0636     1.3534     0.2900     1.0245
         5     1.0645     1.3551     0.8892     0.5799
         5     1.0650     1.3551     0.7346     1.7784
         5     1.0664     1.3566     0.8892     1.3338
         5     1.0664     1.3566     0.7346     0.4446
         5     1.0655     1.3578     0.4446     1.6237
         5     1.0682     1.3599     0.8892     0.7346
         5     1.0687     1.3599     1.0245     0.4446
         5     1.0687     1.3615     1.1791     0.7346
         5     1.0692     1.3609     1.0245     1.3338
         5     1.0701     1.3620     1.1791     0.5799
         5     1.0706     1.3620     1.3338    -0.5992
         5     1.0711     1.3637     1.3338     0.7346
         5     1.0711     1.3652     1.0245     0.5799
         5     1.0725     1.3651     1.6237    -0.2900
         5     1.0734     1.3663     1.3338     1.3338
         5     1.0734     1.3668     1.0245     1.6237
         5     1.0743     1.3674     1.1791     1.9137
         5     1.0743     1.3690     1.4691     1.6237
         5     1.0748     1.3695     1.6237     1.7784
         5     1.0762     1.3700     2.2037    -0.7346
         5     1.0762     1.3706     1.4691     0.8892
         5     1.0762     1.3716     1.3338     2.2037
         5     1.0781     1.3727     1.6237     1.4691
         5     1.0781     1.3727     1.3338     2.5129
         5     1.0780     1.3738     1.3338     2.8029
         5     1.0790     1.3749     1.3338     4.4266
         5     1.0799     1.3749     1.4691     5.0066
         5     1.0799     1.3754     1.9137     2.6483
         5     1.0813     1.3770     1.1791     3.6921
         5     1.0818     1.3777     1.6237     2.5129
         5     1.0813     1.3787     2.0683     1.7784
         5     1.0827     1.3787     2.0683     1.6237
         5     1.0832     1.3792     1.9137     2.0683
         5     1.0836     1.3803     1.4691     5.8957
         5     1.0841     1.3813     1.4691     6.0504
         5     1.0850     1.3824     1.9137     3.5374
         5     1.0845     1.3835     2.2037     2.8029
         5     1.0860     1.3841     1.9137     3.0929
         5     1.0864     1.3846     2.0683     2.5129
         5     1.0874     1.3857     2.0683     2.8029
         5     1.0878     1.3851     2.2037     3.3828
         5     1.0883     1.3867     3.0929     0.1546
         5     1.0883     1.3872     2.9382     2.8029
         5     1.0897     1.3879     2.0683     4.4266
         5     1.0896     1.3889     2.3583     3.8274
         5     1.0897     1.3895     2.3583     3.2475
         5     1.0910     1.3905     2.8029     2.8029
         5     1.0915     1.3905     3.3828     1.4691
         5     1.0910     1.3922     2.9382     3.8274
         5     1.0924     1.3922     1.7591     7.5195
         5     1.0924     1.3933     2.6483     4.1367
         5     1.0933     1.3937     2.6483     3.9820
         5     1.0933     1.3943     3.2475     3.9820
         5     1.0943     1.3954     3.0929     4.2720
         5     1.0947     1.3970     2.5129     6.6303
         5     1.0947     1.3971     2.2037     9.1432
         5     1.0957     1.3981     3.3828     5.6058
         5     1.0966     1.3986     3.3828     5.0066
         5     1.0965     1.3992     3.6728     4.4266
         5     1.0975     1.4002     3.0929     5.0066
         5     1.0979     1.4008     3.5374     4.2720
         5     1.0984     1.4014     3.9820     2.9575
         5     1.0984     1.4019     4.8519     1.4691
         5     1.0989     1.4029     4.2720     3.2475
         5     1.1003     1.4036     4.1174     4.8712
         5     1.0998     1.4041     4.2720     5.1612
         5     1.1012     1.4063     4.2720     5.3158
         5     1.1016     1.4063     4.5620     5.0066
         5     1.1016     1.4074     5.0066     2.9575
         5     1.1025     1.4085     6.0311     1.3338
         5     1.1035     1.4090     4.4266     6.0504
         5     1.1035     1.4101     5.1612     5.6058
         5     1.1039     1.4100     5.2965     5.8957
         5     1.1048     1.4112     5.0066     6.6303
         5     1.1053     1.4111     5.4512     5.8957
         5     1.1057     1.4122     6.0311     2.8029
         5     1.1067     1.4133     5.4512     7.0749
         5     1.1067     1.4145     5.5865     6.7849
         5     1.1071     1.4156     6.0311     6.9203
         5     1.1081     1.4160     6.0311     6.9203
         5     1.1080     1.4167     6.3403     7.0749
         5     1.1094     1.4177     7.0749     6.9203
         5     1.1094     1.4188     6.9203     5.4512
         5     1.1094     1.4194     6.6303     7.3649
         5     1.1103     1.4199     6.7656     7.3649
         5     1.1113     1.4205     6.7656     8.2540
         5     1.1122     1.4216     7.3649     7.6741
         5     1.1121     1.4226     7.5002     7.8094
         5     1.1136     1.4227     7.9448     7.9641
         5     1.1136     1.4243     7.5002    10.0324
         5     1.1140     1.4248     8.0994     9.2979
         5     1.1149     1.4260     8.3894     9.4332
         5     1.1154     1.4265     8.5440     9.5878
         5     1.1163     1.4265     8.9886     8.9886
         5     1.1168     1.4287    10.0131     7.6741
         5     1.1172     1.4292    10.1677     8.9886
         5     1.1181     1.4292     9.7232    10.1677
         5     1.1191     1.4309    10.1677    11.0569
         5     1.1190     1.4319    10.4577    11.3469
         5     1.1195     1.4325    10.7477    11.5015
         5     1.1204     1.4330    11.6369    11.3469
         5     1.1214     1.4346    11.7722    11.9461
         5     1.1223     1.4347    12.0815    12.6807
         5     1.1237     1.4363    12.6614    12.8353
         5     1.1236     1.4369    12.9513    13.7052
         5     1.1241     1.4380    13.9952    12.5260
         5     1.1255     1.4391    14.1305    14.0145
         5     1.1255     1.4391    15.1743    13.7052
         5     1.1269     1.4407    15.1743    15.7735
         5     1.1273     1.4407    16.4888    15.4836
         5     1.1278     1.4423    16.7787    16.0635
         5     1.1287     1.4429    18.2672    15.1936
         5     1.1296     1.4440    18.8471    15.7735
         5     1.1300     1.4445    19.5816    17.5519
         5     1.1310     1.4451    20.4708    18.4218
         5     1.1315     1.4462    21.3600    19.0210
         5     1.1329     1.4468    22.8291    19.3110
         5     1.1338     1.4473    24.7428    15.3289
         5     1.1338     1.4489    24.7428    20.7994
         5     1.1347     1.4500    26.0573    21.9786
         5     1.1361     1.4506    27.8357    22.4038
         5     1.1356     1.4517    29.3048    22.7131
         5     1.1370     1.4522    30.9285    24.3369
         5     1.1374     1.4528    32.8422    24.7621
         5     1.1384     1.4539    34.6013    25.8060
         5     1.1393     1.4538    36.3603    27.1398
         5     1.1397     1.4556    38.2740    28.4542
         5     1.1406     1.4555    40.9416    29.1888
         5     1.1411     1.4571    42.8553    34.5046
         5     1.1430     1.4576    45.0590    34.6593
         5     1.1430     1.4581    48.5964    32.7262
         5     1.1440     1.4593    51.9792    34.5046
         5     1.1449     1.4603    55.2074    35.6838
         5     1.1453     1.4614    58.6095    37.8874
         5     1.1467     1.4620    62.1277    39.3759
         5     1.1471     1.4630    65.5298    40.4004
         5     1.1476     1.4641    69.9371    42.7587
         5     1.1486     1.4652    74.6537    45.1170
         5     1.1490     1.4657    78.9257    46.5861
         5     1.1494     1.4669    85.2467    44.8270
         5     1.1503     1.4680    89.5187    51.3220
         5     1.1513     1.4690    94.5253    53.3710
         5     1.1522     1.4691   100.2664    56.3286
         5     1.1526     1.4712   106.3168    60.3106
         5     1.1536     1.4712   112.0579    64.0027
         5     1.1545     1.4734   119.5580    64.7372
         5     1.1554     1.4734   127.2128    67.8301
         5     1.1559     1.4744   134.2877    70.7683
         5     1.1564     1.4755   142.3871    74.6150
         5     1.1568     1.4765   150.9312    79.0417
         5     1.1577     1.4766   157.9867    84.9374
         5     1.1587     1.4771   168.1545    85.2274
         5     1.1591     1.4782   178.6122    89.9440
         5     1.1605     1.4798   187.8907    93.4814
         5     1.1605     1.4798   199.2183    98.1980
         5     1.1609     1.4808   210.4106   103.3592
         5     1.1618     1.4820   221.6028   108.3851
         5     1.1627     1.4825   234.9987   114.1262
