# Supplementary material for: Biaxial mechanical data of porcine atrioventricular valve leaflets
Source: Data Brief. 2018 Oct 3;21:358–63. doi: 10.1016/j.dib.2018.09.073 (PMC6197746; doi:10.1016/j.dib.2018.09.073)
Supplement: Supplementary file 2 — Supplementary material [file mmc2.zip › BiaxialData/MVAL_4.txt]

         1     1.1741     1.5669    -0.4770     0.0000
         1     1.1813     1.5744     0.2087    -0.4770
         1     1.1818     1.5761    -0.2385     0.0000
         1     1.1823     1.5773     0.0000    -0.2385
         1     1.1885     1.5848     0.2087     0.6857
         1     1.1890     1.5852     0.4472     0.4472
         1     1.1910     1.5877     0.6559     0.0000
         1     1.1910     1.5877     0.8944     1.5801
         1     1.1921     1.5898    -0.4770     7.0361
         1     1.1952     1.5915    -0.2385     2.0273
         1     1.1957     1.5927     0.8944     0.6857
         1     1.1957     1.5932     0.2087     0.8944
         1     1.1977     1.5952     0.8944     0.6857
         1     1.1982     1.5961     0.8944     1.8186
         1     1.1998     1.5977    -0.2385     7.4833
         1     1.2003     1.5990    -0.4770     6.7976
         1     1.2013     1.6002     0.6559     0.6857
         1     1.2029     1.6011     0.6559     1.8186
         1     1.2039     1.6027     1.1329     0.8944
         1     1.2039     1.6044     1.1329     2.0273
         1     1.2054     1.6052     0.0000     4.7702
         1     1.2080     1.6069     0.0000     8.8547
         1     1.2080     1.6081     0.6559     3.8460
         1     1.2101     1.6094     0.8944     2.9516
         1     1.2111     1.6102     0.8944     2.2659
         1     1.2121     1.6115     1.3416     2.0273
         1     1.2126     1.6127     1.1329     2.2659
         1     1.2131     1.6140     0.2087     8.6460
         1     1.2147     1.6152     1.7888    -0.2385
         1     1.2157     1.6165     2.4745     1.1329
         1     1.2157     1.6181     2.2659     1.3416
         1     1.2177     1.6186     2.7131     2.5044
         1     1.2188     1.6202     2.0273     2.2659
         1     1.2193     1.6211     3.6075     1.5801
         1     1.2224     1.6248     2.4745     2.7131
         1     1.2234     1.6256     2.7131     2.7131
         1     1.2244     1.6273     2.7131     3.6373
         1     1.2255     1.6286     3.1603     2.2659
         1     1.2260     1.6294     3.3988     1.8186
         1     1.2265     1.6311     2.4745     1.1329
         1     1.2280     1.6319     3.1603     2.0273
         1     1.2290     1.6336     2.7131     2.9516
         1     1.2301     1.6348     3.1603     3.3988
         1     1.2311     1.6361     3.3988     3.1603
         1     1.2321     1.6365     2.9516     2.9516
         1     1.2342     1.6390     2.7131     2.5044
         1     1.2357     1.6402     3.3988     2.9516
         1     1.2357     1.6410     3.6075     4.0845
         1     1.2373     1.6427     3.1603     3.8460
         1     1.2383     1.6435     3.3988     4.3230
         1     1.2393     1.6444     4.0845     3.3988
         1     1.2409     1.6460     5.2174     3.3988
         1     1.2409     1.6464     4.7404     2.9516
         1     1.2419     1.6481     4.2932     3.3988
         1     1.2439     1.6494     3.6075     4.7702
         1     1.2450     1.6502     3.8460     4.3230
         1     1.2460     1.6514     4.2932     4.7702
         1     1.2460     1.6535     4.5317     3.6373
         1     1.2491     1.6556     5.6646     1.5801
         1     1.2501     1.6564     4.9789     4.9789
         1     1.2511     1.6573     4.2932     5.6646
         1     1.2517     1.6581     3.8460     5.6646
         1     1.2527     1.6594     4.5317     5.9031
         1     1.2537     1.6602     4.5317     4.0845
         1     1.2547     1.6610     6.3503     2.9516
         1     1.2558     1.6627     5.4261     4.9789
         1     1.2573     1.6643     4.9789     6.1417
         1     1.2583     1.6652     5.2174     6.3503
         1     1.2594     1.6668     5.2174     5.9031
         1     1.2604     1.6673     5.4261     4.0845
         1     1.2624     1.6702     5.4261     4.7702
         1     1.2635     1.6710     5.4261     6.5889
         1     1.2645     1.6727     5.9031     7.0361
         1     1.2655     1.6731     5.9031     6.7976
         1     1.2660     1.6747     6.3503     6.7976
         1     1.2671     1.6764     4.7404     9.0932
         1     1.2686     1.6764     6.7976     6.5889
         1     1.2696     1.6776     6.3503     7.4833
         1     1.2701     1.6793     6.1118     7.4833
         1     1.2712     1.6801     5.9031     7.7218
         1     1.2722     1.6814     6.5590     8.1690
         1     1.2732     1.6826     6.7976     4.3230
         1     1.2748     1.6839     7.4833     3.1603
         1     1.2758     1.6847     6.3503     8.8547
         1     1.2768     1.6860     7.0361     8.6460
         1     1.2773     1.6872     7.2448     9.0932
         1     1.2784     1.6885     6.7976     8.8547
         1     1.2804     1.6889     7.6920     8.4075
         1     1.2809     1.6905     6.1118    14.9964
         1     1.2820     1.6922     7.4833     9.9876
         1     1.2835     1.6926     7.6920    10.4647
         1     1.2830     1.6943     7.6920     9.9876
         1     1.2845     1.6947     7.4833    10.4647
         1     1.2861     1.6959     7.9305     9.9876
         1     1.2871     1.6968     8.6162     9.5404
         1     1.2881     1.6984     8.6162     9.5404
         1     1.2886     1.6988     8.6162    11.1206
         1     1.2897     1.7005     8.6162    10.9119
         1     1.2907     1.7022     8.3777    11.3591
         1     1.2917     1.7030     9.0634    10.6734
         1     1.2922     1.7042     9.9876     7.4833
         1     1.2938     1.7051    10.1963     6.7976
         1     1.2953     1.7059     9.7491    10.9119
         1     1.2958     1.7072     9.9876    12.0448
         1     1.2969     1.7084     9.7491    12.2833
         1     1.2979     1.7092    10.1963    12.0448
         1     1.2984     1.7105    11.1206    10.2261
         1     1.2994     1.7117    10.4348    11.5976
         1     1.3015     1.7126     9.9876    13.6249
         1     1.3020     1.7142    10.4348    13.8634
         1     1.3030     1.7151    10.4348    13.8634
         1     1.3041     1.7163    11.3293    14.5492
         1     1.3056     1.7171    12.0150    14.3106
         1     1.3061     1.7180    10.8821    14.3106
         1     1.3087     1.7201    11.3293    14.7579
         1     1.3092     1.7205    11.1206    15.6821
         1     1.3102     1.7217    11.5678    15.6821
         1     1.3107     1.7230    12.4622    14.7579
         1     1.3118     1.7238    12.4622    15.2349
         1     1.3128     1.7250    13.1479    14.9964
         1     1.3138     1.7263    12.9392    16.8150
         1     1.3143     1.7267    13.1479    17.0535
         1     1.3159     1.7284    13.1479    17.7392
         1     1.3164     1.7300    14.0721    16.8150
         1     1.3174     1.7313    13.8336    16.6063
         1     1.3190     1.7317    13.8336    17.9479
         1     1.3200     1.7325    13.8336    19.3194
         1     1.3210     1.7338    14.5193    19.5579
         1     1.3220     1.7350    14.5193    20.0051
         1     1.3241     1.7362    16.3380    19.0809
         1     1.3246     1.7375    15.2051    21.1380
         1     1.3246     1.7383    15.8908    20.0051
         1     1.3267     1.7391    16.0995    21.1380
         1     1.3272     1.7404    17.0237    21.3765
         1     1.3282     1.7417    17.4709    22.2709
         1     1.3298     1.7421    17.0237    22.9567
         1     1.3303     1.7437    17.2324    22.9567
         1     1.3318     1.7446    17.7094    24.3281
         1     1.3333     1.7454    17.9181    24.5368
         1     1.3344     1.7471    18.3951    25.2225
         1     1.3349     1.7483    19.2896    25.6995
         1     1.3359     1.7483    18.8424    27.9654
         1     1.3375     1.7500    18.8424    30.4698
         1     1.3380     1.7512    20.4225    27.7269
         1     1.3390     1.7525    20.4225    28.4126
         1     1.3400     1.7533    21.3467    28.6511
         1     1.3411     1.7545    21.5554    30.0225
         1     1.3421     1.7553    22.0026    30.4698
         1     1.3431     1.7562    22.4796    32.7356
         1     1.3441     1.7570    22.9268    32.4971
         1     1.3457     1.7587    23.8213    33.4213
         1     1.3462     1.7599    24.7455    33.8685
         1     1.3472     1.7603    26.7728    30.9170
         1     1.3477     1.7616    26.0871    35.6872
         1     1.3493     1.7624    26.5641    36.3729
         1     1.3503     1.7637    26.7728    37.5058
         1     1.3518     1.7649    27.6971    38.6387
         1     1.3523     1.7658    29.0685    39.5630
         1     1.3534     1.7666    29.2772    40.4574
         1     1.3544     1.7678    30.4101    41.3816
         1     1.3554     1.7687    31.0958    42.9618
         1     1.3570     1.7699    31.7816    44.0947
         1     1.3570     1.7703    33.1530    44.7804
         1     1.3590     1.7715    33.8089    45.9431
         1     1.3595     1.7728    34.7331    48.4177
         1     1.3611     1.7736    35.6275    49.1034
         1     1.3611     1.7749    36.7605    50.9220
         1     1.3631     1.7757    38.5791    52.7407
         1     1.3636     1.7769    39.7419    53.4264
         1     1.3652     1.7778    40.8748    55.2451
         1     1.3662     1.7790    41.7692    57.3022
         1     1.3667     1.7803    43.1406    58.8823
         1     1.3677     1.7807    44.9593    60.0153
         1     1.3693     1.7819    46.7779    62.9967
         1     1.3698     1.7827    48.1195    64.3383
         1     1.3708     1.7844    49.7295    65.0240
         1     1.3718     1.7848    51.5481    68.4526
         1     1.3734     1.7865    53.3668    70.0327
         1     1.3744     1.7869    55.6326    73.4613
         1     1.3744     1.7881    58.7929    71.8514
         1     1.3754     1.7885    59.2699    76.8601
         1     1.3764     1.7902    61.0886    79.3645
         1     1.3775     1.7910    63.5631    82.3160
         1     1.3785     1.7923    65.8290    85.7148
         1     1.3800     1.7931    68.1246    87.0862
         1     1.3811     1.7947    70.8377    90.2763
         1     1.3821     1.7952    72.8949    93.4664
         1     1.3826     1.7964    75.6079    96.1795
         1     1.3836     1.7977    78.7980    99.8168
         1     1.3846     1.7981    81.5111   102.3211
         1     1.3857     1.7993    84.2241   105.2727
         1     1.3867     1.8006    88.3384   108.9100
         1     1.3877     1.8014    91.0515   111.6529
         1     1.3882     1.8030    94.6888   115.7374
         1     1.3893     1.8034    98.0876   121.6703
         1     1.3903     1.8047   101.2776   127.1262
         1     1.3913     1.8055   106.2565   127.3349
         1     1.3918     1.8068   110.1323   131.8965
         1     1.3929     1.8080   113.7696   135.5337
         1     1.3939     1.8084   118.7486   140.0953
         1     1.3949     1.8097   123.3101   145.3127
         1     1.3949     1.8113   127.8418   149.8742
         1     1.3975     1.8121   133.0592   154.8531
         1     1.3975     1.8126   138.5151   159.6531
         1     1.3990     1.8146   143.0468   164.1849
         1     1.3995     1.8155   148.2941   169.8793
         1     1.4011     1.8171   154.1972   175.7824
         1     1.4011     1.8171   159.8618   181.4769
         1     1.4026     1.8184   166.6892   187.1713
         1     1.4031     1.8200   173.2483   193.9689
         1     1.4036     1.8208   179.3899   199.9018
         1     1.4047     1.8221   187.1117   206.4907
         1     1.4057     1.8233   194.1478   213.3181
         1     1.4062     1.8242   200.7366   220.1454
         1     1.4073     1.8254   207.3255   226.2871
         1     1.4078     1.8262   216.1802   233.7704
         2     1.1407     1.6036    -0.4770    -0.4770
         2     1.1448     1.6082    -0.2385    -0.4770
         2     1.1520     1.6173    -0.4770     0.2087
         2     1.1556     1.6232     0.2087     1.1329
         2     1.1556     1.6232     0.2087     0.2087
         2     1.1587     1.6265    -0.2385     1.1329
         2     1.1587     1.6265     0.2087     1.3416
         2     1.1607     1.6294     0.0000     0.6857
         2     1.1633     1.6323    -0.4770     2.0273
         2     1.1638     1.6331     0.0000     1.3416
         2     1.1638     1.6331    -0.2385     0.8944
         2     1.1664     1.6369    -0.4770     2.0273
         2     1.1664     1.6369     0.0000     0.0000
         2     1.1690     1.6402     0.4472     1.5801
         2     1.1690     1.6402     0.4472     1.5801
         2     1.1720     1.6415     0.0000     1.8186
         2     1.1720     1.6431     0.2087     2.0273
         2     1.1720     1.6431     0.2087     3.6373
         2     1.1751     1.6481     0.0000     4.7702
         2     1.1751     1.6481     0.2087     2.9516
         2     1.1761     1.6498     0.8944     2.2659
         2     1.1777     1.6498     0.2087     2.2659
         2     1.1777     1.6498     0.4472     2.0273
         2     1.1802     1.6527     0.4472     2.5044
         2     1.1808     1.6540     1.5801     0.4472
         2     1.1808     1.6540     1.3416     3.6373
         2     1.1828     1.6560     0.6559     3.6373
         2     1.1844     1.6577     0.8944     3.1603
         2     1.1844     1.6577     0.8944     3.1603
         2     1.1859     1.6598     1.3416     3.1603
         2     1.1864     1.6610     0.8944     5.2174
         2     1.1895     1.6631     0.4472     5.2174
         2     1.1900     1.6648     1.1329     3.8460
         2     1.1900     1.6648     1.1329     3.6373
         2     1.1921     1.6669     1.3416     3.6373
         2     1.1931     1.6685     1.3416     3.1603
         2     1.1931     1.6685     0.4472     6.7976
         2     1.1946     1.6702     0.0000    10.9119
         2     1.1962     1.6719     0.4472     5.4559
         2     1.1962     1.6719     1.1329     5.2174
         2     1.1982     1.6739     2.0273     3.3988
         2     1.1992     1.6760     2.4745     4.5317
         2     1.1992     1.6760     2.7131     3.6373
         2     1.2008     1.6773     2.4745     1.8186
         2     1.2023     1.6789     4.2932     3.1603
         2     1.2023     1.6789     2.9516     4.3230
         2     1.2034     1.6814     2.4745     4.7702
         2     1.2049     1.6827     2.7131     4.0845
         2     1.2049     1.6827     1.7888     5.2174
         2     1.2064     1.6848     2.4745     4.3230
         2     1.2095     1.6889     3.1603     4.7702
         2     1.2105     1.6893     3.1603     5.2174
         2     1.2105     1.6893     2.9516     5.2174
         2     1.2121     1.6922     2.7131     5.2174
         2     1.2141     1.6935     4.0845     5.6646
         2     1.2141     1.6935     3.3988     6.7976
         2     1.2157     1.6960     3.3988     5.4559
         2     1.2177     1.6968     3.1603     5.6646
         2     1.2177     1.6968     3.6075     6.5889
         2     1.2188     1.6989     3.6075     6.1417
         2     1.2198     1.7006     4.5317     6.5889
         2     1.2198     1.7006     5.2174     3.8460
         2     1.2213     1.7026     2.9516     7.0361
         2     1.2229     1.7039     3.6075     6.7976
         2     1.2229     1.7039     2.9516     7.0361
         2     1.2249     1.7068     3.8460     6.5889
         2     1.2259     1.7076     4.2932     4.9789
         2     1.2259     1.7076     3.6075     5.6646
         2     1.2275     1.7097     4.7404     6.1417
         2     1.2290     1.7114     4.2932     6.3503
         2     1.2290     1.7114     4.2932     7.7218
         2     1.2316     1.7135     4.5317     7.0361
         2     1.2316     1.7147     4.5317     7.7218
         2     1.2316     1.7147     4.5317    11.8063
         2     1.2337     1.7164     5.2174     8.1690
         2     1.2352     1.7176     5.2174     8.1690
         2     1.2352     1.7176     4.9789     8.1690
         2     1.2367     1.7205     4.7404     8.6460
         2     1.2378     1.7209     4.5317     9.0932
         2     1.2378     1.7209     6.3503     4.3230
         2     1.2398     1.7234     6.3503     3.1603
         2     1.2408     1.7247     5.6646     6.7976
         2     1.2408     1.7247     4.9789     9.3019
         2     1.2429     1.7268     5.6646    10.2261
         2     1.2439     1.7280     5.2174     9.5404
         2     1.2439     1.7280     5.4261     9.5404
         2     1.2450     1.7305     5.2174     9.3019
         2     1.2465     1.7317     6.1118     9.3019
         2     1.2465     1.7317     6.3503    10.2261
         2     1.2480     1.7338     5.9031    10.6734
         2     1.2491     1.7346     6.1118    11.3591
         2     1.2491     1.7346     6.3503    11.3591
         2     1.2511     1.7376     7.2448     8.8547
         2     1.2522     1.7380     6.3503     8.6460
         2     1.2522     1.7380     6.5590    11.5976
         2     1.2542     1.7405     6.7976    11.8063
         2     1.2547     1.7417     6.7976    12.2833
         2     1.2547     1.7417     7.2448    12.2833
         2     1.2568     1.7434     7.2448    11.5976
         2     1.2578     1.7446     7.9305     8.1690
         2     1.2578     1.7446     7.0361    12.2833
         2     1.2593     1.7467     7.2448    12.7305
         2     1.2604     1.7483     7.4833    13.4162
         2     1.2604     1.7483     7.4833    13.1777
         2     1.2624     1.7504     8.8547    11.3591
         2     1.2629     1.7521     8.1690    12.9392
         2     1.2629     1.7521     8.3777    12.9392
         2     1.2650     1.7533     8.1690    14.7579
         2     1.2671     1.7542     8.6162    14.5492
         2     1.2671     1.7542     8.8547    15.4436
         2     1.2681     1.7571     8.3777    17.5007
         2     1.2696     1.7579     8.3777    14.9964
         2     1.2696     1.7579     9.0634    15.9206
         2     1.2707     1.7604     8.8547    16.6063
         2     1.2722     1.7617     9.5106    17.2622
         2     1.2722     1.7617     9.5106    16.8150
         2     1.2748     1.7637     9.7491    16.1293
         2     1.2753     1.7642    10.1963    17.9479
         2     1.2753     1.7642     9.7491    18.1864
         2     1.2768     1.7670     9.9876    18.6337
         2     1.2779     1.7679    10.6734    18.1864
         2     1.2779     1.7679    10.8821    18.8722
         2     1.2799     1.7695    11.3293    18.4250
         2     1.2809     1.7708    10.8821    20.8995
         2     1.2809     1.7708    10.8821    20.2436
         2     1.2830     1.7728    11.3293    20.6908
         2     1.2840     1.7741    11.5678    21.3765
         2     1.2840     1.7741    12.0150    21.3765
         2     1.2856     1.7770    12.9392    19.5579
         2     1.2871     1.7774    13.6249    16.8150
         2     1.2871     1.7774    12.2535    22.2709
         2     1.2881     1.7795    12.9392    23.4039
         2     1.2892     1.7808    12.9392    23.6424
         2     1.2892     1.7808    12.4622    24.0896
         2     1.2917     1.7828    12.4622    30.4698
         2     1.2923     1.7836    13.6249    26.1467
         2     1.2923     1.7836    13.6249    25.6995
         2     1.2943     1.7861    14.7579    26.5940
         2     1.2948     1.7870    14.5193    27.9654
         2     1.2948     1.7870    15.4138    28.2039
         2     1.2974     1.7899    16.5765    24.5368
         2     1.2979     1.7907    15.8908    28.8598
         2     1.2979     1.7907    16.3380    29.7840
         2     1.3005     1.7924    16.5765    30.6784
         2     1.3010     1.7936    16.3380    31.1555
         2     1.3010     1.7936    16.7852    31.8412
         2     1.3031     1.7957    16.7852    32.2884
         2     1.3046     1.7965    17.9181    34.1070
         2     1.3046     1.7965    18.1566    34.3157
         2     1.3061     1.7986    18.8424    35.2400
         2     1.3067     1.7999    19.2896    35.6872
         2     1.3067     1.7999    20.1840    35.0015
         2     1.3087     1.8015    20.1840    38.1915
         2     1.3097     1.8028    21.1082    38.8773
         2     1.3097     1.8028    20.8697    40.0102
         2     1.3118     1.8057    21.5554    41.1431
         2     1.3133     1.8061    22.2411    42.2760
         2     1.3133     1.8061    22.9268    43.4388
         2     1.3149     1.8086    23.6126    44.3332
         2     1.3154     1.8090    23.8213    45.9431
         2     1.3154     1.8090    24.5070    46.5990
         2     1.3169     1.8111    24.9542    47.7618
         2     1.3190     1.8123    25.8784    49.3419
         2     1.3190     1.8123    26.3256    51.1606
         2     1.3210     1.8140    27.0113    52.7407
         2     1.3221     1.8152    28.5915    53.4264
         2     1.3221     1.8152    29.0685    54.7978
         2     1.3246     1.8177    31.7816    52.0550
         2     1.3251     1.8181    32.2288    52.2935
         2     1.3251     1.8181    31.7816    59.5681
         2     1.3272     1.8198    32.6760    61.3867
         2     1.3282     1.8206    32.9145    62.7581
         2     1.3282     1.8206    34.0474    64.3383
         2     1.3303     1.8223    35.1803    65.7097
         2     1.3313     1.8235    36.7605    67.7669
         2     1.3313     1.8235    37.9232    69.5855
         2     1.3328     1.8252    38.1319    71.1657
         2     1.3339     1.8260    39.7419    72.7756
         2     1.3339     1.8260    40.8748    74.3557
         2     1.3364     1.8281    43.1406    76.1744
         2     1.3364     1.8289    43.5878    79.3645
         2     1.3364     1.8289    44.7208    81.6303
         2     1.3395     1.8310    46.0922    83.6875
         2     1.3400     1.8322    48.1195    86.4005
         2     1.3400     1.8322    49.2525    92.5422
         2     1.3426     1.8339    51.0711    91.6478
         2     1.3431     1.8351    53.3668    94.5993
         2     1.3431     1.8351    55.1556    96.8652
         2     1.3452     1.8372    56.9743    99.8168
         2     1.3472     1.8380    57.2128   111.8914
         2     1.3472     1.8380    60.6116   105.9584
         2     1.3488     1.8397    63.8016   109.5957
         2     1.3493     1.8414    65.8290   113.4715
         2     1.3493     1.8414    67.8861   116.2144
         2     1.3513     1.8438    70.8377   120.2989
         2     1.3523     1.8442    74.2365   123.9362
         2     1.3523     1.8442    76.0551   127.8120
         2     1.3549     1.8463    78.7980   131.2107
         2     1.3559     1.8480    82.1968   135.7723
         2     1.3559     1.8480    84.7011   139.6182
         2     1.3575     1.8501    88.0999   144.1798
         2     1.3580     1.8505    91.7372   149.1885
         2     1.3580     1.8505    94.6888   153.2730
         2     1.3600     1.8534    98.3261   158.7289
         2     1.3616     1.8538   102.1721   163.2904
         2     1.3616     1.8538   105.6006   168.2693
         2     1.3631     1.8567   109.8938   173.7253
         2     1.3636     1.8575   114.2168   179.2110
         2     1.3636     1.8575   118.5399   184.4285
         2     1.3662     1.8592   123.0716   191.0173
         2     1.3667     1.8604   128.5275   197.3975
         2     1.3667     1.8604   132.6120   202.8534
         2     1.3688     1.8629   137.8294   209.2038
         2     1.3698     1.8645   143.2853   216.7169
         2     1.3698     1.8645   148.5028   222.8585
         2     1.3719     1.8662   154.1972   229.2387
         2     1.3729     1.8679   160.5476   237.1990
         3     1.1900     1.5374    -0.4770     1.1329
         3     1.1977     1.5469     0.4472    -0.4770
         3     1.2013     1.5511     0.0000    -0.2385
         3     1.2049     1.5553     0.0000     0.6857
         3     1.2049     1.5561     0.6559    -0.2385
         3     1.2064     1.5578     1.1329    -0.4770
         3     1.2070     1.5586     0.8944    -0.2385
         3     1.2095     1.5620    -0.4770     2.9516
         3     1.2121     1.5645     0.8944     0.0000
         3     1.2136     1.5661     1.1329     0.4472
         3     1.2141     1.5670     1.3416     0.2087
         3     1.2152     1.5682     1.1329    -0.4770
         3     1.2188     1.5711     1.3416     0.6857
         3     1.2193     1.5724     1.1329     1.1329
         3     1.2208     1.5740     1.1329     0.6857
         3     1.2218     1.5749     0.8944     0.8944
         3     1.2229     1.5766     1.1329     0.2087
         3     1.2239     1.5770     0.6559    -0.2385
         3     1.2254     1.5786     1.7888     1.5801
         3     1.2265     1.5807     2.4745    -0.4770
         3     1.2275     1.5811     2.7131    -0.2385
         3     1.2285     1.5828     2.7131     0.8944
         3     1.2295     1.5841     2.4745     1.1329
         3     1.2301     1.5849     1.7888     0.4472
         3     1.2321     1.5870     1.3416     1.5801
         3     1.2347     1.5899     2.2659     0.6857
         3     1.2352     1.5907     2.9516     1.1329
         3     1.2357     1.5924     2.4745     2.2659
         3     1.2372     1.5932     2.4745     1.5801
         3     1.2398     1.5965     2.7131     1.5801
         3     1.2408     1.5978     3.3988     1.5801
         3     1.2419     1.5991     2.9516     1.5801
         3     1.2434     1.6003     2.9516     1.8186
         3     1.2434     1.6015     3.3988     2.0273
         3     1.2450     1.6024     2.2659     5.9031
         3     1.2460     1.6040     4.2932    -0.2385
         3     1.2470     1.6049     4.0845     1.1329
         3     1.2475     1.6066     3.8460     1.8186
         3     1.2491     1.6066     3.3988     2.0273
         3     1.2501     1.6082     3.6075     2.0273
         3     1.2506     1.6095     3.6075     2.0273
         3     1.2542     1.6132     4.9789     0.8944
         3     1.2557     1.6145     3.6075     2.9516
         3     1.2563     1.6149     4.5317     2.5044
         3     1.2573     1.6161     4.2932     3.1603
         3     1.2588     1.6178     4.7404     2.5044
         3     1.2599     1.6186     3.6075     4.5317
         3     1.2604     1.6207     5.6646     0.6857
         3     1.2614     1.6216     5.2174     1.1329
         3     1.2629     1.6224     4.9789     3.1603
         3     1.2650     1.6232     4.7404     3.6373
         3     1.2655     1.6253     4.5317     3.8460
         3     1.2665     1.6257     4.5317     3.3988
         3     1.2665     1.6282     4.5317     3.3988
         3     1.2676     1.6286     5.4261     2.0273
         3     1.2691     1.6290     5.4261     2.9516
         3     1.2696     1.6290     5.6646     4.0845
         3     1.2712     1.6315     5.2174     4.9789
         3     1.2732     1.6340     5.6646     4.5317
         3     1.2742     1.6348     4.9789     3.8460
         3     1.2747     1.6353     5.9031     1.8186
         3     1.2753     1.6361     7.0361     1.3416
         3     1.2763     1.6373     7.0361     4.0845
         3     1.2784     1.6386     6.5590     5.4559
         3     1.2789     1.6394     5.9031     5.2174
         3     1.2794     1.6407     6.1118     4.9789
         3     1.2799     1.6419     7.0361     3.8460
         3     1.2814     1.6428     6.1118     3.3988
         3     1.2830     1.6440     6.5590     5.2174
         3     1.2835     1.6457     6.5590     5.6646
         3     1.2840     1.6469     6.3503     5.9031
         3     1.2855     1.6486     6.7976     6.3503
         3     1.2871     1.6494     7.0361     6.1417
         3     1.2876     1.6507     8.6162     3.6373
         3     1.2886     1.6519     7.9305     4.5317
         3     1.2907     1.6527     6.7976     6.5889
         3     1.2912     1.6544     7.4833     6.3503
         3     1.2922     1.6552     7.6920     7.2746
         3     1.2927     1.6565     7.9305     6.7976
         3     1.2938     1.6565     9.3019     2.2659
         3     1.2958     1.6581     8.3777     4.5317
         3     1.2963     1.6594     8.1690     7.0361
         3     1.2974     1.6602     8.1690     6.5889
         3     1.2984     1.6619     8.3777     7.4833
         3     1.2989     1.6627     8.6162     7.7218
         3     1.2999     1.6635     9.9876     5.6646
         3     1.3015     1.6656    10.8821     3.6373
         3     1.3030     1.6660     9.7491     5.9031
         3     1.3035     1.6677     9.0634     7.7218
         3     1.3040     1.6685     9.0634     7.9603
         3     1.3046     1.6694     9.3019     8.1690
         3     1.3066     1.6706     9.9876     8.6460
         3     1.3071     1.6723    10.4348     8.8547
         3     1.3082     1.6731     9.3019     8.8547
         3     1.3097     1.6744     9.5106     9.0932
         3     1.3112     1.6756     9.9876     8.6460
         3     1.3123     1.6764     9.9876     9.3019
         3     1.3123     1.6777     9.9876     9.3019
         3     1.3138     1.6793    12.0150     4.7702
         3     1.3159     1.6802    10.4348     8.6460
         3     1.3164     1.6814    11.3293     9.0932
         3     1.3174     1.6827    10.8821    10.4647
         3     1.3179     1.6835    11.3293    10.4647
         3     1.3190     1.6852    12.2535     9.3019
         3     1.3205     1.6860    12.7007     8.1690
         3     1.3220     1.6876    11.8063    11.1206
         3     1.3226     1.6885    12.0150    10.9119
         3     1.3241     1.6901    12.0150    11.5976
         3     1.3251     1.6914    12.0150    11.3591
         3     1.3267     1.6918    12.7007    11.1206
         3     1.3272     1.6931    13.8336     9.7789
         3     1.3282     1.6935    13.3864    10.4647
         3     1.3292     1.6951    13.1479    11.8063
         3     1.3303     1.6960    13.1479    12.7305
         3     1.3313     1.6972    13.8336    12.7305
         3     1.3328     1.6985    14.5193    12.9392
         3     1.3344     1.6997    15.2051     9.3019
         3     1.3349     1.7005    14.7579    10.4647
         3     1.3354     1.7014    14.5193    13.6249
         3     1.3364     1.7030    14.7579    14.5492
         3     1.3380     1.7034    15.6523    14.1019
         3     1.3390     1.7047    16.3380    13.4162
         3     1.3405     1.7068    17.0237    11.3591
         3     1.3416     1.7076    16.0995    14.1019
         3     1.3421     1.7084    15.8908    15.2349
         3     1.3431     1.7092    16.7852    16.3678
         3     1.3447     1.7105    17.2324    16.8150
         3     1.3452     1.7117    17.7094    17.9479
         3     1.3462     1.7126    17.9181    16.8150
         3     1.3472     1.7134    18.1566    16.8150
         3     1.3493     1.7151    18.6038    17.9479
         3     1.3503     1.7151    18.8424    17.9479
         3     1.3513     1.7171    19.0510    18.4250
         3     1.3518     1.7179    20.1840    14.7579
         3     1.3529     1.7192    19.9753    19.0809
         3     1.3544     1.7204    20.4225    18.6337
         3     1.3549     1.7213    20.8697    20.4523
         3     1.3565     1.7217    21.5554    20.4523
         3     1.3580     1.7234    22.0026    20.4523
         3     1.3590     1.7250    24.2983    15.4436
         3     1.3595     1.7254    23.1355    20.2436
         3     1.3611     1.7271    23.3741    22.5095
         3     1.3621     1.7275    24.0598    23.1952
         3     1.3631     1.7292    24.5070    23.8809
         3     1.3642     1.7296    25.6399    22.2709
         3     1.3647     1.7312    26.7728    20.6908
         3     1.3667     1.7321    26.5641    25.0138
         3     1.3677     1.7329    27.2499    25.2225
         3     1.3688     1.7345    27.6971    26.5940
         3     1.3693     1.7354    28.8300    27.2797
         3     1.3708     1.7370    30.4101    24.0896
         3     1.3713     1.7374    29.9629    28.6511
         3     1.3729     1.7387    30.6486    29.0983
         3     1.3739     1.7391    31.5430    30.0225
         3     1.3749     1.7412    32.6760    31.3642
         3     1.3759     1.7416    33.3617    31.6027
         3     1.3775     1.7432    34.9716    27.9654
         3     1.3785     1.7437    35.6275    32.0499
         3     1.3790     1.7449    36.7605    34.3157
         3     1.3806     1.7457    37.6847    35.0015
         3     1.3816     1.7466    38.8176    36.3729
         3     1.3826     1.7474    41.0835    36.3729
         3     1.3836     1.7490    41.3220    38.6387
         3     1.3847     1.7499    43.1406    39.8015
         3     1.3857     1.7511    44.4823    40.9344
         3     1.3867     1.7523    45.4065    42.2760
         3     1.3882     1.7540    47.4636    43.6475
         3     1.3888     1.7544    49.0438    44.7804
         3     1.3898     1.7548    50.1767    45.7046
         3     1.3908     1.7561    51.9953    47.2848
         3     1.3918     1.7569    54.0227    49.1034
         3     1.3929     1.7586    55.6326    50.2363
         3     1.3934     1.7590    58.7929    51.8463
         3     1.3949     1.7602    59.4786    53.6649
         3     1.3959     1.7606    61.7445    55.2451
         3     1.3970     1.7623    64.4874    57.9879
         3     1.3980     1.7627    66.9917    59.1209
         3     1.3990     1.7639    69.0191    60.0153
         3     1.4005     1.7652    72.2091    62.7581
         3     1.4010     1.7664    74.9222    63.4439
         3     1.4021     1.7668    76.9794    66.6339
         3     1.4031     1.7677    79.9309    68.4526
         3     1.4041     1.7697    84.0154    71.1657
         3     1.4046     1.7706    88.5471    69.7942
         3     1.4057     1.7714    89.4714    76.1744
         3     1.4067     1.7722    93.5559    79.1259
         3     1.4072     1.7735    96.7161    81.3918
         3     1.4082     1.7743   101.0391    84.8204
         3     1.4087     1.7751   105.1236    88.6962
         3     1.4103     1.7764   108.9994    90.2763
         3     1.4113     1.7776   113.7696    93.6751
         3     1.4123     1.7784   118.5399    97.1037
         3     1.4128     1.7792   123.0716   100.5025
         3     1.4144     1.7805   128.0803   105.9584
         3     1.4149     1.7813   133.2977   108.2541
         3     1.4159     1.7830   138.2766   111.6529
         3     1.4169     1.7842   143.5239   115.2901
         3     1.4174     1.7851   149.1885   119.8517
         3     1.4174     1.7863   154.4059   123.9362
         3     1.4195     1.7875   162.1277   128.7064
         3     1.4205     1.7892   168.2693   135.7723
         3     1.4215     1.7896   174.1725   138.2468
         3     1.4221     1.7904   182.1030   143.4940
         3     1.4226     1.7917   190.0633   148.9500
         3     1.4241     1.7929   196.8906   153.0345
         3     1.4241     1.7942   204.3739   158.7289
         3     1.4257     1.7950   213.2286   164.8706
         3     1.4262     1.7962   220.5032   170.5650
         3     1.4282     1.7975   230.4908   177.3924
         4     1.1191     1.6936    -0.4770     4.9789
         4     1.1212     1.6969    -0.2385     2.7131
         4     1.1222     1.6982    -0.2385     3.1603
         4     1.1232     1.6994    -0.4770     2.9516
         4     1.1253     1.7011     0.0000     3.3988
         4     1.1278     1.7040    -0.2385     4.7702
         4     1.1278     1.7048    -0.4770     4.7702
         4     1.1289     1.7057    -0.4770     4.3230
         4     1.1304     1.7073     0.2087     3.3988
         4     1.1314     1.7090     0.2087     3.8460
         4     1.1319     1.7094     0.0000     3.1603
         4     1.1319     1.7115     0.4472     4.5317
         4     1.1335     1.7119    -0.2385     4.3230
         4     1.1350     1.7136     0.2087     3.8460
         4     1.1350     1.7152     0.0000     3.8460
         4     1.1361     1.7157     0.2087     3.8460
         4     1.1376     1.7169     0.4472     3.1603
         4     1.1386     1.7181     2.7131    -0.4770
         4     1.1386     1.7190     1.7888     2.2659
         4     1.1402     1.7202     0.6559     3.8460
         4     1.1417     1.7219     0.2087     5.2174
         4     1.1427     1.7227     0.0000     4.5317
         4     1.1432     1.7239     0.0000     5.4559
         4     1.1448     1.7252     0.0000     7.2746
         4     1.1443     1.7260     0.4472     3.1603
         4     1.1458     1.7281     1.3416     3.3988
         4     1.1473     1.7298     1.1329     5.2174
         4     1.1494     1.7302     0.0000     5.9031
         4     1.1494     1.7310     0.6559     5.2174
         4     1.1504     1.7327     0.4472     6.3503
         4     1.1509     1.7335     1.7888     3.8460
         4     1.1509     1.7339     0.6559     4.7702
         4     1.1525     1.7356     1.1329     5.4559
         4     1.1540     1.7373     1.1329     6.1417
         4     1.1545     1.7385     1.3416     5.4559
         4     1.1561     1.7394     0.2087     6.5889
         4     1.1561     1.7398     1.3416     4.9789
         4     1.1566     1.7414     2.9516     3.3988
         4     1.1586     1.7423     1.1329     6.3503
         4     1.1592     1.7439     1.5801     6.3503
         4     1.1597     1.7443     1.5801     7.0361
         4     1.1607     1.7456     1.5801     7.7218
         4     1.1622     1.7468     1.5801     6.5889
         4     1.1627     1.7472     1.7888     5.2174
         4     1.1648     1.7489     3.3988     4.0845
         4     1.1658     1.7510     2.7131     4.3230
         4     1.1658     1.7514     0.8944     7.7218
         4     1.1669     1.7527     1.7888     7.4833
         4     1.1674     1.7535     2.7131     7.4833
         4     1.1689     1.7556     2.4745     7.4833
         4     1.1699     1.7564     0.0000    14.9964
         4     1.1705     1.7572     1.7888     8.4075
         4     1.1710     1.7585     2.4745     7.4833
         4     1.1730     1.7597     1.5801     8.8547
         4     1.1725     1.7610     1.7888     8.8547
         4     1.1735     1.7630     2.4745     8.6460
         4     1.1761     1.7639     3.1603     5.9031
         4     1.1761     1.7643     2.4745    10.9119
         4     1.1761     1.7655     2.9516     8.1690
         4     1.1782     1.7672     2.7131     9.3019
         4     1.1782     1.7680     2.9516     9.5404
         4     1.1797     1.7693     2.4745    10.2261
         4     1.1792     1.7701     1.5801    12.7305
         4     1.1812     1.7717     2.4745    11.8063
         4     1.1817     1.7730     3.1603     9.5404
         4     1.1828     1.7738     3.1603     9.9876
         4     1.1838     1.7755     3.8460     9.9876
         4     1.1853     1.7763     2.9516    10.9119
         4     1.1853     1.7771     3.1603     9.9876
         4     1.1859     1.7788     2.9516     9.9876
         4     1.1869     1.7800     3.3988    10.4647
         4     1.1879     1.7809     3.8460    10.6734
         4     1.1889     1.7817     3.8460    10.9119
         4     1.1900     1.7825     3.8460    11.1206
         4     1.1910     1.7838     4.5317    10.2261
         4     1.1920     1.7855     3.8460    11.1206
         4     1.1925     1.7863     3.6075    10.9119
         4     1.1941     1.7871     4.5317    11.8063
         4     1.1956     1.7888     4.2932    12.2833
         4     1.1956     1.7900     4.7404    12.4920
         4     1.1961     1.7913     4.9789    12.2833
         4     1.1977     1.7917     4.5317    12.4920
         4     1.1982     1.7933     5.6646     7.7218
         4     1.1992     1.7946     4.7404    12.7305
         4     1.1997     1.7946     4.0845    13.6249
         4     1.2008     1.7963     4.5317    13.8634
         4     1.2018     1.7975     5.2174    13.6249
         4     1.2028     1.7987     5.9031    13.6249
         4     1.2039     1.8000     5.4261    13.4162
         4     1.2049     1.8008     5.4261    14.9964
         4     1.2054     1.8025     4.9789    15.2349
         4     1.2074     1.8033     4.5317    15.9206
         4     1.2074     1.8041     5.6646    14.9964
         4     1.2085     1.8054     6.7976    13.1777
         4     1.2090     1.8066     7.2448    12.0448
         4     1.2105     1.8083     5.6646    16.8150
         4     1.2105     1.8091     5.9031    16.8150
         4     1.2116     1.8099     5.9031    17.2622
         4     1.2121     1.8116     6.5590    17.9479
         4     1.2131     1.8129     7.6920    14.1019
         4     1.2141     1.8133     7.0361    15.4436
         4     1.2152     1.8149     6.7976    19.3194
         4     1.2152     1.8157     6.7976    19.7666
         4     1.2167     1.8166     6.7976    20.4523
         4     1.2177     1.8182     7.6920    18.8722
         4     1.2188     1.8191     7.6920    21.1380
         4     1.2198     1.8207     7.6920    20.2436
         4     1.2203     1.8216     7.4833    21.8237
         4     1.2213     1.8224     7.4833    22.0622
         4     1.2219     1.8241     7.4833    22.9567
         4     1.2224     1.8253     8.8547    21.5852
         4     1.2234     1.8261     9.7491    17.5007
         4     1.2255     1.8274     8.6162    23.4039
         4     1.2255     1.8282     8.3777    24.0896
         4     1.2260     1.8294     8.3777    25.0138
         4     1.2275     1.8307     8.3777    25.2225
         4     1.2280     1.8319     9.9876    21.3765
         4     1.2286     1.8328     9.3019    27.0412
         4     1.2291     1.8340     9.0634    27.2797
         4     1.2301     1.8348     9.3019    27.7269
         4     1.2311     1.8365     9.7491    28.2039
         4     1.2316     1.8369    10.1963    29.7840
         4     1.2332     1.8386    12.4622    23.8809
         4     1.2342     1.8398    10.1963    30.2312
         4     1.2347     1.8411    10.4348    30.9170
         4     1.2358     1.8415    10.6734    32.2884
         4     1.2363     1.8432    11.1206    32.0499
         4     1.2373     1.8444    11.1206    33.1828
         4     1.2383     1.8456    12.0150    33.1828
         4     1.2394     1.8456    11.1206    34.7928
         4     1.2399     1.8473    12.0150    35.4785
         4     1.2409     1.8477    12.4622    36.1642
         4     1.2419     1.8490    12.7007    37.2971
         4     1.2430     1.8502    15.2051    32.7356
         4     1.2430     1.8510    13.1479    38.8773
         4     1.2440     1.8519    13.6249    39.8015
         4     1.2445     1.8540    13.6249    41.1431
         4     1.2455     1.8552    14.7579    41.8288
         4     1.2466     1.8560    16.3380    33.6598
         4     1.2471     1.8564    14.9666    43.2003
         4     1.2486     1.8581    15.4138    44.7804
         4     1.2486     1.8594    15.8908    45.9431
         4     1.2497     1.8598    15.6523    47.2848
         4     1.2512     1.8606    17.2324    48.2090
         4     1.2512     1.8627    17.2324    49.5804
         4     1.2528     1.8635    16.7852    50.9220
         4     1.2533     1.8639    17.7094    52.0550
         4     1.2538     1.8648    17.9181    54.3506
         4     1.2553     1.8664    18.3951    55.2451
         4     1.2569     1.8672    19.0510    56.3780
         4     1.2569     1.8681    19.7368    56.6165
         4     1.2579     1.8693    19.9753    58.8823
         4     1.2589     1.8702    20.1840    60.2538
         4     1.2600     1.8710    20.8697    60.9395
         4     1.2610     1.8714    21.5554    61.8339
         4     1.2615     1.8718    21.7939    64.1296
         4     1.2625     1.8731    22.2411    65.9482
         4     1.2636     1.8747    22.4796    67.0812
         4     1.2646     1.8752    23.3741    68.2141
         4     1.2661     1.8756    24.5070    69.7942
         4     1.2666     1.8772    24.9542    71.6129
         4     1.2677     1.8785    26.3256    72.5371
         4     1.2687     1.8793    26.3256    75.2800
         4     1.2702     1.8801    27.0113    77.0986
         4     1.2713     1.8810    28.1443    79.8117
         4     1.2723     1.8818    27.6971    87.0862
         4     1.2728     1.8826    28.3828    88.6962
         4     1.2738     1.8835    30.6486    85.2676
         4     1.2738     1.8851    31.3344    87.7720
         4     1.2769     1.8864    32.2288    90.5148
         4     1.2764     1.8868    31.5430   101.6354
         4     1.2779     1.8884    34.4946    99.3696
         4     1.2795     1.8897    35.6275    97.7894
         4     1.2805     1.8909    36.9990   100.9497
         4     1.2805     1.8913    38.3704   103.4540
         4     1.2815     1.8922    39.0561   106.6441
         4     1.2831     1.8934    39.7419   115.7374
         4     1.2841     1.8943    42.0077   113.0243
         4     1.2851     1.8959    43.3493   116.4231
         4     1.2857     1.8963    44.9593   119.3746
         4     1.2882     1.8984    46.7779   123.0119
         4     1.2887     1.8997    47.9109   126.6492
         4     1.2887     1.9009    49.4910   130.3163
         4     1.2898     1.9009    51.0711   134.4008
         4     1.2908     1.9026    52.8898   137.1139
         4     1.2918     1.9034    54.7084   141.6754
         4     1.2928     1.9046    56.7656   145.7599
         4     1.2944     1.9055    59.0314   149.1885
         4     1.2959     1.9067    61.2973   153.5115
         4     1.2970     1.9079    63.3544   158.4904
         4     1.2975     1.9092    65.3818   163.2904
         4     1.2980     1.9100    67.4389   169.6408
         4     1.3006     1.9108    70.5992   172.8309
         4     1.3000     1.9125    73.3421   177.3924
         4     1.3011     1.9129    75.6079   183.0570
         4     1.3026     1.9150    78.3210   188.5130
         4     1.3036     1.9158    81.2725   193.9689
         4     1.3047     1.9163    84.4626   200.1105
         4     1.3057     1.9183    87.6527   206.4907
         4     1.3073     1.9195    90.6043   211.9466
         4     1.3083     1.9208    93.7645   218.3268
         4     1.3088     1.9212    98.0876   223.9914
         4     1.3098     1.9229   101.0391   232.8760
         4     1.3113     1.9233   104.4379   236.9605
         5     1.2203     1.4916    -0.2385     0.8944
         5     1.2300     1.4996     1.1329     0.4472
         5     1.2315     1.5025     0.4472    -0.2385
         5     1.2489     1.5234     2.4745    -0.2385
         5     1.2500     1.5242     2.4745    -0.4770
         5     1.2546     1.5301     2.7131     0.0000
         5     1.2551     1.5301     2.4745     0.0000
         5     1.2561     1.5326     2.4745     0.4472
         5     1.2572     1.5330     2.7131    -0.2385
         5     1.2623     1.5384     3.1603     0.2087
         5     1.2638     1.5393     3.3988     0.8944
         5     1.2643     1.5401     3.3988     1.1329
         5     1.2654     1.5417     4.0845     1.5801
         5     1.2664     1.5430     2.9516     1.8186
         5     1.2690     1.5459     4.0845    -0.4770
         5     1.2710     1.5476     4.5317     0.8944
         5     1.2715     1.5484     4.0845     0.4472
         5     1.2731     1.5493     4.0845     0.8944
         5     1.2736     1.5505     4.5317     0.4472
         5     1.2772     1.5547     4.7404     0.0000
         5     1.2782     1.5555     4.2932     1.1329
         5     1.2792     1.5563     4.0845     2.2659
         5     1.2797     1.5580     5.2174     1.3416
         5     1.2813     1.5584     5.4261    -0.2385
         5     1.2844     1.5621     5.2174     0.4472
         5     1.2854     1.5638     4.9789     2.2659
         5     1.2869     1.5647     5.2174     1.8186
         5     1.2879     1.5651     5.2174     1.5801
         5     1.2890     1.5667     5.6646     0.8944
         5     1.2900     1.5684     5.4261    -0.2385
         5     1.2921     1.5705     5.4261     1.1329
         5     1.2931     1.5717     5.2174     3.3988
         5     1.2951     1.5730     5.6646     2.9516
         5     1.2957     1.5743     6.1118     2.0273
         5     1.2962     1.5751     5.6646     4.3230
         5     1.2993     1.5792     6.5590     2.2659
         5     1.3008     1.5809     6.3503     3.1603
         5     1.3013     1.5817     6.7976     3.6373
         5     1.3024     1.5826     7.4833     3.3988
         5     1.3039     1.5838     8.6162    -0.2385
         5     1.3049     1.5851     7.2448     1.8186
         5     1.3060     1.5863     7.0361     1.5801
         5     1.3065     1.5880     7.0361     3.3988
         5     1.3080     1.5892     7.2448     3.1603
         5     1.3095     1.5905     7.4833     3.3988
         5     1.3101     1.5917     8.1690     2.7131
         5     1.3111     1.5929     7.6920     0.0000
         5     1.3126     1.5934     7.6920     3.8460
         5     1.3132     1.5950     7.6920     4.0845
         5     1.3152     1.5958     7.6920     4.7702
         5     1.3163     1.5971     7.9305     5.2174
         5     1.3173     1.5979     8.6162     4.0845
         5     1.3178     1.6000    11.1206    -0.2385
         5     1.3199     1.6008     7.9305     7.4833
         5     1.3199     1.6021     8.3777     5.9031
         5     1.3214     1.6037     8.1690     5.2174
         5     1.3224     1.6037     9.3019     4.7702
         5     1.3235     1.6046     9.3019     5.6646
         5     1.3240     1.6054     9.5106     2.0273
         5     1.3271     1.6087    10.6734     2.9516
         5     1.3276     1.6095    10.1963     5.6646
         5     1.3286     1.6108     9.9876     5.9031
         5     1.3302     1.6124     9.9876     5.9031
         5     1.3307     1.6124    10.1963     6.3503
         5     1.3322     1.6141    12.0150     4.3230
         5     1.3333     1.6153    12.0150     2.5044
         5     1.3348     1.6166    10.8821     5.2174
         5     1.3358     1.6183    11.1206     6.7976
         5     1.3369     1.6187    10.6734     6.5889
         5     1.3374     1.6203    11.8063     6.1417
         5     1.3394     1.6216    13.3864     2.7131
         5     1.3399     1.6220    12.9392     4.3230
         5     1.3420     1.6241    12.0150     6.3503
         5     1.3431     1.6249    12.2535     7.2746
         5     1.3436     1.6253    12.0150     7.9603
         5     1.3446     1.6274    12.7007     7.9603
         5     1.3461     1.6278    13.3864     6.7976
         5     1.3472     1.6286    13.8336     6.1417
         5     1.3477     1.6307    13.3864     6.1417
         5     1.3492     1.6311    13.6249     7.9603
         5     1.3508     1.6324    13.6249     8.8547
         5     1.3513     1.6340    14.0721     9.3019
         5     1.3523     1.6352    13.6249     9.5404
         5     1.3539     1.6361    13.3864    10.9119
         5     1.3554     1.6373    14.2808    10.2261
         5     1.3564     1.6386    14.9666     9.9876
         5     1.3569     1.6394    15.2051     9.7789
         5     1.3585     1.6411    15.2051     9.9876
         5     1.3600     1.6415    15.2051    10.6734
         5     1.3600     1.6431    16.3380     9.5404
         5     1.3621     1.6444    15.8908     9.7789
         5     1.3626     1.6444    16.5765    10.9119
         5     1.3641     1.6464    16.7852    11.1206
         5     1.3647     1.6477    17.2324    10.6734
         5     1.3662     1.6481    17.9181    11.1206
         5     1.3672     1.6497    17.4709    11.8063
         5     1.3683     1.6510    18.3951    11.3591
         5     1.3698     1.6514    18.3951    11.8063
         5     1.3708     1.6535    18.8424    12.2833
         5     1.3718     1.6547    19.2896    12.4920
         5     1.3724     1.6551    19.2896    12.9392
         5     1.3739     1.6564    18.1566    19.0809
         5     1.3749     1.6576    20.1840    14.9964
         5     1.3755     1.6584    20.6610    14.5492
         5     1.3780     1.6589    21.5554    14.1019
         5     1.3785     1.6605    21.5554    14.3106
         5     1.3796     1.6617    22.9268    13.1777
         5     1.3811     1.6626    22.4796    14.3106
         5     1.3821     1.6638    23.3741    15.9206
         5     1.3826     1.6646    23.6126    14.9964
         5     1.3842     1.6667    24.0598    15.9206
         5     1.3847     1.6680    24.7455    16.3678
         5     1.3857     1.6684    25.8784    15.2349
         5     1.3878     1.6696    27.9058    10.2261
         5     1.3888     1.6705    26.7728    16.3678
         5     1.3893     1.6721    27.6971    16.8150
         5     1.3909     1.6725    27.9058    18.1864
         5     1.3919     1.6738    29.2772    18.6337
         5     1.3929     1.6746    30.2014    17.7392
         5     1.3949     1.6763    32.2288    12.2833
         5     1.3949     1.6771    31.3344    19.0809
         5     1.3965     1.6779    32.2288    19.3194
         5     1.3975     1.6787    32.6760    21.1380
         5     1.3985     1.6795    34.2859    20.6908
         5     1.3996     1.6812    35.1803    20.6908
         5     1.4016     1.6825    36.3133    20.6908
         5     1.4021     1.6837    36.9990    22.0622
         5     1.4031     1.6845    38.1319    23.4039
         5     1.4042     1.6858    39.5033    23.8809
         5     1.4052     1.6862    40.6363    24.3281
         5     1.4057     1.6882    42.6934    22.2709
         5     1.4082     1.6895    43.3493    24.7753
         5     1.4088     1.6903    44.4823    25.2225
         5     1.4093     1.6911    45.8537    26.3853
         5     1.4108     1.6920    47.2251    27.5182
         5     1.4118     1.6936    49.0438    28.2039
         5     1.4133     1.6944    50.8624    25.4610
         5     1.4149     1.6957    52.4426    28.8598
         5     1.4154     1.6969    54.2612    30.6784
         5     1.4164     1.6986    56.3184    31.1555
         5     1.4179     1.6994    57.8985    32.4971
         5     1.4179     1.7007    60.8501    32.9741
         5     1.4200     1.7015    62.4302    34.5542
         5     1.4210     1.7027    64.4874    36.3729
         5     1.4210     1.7036    67.2004    36.1642
         5     1.4225     1.7052    69.0191    37.2971
         5     1.4235     1.7056    72.4178    39.3245
         5     1.4251     1.7069    75.3694    40.4574
         5     1.4266     1.7081    78.1123    40.2487
         5     1.4266     1.7094    80.3781    42.9618
         5     1.4281     1.7102    83.0912    44.3332
         5     1.4286     1.7114    86.7285    46.1518
         5     1.4292     1.7122    89.6801    47.2848
         5     1.4307     1.7135    93.7645    48.8947
         5     1.4317     1.7143    97.4018    49.3419
         5     1.4333     1.7160   100.8304    52.2935
         5     1.4343     1.7177   105.3621    54.3506
         5     1.4353     1.7185   108.9994    56.3780
         5     1.4358     1.7189   113.2926    57.9879
         5     1.4373     1.7205   118.3013    60.4923
         5     1.4384     1.7218   122.3858    63.2054
         5     1.4394     1.7226   127.6033    65.0240
         5     1.4399     1.7239   132.8505    67.5284
         5     1.4409     1.7251   137.6207    69.3470
         5     1.4414     1.7263   143.9711    70.9570
         5     1.4424     1.7272   148.9500    74.3557
         5     1.4440     1.7280   155.0916    77.0986
         5     1.4440     1.7292   161.6805    80.4974
         5     1.4455     1.7309   168.4780    83.4490
         5     1.4460     1.7317   174.4110    89.5906
         5     1.4476     1.7326   181.8943    89.3521
         5     1.4481     1.7342   189.6161    93.0192
         5     1.4491     1.7367   196.4136    96.6565
         5     1.4496     1.7367   203.2410   100.0553
         5     1.4507     1.7379   211.4100   106.1969
         5     1.4517     1.7388   218.8933   108.0156
         5     1.4522     1.7400   227.9865   111.6529
         5     1.4532     1.7413   237.7654   115.9759
