# Supplementary material for: Biaxial mechanical data of porcine atrioventricular valve leaflets
Source: Data Brief. 2018 Oct 3;21:358–63. doi: 10.1016/j.dib.2018.09.073 (PMC6197746; doi:10.1016/j.dib.2018.09.073)
Supplement: Supplementary file 2 — Supplementary material [file mmc2.zip › BiaxialData/MVAL_5.txt]

         1     1.0066     1.2340     0.7193    -7.8806
         1     1.0066     1.2330     1.1884    -8.3497
         1     1.0075     1.2363     0.4691    -6.1919
         1     1.0075     1.2363     0.0000    -2.3767
         1     1.0075     1.2372     0.4691    -8.5999
         1     1.0080     1.2377     0.2189    -9.0690
         1     1.0079     1.2414     0.0000    -5.4727
         1     1.0079     1.2410     0.7193    -5.4727
         1     1.0084     1.2414     0.2189    -5.2538
         1     1.0084     1.2429     0.7193    -7.3803
         1     1.0089     1.2462     0.7193    -5.7229
         1     1.0089     1.2457     0.9382    -7.6305
         1     1.0089     1.2467     0.2189    -1.6574
         1     1.0093     1.2504     0.4691    -3.8152
         1     1.0093     1.2504     0.2189    -3.3461
         1     1.0093     1.2508     1.6574    -7.6305
         1     1.0093     1.2513     1.1884    -2.6269
         1     1.0097     1.2523     0.0000     0.0000
         1     1.0102     1.2531     0.4691     0.2502
         1     1.0102     1.2536     0.9382    -6.6923
         1     1.0102     1.2555     0.2189     0.2502
         1     1.0097     1.2560     0.7193    -0.7193
         1     1.0097     1.2564     0.2189     1.4385
         1     1.0102     1.2574     0.0000     1.6574
         1     1.0102     1.2578     0.2189     0.7193
         1     1.0107     1.2578     0.7193    -1.1884
         1     1.0111     1.2583     1.1884    -4.7847
         1     1.0111     1.2592     1.1884    -4.0654
         1     1.0111     1.2597     0.2189     0.0000
         1     1.0111     1.2597     0.2189     0.9694
         1     1.0111     1.2616     0.0000     2.3767
         1     1.0111     1.2616     0.2189     2.1578
         1     1.0115     1.2615     0.7193     0.2502
         1     1.0115     1.2620     1.4073    -4.2843
         1     1.0115     1.2615     1.9076    -8.3497
         1     1.0111     1.2639     1.9076    -3.8152
         1     1.0115     1.2634     0.2189     0.9694
         1     1.0111     1.2638     0.4691     2.3767
         1     1.0120     1.2652     0.2189     2.6269
         1     1.0120     1.2652     0.2189     2.8771
         1     1.0120     1.2652     0.9382     0.0000
         1     1.0120     1.2662     1.1884    -6.1919
         1     1.0120     1.2671     1.6574    -0.4691
         1     1.0124     1.2676     0.4691     2.1578
         1     1.0129     1.2676     0.0000     2.6269
         1     1.0124     1.2680     0.4691     2.8771
         1     1.0124     1.2690     1.1884     1.1884
         1     1.0124     1.2695     0.7193    -1.1884
         1     1.0124     1.2694     1.9076    -3.3461
         1     1.0129     1.2712     1.1884     1.4385
         1     1.0129     1.2718     0.7193     3.5651
         1     1.0129     1.2712     0.7193     3.8152
         1     1.0133     1.2716     0.4691     4.0654
         1     1.0133     1.2721     0.9382     3.0960
         1     1.0133     1.2730     1.1884     0.2502
         1     1.0133     1.2730     1.1884     1.6574
         1     1.0133     1.2735     1.4073     2.6269
         1     1.0128     1.2740     0.9382     4.2843
         1     1.0128     1.2749     0.9382     3.8152
         1     1.0133     1.2749     0.7193     3.8152
         1     1.0133     1.2754     1.1884     2.8771
         1     1.0133     1.2772     1.9076     0.0000
         1     1.0138     1.2777     1.4073     2.6269
         1     1.0133     1.2776     1.4073     3.5651
         1     1.0137     1.2781     1.4073     5.2538
         1     1.0138     1.2781     1.4073     5.4727
         1     1.0147     1.2790     1.6574     4.0654
         1     1.0147     1.2795     1.4073     1.9076
         1     1.0142     1.2804     2.1265     2.1578
         1     1.0146     1.2804     1.6574     4.2843
         1     1.0151     1.2809     1.6574     5.4727
         1     1.0142     1.2818     1.1884     5.7229
         1     1.0142     1.2818     1.4073     5.4727
         1     1.0142     1.2823     1.1884     5.2538
         1     1.0142     1.2841     2.3767     2.8771
         1     1.0146     1.2846     1.4073     4.5345
         1     1.0146     1.2851     1.6574     6.1919
         1     1.0146     1.2850     1.6574     6.1919
         1     1.0146     1.2860     1.1884     6.4421
         1     1.0146     1.2860     1.6574     6.4421
         1     1.0151     1.2864     2.1265     3.8152
         1     1.0156     1.2869     2.1265     5.4727
         1     1.0156     1.2874     1.6574     6.6923
         1     1.0160     1.2878     1.9076     7.1614
         1     1.0151     1.2883     1.9076     7.6305
         1     1.0151     1.2893     2.3767     7.6305
         1     1.0156     1.2893     2.1265     6.6923
         1     1.0165     1.2916     2.8458     5.9730
         1     1.0160     1.2916     2.3767     8.3497
         1     1.0160     1.2925     2.1265     9.5381
         1     1.0165     1.2925     2.1265     9.0690
         1     1.0160     1.2930     2.3767     9.2879
         1     1.0165     1.2939     1.9076     8.8188
         1     1.0160     1.2944     1.6574    14.7919
         1     1.0165     1.2949     1.9076    13.8224
         1     1.0165     1.2958     3.5651     8.8188
         1     1.0165     1.2963     2.1265    10.2574
         1     1.0174     1.2963     2.3767    10.9766
         1     1.0174     1.2968     2.6269    10.2574
         1     1.0188     1.2986     3.0960     9.5381
         1     1.0183     1.2986     2.1265    15.5111
         1     1.0188     1.2996     2.6269    13.8224
         1     1.0183     1.3000     3.3149    10.9766
         1     1.0188     1.3005     3.3149    11.6959
         1     1.0196     1.3010     4.0341    11.4457
         1     1.0196     1.3014     4.7534    11.9148
         1     1.0201     1.3024     3.8152    12.1650
         1     1.0206     1.3029     4.0341    12.4151
         1     1.0206     1.3029     4.2843    13.3533
         1     1.0210     1.3033     4.7534    13.3533
         1     1.0210     1.3057     4.7534    13.1344
         1     1.0210     1.3067     4.2843    15.0420
         1     1.0210     1.3076     3.3149    20.9838
         1     1.0210     1.3076     4.0341    18.3569
         1     1.0215     1.3076     4.5032    15.7300
         1     1.0215     1.3086     5.2225    15.0420
         1     1.0219     1.3090     5.9418    15.9802
         1     1.0219     1.3100     5.4727    17.8878
         1     1.0224     1.3105     5.7229    17.6376
         1     1.0224     1.3110     5.9418    14.5417
         1     1.0228     1.3123     6.9112    18.1380
         1     1.0228     1.3133     6.9112    18.1380
         1     1.0232     1.3138     6.1919    19.3264
         1     1.0237     1.3148     7.8494    19.3264
         1     1.0237     1.3163     9.5068    11.4457
         1     1.0237     1.3167     8.3185    20.2645
         1     1.0237     1.3167     8.0996    21.2340
         1     1.0237     1.3182     9.0377    21.2340
         1     1.0246     1.3187     8.5686    22.4223
         1     1.0246     1.3201    10.0072    21.7031
         1     1.0246     1.3211    10.9453    22.6725
         1     1.0246     1.3220    10.7264    22.4223
         1     1.0246     1.3230    10.7264    24.7990
         1     1.0259     1.3235    11.1955    25.2994
         1     1.0259     1.3240    12.6028    25.9874
         1     1.0259     1.3249    12.6028    25.9874
         1     1.0264     1.3254    14.2915    23.1416
         1     1.0259     1.3264    13.1031    28.3954
         1     1.0278     1.3283    14.0413    29.3335
         1     1.0268     1.3288    14.5104    30.3030
         1     1.0268     1.3292    15.2297    31.2411
         1     1.0281     1.3302    15.6988    28.3954
         1     1.0276     1.3307    17.1373    27.6761
         1     1.0281     1.3312    17.1373    35.0564
         1     1.0286     1.3317    18.1067    35.7756
         1     1.0286     1.3332    18.5758    37.2142
         1     1.0290     1.3351    20.0143    37.4644
         1     1.0290     1.3351    20.4834    39.8411
         1     1.0294     1.3360    21.6718    39.5909
         1     1.0298     1.3370    22.1409    41.7487
         1     1.0299     1.3375    22.1409    43.6563
         1     1.0299     1.3395    22.8601    45.5639
         1     1.0303     1.3405    24.7678    46.5021
         1     1.0308     1.3405    26.2063    49.1290
         1     1.0307     1.3410    27.1445    50.5675
         1     1.0307     1.3434    28.5830    51.5369
         1     1.0307     1.3439    29.3023    54.3827
         1     1.0311     1.3449    31.4288    55.5711
         1     1.0316     1.3459    32.3982    57.7289
         1     1.0320     1.3459    33.8055    60.1056
         1     1.0315     1.3469    35.4942    62.0132
         1     1.0315     1.3474    36.6825    63.4517
         1     1.0319     1.3497    39.3094    65.8284
         1     1.0319     1.3507    41.6861    63.4517
         1     1.0333     1.3507    44.3130    68.4553
         1     1.0338     1.3537    45.0010    73.7091
         1     1.0338     1.3537    47.4090    76.0858
         1     1.0343     1.3542    50.0046    78.4938
         1     1.0343     1.3552    51.9122    82.3090
         1     1.0342     1.3571    54.5391    84.6857
         1     1.0347     1.3581    56.6969    87.5315
         1     1.0346     1.3586    60.2619    91.3780
         1     1.0346     1.3595    62.8888    94.9431
         1     1.0368     1.3601    65.7346    97.7888
         1     1.0373     1.3606    68.8306   101.8543
         1     1.0373     1.3626    72.1767   104.9502
         1     1.0378     1.3665    76.6800   108.7655
         1     1.0372     1.3670    80.4952   113.0811
         1     1.0382     1.3676    84.0915   116.8963
         1     1.0377     1.3680    88.3759   120.4614
         1     1.0372     1.3690    92.8791   125.2460
         1     1.0391     1.3690    97.1947   129.7805
         1     1.0391     1.3694   102.1983   134.3150
         1     1.0390     1.3718   107.1706   140.0379
         1     1.0394     1.3723   111.4862   146.2298
         1     1.0394     1.3733   118.1472   151.2334
         1     1.0395     1.3738   123.8700   154.3294
         1     1.0395     1.3763   128.6235   159.1141
         1     1.0399     1.3774   135.0656   164.8369
         1     1.0403     1.3793   142.1957   171.2790
         1     1.0403     1.3802   148.6378   176.7517
         1     1.0398     1.3808   156.4872   183.1938
         1     1.0403     1.3812   163.8675   189.8861
         1     1.0403     1.3822   171.0289   195.6090
         1     1.0403     1.3822   178.6593   202.3013
         1     1.0403     1.3832   186.7589   208.2430
         1     1.0430     1.3860   195.0773   214.6851
         1     1.0449     1.3881   204.6154   222.8160
         1     1.0454     1.3886   214.3724   230.9155
         1     1.0459     1.3896   223.6603   238.0769
         2     1.0043     1.2342     0.4691    -9.0690
         2     1.0043     1.2347     0.2189    -8.8188
         2     1.0056     1.2436     0.2189    -8.0996
         2     1.0056     1.2437     0.2189    -5.0036
         2     1.0061     1.2475     0.2189    -3.0960
         2     1.0074     1.2559     0.4691    -4.5345
         2     1.0084     1.2601     0.0000     0.0000
         2     1.0084     1.2601     0.7193    -6.1919
         2     1.0084     1.2611     0.7193    -1.9076
         2     1.0083     1.2615     0.0000     0.9694
         2     1.0088     1.2634     0.2189    -0.4691
         2     1.0083     1.2634     0.0000    -1.6574
         2     1.0088     1.2643     0.9382    -6.6923
         2     1.0083     1.2652     0.4691     1.1884
         2     1.0088     1.2661     0.0000     1.1884
         2     1.0092     1.2675     0.2189     1.1884
         2     1.0092     1.2680     0.4691    -3.0960
         2     1.0092     1.2685     0.2189    -2.6269
         2     1.0087     1.2689     0.0000     2.6269
         2     1.0097     1.2699     0.2189     2.8771
         2     1.0092     1.2704     0.2189     2.8771
         2     1.0092     1.2708     0.2189     3.0960
         2     1.0097     1.2708     0.2189     1.9076
         2     1.0101     1.2731     0.7193     0.0000
         2     1.0101     1.2736     0.0000     3.3461
         2     1.0101     1.2736     0.2189     3.8152
         2     1.0101     1.2740     0.4691     3.3461
         2     1.0101     1.2750     0.0000     4.2843
         2     1.0110     1.2754     0.7193     2.6269
         2     1.0101     1.2758     0.9382     0.2502
         2     1.0101     1.2763     0.2189     4.5345
         2     1.0101     1.2768     0.4691     4.5345
         2     1.0101     1.2773     0.4691     4.2843
         2     1.0110     1.2778     0.2189     5.0036
         2     1.0110     1.2782     0.4691     3.0960
         2     1.0110     1.2787     1.4073     0.2502
         2     1.0110     1.2796     0.9382     3.3461
         2     1.0105     1.2805     0.7193     4.0654
         2     1.0105     1.2809     0.4691     4.7847
         2     1.0110     1.2819     0.2189     5.0036
         2     1.0115     1.2814     0.2189     4.5345
         2     1.0119     1.2828     0.2189     6.9112
         2     1.0115     1.2828     0.4691     5.4727
         2     1.0110     1.2837     0.9382     5.2538
         2     1.0115     1.2842     0.7193     5.7229
         2     1.0119     1.2852     1.1884     5.7229
         2     1.0119     1.2852     1.1884     4.2843
         2     1.0119     1.2865     1.1884     3.8152
         2     1.0119     1.2874     0.9382     5.4727
         2     1.0128     1.2874     0.9382     5.9730
         2     1.0128     1.2884     0.9382     6.9112
         2     1.0128     1.2889     0.9382     6.6923
         2     1.0128     1.2888     0.7193     7.3803
         2     1.0128     1.2893     0.2189     7.8806
         2     1.0128     1.2897     1.6574     4.5345
         2     1.0133     1.2897     1.4073     6.1919
         2     1.0133     1.2912     0.9382     7.1614
         2     1.0138     1.2916     0.9382     7.3803
         2     1.0133     1.2916     1.1884     7.6305
         2     1.0133     1.2935     2.1265     5.7229
         2     1.0138     1.2939     0.7193    11.9148
         2     1.0138     1.2944     1.4073     6.9112
         2     1.0142     1.2953     1.6574     7.6305
         2     1.0137     1.2953     1.6574     8.0996
         2     1.0142     1.2963     1.6574     9.2879
         2     1.0142     1.2967     1.9076     5.0036
         2     1.0142     1.2967     2.3767     7.1614
         2     1.0142     1.2977     1.6574     8.0996
         2     1.0142     1.2982     1.9076     9.2879
         2     1.0147     1.2982     1.9076     9.5381
         2     1.0147     1.2996     1.9076     9.0690
         2     1.0147     1.3004     1.9076     7.8806
         2     1.0142     1.3009     2.8458     5.7229
         2     1.0147     1.3019     1.9076    10.0072
         2     1.0147     1.3019     2.1265    10.5075
         2     1.0152     1.3028     2.1265    10.5075
         2     1.0152     1.3033     2.1265    11.2268
         2     1.0152     1.3037     3.0960    10.5075
         2     1.0152     1.3042     1.4073    16.2304
         2     1.0156     1.3052     2.3767    12.8842
         2     1.0161     1.3052     2.3767    11.2268
         2     1.0156     1.3070     2.3767    12.1650
         2     1.0156     1.3080     2.1265    12.4151
         2     1.0165     1.3080     2.8458    12.6341
         2     1.0170     1.3089     1.1884    19.5765
         2     1.0175     1.3089     2.8458    14.0726
         2     1.0179     1.3099     3.0960    13.8224
         2     1.0179     1.3099     2.6269    14.5417
         2     1.0175     1.3113     3.0960    14.3228
         2     1.0179     1.3118     2.6269    18.3569
         2     1.0184     1.3117     2.3767    21.4842
         2     1.0184     1.3127     3.5651    16.6995
         2     1.0184     1.3146     3.5651    15.7300
         2     1.0184     1.3146     3.5651    16.2304
         2     1.0184     1.3150     4.0341    16.4493
         2     1.0193     1.3160     4.0341    16.4493
         2     1.0188     1.3170     5.7229    14.0726
         2     1.0193     1.3175     4.2843    17.6376
         2     1.0193     1.3180     4.0341    17.8878
         2     1.0193     1.3185     5.2225    18.8573
         2     1.0193     1.3189     4.7534    20.0456
         2     1.0198     1.3199     5.2225    20.0456
         2     1.0198     1.3217     4.5032    25.0492
         2     1.0207     1.3227     5.2225    20.7649
         2     1.0207     1.3232     5.4727    20.9838
         2     1.0207     1.3232     6.4108    21.7031
         2     1.0207     1.3237     5.7229    21.9532
         2     1.0207     1.3246     7.1301    22.4223
         2     1.0207     1.3256     7.8494    21.9532
         2     1.0211     1.3266     7.8494    23.6107
         2     1.0216     1.3280     8.0996    24.5801
         2     1.0216     1.3284     8.8188    25.5183
         2     1.0220     1.3304     9.0377    25.9874
         2     1.0216     1.3304     9.0377    28.3954
         2     1.0220     1.3314     8.8188    30.3030
         2     1.0220     1.3324    10.0072    28.3954
         2     1.0229     1.3329    10.0072    29.3335
         2     1.0229     1.3334    10.4763    30.7721
         2     1.0238     1.3344    11.6646    31.9604
         2     1.0233     1.3349    10.9453    34.1182
         2     1.0238     1.3367    11.9148    33.8680
         2     1.0237     1.3372    12.6028    34.1182
         2     1.0242     1.3387    12.6028    35.3066
         2     1.0242     1.3392    13.1031    36.2447
         2     1.0251     1.3397    14.0413    37.4644
         2     1.0251     1.3401    15.0108    38.6527
         2     1.0251     1.3411    15.2297    40.3101
         2     1.0256     1.3411    16.1991    41.0294
         2     1.0255     1.3440    16.6682    42.4679
         2     1.0255     1.3440    17.6064    43.9065
         2     1.0255     1.3445    19.2951    45.0948
         2     1.0264     1.3454    19.7642    44.5945
         2     1.0264     1.3464    19.2951    46.2832
         2     1.0264     1.3469    20.4834    49.8482
         2     1.0264     1.3474    22.1409    51.5369
         2     1.0269     1.3494    22.3911    52.0060
         2     1.0264     1.3504    23.5794    54.1638
         2     1.0268     1.3523    24.5176    57.4787
         2     1.0273     1.3528    25.2368    57.9791
         2     1.0277     1.3538    26.8943    59.8867
         2     1.0277     1.3553    27.6135    61.5441
         2     1.0277     1.3548    28.5830    63.4517
         2     1.0282     1.3562    30.0215    65.6095
         2     1.0286     1.3563    31.6790    67.9862
         2     1.0299     1.3573    32.8673    70.3629
         2     1.0303     1.3597    34.3058    72.7709
         2     1.0298     1.3597    35.4942    76.0858
         2     1.0303     1.3606    37.1516    78.4938
         2     1.0303     1.3616    38.3400    80.6203
         2     1.0307     1.3621    40.4978    83.0283
         2     1.0302     1.3626    41.9050    85.8741
         2     1.0303     1.3647    44.5319    89.2202
         2     1.0307     1.3652    46.1894    92.5664
         2     1.0307     1.3676    48.0970    95.8812
         2     1.0311     1.3691    49.7857    99.0085
         2     1.0320     1.3696    52.6315   102.3233
         2     1.0320     1.3701    54.7893   105.2004
         2     1.0320     1.3711    57.6351   109.9851
         2     1.0339     1.3710    60.2619   113.8003
         2     1.0338     1.3715    63.6081   117.6156
         2     1.0339     1.3720    65.4844   120.9304
         2     1.0347     1.3739    69.0808   124.7457
         2     1.0347     1.3765    71.9266   129.0613
         2     1.0347     1.3775    75.2727   134.0649
         2     1.0347     1.3784    79.8072   138.5994
         2     1.0342     1.3789    82.6530   142.8837
         2     1.0347     1.3795    86.6871   147.8873
         2     1.0346     1.3799    90.7526   153.1410
         2     1.0341     1.3824    94.5678   157.9257
         2     1.0341     1.3828    99.5714   163.1795
         2     1.0345     1.3838   104.3248   169.3714
         2     1.0354     1.3838   108.6091   174.3750
         2     1.0350     1.3864   113.6127   180.3480
         2     1.0350     1.3864   119.3355   187.2592
         2     1.0354     1.3892   124.5893   193.2323
         2     1.0368     1.3892   130.5311   200.1435
         2     1.0373     1.3902   136.4728   206.5856
         2     1.0390     1.3907   142.4459   212.7775
         2     1.0391     1.3912   149.8262   220.4080
         2     1.0418     1.3918   156.0181   228.5388
         2     1.0413     1.3918   162.4602   234.9809
         3     1.0090     1.2203     0.9382    -8.5999
         3     1.0090     1.2208     0.9382    -8.8188
         3     1.0090     1.2208     0.9382    -8.8188
         3     1.0094     1.2246     0.7193    -7.6305
         3     1.0094     1.2251     1.6574    -8.3497
         3     1.0089     1.2266     0.0000    -2.6269
         3     1.0089     1.2256     1.4073    -7.8806
         3     1.0103     1.2303     0.9382    -6.1919
         3     1.0103     1.2303     0.4691    -3.3461
         3     1.0103     1.2308     0.7193    -5.7229
         3     1.0108     1.2317     0.4691    -3.5651
         3     1.0117     1.2354     0.9382    -7.8806
         3     1.0117     1.2359     0.7193    -7.6305
         3     1.0117     1.2354     1.1884    -7.1614
         3     1.0126     1.2358     0.0000    -1.6574
         3     1.0121     1.2364     0.0000     0.2502
         3     1.0121     1.2374     0.0000     0.2502
         3     1.0121     1.2393     0.4691    -1.4385
         3     1.0121     1.2393     0.7193    -2.1578
         3     1.0121     1.2387     1.6574    -7.3803
         3     1.0121     1.2398     1.1884    -7.3803
         3     1.0126     1.2402     1.1884    -8.5999
         3     1.0126     1.2412     0.2189    -0.7193
         3     1.0121     1.2430     0.0000     0.4691
         3     1.0121     1.2439     1.1884    -2.8771
         3     1.0130     1.2449     1.6574    -7.8806
         3     1.0130     1.2453     0.7193    -1.9076
         3     1.0130     1.2459     0.2189     0.7193
         3     1.0135     1.2463     0.0000     1.1884
         3     1.0135     1.2473     0.0000     0.9694
         3     1.0135     1.2472     0.7193    -0.9694
         3     1.0139     1.2477     0.9382    -2.3767
         3     1.0139     1.2492     1.6574    -6.9112
         3     1.0139     1.2500     0.4691    -0.2502
         3     1.0144     1.2505     0.4691     0.4691
         3     1.0144     1.2509     0.4691     0.9694
         3     1.0139     1.2515     0.2189     1.4385
         3     1.0139     1.2514     0.2189     0.4691
         3     1.0139     1.2524     1.1884    -3.8152
         3     1.0139     1.2534     1.6574    -5.4727
         3     1.0139     1.2539     1.6574    -6.6923
         3     1.0143     1.2543     1.1884    -0.7193
         3     1.0144     1.2548     0.7193     1.4385
         3     1.0143     1.2547     0.4691     1.9076
         3     1.0148     1.2557     0.2189     1.6574
         3     1.0148     1.2561     0.4691     0.2502
         3     1.0148     1.2567     1.4073    -3.3461
         3     1.0153     1.2580     1.9076    -3.0960
         3     1.0153     1.2580     1.4073     0.0000
         3     1.0153     1.2584     0.7193     1.9076
         3     1.0148     1.2589     0.9382     1.9076
         3     1.0148     1.2599     1.1884     2.1578
         3     1.0148     1.2603     1.4073    -0.9694
         3     1.0152     1.2608     2.1265    -5.0036
         3     1.0157     1.2617     0.4691     2.8771
         3     1.0157     1.2622     1.1884     1.9076
         3     1.0152     1.2627     0.7193     2.6269
         3     1.0157     1.2631     0.7193     2.8771
         3     1.0157     1.2636     0.7193     2.6269
         3     1.0157     1.2641     0.4691     2.6269
         3     1.0152     1.2654     1.4073     2.1578
         3     1.0152     1.2669     1.6574     2.3767
         3     1.0157     1.2669     1.1884     3.0960
         3     1.0157     1.2678     0.9382     3.5651
         3     1.0161     1.2678     1.4073     3.3461
         3     1.0161     1.2693     1.4073     2.8771
         3     1.0161     1.2693     2.1265     2.1578
         3     1.0161     1.2697     2.1265    -1.9076
         3     1.0161     1.2697     1.6574     1.9076
         3     1.0161     1.2711     1.4073     2.8771
         3     1.0175     1.2706     1.6574     3.8152
         3     1.0175     1.2716     1.1884     3.5651
         3     1.0170     1.2720     1.4073     4.0654
         3     1.0170     1.2729     1.9076     2.3767
         3     1.0170     1.2739     1.6574     2.3767
         3     1.0170     1.2738     1.9076     3.3461
         3     1.0175     1.2747     1.4073     4.5345
         3     1.0175     1.2747     1.4073     4.7847
         3     1.0184     1.2757     1.6574     3.8152
         3     1.0184     1.2762     1.4073     7.3803
         3     1.0184     1.2766     2.8458    -0.2502
         3     1.0179     1.2766     1.9076     2.8771
         3     1.0183     1.2776     1.9076     4.2843
         3     1.0183     1.2780     2.1265     5.2538
         3     1.0183     1.2780     1.9076     5.2538
         3     1.0188     1.2779     1.9076     5.2538
         3     1.0188     1.2799     2.1265     6.1919
         3     1.0193     1.2798     2.3767     3.5651
         3     1.0192     1.2802     2.1265     4.5345
         3     1.0192     1.2802     1.9076     6.1919
         3     1.0192     1.2807     1.9076     5.7229
         3     1.0192     1.2811     2.3767     5.7229
         3     1.0202     1.2816     2.6269     6.9112
         3     1.0201     1.2826     2.3767     5.9730
         3     1.0202     1.2831     2.8458     5.9730
         3     1.0206     1.2840     2.8458     5.9730
         3     1.0206     1.2840     2.8458     6.6923
         3     1.0206     1.2850     1.9076     8.0996
         3     1.0206     1.2854     2.3767     8.0996
         3     1.0206     1.2859     2.3767     9.2879
         3     1.0215     1.2873     2.1265    13.3533
         3     1.0215     1.2867     2.1265     8.3497
         3     1.0210     1.2881     3.0960     8.3497
         3     1.0215     1.2882     3.3149     9.0690
         3     1.0219     1.2886     3.0960     9.0690
         3     1.0219     1.2891     3.0960     9.7883
         3     1.0219     1.2901     4.2843     5.9730
         3     1.0214     1.2905     3.0960    11.4457
         3     1.0219     1.2910     3.3149    10.9766
         3     1.0228     1.2910     3.0960     9.5381
         3     1.0228     1.2919     3.3149    10.5075
         3     1.0233     1.2919     3.8152    10.5075
         3     1.0237     1.2933     5.0036    10.9766
         3     1.0242     1.2942     4.2843    11.6959
         3     1.0237     1.2947     4.2843    11.2268
         3     1.0237     1.2952     4.0341    11.6959
         3     1.0241     1.2956     5.2225    11.4457
         3     1.0241     1.2966     5.0036    11.4457
         3     1.0241     1.2970     4.7534    15.9802
         3     1.0246     1.2976     5.7229     9.2879
         3     1.0250     1.2985     6.4108     8.5999
         3     1.0250     1.2990     5.2225    13.1344
         3     1.0250     1.2995     7.1301    12.6341
         3     1.0250     1.3000     6.6610    13.3533
         3     1.0255     1.3004     7.6305    12.6341
         3     1.0259     1.3018     9.2879     8.0996
         3     1.0259     1.3028     9.0377    12.1650
         3     1.0259     1.3028     8.8188    13.3533
         3     1.0263     1.3037     8.5686    14.7919
         3     1.0263     1.3042     8.8188    15.2609
         3     1.0263     1.3057     8.5686    14.7919
         3     1.0268     1.3061    10.2261    15.2609
         3     1.0272     1.3076    10.9453    14.7919
         3     1.0272     1.3086    10.7264    15.7300
         3     1.0272     1.3105    10.9453    16.9497
         3     1.0281     1.3110    10.9453    18.3569
         3     1.0290     1.3110    11.4144    17.4187
         3     1.0290     1.3124    12.1337    18.1380
         3     1.0290     1.3124    13.3220    16.9497
         3     1.0295     1.3129    12.6028    20.5147
         3     1.0299     1.3138    13.1031    20.7649
         3     1.0303     1.3143    14.7606    20.9838
         3     1.0303     1.3153    14.0413    20.9838
         3     1.0303     1.3163    15.4798    22.1721
         3     1.0308     1.3177    15.0108    22.4223
         3     1.0308     1.3177    15.9489    23.8609
         3     1.0307     1.3186    16.9184    25.2994
         3     1.0316     1.3196    17.6064    25.9874
         3     1.0316     1.3196    18.8260    26.7066
         3     1.0321     1.3201    19.5140    23.1416
         3     1.0326     1.3221    19.7642    27.8950
         3     1.0325     1.3230    21.2027    29.3335
         3     1.0320     1.3239    22.1409    30.5219
         3     1.0329     1.3254    23.1103    31.0222
         3     1.0329     1.3254    24.0485    33.1488
         3     1.0329     1.3259    25.2368    34.1182
         3     1.0338     1.3274    25.7059    35.5567
         3     1.0338     1.3274    27.3946    36.4949
         3     1.0338     1.3289    28.1139    37.9334
         3     1.0347     1.3317    30.2404    37.4644
         3     1.0347     1.3323    31.2099    40.3101
         3     1.0352     1.3327    33.3364    42.6868
         3     1.0352     1.3337    34.5247    44.3756
         3     1.0356     1.3346    36.6825    45.8141
         3     1.0361     1.3352    39.3094    46.5021
         3     1.0361     1.3356    40.9669    47.7217
         3     1.0360     1.3380    43.0934    50.5675
         3     1.0360     1.3385    45.2512    53.6635
         3     1.0365     1.3395    47.4090    55.1020
         3     1.0369     1.3405    50.5050    56.7594
         3     1.0369     1.3409    54.0700    55.3522
         3     1.0369     1.3415    57.1660    56.7594
         3     1.0379     1.3435    59.0736    63.9208
         3     1.0378     1.3463    62.1696    66.3288
         3     1.0383     1.3468    65.7346    68.9244
         3     1.0392     1.3473    69.5499    72.2706
         3     1.0397     1.3488    73.5840    74.6785
         3     1.0391     1.3492    76.9301    77.9934
         3     1.0391     1.3516    81.9337    81.1207
         3     1.0400     1.3521    86.4682    84.2166
         3     1.0404     1.3526    90.5024    86.8435
         3     1.0409     1.3531    95.5060    91.1278
         3     1.0405     1.3557   100.9786    95.1932
         3     1.0409     1.3567   105.2942    98.2892
         3     1.0413     1.3586   111.4862   102.5735
         3     1.0408     1.3595   118.3661   105.9197
         3     1.0408     1.3600   122.9006   109.7349
         3     1.0408     1.3605   129.0925   113.8003
         3     1.0427     1.3609   136.7230   118.3036
         3     1.0432     1.3629   143.3840   122.1501
         3     1.0431     1.3653   151.0145   127.1536
         3     1.0432     1.3664   158.6450   132.4074
         3     1.0427     1.3683   166.2754   137.1608
         3     1.0431     1.3693   174.8441   141.9455
         3     1.0436     1.3693   182.9436   147.8873
         3     1.0435     1.3722   190.5428   152.9221
         3     1.0435     1.3727   200.0809   162.6791
         3     1.0435     1.3727   210.3383   165.0871
         3     1.0435     1.3736   219.3760   170.5598
         3     1.0439     1.3741   231.0406   177.0019
         4     1.0019     1.2563     0.2189    -4.7847
         4     1.0023     1.2607     0.2189    -5.4727
         4     1.0028     1.2616     0.4691    -6.9112
         4     1.0028     1.2653     0.4691    -6.1919
         4     1.0051     1.2760     0.2189    -0.7193
         4     1.0051     1.2764     0.9382    -6.4421
         4     1.0046     1.2764     0.4691     0.0000
         4     1.0060     1.2801     0.2189    -0.2502
         4     1.0060     1.2805     0.4691     3.0960
         4     1.0060     1.2814     0.0000     4.5345
         4     1.0065     1.2814     0.0000     4.5345
         4     1.0065     1.2829     0.0000     4.2843
         4     1.0069     1.2829     0.9382     0.0000
         4     1.0069     1.2833     1.4073    -0.9694
         4     1.0069     1.2852     0.0000     4.7847
         4     1.0069     1.2866     0.0000     4.7847
         4     1.0069     1.2880     0.7193     0.4691
         4     1.0069     1.2880     1.6574     0.2502
         4     1.0064     1.2879     0.2189     4.0654
         4     1.0069     1.2889     0.4691     5.0036
         4     1.0074     1.2894     0.2189     5.9730
         4     1.0074     1.2898     0.2189     5.4727
         4     1.0074     1.2904     0.4691     3.8152
         4     1.0074     1.2903     1.1884    -0.9694
         4     1.0079     1.2908     0.0000     4.5345
         4     1.0074     1.2917     0.2189     5.0036
         4     1.0074     1.2931     0.2189     5.9730
         4     1.0074     1.2935     0.2189     6.6923
         4     1.0069     1.2935     0.2189     5.4727
         4     1.0079     1.2945     0.7193     3.3461
         4     1.0074     1.2945     0.7193     6.1919
         4     1.0074     1.2959     0.4691     5.7229
         4     1.0074     1.2959     0.4691     6.9112
         4     1.0079     1.2968     0.4691     7.3803
         4     1.0083     1.2963     0.4691     7.8806
         4     1.0083     1.2972     0.4691     6.6923
         4     1.0088     1.2977     1.6574     3.0960
         4     1.0092     1.2977     1.1884     6.1919
         4     1.0097     1.2991     0.9382     7.3803
         4     1.0102     1.2995     0.7193     8.3497
         4     1.0102     1.3000     0.4691     8.3497
         4     1.0102     1.3009     0.4691     7.8806
         4     1.0092     1.3014     1.1884     7.1614
         4     1.0092     1.3019     0.9382     7.1614
         4     1.0102     1.3024     0.9382     8.5999
         4     1.0102     1.3033     0.9382     9.2879
         4     1.0102     1.3033     1.1884     9.0690
         4     1.0097     1.3037     1.1884     8.0996
         4     1.0102     1.3047     1.4073     6.9112
         4     1.0102     1.3065     1.6574     8.5999
         4     1.0102     1.3070     1.1884     9.2879
         4     1.0107     1.3075     0.9382    10.0072
         4     1.0107     1.3085     1.1884    10.2574
         4     1.0107     1.3085     1.1884     9.7883
         4     1.0107     1.3089     1.6574     8.0996
         4     1.0111     1.3098     1.9076    10.5075
         4     1.0102     1.3098     1.6574    10.7264
         4     1.0102     1.3103     0.9382    11.9148
         4     1.0107     1.3108     1.6574    12.1650
         4     1.0107     1.3113     0.9382    11.6959
         4     1.0103     1.3131     1.9076    10.9766
         4     1.0103     1.3136     0.9382    15.2609
         4     1.0103     1.3140     2.1265    11.9148
         4     1.0103     1.3145     1.9076    12.8842
         4     1.0108     1.3150     1.6574    13.1344
         4     1.0108     1.3155     1.4073    12.4151
         4     1.0108     1.3164     1.9076    10.7264
         4     1.0112     1.3159     1.9076    13.1344
         4     1.0108     1.3174     1.9076    14.3228
         4     1.0108     1.3178     1.6574    14.5417
         4     1.0108     1.3197     1.9076    14.7919
         4     1.0112     1.3197     2.3767    13.8224
         4     1.0112     1.3211     2.8458     8.8188
         4     1.0127     1.3216     2.3767    14.5417
         4     1.0122     1.3216     1.9076    16.6995
         4     1.0122     1.3226     1.6574    16.9497
         4     1.0127     1.3225     2.1265    16.6995
         4     1.0127     1.3235     2.3767    16.4493
         4     1.0131     1.3240     2.6269    13.8224
         4     1.0131     1.3263     3.0960    15.2609
         4     1.0131     1.3258     2.3767    19.7954
         4     1.0131     1.3268     2.8458    18.8573
         4     1.0136     1.3273     2.6269    19.0762
         4     1.0136     1.3278     2.8458    20.5147
         4     1.0136     1.3282     2.8458    23.1416
         4     1.0141     1.3287     1.9076    25.9874
         4     1.0146     1.3297     3.8152    21.4842
         4     1.0141     1.3306     3.3149    21.7031
         4     1.0146     1.3306     3.8152    21.7031
         4     1.0150     1.3321     3.8152    22.8914
         4     1.0150     1.3345     3.8152    24.0798
         4     1.0159     1.3350     3.8152    26.2376
         4     1.0164     1.3355     3.8152    26.4877
         4     1.0169     1.3360     4.5032    25.2994
         4     1.0169     1.3370     4.7534    25.2994
         4     1.0169     1.3370     5.9418    25.7685
         4     1.0164     1.3379     5.2225    22.6725
         4     1.0164     1.3379     7.1301    21.2340
         4     1.0173     1.3389     5.9418    28.1452
         4     1.0169     1.3412     5.9418    29.1146
         4     1.0173     1.3412     5.9418    29.5837
         4     1.0178     1.3422     7.3803    29.8339
         4     1.0178     1.3432     8.8188    26.2376
         4     1.0183     1.3437     9.2879    27.2070
         4     1.0178     1.3441     8.3185    32.2106
         4     1.0183     1.3451     8.8188    32.6797
         4     1.0178     1.3456     9.0377    34.5873
         4     1.0182     1.3456     9.5068    35.3066
         4     1.0182     1.3484     9.5068    36.7451
         4     1.0182     1.3490     9.7570    37.2142
         4     1.0182     1.3499    10.2261    38.1523
         4     1.0182     1.3509    11.1955    39.8411
         4     1.0192     1.3514    11.1955    40.5603
         4     1.0192     1.3524    11.1955    44.5945
         4     1.0192     1.3524    12.3839    41.9989
         4     1.0192     1.3538    12.3839    44.1254
         4     1.0187     1.3538    12.3839    46.0330
         4     1.0196     1.3567    13.5722    46.5021
         4     1.0196     1.3572    14.2915    47.2214
         4     1.0191     1.3587    16.6682    43.9065
         4     1.0191     1.3592    15.6988    52.2562
         4     1.0200     1.3597    15.9489    53.4446
         4     1.0209     1.3602    15.9489    55.1020
         4     1.0209     1.3612    17.3875    56.2904
         4     1.0218     1.3612    17.8566    57.7289
         4     1.0213     1.3621    18.8260    57.7289
         4     1.0208     1.3650    19.5140    61.7943
         4     1.0213     1.3650    20.2333    63.7019
         4     1.0217     1.3660    21.2027    65.3594
         4     1.0217     1.3670    21.9220    67.5171
         4     1.0217     1.3675    22.8601    69.8939
         4     1.0221     1.3684    24.0485    72.2706
         4     1.0226     1.3689    24.7678    74.4284
         4     1.0221     1.3694    25.7059    76.5862
         4     1.0221     1.3699    26.8943    78.9629
         4     1.0225     1.3718    28.1139    81.1207
         4     1.0226     1.3744    28.8019    83.9664
         4     1.0226     1.3753    30.7095    86.1242
         4     1.0226     1.3753    31.4288    89.4704
         4     1.0226     1.3763    32.6171    92.5664
         4     1.0229     1.3773    33.8055    94.4740
         4     1.0229     1.3779    35.4942    98.2892
         4     1.0229     1.3783    36.6825   101.8543
         4     1.0229     1.3812    38.3400   104.7313
         4     1.0246     1.3813    40.2476   108.0462
         4     1.0241     1.3822    42.1552   111.1734
         4     1.0265     1.3826    44.0628   115.2076
         4     1.0265     1.3827    45.7203   119.9923
         4     1.0269     1.3837    47.8781   123.3384
         4     1.0270     1.3857    50.0046   126.1842
         4     1.0260     1.3872    51.4431   130.9689
         4     1.0260     1.3882    53.8198   135.2532
         4     1.0264     1.3901    55.9776   140.0379
         4     1.0264     1.3911    58.1042   144.5724
         4     1.0268     1.3911    60.9812   148.3876
         4     1.0268     1.3921    63.3579   153.3912
         4     1.0263     1.3926    66.2037   158.8639
         4     1.0268     1.3931    69.0808   163.3984
         4     1.0277     1.3941    71.4575   169.1212
         4     1.0272     1.3941    75.0225   174.8441
         4     1.0272     1.3980    78.1185   179.3786
         4     1.0272     1.3985    81.6836   186.2898
         4     1.0300     1.3991    85.0297   192.2628
         4     1.0295     1.4000    88.5948   198.2359
         4     1.0299     1.3996    92.4100   204.6780
         4     1.0316     1.4006    96.2252   211.1201
         4     1.0321     1.4011    98.6019   217.5622
         4     1.0316     1.4026   104.3248   224.4734
         4     1.0335     1.4049   108.3902   232.3541
         4     1.0344     1.4049   112.8934   238.5460
         5     1.0118     1.2020     0.2189    -5.2538
         5     1.0118     1.2020     0.4691    -8.3497
         5     1.0118     1.2025     0.4691    -8.0996
         5     1.0113     1.2025     0.7193    -8.0996
         5     1.0113     1.2030     0.7193    -6.9112
         5     1.0113     1.2030     0.0000    -5.2538
         5     1.0123     1.2067     0.0000    -4.0654
         5     1.0123     1.2067     1.1884    -7.8806
         5     1.0123     1.2071     1.1884    -9.0690
         5     1.0123     1.2077     1.1884    -8.0996
         5     1.0123     1.2071     0.9382    -6.1919
         5     1.0123     1.2071     0.9382    -6.9112
         5     1.0127     1.2124     0.2189    -5.4727
         5     1.0127     1.2124     0.9382    -5.4727
         5     1.0127     1.2128     0.7193    -6.4421
         5     1.0132     1.2128     0.7193    -7.8806
         5     1.0136     1.2153     0.0000    -0.9694
         5     1.0136     1.2162     0.7193    -2.1578
         5     1.0132     1.2182     0.9382    -5.4727
         5     1.0136     1.2171     1.4073    -8.5999
         5     1.0141     1.2175     0.0000    -4.5345
         5     1.0132     1.2182     1.1884    -7.3803
         5     1.0141     1.2171     1.6574    -8.3497
         5     1.0132     1.2181     0.7193    -5.0036
         5     1.0136     1.2185     0.2189    -0.9694
         5     1.0136     1.2210     0.0000    -0.7193
         5     1.0136     1.2204     0.4691    -2.8771
         5     1.0136     1.2219     0.2189    -2.8771
         5     1.0136     1.2223     1.6574    -7.8806
         5     1.0141     1.2229     1.1884    -7.1614
         5     1.0141     1.2229     0.2189    -0.7193
         5     1.0141     1.2248     0.0000    -0.2502
         5     1.0141     1.2258     0.2189    -0.4691
         5     1.0141     1.2258     0.7193    -1.6574
         5     1.0145     1.2268     0.9382    -5.9730
         5     1.0145     1.2268     0.9382    -5.7229
         5     1.0145     1.2276     0.7193    -5.7229
         5     1.0145     1.2281     1.4073    -7.8806
         5     1.0150     1.2276     2.1265    -7.1614
         5     1.0149     1.2285     1.4073    -5.2538
         5     1.0149     1.2295     0.2189    -0.4691
         5     1.0149     1.2300     0.2189     0.2502
         5     1.0149     1.2304     0.2189     0.2502
         5     1.0154     1.2309     0.4691    -2.1578
         5     1.0154     1.2315     0.9382    -2.1578
         5     1.0154     1.2319     1.6574    -6.4421
         5     1.0154     1.2319     1.9076    -7.6305
         5     1.0154     1.2323     0.2189    -4.0654
         5     1.0154     1.2323     2.6269    -7.1614
         5     1.0154     1.2323     1.9076    -9.0690
         5     1.0154     1.2333     0.7193    -3.5651
         5     1.0154     1.2338     0.4691     0.0000
         5     1.0154     1.2338     0.2189     0.7193
         5     1.0154     1.2352     0.7193     0.4691
         5     1.0154     1.2361     1.1884    -1.1884
         5     1.0158     1.2366     1.1884    -2.8771
         5     1.0158     1.2365     0.9382    -7.3803
         5     1.0163     1.2365     0.9382     0.4691
         5     1.0158     1.2380     0.9382    -0.2502
         5     1.0163     1.2380     0.7193     0.9694
         5     1.0163     1.2400     0.4691     0.4691
         5     1.0158     1.2400     0.4691     0.0000
         5     1.0163     1.2398     1.9076    -1.9076
         5     1.0167     1.2414     0.7193    -2.1578
         5     1.0163     1.2428     1.9076    -6.1919
         5     1.0167     1.2427     2.6269    -9.0690
         5     1.0167     1.2432     1.4073    -1.1884
         5     1.0172     1.2437     0.7193     1.1884
         5     1.0167     1.2441     0.4691     1.1884
         5     1.0172     1.2451     0.9382     0.7193
         5     1.0176     1.2451     1.9076    -0.2502
         5     1.0176     1.2461     1.6574    -1.4385
         5     1.0181     1.2465     1.6574    -6.9112
         5     1.0176     1.2470     1.1884     0.2502
         5     1.0181     1.2475     1.4073     0.2502
         5     1.0181     1.2479     0.9382     1.4385
         5     1.0181     1.2479     1.1884     2.1578
         5     1.0181     1.2494     1.9076     1.1884
         5     1.0185     1.2494     1.4073    -0.4691
         5     1.0180     1.2502     1.6574    -7.3803
         5     1.0190     1.2511     0.9382     1.6574
         5     1.0190     1.2517     1.6574     0.4691
         5     1.0190     1.2521     1.4073     1.9076
         5     1.0190     1.2536     1.1884     1.9076
         5     1.0199     1.2546     1.4073     0.9694
         5     1.0199     1.2550     1.6574    -1.1884
         5     1.0199     1.2555     1.6574    -1.1884
         5     1.0199     1.2559     1.4073     3.5651
         5     1.0199     1.2564     1.6574     2.3767
         5     1.0194     1.2569     1.9076     2.6269
         5     1.0194     1.2573     1.4073     2.6269
         5     1.0194     1.2587     1.1884     3.3461
         5     1.0199     1.2587     1.9076     1.6574
         5     1.0203     1.2596     3.3149    -4.5345
         5     1.0199     1.2596     1.9076     0.7193
         5     1.0199     1.2606     2.1265     1.9076
         5     1.0203     1.2611     1.6574     2.8771
         5     1.0203     1.2615     1.6574     3.8152
         5     1.0203     1.2620     1.4073     3.5651
         5     1.0208     1.2629     2.1265     2.6269
         5     1.0212     1.2629     0.7193     8.8188
         5     1.0212     1.2634     2.6269     1.4385
         5     1.0207     1.2634     1.9076     3.3461
         5     1.0207     1.2653     1.9076     3.3461
         5     1.0212     1.2662     2.1265     4.2843
         5     1.0212     1.2672     2.1265     3.8152
         5     1.0216     1.2676     3.3149    -3.0960
         5     1.0216     1.2686     1.1884     7.1614
         5     1.0216     1.2691     2.1265     4.2843
         5     1.0216     1.2691     2.3767     4.0654
         5     1.0221     1.2701     2.3767     3.8152
         5     1.0221     1.2705     2.6269     4.2843
         5     1.0225     1.2705     3.0960     3.3461
         5     1.0235     1.2714     2.6269     8.0996
         5     1.0234     1.2719     2.6269     9.2879
         5     1.0230     1.2724     3.5651     3.3461
         5     1.0230     1.2729     3.5651     5.0036
         5     1.0234     1.2733     3.3149     5.0036
         5     1.0243     1.2742     4.0341     4.0654
         5     1.0243     1.2747     4.5032     3.5651
         5     1.0248     1.2756     3.8152     5.0036
         5     1.0248     1.2756     3.3149     9.0690
         5     1.0248     1.2760     3.8152     5.7229
         5     1.0248     1.2765     4.7534     5.0036
         5     1.0252     1.2770     4.5032     5.7229
         5     1.0257     1.2779     4.7534     5.0036
         5     1.0257     1.2789     5.0036     5.7229
         5     1.0257     1.2784     3.8152     6.1919
         5     1.0266     1.2798     3.8152     7.8806
         5     1.0266     1.2798     5.2225     7.8806
         5     1.0265     1.2807     5.2225     7.3803
         5     1.0270     1.2817     5.0036     7.3803
         5     1.0274     1.2816     5.4727     6.1919
         5     1.0275     1.2836     6.6610     3.5651
         5     1.0275     1.2841     5.9418     3.3461
         5     1.0279     1.2841     6.9112     6.4421
         5     1.0284     1.2855     6.6610     7.1614
         5     1.0283     1.2850     6.4108     8.5999
         5     1.0283     1.2859     5.9418     9.2879
         5     1.0288     1.2864     7.6305     9.2879
         5     1.0288     1.2869     8.5686     4.2843
         5     1.0288     1.2874     8.5686     9.5381
         5     1.0288     1.2878     7.8494     9.7883
         5     1.0292     1.2883     8.0996    10.5075
         5     1.0292     1.2892     9.2879     9.5381
         5     1.0301     1.2907     9.7570     7.6305
         5     1.0305     1.2911    10.7264     4.0654
         5     1.0305     1.2920     9.5068     9.7883
         5     1.0305     1.2920    10.0072    10.7264
         5     1.0310     1.2925    10.4763    10.9766
         5     1.0310     1.2935    11.6646    10.7264
         5     1.0319     1.2939    13.3220     5.2538
         5     1.0319     1.2949    12.8530     6.1919
         5     1.0319     1.2954    13.5722     9.7883
         5     1.0323     1.2958    12.8530    13.1344
         5     1.0323     1.2972    13.3220    13.6035
         5     1.0322     1.2977    14.0413    13.3533
         5     1.0322     1.2986    15.2297    12.8842
         5     1.0332     1.2996    15.2297    13.3533
         5     1.0327     1.2996    15.6988    13.6035
         5     1.0331     1.3005    16.1991    15.7300
         5     1.0331     1.3010    16.6682    16.4493
         5     1.0336     1.3015    17.3875    17.4187
         5     1.0340     1.3019    17.3875    17.6376
         5     1.0340     1.3038    20.4834    13.6035
         5     1.0344     1.3048    20.9525    17.4187
         5     1.0349     1.3058    21.4216    19.0762
         5     1.0358     1.3063    23.1103    20.0456
         5     1.0358     1.3073    23.7983    20.7649
         5     1.0358     1.3087    24.0485    21.4842
         5     1.0358     1.3092    25.2368    25.0492
         5     1.0353     1.3110    27.6135    22.6725
         5     1.0363     1.3120    29.3023    23.6107
         5     1.0363     1.3125    31.2099    25.2994
         5     1.0367     1.3134    33.1175    25.2994
         5     1.0363     1.3144    34.9938    25.0492
         5     1.0367     1.3144    36.4324    27.8950
         5     1.0352     1.3163    38.5902    28.1452
         5     1.0356     1.3173    41.4360    30.3030
         5     1.0370     1.3177    43.3436    31.7415
         5     1.0375     1.3187    45.9705    31.9604
         5     1.0375     1.3202    49.5355    30.3030
         5     1.0375     1.3212    51.4431    34.3371
         5     1.0379     1.3236    54.7893    36.0258
         5     1.0380     1.3250    58.3543    38.1523
         5     1.0384     1.3265    60.9812    39.5909
         5     1.0389     1.3269    65.0154    41.2796
         5     1.0393     1.3269    69.2997    43.1872
         5     1.0393     1.3279    73.1149    43.9065
         5     1.0397     1.3308    76.9301    47.4715
         5     1.0402     1.3317    82.1839    49.6293
         5     1.0407     1.3322    86.4682    51.2868
         5     1.0412     1.3332    91.2216    53.4446
         5     1.0416     1.3341    96.9445    54.6329
         5     1.0420     1.3355   102.4172    55.8213
         5     1.0424     1.3365   108.6091    59.6365
         5     1.0425     1.3385   114.3320    62.5136
         5     1.0424     1.3390   119.8046    64.1710
         5     1.0434     1.3400   126.4657    67.7361
         5     1.0428     1.3419   134.0961    70.8633
         5     1.0433     1.3429   140.5382    73.4589
         5     1.0452     1.3433   148.1687    77.5243
         5     1.0452     1.3442   157.2064    80.4014
         5     1.0451     1.3452   163.8675    83.0283
         5     1.0450     1.3476   172.6863    86.5933
         5     1.0450     1.3481   181.5051    90.8776
         5     1.0455     1.3490   189.6047    93.9736
         5     1.0455     1.3516   199.6118    98.0390
         5     1.0456     1.3521   209.8379   102.1044
         5     1.0459     1.3540   218.9069   106.6389
         5     1.0459     1.3549   230.5715   110.9233
