# Supplementary material for: Biaxial mechanical data of porcine atrioventricular valve leaflets
Source: Data Brief. 2018 Oct 3;21:358–63. doi: 10.1016/j.dib.2018.09.073 (PMC6197746; doi:10.1016/j.dib.2018.09.073)
Supplement: Supplementary file 2 — Supplementary material [file mmc2.zip › BiaxialData/MVAL_6.txt]

         1     0.9856     1.3204    -4.5102     0.3138
         1     0.9976     1.3419    -4.1965     1.1766
         1     1.0126     1.3640    -3.6082     4.7848
         1     1.0126     1.3645    -3.0199     2.3924
         1     1.0247     1.3816    -1.5296     0.3138
         1     1.0271     1.3857    -1.5296     0.0000
         1     1.0280     1.3867    -2.1178     2.9807
         1     1.0309     1.3905    -1.5296     0.3138
         1     1.0324     1.3924    -1.5296     0.9020
         1     1.0333     1.3933     0.0000     0.5883
         1     1.0333     1.3942    -2.3924     5.0985
         1     1.0343     1.3957    -1.8041     5.0985
         1     1.0358     1.3971    -1.2158     1.4903
         1     1.0358     1.3976    -0.6275     0.9020
         1     1.0362     1.3990    -0.3138     1.1766
         1     1.0372     1.4004    -1.5296     1.4903
         1     1.0391     1.4027    -0.9020     0.5883
         1     1.0406     1.4056    -0.6275     1.4903
         1     1.0416     1.4070    -0.9020     2.7061
         1     1.0425     1.4076    -1.5296     2.7061
         1     1.0440     1.4089    -0.3138     2.3924
         1     1.0454     1.4123     0.2745     0.3138
         1     1.0464     1.4133     0.0000     3.5690
         1     1.0474     1.4152    -0.3138     3.5690
         1     1.0478     1.4156     1.1766     2.0786
         1     1.0488     1.4175     0.2745     1.1766
         1     1.0498     1.4179     0.0000     3.2944
         1     1.0503     1.4189     0.2745     5.6868
         1     1.0512     1.4199     1.4903     3.8827
         1     1.0517     1.4213     1.7649     4.1965
         1     1.0522     1.4217     1.4903     5.3730
         1     1.0532     1.4236     1.7649     3.5690
         1     1.0551     1.4260     0.8628     6.0006
         1     1.0556     1.4269     1.4903     4.4710
         1     1.0565     1.4275     1.7649     3.8827
         1     1.0570     1.4284     0.8628     5.6868
         1     1.0585     1.4293     1.4903     6.8634
         1     1.0594     1.4312     2.3532     5.6868
         1     1.0594     1.4322     1.4903    13.1777
         1     1.0599     1.4332     0.8628     6.0006
         1     1.0614     1.4340     0.8628     6.8634
         1     1.0614     1.4345     2.6669     6.0006
         1     1.0619     1.4350     3.2552     5.6868
         1     1.0633     1.4369     4.1572     2.7061
         1     1.0643     1.4384     3.8827     3.2944
         1     1.0648     1.4397     2.9807     6.0006
         1     1.0657     1.4402     1.1766     7.4909
         1     1.0667     1.4416     2.6669     8.0792
         1     1.0667     1.4425     2.3532     8.6675
         1     1.0677     1.4435     2.6669     9.2558
         1     1.0681     1.4445     3.2552     4.1965
         1     1.0682     1.4459     3.2552     8.3929
         1     1.0686     1.4469     4.1572     8.0792
         1     1.0691     1.4474     4.1572     8.3929
         1     1.0706     1.4488     4.7455     8.9812
         1     1.0710     1.4497     5.0593     9.2558
         1     1.0715     1.4506     5.0593     7.4909
         1     1.0720     1.4521     5.0593     7.1771
         1     1.0730     1.4531     4.4710    10.1578
         1     1.0730     1.4545     4.7455    10.1578
         1     1.0744     1.4554     4.7455    10.1578
         1     1.0749     1.4564     5.6476    11.0598
         1     1.0754     1.4568     6.2359     9.8833
         1     1.0764     1.4583     6.2359     8.3929
         1     1.0769     1.4597     5.0593    12.2756
         1     1.0773     1.4606     5.6476    13.1777
         1     1.0778     1.4621     5.0593    12.5502
         1     1.0788     1.4634     7.1379    10.7853
         1     1.0793     1.4643     8.0400     5.3730
         1     1.0802     1.4653     5.9613    14.3543
         1     1.0802     1.4658     6.8634    14.3543
         1     1.0812     1.4662     7.1379    14.6680
         1     1.0817     1.4682     7.4517    14.3543
         1     1.0822     1.4686     8.0400    14.0405
         1     1.0831     1.4705     8.6282    14.3543
         1     1.0831     1.4715     7.7654    16.7466
         1     1.0836     1.4719     7.7654    16.7466
         1     1.0841     1.4729     7.7654    17.3349
         1     1.0851     1.4744     7.7654    18.2370
         1     1.0860     1.4748     7.7654    18.2370
         1     1.0870     1.4762    10.7461    13.4522
         1     1.0870     1.4776     9.8440    18.2370
         1     1.0875     1.4776     9.5303    20.0411
         1     1.0885     1.4790    10.1186    20.6294
         1     1.0894     1.4814     9.8440    21.5314
         1     1.0899     1.4819    10.1186    19.4528
         1     1.0909     1.4823    10.4323    23.6492
         1     1.0909     1.4837    10.7461    23.6492
         1     1.0918     1.4852    11.6481    23.3355
         1     1.0923     1.4856    12.5110    24.2375
         1     1.0933     1.4871    12.5110    24.8258
         1     1.0933     1.4871    13.4130    25.4141
         1     1.0938     1.4885    13.1385    30.5126
         1     1.0947     1.4899    13.4130    28.7085
         1     1.0957     1.4914    13.7268    29.0223
         1     1.0957     1.4918    15.2171    29.6106
         1     1.0976     1.4932    16.1191    29.6106
         1     1.0976     1.4941    16.7074    30.8264
         1     1.0986     1.4946    17.2957    28.7085
         1     1.0996     1.4956    17.9232    33.2188
         1     1.1001     1.4979    19.0998    33.8070
         1     1.1010     1.4978    19.4136    35.6111
         1     1.1015     1.4992    20.5901    33.4933
         1     1.1015     1.5003    21.4922    35.6111
         1     1.1030     1.5022    22.0805    39.4938
         1     1.1030     1.5021    22.6688    40.9842
         1     1.1039     1.5031    24.4728    42.4745
         1     1.1049     1.5055    25.9632    43.3766
         1     1.1059     1.5060    26.5515    45.1806
         1     1.1064     1.5074    27.7673    46.3572
         1     1.1078     1.5083    30.7479    46.3572
         1     1.1093     1.5092    31.3362    50.8674
         1     1.1088     1.5097    32.5520    52.3578
         1     1.1098     1.5107    34.0424    54.7502
         1     1.1103     1.5120    36.7093    57.1425
         1     1.1108     1.5129    38.5134    57.7308
         1     1.1118     1.5139    40.3174    61.9273
         1     1.1123     1.5148    43.2981    64.9080
         1     1.1127     1.5163    45.1022    66.7120
         1     1.1137     1.5176    47.4946    69.4182
         1     1.1142     1.5180    50.4752    73.3009
         1     1.1152     1.5205    53.1422    75.9678
         1     1.1162     1.5213    56.1620    79.2622
         1     1.1162     1.5213    58.5152    82.8704
         1     1.1172     1.5227    62.1234    86.1648
         1     1.1181     1.5241    66.3198    90.9496
         1     1.1186     1.5251    70.2026    93.3419
         1     1.1196     1.5265    72.8695    97.5384
         1     1.1196     1.5269    77.6542   101.4211
         1     1.1206     1.5278    81.8507   107.1079
         1     1.1216     1.5297    86.3217   111.5789
         1     1.1221     1.5306    91.3810   118.4815
         1     1.1226     1.5310    97.0678   121.7759
         1     1.1231     1.5324   101.2642   125.9332
         1     1.1236     1.5333   107.2256   131.9337
         1     1.1241     1.5347   113.1869   138.2088
         1     1.1255     1.5352   120.0895   142.9936
         1     1.1265     1.5366   126.6391   149.8962
         1     1.1265     1.5370   133.2280   155.5830
         1     1.1280     1.5375   138.8756   162.4464
         1     1.1285     1.5388   148.1705   169.3097
         1     1.1290     1.5407   157.1125   177.3889
         1     1.1299     1.5416   164.8780   184.8798
         1     1.1304     1.5425   174.1337   193.2727
         1     1.1310     1.5430   184.9190   202.5285
         1     1.1314     1.5439   192.3707   208.8036
         1     1.1324     1.5453   203.1168   217.7848
         1     1.1334     1.5472   214.4904   227.9818
         1     1.1334     1.5472   224.6482   236.3355
         2     0.9764     1.3375    -5.0985     2.3924
         2     0.9904     1.3662    -4.7848     5.6868
         2     0.9914     1.3672    -3.0199     3.2944
         2     0.9952     1.3738    -3.9219     6.5888
         2     0.9962     1.3742    -3.2944     3.8827
         2     0.9972     1.3760    -2.3924     0.3138
         2     0.9977     1.3775    -3.0199     0.0000
         2     1.0001     1.3822    -3.9219     8.0792
         2     1.0020     1.3851    -2.7061     1.1766
         2     1.0020     1.3851    -2.7061     0.0000
         2     1.0030     1.3865    -3.9219     0.0000
         2     1.0039     1.3875    -3.2944     0.3138
         2     1.0044     1.3889    -3.2944     2.3924
         2     1.0044     1.3902    -4.7848    10.4716
         2     1.0059     1.3911    -3.6082     2.9807
         2     1.0063     1.3921    -2.3924     0.0000
         2     1.0073     1.3936    -2.7061     0.0000
         2     1.0078     1.3950    -2.3924     0.0000
         2     1.0083     1.3959    -3.2944     3.5690
         2     1.0088     1.3978    -5.0985    10.4716
         2     1.0092     1.3978    -3.9219     7.7654
         2     1.0112     1.4002    -2.1178     1.4903
         2     1.0121     1.4012    -2.1178     1.1766
         2     1.0126     1.4026    -1.8041     1.4903
         2     1.0141     1.4049    -2.7061     3.2944
         2     1.0150     1.4063    -2.1178     1.8041
         2     1.0160     1.4073    -1.2158     1.4903
         2     1.0170     1.4082    -1.5296     2.3924
         2     1.0170     1.4096    -1.2158     2.7061
         2     1.0184     1.4106    -1.8041     4.1965
         2     1.0194     1.4121    -2.1178     2.0786
         2     1.0204     1.4135    -1.5296     3.2944
         2     1.0208     1.4145    -1.2158     3.8827
         2     1.0223     1.4149    -2.3924     2.7061
         2     1.0228     1.4158    -2.1178     3.5690
         2     1.0232     1.4178    -2.1178     3.2944
         2     1.0242     1.4178    -2.7061     8.3929
         2     1.0257     1.4206     0.5883     1.1766
         2     1.0271     1.4211    -1.2158     5.0985
         2     1.0281     1.4230    -1.2158     4.4710
         2     1.0290     1.4235    -0.3138     4.7848
         2     1.0295     1.4253    -0.9020     3.8827
         2     1.0300     1.4268    -2.3924    11.6481
         2     1.0310     1.4277    -1.8041     9.5695
         2     1.0319     1.4282     0.0000     5.0985
         2     1.0324     1.4291    -0.6275     5.0985
         2     1.0329     1.4305     0.0000     5.3730
         2     1.0339     1.4320     0.0000     6.0006
         2     1.0353     1.4330    -1.5296    10.1578
         2     1.0358     1.4343    -2.7061    15.8446
         2     1.0368     1.4348     0.0000     5.3730
         2     1.0373     1.4357    -0.3138     7.4909
         2     1.0382     1.4367     0.5883     6.8634
         2     1.0387     1.4381     0.0000     6.0006
         2     1.0397     1.4391     2.0786     2.7061
         2     1.0402     1.4400    -0.6275     9.2558
         2     1.0407     1.4405    -0.3138    11.0598
         2     1.0411     1.4414    -0.3138     7.1771
         2     1.0416     1.4438    -0.3138     8.3929
         2     1.0436     1.4447     0.5883     7.7654
         2     1.0445     1.4457     1.4903     6.8634
         2     1.0460     1.4471     0.2745     9.2558
         2     1.0460     1.4481     0.5883     8.6675
         2     1.0469     1.4494     1.4903     8.6675
         2     1.0479     1.4494     1.1766     8.0792
         2     1.0489     1.4513     1.7649     7.4909
         2     1.0498     1.4529     2.3532     6.5888
         2     1.0498     1.4538     1.7649     6.2751
         2     1.0513     1.4552     1.4903    10.7853
         2     1.0518     1.4557     1.4903    10.4716
         2     1.0527     1.4566     2.3532    10.4716
         2     1.0537     1.4580     2.0786    11.9619
         2     1.0537     1.4580    -0.9020    19.7273
         2     1.0542     1.4594    -0.9020    21.5314
         2     1.0552     1.4609     1.4903    12.8639
         2     1.0556     1.4614     1.1766    11.9619
         2     1.0566     1.4628     1.4903    12.5502
         2     1.0576     1.4641     2.3532    12.2756
         2     1.0571     1.4651     2.9807    11.3736
         2     1.0585     1.4660     4.4710    11.3736
         2     1.0590     1.4670     3.2552    12.8639
         2     1.0600     1.4680     3.5690    13.1777
         2     1.0610     1.4694     3.2552    14.0405
         2     1.0610     1.4694     3.8827    13.1777
         2     1.0615     1.4713     4.1572     9.5695
         2     1.0619     1.4717     3.5690    13.1777
         2     1.0624     1.4731     4.7455    13.1777
         2     1.0634     1.4741     4.4710    14.9426
         2     1.0639     1.4751     4.7455    14.3543
         2     1.0644     1.4760     4.4710    16.1584
         2     1.0648     1.4765     5.3730    14.9426
         2     1.0653     1.4780     4.4710    14.6680
         2     1.0663     1.4784     5.3730    17.0604
         2     1.0673     1.4793     5.3730    17.6487
         2     1.0673     1.4807     5.0593    17.3349
         2     1.0677     1.4821     5.3730    18.2370
         2     1.0682     1.4835     5.6476    17.3349
         2     1.0692     1.4845     5.6476    16.7466
         2     1.0692     1.4845     6.2359    19.4528
         2     1.0702     1.4859     6.5496    20.3548
         2     1.0706     1.4874     6.5496    21.2569
         2     1.0711     1.4878     7.1379    20.3548
         2     1.0716     1.4888     8.9420    18.8645
         2     1.0726     1.4897     7.7654    22.7472
         2     1.0726     1.4917     7.4517    23.9238
         2     1.0735     1.4926     7.4517    23.3355
         2     1.0745     1.4936     7.4517    24.8258
         2     1.0745     1.4950     8.6282    25.4141
         2     1.0750     1.4964     8.6282    25.7279
         2     1.0759     1.4964     9.2558    25.1396
         2     1.0759     1.4974     8.9420    26.9044
         2     1.0769     1.4988     9.5303    27.5320
         2     1.0774     1.4996     9.5303    28.4340
         2     1.0779     1.5011    10.4323    29.3360
         2     1.0793     1.5021    10.1186    31.1009
         2     1.0798     1.5030    10.4323    30.1989
         2     1.0798     1.5035    11.3344    32.0030
         2     1.0808     1.5054    12.2364    33.2188
         2     1.0813     1.5064    12.2364    34.1208
         2     1.0818     1.5072    13.1385    32.5912
         2     1.0827     1.5082    13.1385    36.7877
         2     1.0837     1.5101    13.1385    38.2780
         2     1.0837     1.5101    13.4130    38.9056
         2     1.0851     1.5111    14.0405    40.3959
         2     1.0851     1.5120    15.2171    41.5725
         2     1.0856     1.5135    16.7074    40.9842
         2     1.0866     1.5144    18.5115    39.1801
         2     1.0880     1.5158    16.7074    45.4552
         2     1.0885     1.5163    17.6095    48.7496
         2     1.0890     1.5167    18.7860    49.0634
         2     1.0890     1.5186    20.0018    49.6516
         2     1.0905     1.5201    23.5708    43.3766
         2     1.0910     1.5205    21.4922    54.1619
         2     1.0919     1.5214    23.5708    55.3384
         2     1.0939     1.5229    23.5708    58.6329
         2     1.0939     1.5238    24.4728    59.8487
         2     1.0944     1.5253    27.4535    61.9273
         2     1.0948     1.5258    28.3556    61.9273
         2     1.0953     1.5272    28.9438    67.0258
         2     1.0963     1.5276    31.3362    68.5161
         2     1.0982     1.5295    32.5520    71.8105
         2     1.0982     1.5305    34.3169    73.5754
         2     1.0982     1.5310    36.4347    76.2816
         2     1.0992     1.5324    38.2388    80.1643
         2     1.1007     1.5333    40.5920    82.8704
         2     1.1012     1.5343    42.7098    85.5765
         2     1.1016     1.5357    44.4747    89.7338
         2     1.1021     1.5365    47.1808    93.3419
         2     1.1031     1.5380    50.1615    97.5384
         2     1.1036     1.5380    52.5539   101.4211
         2     1.1041     1.5394    54.9462   105.3038
         2     1.1046     1.5409    58.8290   109.5003
         2     1.1060     1.5417    62.3979   114.5596
         2     1.1065     1.5426    64.7903   118.1678
         2     1.1070     1.5436    68.6730   122.3642
         2     1.1075     1.5450    72.8695   128.0510
         2     1.1080     1.5450    77.0659   131.9337
         2     1.1090     1.5464    80.6349   138.2088
         2     1.1095     1.5478    85.4196   144.2094
         2     1.1095     1.5492    90.2044   150.4845
         2     1.1110     1.5496    94.6754   155.5830
         2     1.1114     1.5506    99.7739   161.5443
         2     1.1119     1.5515   105.1470   167.5449
         2     1.1124     1.5529   110.5200   175.3103
         2     1.1134     1.5544   117.6971   182.1737
         2     1.1134     1.5548   123.0702   189.3508
         2     1.1149     1.5553   129.6198   197.7437
         2     1.1154     1.5567   137.1107   207.6270
         2     1.1159     1.5581   143.3858   214.4904
         2     1.1168     1.5589   151.1512   221.9813
         2     1.1178     1.5594   160.4070   232.4528
         2     1.1173     1.5608   167.5841   239.9437
         3     1.0213     1.3388    -3.2944     7.4909
         3     1.0222     1.3402    -3.0199     3.5690
         3     1.0266     1.3454    -2.1178     0.5883
         3     1.0319     1.3544    -1.2158     0.0000
         3     1.0328     1.3563    -1.2158     0.9020
         3     1.0372     1.3615    -0.6275     0.5883
         3     1.0372     1.3628    -1.8041     6.0006
         3     1.0415     1.3695    -2.3924     3.2944
         3     1.0425     1.3709    -2.7061     6.5888
         3     1.0435     1.3718    -0.9020     2.0786
         3     1.0459     1.3761     0.8628     0.3138
         3     1.0468     1.3761     0.2745     0.9020
         3     1.0488     1.3808     0.0000     0.0000
         3     1.0493     1.3822     0.2745     0.9020
         3     1.0502     1.3831    -0.9020     1.8041
         3     1.0517     1.3836     0.5883     0.9020
         3     1.0517     1.3851     0.8628     0.0000
         3     1.0531     1.3864     0.2745     3.2944
         3     1.0541     1.3888     0.8628     0.5883
         3     1.0550     1.3898     0.8628     0.5883
         3     1.0555     1.3912     1.1766     1.4903
         3     1.0565     1.3927     1.1766     0.0000
         3     1.0589     1.3968     2.0786     0.9020
         3     1.0608     1.3988     0.8628     2.7061
         3     1.0608     1.3997     1.7649     2.9807
         3     1.0613     1.4007     3.5690     0.3138
         3     1.0633     1.4030     2.0786     1.4903
         3     1.0637     1.4040     2.6669     2.7061
         3     1.0642     1.4054     1.7649     2.9807
         3     1.0652     1.4069     2.6669     2.9807
         3     1.0657     1.4083     3.5690     2.0786
         3     1.0662     1.4092     3.5690     2.0786
         3     1.0676     1.4101     4.1572     0.0000
         3     1.0686     1.4115     2.9807     3.5690
         3     1.0686     1.4130     3.5690     4.4710
         3     1.0691     1.4145     3.2552     5.3730
         3     1.0700     1.4153     3.2552     4.7848
         3     1.0715     1.4172     4.4710     0.9020
         3     1.0720     1.4182     3.8827     4.1965
         3     1.0729     1.4196     3.8827     4.7848
         3     1.0729     1.4206     3.8827     5.3730
         3     1.0734     1.4220     3.2552     6.2751
         3     1.0744     1.4224     4.1572     3.8827
         3     1.0753     1.4239     3.8827     2.7061
         3     1.0763     1.4254     4.1572     6.0006
         3     1.0768     1.4258     5.0593     4.7848
         3     1.0768     1.4272     5.3730     6.0006
         3     1.0778     1.4282     5.0593     5.6868
         3     1.0782     1.4295     5.3730     5.3730
         3     1.0787     1.4305     4.4710     8.6675
         3     1.0797     1.4319     5.0593     7.7654
         3     1.0807     1.4334     5.0593     5.6868
         3     1.0807     1.4338     5.3730     7.1771
         3     1.0811     1.4348     5.9613     7.7654
         3     1.0826     1.4367     5.9613     7.4909
         3     1.0835     1.4377     6.5496     8.6675
         3     1.0831     1.4386     6.5496     4.1965
         3     1.0840     1.4391     6.8634     7.4909
         3     1.0850     1.4400     6.8634     8.0792
         3     1.0850     1.4419     6.5496     9.2558
         3     1.0865     1.4424     6.8634     9.2558
         3     1.0865     1.4434     8.0400     8.9812
         3     1.0874     1.4442     9.8440     0.9020
         3     1.0874     1.4457     7.1379    11.9619
         3     1.0884     1.4471     7.4517    10.7853
         3     1.0894     1.4481     7.7654    10.7853
         3     1.0898     1.4486     7.4517    11.3736
         3     1.0908     1.4499     9.8440     8.3929
         3     1.0913     1.4513    10.7461     2.7061
         3     1.0923     1.4522     8.3537    12.2756
         3     1.0927     1.4532     8.3537    13.1777
         3     1.0932     1.4546     9.2558    13.4522
         3     1.0937     1.4550     8.6282    13.4522
         3     1.0947     1.4570     9.8440    10.1578
         3     1.0952     1.4580    10.7461    10.1578
         3     1.0957     1.4589     9.5303    13.1777
         3     1.0966     1.4598    11.3344    14.0405
         3     1.0971     1.4608    10.7461    16.1584
         3     1.0976     1.4617    11.9227    14.6680
         3     1.0986     1.4626    13.7268    11.9619
         3     1.0990     1.4636    14.3150     8.9812
         3     1.1000     1.4645    12.8247    15.8446
         3     1.1000     1.4650    12.5110    17.9624
         3     1.1010     1.4679    12.8247    18.2370
         3     1.1019     1.4679    14.3150    17.9624
         3     1.1024     1.4692    13.4130    21.8452
         3     1.1029     1.4705    14.6288    17.9624
         3     1.1039     1.4715    15.8054    20.0411
         3     1.1049     1.4725    16.3937    20.3548
         3     1.1053     1.4739    16.7074    22.7472
         3     1.1063     1.4748    17.9232    21.5314
         3     1.1068     1.4758    18.7860    22.4334
         3     1.1068     1.4772    19.6881    21.5314
         3     1.1088     1.4781    20.2764    24.2375
         3     1.1088     1.4791    22.0805    25.7279
         3     1.1092     1.4804    22.0805    27.2182
         3     1.1097     1.4814    22.9825    26.9044
         3     1.1117     1.4828    25.3749    28.4340
         3     1.1117     1.4833    27.1790    27.2182
         3     1.1127     1.4841    27.1790    31.4147
         3     1.1131     1.4851    28.0810    33.2188
         3     1.1146     1.4865    29.5714    33.8070
         3     1.1141     1.4869    31.6500    34.1208
         3     1.1151     1.4878    33.1403    36.1994
         3     1.1156     1.4888    35.2189    36.7877
         3     1.1166     1.4897    35.8464    39.1801
         3     1.1175     1.4906    37.6113    41.2979
         3     1.1180     1.4924    40.0037    42.7883
         3     1.1190     1.4929    43.8864    40.3959
         3     1.1195     1.4947    46.8671    39.1801
         3     1.1205     1.4952    48.0829    46.3572
         3     1.1210     1.4966    49.8870    50.5537
         3     1.1215     1.4975    52.8676    52.9461
         3     1.1225     1.4989    55.5345    53.8481
         3     1.1230     1.4997    62.3979    50.8674
         3     1.1230     1.5006    63.6137    59.5349
         3     1.1244     1.5021    66.9081    61.9273
         3     1.1254     1.5025    71.0654    65.4962
         3     1.1264     1.5048    75.2618    68.2024
         3     1.1269     1.5058    78.5563    71.1830
         3     1.1274     1.5067    84.2431    74.7912
         3     1.1289     1.5080    89.6161    78.6739
         3     1.1289     1.5094    94.6754    81.6546
         3     1.1299     1.5098    99.7739    86.1648
         3     1.1309     1.5107   106.6373    90.3613
         3     1.1314     1.5121   110.2063   101.6957
         3     1.1323     1.5130   118.5992    99.0287
         3     1.1324     1.5135   125.4626   103.8135
         3     1.1333     1.5148   132.0122   107.6962
         3     1.1338     1.5162   140.6797   113.0693
         3     1.1344     1.5171   147.5430   126.8352
         3     1.1353     1.5185   156.5243   124.1683
         3     1.1368     1.5189   166.3683   130.7179
         3     1.1378     1.5203   176.8399   137.0323
         3     1.1388     1.5217   184.9190   143.3073
         3     1.1397     1.5225   195.0768   150.4845
         3     1.1403     1.5239   207.3133   157.9754
         3     1.1413     1.5248   218.3731   164.2505
         3     1.1417     1.5253   230.6095   172.0159
         4     0.9614     1.3617    -3.9219     0.3138
         4     0.9628     1.3622    -3.2944     0.0000
         4     0.9648     1.3679    -4.1965     2.9807
         4     0.9643     1.3684    -5.0985     5.6868
         4     0.9653     1.3720    -3.9219     0.0000
         4     0.9677     1.3759    -3.9219     3.8827
         4     0.9672     1.3768    -3.2944     0.5883
         4     0.9691     1.3801    -3.9219     0.0000
         4     0.9696     1.3806    -3.9219     0.0000
         4     0.9705     1.3815    -4.7848     2.3924
         4     0.9715     1.3843    -4.1965     2.3924
         4     0.9720     1.3868    -3.9219     1.1766
         4     0.9720     1.3877    -4.1965     0.5883
         4     0.9734     1.3897    -4.1965     0.0000
         4     0.9734     1.3901    -5.0985     4.4710
         4     0.9734     1.3910    -3.6082     2.7061
         4     0.9739     1.3924    -3.6082     1.8041
         4     0.9749     1.3930    -3.9219     1.8041
         4     0.9754     1.3943    -4.1965     1.1766
         4     0.9759     1.3952    -3.9219     0.9020
         4     0.9763     1.3967    -4.1965     0.9020
         4     0.9768     1.3990    -4.5102     2.9807
         4     0.9792     1.4000    -3.6082     2.0786
         4     0.9792     1.4014    -4.1965     2.0786
         4     0.9807     1.4024    -3.2944     1.8041
         4     0.9812     1.4033    -3.0199     1.1766
         4     0.9816     1.4043    -4.5102     8.3929
         4     0.9816     1.4048    -3.9219     8.3929
         4     0.9831     1.4062    -2.7061     0.5883
         4     0.9831     1.4080    -3.9219     2.9807
         4     0.9836     1.4086    -3.2944     2.0786
         4     0.9845     1.4099    -3.0199     3.2944
         4     0.9855     1.4109    -3.6082     4.7848
         4     0.9874     1.4129    -3.9219     3.2944
         4     0.9884     1.4142    -2.3924     2.9807
         4     0.9889     1.4146    -3.2944     3.8827
         4     0.9894     1.4156    -3.6082     3.8827
         4     0.9903     1.4181    -3.2944     4.4710
         4     0.9908     1.4185    -3.0199     2.9807
         4     0.9923     1.4199    -1.8041     1.8041
         4     0.9927     1.4209    -2.1178     4.4710
         4     0.9932     1.4218    -3.0199     3.5690
         4     0.9947     1.4233    -3.0199     3.8827
         4     0.9956     1.4238    -2.1178     5.0985
         4     0.9966     1.4252    -1.8041     6.0006
         4     0.9985     1.4271    -1.5296     0.3138
         4     0.9990     1.4276    -2.7061     6.0006
         4     0.9995     1.4285    -3.0199     5.0985
         4     1.0009     1.4299    -2.3924     5.6868
         4     1.0019     1.4322    -2.1178     5.6868
         4     1.0019     1.4322    -3.6082    11.6481
         4     1.0019     1.4332    -3.0199    15.2563
         4     1.0033     1.4352    -2.1178    10.1578
         4     1.0048     1.4357    -2.3924     7.7654
         4     1.0057     1.4366    -1.8041     6.2751
         4     1.0057     1.4376    -1.2158     6.0006
         4     1.0067     1.4380    -0.9020     7.7654
         4     1.0077     1.4399    -2.7061    16.1584
         4     1.0081     1.4399    -1.8041    11.3736
         4     1.0087     1.4418    -1.5296     7.7654
         4     1.0101     1.4427    -1.5296     7.4909
         4     1.0111     1.4427    -1.2158     7.4909
         4     1.0115     1.4446    -1.2158     7.7654
         4     1.0125     1.4452    -0.6275     2.7061
         4     1.0139     1.4466    -1.5296    11.6481
         4     1.0149     1.4481    -1.2158     8.9812
         4     1.0149     1.4485    -1.2158     9.5695
         4     1.0164     1.4489    -0.6275     8.3929
         4     1.0163     1.4514    -0.6275     9.2558
         4     1.0173     1.4523    -1.2158    10.7853
         4     1.0183     1.4532    -0.3138     4.4710
         4     1.0193     1.4537    -0.9020     9.5695
         4     1.0197     1.4556     0.0000    10.1578
         4     1.0212     1.4566    -1.2158    10.4716
         4     1.0212     1.4566    -0.3138    10.4716
         4     1.0221     1.4585     1.1766     4.1965
         4     1.0231     1.4590     0.8628     6.8634
         4     1.0236     1.4604    -1.2158    16.4721
         4     1.0246     1.4608    -1.2158    12.2756
         4     1.0250     1.4614    -0.3138    11.0598
         4     1.0256     1.4626    -0.6275    11.9619
         4     1.0265     1.4636    -0.6275    13.4522
         4     1.0275     1.4651    -2.3924    17.0604
         4     1.0280     1.4655     0.5883    11.0598
         4     1.0294     1.4665    -0.3138    12.5502
         4     1.0304     1.4679     0.2745    13.4522
         4     1.0299     1.4689     0.5883    13.7660
         4     1.0313     1.4704     0.5883    14.3543
         4     1.0318     1.4708     1.7649     9.8833
         4     1.0323     1.4717     1.7649     8.0792
         4     1.0333     1.4731     1.1766    14.6680
         4     1.0342     1.4735     1.7649    14.9426
         4     1.0347     1.4751     0.5883    15.8446
         4     1.0352     1.4764     1.1766    15.5701
         4     1.0352     1.4764    -0.9020    27.2182
         4     1.0362     1.4778     0.0000    21.2569
         4     1.0371     1.4788     2.0786    15.8446
         4     1.0376     1.4798     1.7649    17.6487
         4     1.0381     1.4807     1.7649    16.7466
         4     1.0391     1.4817     0.8628    18.2370
         4     1.0396     1.4841     1.1766    14.9426
         4     1.0405     1.4846     1.4903    19.4528
         4     1.0410     1.4854     2.6669    19.4528
         4     1.0406     1.4868     1.7649    20.3548
         4     1.0415     1.4873     2.3532    19.4528
         4     1.0430     1.4887     3.8827    18.8645
         4     1.0430     1.4893     5.3730    11.6481
         4     1.0435     1.4901     3.5690    21.2569
         4     1.0444     1.4911     3.5690    21.5314
         4     1.0444     1.4920     3.8827    21.5314
         4     1.0449     1.4930     4.1572    21.8452
         4     1.0454     1.4944     5.3730    17.0604
         4     1.0459     1.4953     4.7455    23.6492
         4     1.0464     1.4969     3.5690    25.7279
         4     1.0473     1.4977     4.4710    24.8258
         4     1.0473     1.4982     4.7455    25.4141
         4     1.0483     1.4992     5.3730    27.2182
         4     1.0493     1.5006     5.0593    26.6299
         4     1.0493     1.5010     5.6476    23.6492
         4     1.0493     1.5029     5.3730    27.8065
         4     1.0503     1.5034     5.6476    28.4340
         4     1.0503     1.5043     5.0593    29.9243
         4     1.0503     1.5057     5.6476    29.3360
         4     1.0512     1.5071     5.9613    31.1009
         4     1.0517     1.5082     6.2359    29.6106
         4     1.0522     1.5086     6.5496    33.2188
         4     1.0536     1.5106     6.5496    32.9050
         4     1.0536     1.5111     6.2359    34.1208
         4     1.0537     1.5119     7.7654    34.7091
         4     1.0546     1.5129     6.8634    36.7877
         4     1.0551     1.5143     6.5496    37.1015
         4     1.0556     1.5148     8.3537    38.0035
         4     1.0566     1.5166     8.3537    39.4938
         4     1.0570     1.5176     7.7654    40.9842
         4     1.0575     1.5182    10.1186    37.3760
         4     1.0575     1.5195     9.8440    38.9056
         4     1.0585     1.5209     8.9420    44.2786
         4     1.0595     1.5214     8.3537    46.0827
         4     1.0590     1.5228    10.1186    47.5730
         4     1.0595     1.5233    10.4323    48.7496
         4     1.0604     1.5248     9.2558    55.9267
         4     1.0604     1.5252    11.0206    51.4557
         4     1.0609     1.5267    11.9227    52.6323
         4     1.0629     1.5281    12.2364    54.4364
         4     1.0633     1.5285    12.8247    55.9267
         4     1.0638     1.5295    15.8054    52.3578
         4     1.0648     1.5305    14.0405    58.9466
         4     1.0653     1.5313    15.2171    61.6135
         4     1.0658     1.5334    15.2171    64.0059
         4     1.0667     1.5334    16.7074    64.9080
         4     1.0672     1.5348    17.0212    67.3003
         4     1.0682     1.5352    18.1978    68.2024
         4     1.0687     1.5376    19.6881    70.5948
         4     1.0692     1.5385    20.0018    74.2029
         4     1.0701     1.5395    21.1784    76.2816
         4     1.0706     1.5405    21.8059    78.0856
         4     1.0711     1.5414    23.2963    81.0663
         4     1.0725     1.5419    24.1591    84.0470
         4     1.0730     1.5432    25.6886    86.7531
         4     1.0730     1.5442    26.5515    91.2633
         4     1.0740     1.5452    27.4535    93.0282
         4     1.0750     1.5456    29.5714    96.0481
         4     1.0759     1.5466    31.3362    99.9308
         4     1.0764     1.5485    32.2383   103.2252
         4     1.0774     1.5490    34.3169   106.7942
         4     1.0779     1.5498    35.5327   110.0886
         4     1.0779     1.5509    38.2388   113.0693
         4     1.0788     1.5523    39.7292   119.0698
         4     1.0793     1.5533    41.8078   123.5408
         4     1.0808     1.5546    43.8864   127.1490
         4     1.0813     1.5551    46.0042   131.6200
         4     1.0818     1.5565    48.9849   137.0323
         4     1.0827     1.5576    51.9656   141.1895
         4     1.0832     1.5589    54.3580   146.8763
         4     1.0842     1.5589    57.9269   152.8769
         4     1.0842     1.5608    60.6330   157.9754
         4     1.0847     1.5612    63.3000   163.6229
         4     1.0856     1.5627    67.4964   170.5255
         4     1.0861     1.5636    70.4771   176.2123
         4     1.0861     1.5636    74.9481   182.8012
         4     1.0876     1.5655    79.4583   190.5666
         4     1.0881     1.5664    82.7135   197.1555
         4     1.0881     1.5668    87.2237   204.9209
         4     1.0890     1.5683    92.0085   214.2158
         4     1.0895     1.5688    96.4795   221.0792
         4     1.0900     1.5706   100.9505   228.2564
         4     1.0905     1.5717   106.6373   237.5513
         5     1.0225     1.2805    -3.0199     3.8827
         5     1.0336     1.2936    -3.2944     2.3924
         5     1.0389     1.3025    -3.9219     8.6675
         5     1.0433     1.3090    -2.3924     0.5883
         5     1.0442     1.3100    -2.1178     3.8827
         5     1.0496     1.3165    -3.0199     8.3929
         5     1.0539     1.3245    -1.8041     6.8634
         5     1.0588     1.3311     0.2745     1.1766
         5     1.0597     1.3325    -0.6275     7.7654
         5     1.0597     1.3335     0.8628     1.4903
         5     1.0636     1.3395    -0.6275     3.8827
         5     1.0646     1.3405     1.1766     5.0985
         5     1.0689     1.3466     1.4903     0.5883
         5     1.0703     1.3470     2.6669     3.2944
         5     1.0703     1.3490     2.3532     2.9807
         5     1.0713     1.3494     1.7649     1.4903
         5     1.0728     1.3521     1.4903     0.0000
         5     1.0819     1.3683     4.7455     0.3138
         5     1.0824     1.3698     5.0593     0.9020
         5     1.0838     1.3711     4.7455     0.3138
         5     1.0843     1.3711     5.3730     2.0786
         5     1.0853     1.3749     4.7455     1.8041
         5     1.0867     1.3758     5.6476     0.9020
         5     1.0872     1.3772     5.0593     1.8041
         5     1.0877     1.3787     5.3730     2.3924
         5     1.0887     1.3801     5.9613     2.7061
         5     1.0892     1.3810     6.2359     0.3138
         5     1.0901     1.3820     6.2359     1.1766
         5     1.0901     1.3829     5.9613     0.5883
         5     1.0906     1.3844     6.2359     2.3924
         5     1.0925     1.3863     6.5496     2.9807
         5     1.0925     1.3871     6.2359     3.2944
         5     1.0940     1.3881     7.1379     1.8041
         5     1.0959     1.3910     7.1379     4.1965
         5     1.0959     1.3924     7.7654     3.5690
         5     1.0969     1.3929     6.8634     3.5690
         5     1.0974     1.3947     7.1379     3.8827
         5     1.0983     1.3957     7.4517     3.2944
         5     1.0988     1.3986     8.9420     0.9020
         5     1.0998     1.3990     8.0400     6.0006
         5     1.1007     1.4000     8.3537     5.0985
         5     1.1007     1.4015     8.9420     5.3730
         5     1.1022     1.4032     8.6282     6.0006
         5     1.1032     1.4041    10.7461     1.8041
         5     1.1032     1.4060     8.9420     3.8827
         5     1.1036     1.4066    10.7461     5.0985
         5     1.1051     1.4075     9.8440     6.5888
         5     1.1051     1.4089    10.4323     6.2751
         5     1.1056     1.4099    10.7461     7.1771
         5     1.1065     1.4109    12.5110     4.4710
         5     1.1075     1.4122    12.5110     2.9807
         5     1.1080     1.4136    12.5110     6.0006
         5     1.1080     1.4150    11.9227     8.0792
         5     1.1085     1.4160    12.2364     8.0792
         5     1.1094     1.4169    12.8247     7.7654
         5     1.1104     1.4183    13.4130    12.2756
         5     1.1109     1.4188    14.3150     9.5695
         5     1.1109     1.4197    14.3150     8.9812
         5     1.1123     1.4221    14.3150     9.8833
         5     1.1128     1.4239    14.6288    10.4716
         5     1.1138     1.4233    15.5308     9.8833
         5     1.1143     1.4253    16.7074     9.2558
         5     1.1148     1.4261    18.1978     6.2751
         5     1.1157     1.4271    18.1978     8.9812
         5     1.1157     1.4285    18.7860    11.9619
         5     1.1162     1.4299    19.0998    12.8639
         5     1.1167     1.4303    19.6881    12.8639
         5     1.1172     1.4321    22.6688    10.1578
         5     1.1186     1.4331    22.6688    12.2756
         5     1.1186     1.4345    22.9825    13.7660
         5     1.1196     1.4349    24.1591    15.8446
         5     1.1206     1.4363    25.0611    15.5701
         5     1.1211     1.4382    25.9632    17.0604
         5     1.1216     1.4381    27.4535    15.2563
         5     1.1220     1.4390    28.3556    14.0405
         5     1.1230     1.4404    30.4342    18.2370
         5     1.1230     1.4418    31.9637    18.2370
         5     1.1240     1.4427    33.1403    19.1390
         5     1.1250     1.4436    35.2189    20.0411
         5     1.1255     1.4448    37.3368    26.6299
         5     1.1260     1.4453    38.2388    22.4334
         5     1.1265     1.4461    42.3961    21.5314
         5     1.1270     1.4475    44.2002    24.8258
         5     1.1285     1.4483    46.0042    26.0416
         5     1.1284     1.4493    49.2594    24.8258
         5     1.1294     1.4507    51.9656    27.8065
         5     1.1299     1.4515    55.2600    26.0416
         5     1.1309     1.4529    57.3386    29.3360
         5     1.1309     1.4537    61.5351    32.3167
         5     1.1319     1.4546    64.5158    32.3167
         5     1.1324     1.4564    69.3005    33.8070
         5     1.1329     1.4573    73.1832    37.3760
         5     1.1334     1.4576    77.6542    38.0035
         5     1.1349     1.4595    81.5369    41.2979
         5     1.1354     1.4603    86.9100    43.9648
         5     1.1364     1.4612    91.3810    45.7689
         5     1.1369     1.4621    95.8912    47.8476
         5     1.1379     1.4629   102.4408    49.3771
         5     1.1389     1.4642   109.0297    51.4557
         5     1.1394     1.4665   115.8930    56.2405
         5     1.1404     1.4665   123.0702    58.3191
         5     1.1419     1.4673   128.7570    61.0252
         5     1.1419     1.4687   137.6990    65.4962
         5     1.1429     1.4696   146.3665    68.7907
         5     1.1439     1.4705   153.8181    72.3988
         5     1.1449     1.4707   163.3876    77.4973
         5     1.1469     1.4735   173.8592    81.6546
         5     1.1469     1.4739   182.8012    85.5765
         5     1.1484     1.4748   193.5473    91.5379
         5     1.1489     1.4753   205.8229    95.4206
         5     1.1494     1.4766   216.2553   100.5191
         5     1.1509     1.4784   229.3937   105.8921
