# Supplementary material for: Biaxial mechanical data of porcine atrioventricular valve leaflets
Source: Data Brief. 2018 Oct 3;21:358–63. doi: 10.1016/j.dib.2018.09.073 (PMC6197746; doi:10.1016/j.dib.2018.09.073)
Supplement: Supplementary file 2 — Supplementary material [file mmc2.zip › BiaxialData/MVPL_1.txt]

         1     1.0797     1.4849     0.3782     0.0000
         1     1.0809     1.4852     0.0000     0.3782
         1     1.0813     1.4861     0.2017     0.0000
         1     1.0825     1.4869     0.7817     0.2017
         1     1.0849     1.4887     0.2017     0.9582
         1     1.0865     1.4896     0.3782     1.1599
         1     1.0869     1.4908     0.5800     0.2017
         1     1.0877     1.4907     1.3617     1.9164
         1     1.0889     1.4919     0.9582     0.0000
         1     1.0901     1.4922     0.5800     0.9582
         1     1.0905     1.4934     0.7817     1.5382
         1     1.0917     1.4934     0.7817     2.1181
         1     1.0921     1.4946     1.5382     0.5800
         1     1.0949     1.4970     0.9582     2.1181
         1     1.0957     1.4974     1.5382     2.1181
         1     1.0965     1.4982     1.5382     3.2781
         1     1.0977     1.4990     2.4964     1.7399
         1     1.0985     1.4998     2.8998     0.0000
         1     1.0989     1.5001     2.1181     2.4964
         1     1.0997     1.5009     1.5382     1.7399
         1     1.1009     1.5018     1.9164     2.6981
         1     1.1017     1.5021     1.9164     2.8746
         1     1.1025     1.5029     2.6981     2.6981
         1     1.1041     1.5040     2.3199     0.7817
         1     1.1049     1.5049     2.6981     2.3199
         1     1.1053     1.5060     2.6981     3.2781
         1     1.1065     1.5060     2.4964     4.2363
         1     1.1073     1.5072     3.8581     3.2781
         1     1.1077     1.5080     4.2363     1.7399
         1     1.1085     1.5080     3.8581     1.9164
         1     1.1101     1.5093     3.0764     3.4546
         1     1.1105     1.5096     3.4546     4.0346
         1     1.1113     1.5105     3.6563     4.9928
         1     1.1121     1.5108     4.2363     3.8581
         1     1.1130     1.5116     4.6145     3.2781
         1     1.1138     1.5120     3.8581     5.9762
         1     1.1146     1.5124     4.0346     4.2363
         1     1.1154     1.5140     4.0346     4.9928
         1     1.1166     1.5145     4.0346     4.9928
         1     1.1174     1.5148     5.3962     4.0346
         1     1.1174     1.5156     5.1945     3.4546
         1     1.1190     1.5164     4.8163     4.9928
         1     1.1198     1.5173     4.6145     5.5727
         1     1.1202     1.5176     4.8163     6.5310
         1     1.1210     1.5184     4.9928     6.1527
         1     1.1218     1.5192     6.9092     2.3199
         1     1.1222     1.5187     6.1527     4.0346
         1     1.1234     1.5199     5.3962     6.1527
         1     1.1242     1.5204     5.1945     6.7327
         1     1.1250     1.5216     5.7745     6.9344
         1     1.1258     1.5220     5.9510     7.1109
         1     1.1270     1.5228     7.3126     6.3544
         1     1.1278     1.5232     6.7327     6.1527
         1     1.1290     1.5244     6.7327     7.1109
         1     1.1294     1.5244     6.9092     8.0691
         1     1.1302     1.5251     6.9092     8.0691
         1     1.1310     1.5260     7.1109     8.4726
         1     1.1322     1.5264     8.0691     7.5144
         1     1.1326     1.5268     8.6491     5.7745
         1     1.1334     1.5276     7.6909     8.6491
         1     1.1342     1.5281     8.2709     8.4726
         1     1.1350     1.5285     8.0691     9.8090
         1     1.1358     1.5289     8.4474     9.8090
         1     1.1374     1.5301     9.8090     7.5144
         1     1.1374     1.5309     9.4056     7.6909
         1     1.1390     1.5309     9.4056    10.3890
         1     1.1398     1.5322     9.6073    10.9690
         1     1.1406     1.5325     9.2291    11.5489
         1     1.1414     1.5329    10.1873    12.5072
         1     1.1426     1.5333    10.5655    12.5072
         1     1.1430     1.5342    10.9438    11.3472
         1     1.1442     1.5350    11.1455    12.1289
         1     1.1450     1.5358    11.3472    12.8854
         1     1.1458     1.5362    11.3472    13.4654
         1     1.1470     1.5367    11.7255    13.6671
         1     1.1470     1.5366    14.4236    10.0108
         1     1.1486     1.5374    12.4819    14.6253
         1     1.1494     1.5378    13.0619    14.8018
         1     1.1506     1.5387    13.4401    15.2053
         1     1.1514     1.5398    13.8436    15.5835
         1     1.1527     1.5402    16.1383    14.0453
         1     1.1534     1.5407    14.9783    16.9200
         1     1.1543     1.5419    15.5583    17.1217
         1     1.1551     1.5418    15.5583    17.3234
         1     1.1563     1.5427    15.9365    17.4999
         1     1.1571     1.5430    16.7182    18.0799
         1     1.1579     1.5435    18.6346    15.3818
         1     1.1587     1.5444    17.6764    19.4163
         1     1.1607     1.5439    18.0547    20.5763
         1     1.1615     1.5447    18.4329    20.9545
         1     1.1623     1.5455    19.0129    21.7362
         1     1.1635     1.5463    20.1728    21.9379
         1     1.1647     1.5463    20.7528    22.6944
         1     1.1655     1.5471    21.3328    23.6526
         1     1.1663     1.5475    21.7110    24.6108
         1     1.1675     1.5484    22.4675    25.5943
         1     1.1683     1.5484    23.4509    26.7290
         1     1.1699     1.5496    24.9639    25.3925
         1     1.1703     1.5496    25.5438    26.3508
         1     1.1715     1.5504    25.7456    29.0489
         1     1.1727     1.5498    26.7038    30.5870
         1     1.1739     1.5512    27.4855    31.3435
         1     1.1747     1.5511    29.2002    30.9653
         1     1.1755     1.5514    30.9401    29.4271
         1     1.1767     1.5522    30.7383    34.4199
         1     1.1775     1.5527    31.8983    35.9581
         1     1.1787     1.5531    32.6548    37.6980
         1     1.1799     1.5539    33.6130    38.0762
         1     1.1811     1.5548    34.9746    39.8161
         1     1.1823     1.5551    36.5128    41.3543
         1     1.1823     1.5547    37.6475    42.5142
         1     1.1839     1.5555    38.8075    43.6742
         1     1.1843     1.5563    40.7239    45.2123
         1     1.1863     1.5567    41.6821    46.9270
         1     1.1871     1.5567    43.2203    48.2887
         1     1.1883     1.5575    45.5402    50.2051
         1     1.1895     1.5579    46.6749    52.7015
         1     1.1907     1.5587    48.4148    54.2397
         1     1.1919     1.5587    50.1295    56.7361
         1     1.1927     1.5604    52.0711    58.4760
         1     1.1939     1.5604    54.5675    60.9724
         1     1.1948     1.5616    56.4839    62.3340
         1     1.1956     1.5616    58.1986    64.8304
         1     1.1964     1.5619    60.5185    67.3268
         1     1.1984     1.5623    63.1914    69.8232
         1     1.1988     1.5634    65.5113    72.1431
         1     1.2000     1.5643    67.8059    75.2194
         1     1.2008     1.5647    70.6805    78.0941
         1     1.2020     1.5650    73.7569    80.5904
         1     1.2032     1.5664    76.6567    83.8685
         1     1.2036     1.5664    79.5314    87.3231
         1     1.2056     1.5679    82.6077    91.1812
         1     1.2060     1.5674    85.8606    94.0558
         1     1.2080     1.5688    89.5169    97.5104
         1     1.2084     1.5691    92.9715   100.9902
         1     1.2096     1.5700    96.4261   105.7813
         1     1.2104     1.5707   100.8389   109.6393
         1     1.2116     1.5711   104.6970   113.2956
         1     1.2128     1.5720   109.1098   118.2884
         1     1.2136     1.5723   113.3209   122.3230
         1     1.2140     1.5732   117.1789   125.8028
         1     1.2148     1.5736   121.9699   130.5938
         1     1.2168     1.5743   127.3410   135.7883
         1     1.2177     1.5756   132.1572   140.8063
         1     1.2185     1.5756   137.9065   146.3791
         1     1.2193     1.5771   143.6810   152.3301
         1     1.2205     1.5775   148.6737   157.1463
         1     1.2217     1.5787   154.8264   164.0807
         1     1.2225     1.5791   161.1557   170.2334
         1     1.2237     1.5799   166.7284   174.8480
         1     1.2245     1.5807   172.8811   180.7990
         1     1.2249     1.5807   179.7903   187.9351
         1     1.2265     1.5815   186.6995   194.2643
         1     1.2273     1.5831   194.0122   200.9970
         1     1.2285     1.5831   202.0813   208.8896
         1     1.2293     1.5840   209.5704   215.6223
         1     1.2309     1.5851   217.6396   223.6914
         1     1.2309     1.5860   227.2217   231.9623
         1     1.2317     1.5864   235.1143   239.6784
         2     0.9827     1.4360    -5.5727     0.5800
         2     1.0424     1.4839    -1.7147     0.9582
         2     1.0452     1.4871    -1.3364     0.0000
         2     1.0504     1.4905    -1.5382     0.0000
         2     1.0544     1.4939    -1.3364     0.2017
         2     1.0584     1.4975    -1.1347     1.9164
         2     1.0588     1.4983    -0.3782     0.7817
         2     1.0600     1.4987    -0.3782     0.5800
         2     1.0612     1.4990     0.0000     0.3782
         2     1.0616     1.5003    -0.5800     0.0000
         2     1.0652     1.5018    -0.5800     0.7817
         2     1.0664     1.5029    -0.7565     1.1599
         2     1.0664     1.5037    -0.3782     1.7399
         2     1.0676     1.5045     0.3782     2.1181
         2     1.0680     1.5045     0.5800     2.1181
         2     1.0704     1.5061     0.2017     1.1599
         2     1.0704     1.5060     0.2017     1.7399
         2     1.0716     1.5076     0.2017     1.7399
         2     1.0728     1.5085     0.5800     2.1181
         2     1.0736     1.5088    -0.1765     2.8746
         2     1.0749     1.5096     0.5800     1.5382
         2     1.0752     1.5105     0.5800     1.5382
         2     1.0765     1.5109     0.2017     2.3199
         2     1.0773     1.5120     0.5800     2.1181
         2     1.0773     1.5128     0.9582     2.8746
         2     1.0789     1.5128    -0.3782     4.2363
         2     1.0797     1.5141     1.1599     3.6563
         2     1.0801     1.5144     1.3617     2.4964
         2     1.0809     1.5142     1.3617     3.0764
         2     1.0817     1.5151     1.3617     2.8746
         2     1.0825     1.5159     1.3617     3.4546
         2     1.0833     1.5163     1.3617     2.4964
         2     1.0853     1.5179     0.9582     4.8163
         2     1.0857     1.5183     1.7399     3.8581
         2     1.0861     1.5187     1.7399     3.8581
         2     1.0865     1.5199     1.7399     3.8581
         2     1.0877     1.5207     1.1599     3.0764
         2     1.0889     1.5211     1.3617     1.5382
         2     1.0897     1.5214     1.9164     3.6563
         2     1.0905     1.5222     2.1181     4.8163
         2     1.0913     1.5235     2.1181     4.6145
         2     1.0917     1.5238     2.3199     4.9928
         2     1.0921     1.5238     1.7399     4.8163
         2     1.0925     1.5255     1.3617     4.0346
         2     1.0945     1.5263     2.3199     4.4128
         2     1.0949     1.5262     2.4964     5.1945
         2     1.0953     1.5271     2.3199     5.3962
         2     1.0965     1.5279     2.6981     5.9762
         2     1.0969     1.5283     2.8998     5.5727
         2     1.0981     1.5287     4.9928     0.7817
         2     1.0989     1.5298     2.8998     6.7327
         2     1.0997     1.5307     3.2781     6.5310
         2     1.1005     1.5312     3.4546     6.3544
         2     1.1013     1.5310     3.6563     6.7327
         2     1.1017     1.5323     4.6145     5.9762
         2     1.1029     1.5326     4.4128     4.9928
         2     1.1037     1.5334     3.6563     7.8926
         2     1.1045     1.5338     4.0346     7.3126
         2     1.1053     1.5342     4.2363     7.6909
         2     1.1061     1.5350     4.2363     7.8926
         2     1.1074     1.5350     4.4128     7.8926
         2     1.1078     1.5366     5.9510     4.9928
         2     1.1090     1.5367     4.6145     7.3126
         2     1.1094     1.5375     4.9928     9.0526
         2     1.1102     1.5384     4.9928     8.8508
         2     1.1114     1.5383     4.9928     9.2291
         2     1.1118     1.5396     5.3962    10.0108
         2     1.1126     1.5399     5.1945     9.4308
         2     1.1138     1.5399     5.7745     7.5144
         2     1.1146     1.5410     5.9510    10.3890
         2     1.1146     1.5415     5.9510    10.9690
         2     1.1158     1.5424     6.5310    10.3890
         2     1.1166     1.5435     7.4892     9.4308
         2     1.1170     1.5444     6.9092    10.1873
         2     1.1186     1.5447     6.9092    10.3890
         2     1.1194     1.5451     6.9092    11.5489
         2     1.1198     1.5455     7.1109    11.9272
         2     1.1206     1.5459     7.4892    11.9272
         2     1.1222     1.5468     8.2709    11.9272
         2     1.1230     1.5476     9.4056     8.2709
         2     1.1242     1.5484     7.6909    13.6671
         2     1.1250     1.5489     8.4474    14.4236
         2     1.1258     1.5496     8.4474    14.4236
         2     1.1266     1.5500     8.2709    14.2471
         2     1.1274     1.5509     9.2291    12.5072
         2     1.1286     1.5517     9.2291    15.7852
         2     1.1290     1.5517     9.6073    14.8018
         2     1.1302     1.5520     9.9855    15.7852
         2     1.1310     1.5525    10.1873    16.1635
         2     1.1318     1.5532    11.1455    15.2053
         2     1.1322     1.5536    10.9438    17.1217
         2     1.1334     1.5545    11.5237    17.1217
         2     1.1346     1.5553    11.3472    18.4581
         2     1.1358     1.5553    11.7255    19.6181
         2     1.1371     1.5561    11.9272    19.8198
         2     1.1375     1.5573    14.2218    14.8018
         2     1.1383     1.5573    13.0619    20.5763
         2     1.1395     1.5577    13.6419    21.1563
         2     1.1403     1.5586    13.8436    21.9379
         2     1.1411     1.5590    14.4236    22.8962
         2     1.1419     1.5593    14.9783    23.0727
         2     1.1427     1.5602    15.3818    24.0561
         2     1.1439     1.5606    15.5583    25.1908
         2     1.1451     1.5610    15.7600    25.3925
         2     1.1455     1.5614    16.7182    26.1490
         2     1.1471     1.5618    17.4747    27.5107
         2     1.1479     1.5622    17.4747    28.2672
         2     1.1491     1.5622    19.2146    25.0143
         2     1.1499     1.5633    18.6346    29.8054
         2     1.1507     1.5642    19.4163    30.0071
         2     1.1519     1.5642    19.7946    32.8817
         2     1.1531     1.5650    20.7528    32.7052
         2     1.1539     1.5654    21.3328    32.8817
         2     1.1551     1.5663    22.8709    32.3270
         2     1.1563     1.5666    22.6692    35.9581
         2     1.1567     1.5670    23.6274    36.9415
         2     1.1583     1.5670    23.8292    38.2779
         2     1.1587     1.5678    25.1656    39.2361
         2     1.1599     1.5685    25.9473    40.5978
         2     1.1607     1.5693    27.2837    41.3543
         2     1.1616     1.5697    27.8637    43.6742
         2     1.1627     1.5701    28.8219    44.8089
         2     1.1644     1.5709    30.5366    45.7923
         2     1.1652     1.5713    31.3183    48.2887
         2     1.1660     1.5717    32.2765    49.8269
         2     1.1672     1.5729    33.2347    51.7433
         2     1.1684     1.5729    34.3947    54.2397
         2     1.1692     1.5741    35.3529    55.3996
         2     1.1704     1.5745    37.0676    57.5178
         2     1.1716     1.5749    38.6057    59.8124
         2     1.1720     1.5758    39.3874    61.5523
         2     1.1736     1.5761    41.1021    63.8722
         2     1.1744     1.5770    42.6403    66.3686
         2     1.1752     1.5770    43.8002    68.2850
         2     1.1760     1.5777    45.9184    71.1596
         2     1.1772     1.5781    47.4566    74.0595
         2     1.1784     1.5786    49.3730    76.1776
         2     1.1792     1.5793    51.0877    78.8758
         2     1.1804     1.5801    53.0293    82.1286
         2     1.1820     1.5808    54.9457    84.4485
         2     1.1824     1.5822    57.2404    87.7014
         2     1.1840     1.5822    59.1568    91.3577
         2     1.1848     1.5825    61.0984    94.4340
         2     1.1856     1.5829    63.5948    96.7539
         2     1.1865     1.5832    66.4695   101.3685
         2     1.1877     1.5849    68.3859   104.0666
         2     1.1889     1.5849    71.2605   108.6811
         2     1.1901     1.5857    74.9168   112.9174
         2     1.1905     1.5865    77.0350   116.3720
         2     1.1917     1.5865    81.8260   120.0283
         2     1.1929     1.5877    83.1625   125.2228
         2     1.1941     1.5881    86.2388   129.0557
         2     1.1949     1.5890    90.0969   134.0736
         2     1.1961     1.5897    93.7280   139.4447
         2     1.1965     1.5901    97.0061   144.0592
         2     1.1973     1.5913   101.2172   150.0354
         2     1.1989     1.5917   105.6552   155.8099
         2     1.2001     1.5922   108.5298   160.4244
         2     1.2013     1.5933   113.7243   166.5771
         2     1.2021     1.5938   116.9772   176.7644
         2     1.2033     1.5942   120.8100   185.4135
         2     1.2042     1.5961   126.9627   184.6570
         2     1.2050     1.5961   132.9137   191.1880
         2     1.2062     1.5973   137.5282   197.7441
         2     1.2070     1.5973   143.4792   205.4350
         2     1.2078     1.5981   149.2537   212.3442
         2     1.2094     1.5993   154.4230   219.0769
         2     1.2098     1.6001   160.1975   227.7512
         2     1.2110     1.6009   167.4849   235.8203
         3     1.0496     1.4296    -2.6729     1.1599
         3     1.0969     1.4685     0.3782     1.9164
         3     1.0981     1.4694     0.2017     4.4128
         3     1.1001     1.4708     1.1599     0.3782
         3     1.1005     1.4720     1.3617     0.0000
         3     1.1045     1.4755     1.3617     0.0000
         3     1.1053     1.4759     1.7399     0.5800
         3     1.1089     1.4791     2.1181     0.2017
         3     1.1097     1.4798     2.1181     0.7817
         3     1.1109     1.4806     1.7399     0.9582
         3     1.1125     1.4826     1.3617     1.9164
         3     1.1133     1.4821     2.6981     0.0000
         3     1.1141     1.4830     2.6981     0.9582
         3     1.1149     1.4836     2.4964     1.1599
         3     1.1153     1.4841     2.4964     1.3364
         3     1.1170     1.4857     2.8998     1.1599
         3     1.1170     1.4861     1.9164     1.1599
         3     1.1190     1.4872     3.0764     0.7817
         3     1.1202     1.4881     3.0764     1.5382
         3     1.1206     1.4889     3.2781     1.7399
         3     1.1218     1.4892     3.8581     2.3199
         3     1.1230     1.4908     4.8163     2.1181
         3     1.1246     1.4916     4.0346     1.9164
         3     1.1254     1.4928     4.0346     2.6981
         3     1.1258     1.4928     4.0346     2.8746
         3     1.1270     1.4932     4.4128     2.3199
         3     1.1278     1.4940     4.9928     0.7817
         3     1.1278     1.4953     5.1945     1.3364
         3     1.1298     1.4951     4.8163     2.8746
         3     1.1302     1.4955     4.8163     3.2781
         3     1.1314     1.4963     4.8163     3.2781
         3     1.1318     1.4967     4.9928     3.2781
         3     1.1322     1.4979     5.1945     3.4546
         3     1.1342     1.4995     5.5727     2.8746
         3     1.1342     1.5003     5.5727     4.2363
         3     1.1354     1.5011     5.9510     4.0346
         3     1.1366     1.5011     5.7745     3.8581
         3     1.1370     1.5023     7.4892     2.8746
         3     1.1374     1.5023     7.4892     3.4546
         3     1.1386     1.5031     6.3544     5.3962
         3     1.1398     1.5039     6.3544     5.5727
         3     1.1402     1.5043     6.7327     4.9928
         3     1.1410     1.5051     7.1109     4.8163
         3     1.1414     1.5055     7.4892     2.3199
         3     1.1426     1.5067     8.6491     0.5800
         3     1.1434     1.5067     7.8926     4.8163
         3     1.1442     1.5079     7.3126     5.9762
         3     1.1450     1.5079     7.8926     5.9762
         3     1.1458     1.5091     8.0691     5.5727
         3     1.1470     1.5098     9.0273     2.6981
         3     1.1482     1.5106     8.6491     5.5727
         3     1.1486     1.5106     9.2291     6.9344
         3     1.1502     1.5114     9.6073     6.7327
         3     1.1510     1.5122     9.9855     6.3544
         3     1.1518     1.5130    10.1873     6.5310
         3     1.1530     1.5143    10.3890     5.7745
         3     1.1534     1.5139     9.6073     7.8926
         3     1.1538     1.5147    10.1873     8.2709
         3     1.1550     1.5160    10.9438     8.6491
         3     1.1562     1.5155    11.1455     8.0691
         3     1.1566     1.5168    12.4819     4.6145
         3     1.1578     1.5171    11.9272     8.4726
         3     1.1582     1.5175    12.1037     9.0526
         3     1.1594     1.5183    12.1037    10.0108
         3     1.1598     1.5191    12.8854    10.1873
         3     1.1614     1.5191    12.8854     9.8090
         3     1.1626     1.5200    14.2218     7.1109
         3     1.1630     1.5208    13.6419    10.0108
         3     1.1642     1.5211    14.0201    10.9690
         3     1.1646     1.5220    14.6001    11.3472
         3     1.1654     1.5224    14.8018    11.5489
         3     1.1662     1.5232    16.5165    10.0108
         3     1.1670     1.5236    15.5583    12.3054
         3     1.1686     1.5245    16.5165    11.5489
         3     1.1698     1.5248    16.5165    12.6837
         3     1.1703     1.5252    17.0965    13.2636
         3     1.1714     1.5253    18.0547    13.6671
         3     1.1726     1.5262    18.6346    13.4654
         3     1.1738     1.5270    19.7946    12.5072
         3     1.1742     1.5269    19.4163    14.8018
         3     1.1755     1.5268    19.9711    15.7852
         3     1.1758     1.5281    20.3746    15.7852
         3     1.1771     1.5285    21.3328    16.1635
         3     1.1787     1.5293    22.6692    15.5835
         3     1.1790     1.5298    22.8709    16.9200
         3     1.1803     1.5301    23.2492    18.0799
         3     1.1811     1.5306    23.6274    18.2816
         3     1.1823     1.5314    24.5856    19.0381
         3     1.1831     1.5313    25.5438    19.6181
         3     1.1843     1.5321    26.3255    20.1980
         3     1.1851     1.5325    27.2837    21.3580
         3     1.1855     1.5326    28.2420    22.1145
         3     1.1871     1.5334    28.8219    22.3162
         3     1.1883     1.5342    30.1584    22.6944
         3     1.1899     1.5346    31.8983    21.7362
         3     1.1903     1.5350    32.2765    24.2326
         3     1.1915     1.5359    33.2347    25.7708
         3     1.1927     1.5358    33.9912    26.1490
         3     1.1935     1.5362    35.7311    26.9307
         3     1.1947     1.5366    36.5128    28.0907
         3     1.1955     1.5371    37.6475    29.4271
         3     1.1967     1.5375    39.7657    29.6288
         3     1.1975     1.5383    40.7239    31.3435
         3     1.1991     1.5386    42.4638    32.5035
         3     1.1999     1.5391    44.1785    33.8651
         3     1.2007     1.5395    45.3384    34.8233
         3     1.2015     1.5398    47.4566    36.3615
         3     1.2031     1.5407    49.5495    36.9415
         3     1.2039     1.5415    50.9112    39.0596
         3     1.2051     1.5414    53.0293    41.3543
         3     1.2063     1.5418    56.0805    40.7743
         3     1.2075     1.5432    57.2404    43.6742
         3     1.2083     1.5427    59.3585    45.2123
         3     1.2095     1.5435    61.6532    47.7087
         3     1.2111     1.5444    63.9731    49.4234
         3     1.2115     1.5450    66.8477    50.5834
         3     1.2127     1.5454    69.3441    53.0797
         3     1.2139     1.5459    71.6387    54.4414
         3     1.2143     1.5467    74.3369    56.9378
         3     1.2163     1.5471    77.9932    58.8542
         3     1.2171     1.5483    80.6661    61.1741
         3     1.2183     1.5487    84.5241    63.6705
         3     1.2187     1.5491    87.3988    66.1669
         3     1.2207     1.5500    90.4751    67.9068
         3     1.2211     1.5503    94.1314    71.5631
         3     1.2223     1.5511    98.7208    74.0595
         3     1.2227     1.5516   102.3771    76.7576
         3     1.2243     1.5520   106.7899    80.4139
         3     1.2248     1.5527   111.0262    83.0868
         3     1.2267     1.5531   114.6825    85.6084
         3     1.2275     1.5540   119.8518    89.8195
         3     1.2284     1.5547   125.0463    93.2993
         3     1.2292     1.5556   129.6608    96.7539
         3     1.2304     1.5560   135.4101   100.9902
         3     1.2316     1.5564   141.3611   104.6465
         3     1.2324     1.5576   146.3791   108.6811
         3     1.2332     1.5580   152.7083   113.0939
         3     1.2344     1.5587   159.0375   118.2884
         3     1.2352     1.5596   164.6103   122.1465
         3     1.2364     1.5600   171.3429   126.9627
         3     1.2368     1.5615   178.4539   131.9555
         3     1.2384     1.5615   185.3631   136.9483
         3     1.2392     1.5632   194.0122   139.2681
         3     1.2400     1.5635   200.5431   147.3373
         3     1.2408     1.5644   207.8305   152.9100
         3     1.2424     1.5656   216.6562   158.8862
         3     1.2432     1.5651   226.2635   165.2154
         3     1.2440     1.5669   234.5343   171.3934
         4     0.9694     1.4701    -5.7493     0.3782
         4     0.9787     1.4787    -6.3292     2.6981
         4     0.9799     1.4790    -6.3292     4.0346
         4     0.9907     1.4880    -4.7910     0.2017
         4     1.0043     1.4992    -3.8328     0.0000
         4     1.0071     1.5020    -3.4546     0.7817
         4     1.0087     1.5028    -2.8746     0.0000
         4     1.0099     1.5040    -3.0764     0.0000
         4     1.0115     1.5050    -2.8746     2.4964
         4     1.0139     1.5061    -2.8746     0.3782
         4     1.0139     1.5070    -2.8746     0.0000
         4     1.0155     1.5074    -3.4546     0.5800
         4     1.0159     1.5077    -2.8746     0.0000
         4     1.0167     1.5089    -3.2529     4.0346
         4     1.0203     1.5117    -3.0764     0.3782
         4     1.0207     1.5126    -2.4964     0.3782
         4     1.0247     1.5148    -2.6729     1.3364
         4     1.0259     1.5157    -1.9164     1.3364
         4     1.0271     1.5160    -2.2947     1.9164
         4     1.0271     1.5168    -2.2947     0.7817
         4     1.0299     1.5183    -1.5382     0.5800
         4     1.0303     1.5187    -1.7147     1.1599
         4     1.0311     1.5194    -1.3364     1.5382
         4     1.0323     1.5203    -1.9164     2.1181
         4     1.0327     1.5207    -1.3364     0.5800
         4     1.0347     1.5214    -1.9164     0.9582
         4     1.0359     1.5226    -1.7147     3.2781
         4     1.0371     1.5241    -1.5382     2.6981
         4     1.0375     1.5241    -1.3364     2.4964
         4     1.0383     1.5250    -1.5382     2.6981
         4     1.0408     1.5265    -0.9582     0.9582
         4     1.0408     1.5265    -0.9582     1.9164
         4     1.0424     1.5277    -1.3364     3.2781
         4     1.0428     1.5282    -1.3364     3.0764
         4     1.0432     1.5285    -0.7565     3.0764
         4     1.0444     1.5297     0.2017     1.5382
         4     1.0460     1.5318     0.2017     2.3199
         4     1.0468     1.5318    -0.7565     3.6563
         4     1.0476     1.5326    -0.5800     4.0346
         4     1.0488     1.5320    -0.5800     4.0346
         4     1.0496     1.5328     0.5800     2.3199
         4     1.0500     1.5340     0.2017     1.7399
         4     1.0500     1.5344     0.3782     1.7399
         4     1.0516     1.5347     0.0000     3.8581
         4     1.0524     1.5364     0.0000     4.8163
         4     1.0532     1.5364    -0.3782     4.8163
         4     1.0540     1.5372    -0.1765     4.2363
         4     1.0548     1.5376    -0.3782     4.9928
         4     1.0556     1.5380     0.9582     3.8581
         4     1.0560     1.5388     0.5800     4.6145
         4     1.0576     1.5397     0.2017     5.3962
         4     1.0584     1.5408     0.5800     5.5727
         4     1.0596     1.5404     0.7817     5.5727
         4     1.0608     1.5421    -0.1765     5.5727
         4     1.0616     1.5424     0.9582     5.1945
         4     1.0620     1.5432     1.3617     5.9762
         4     1.0620     1.5437     0.5800     6.5310
         4     1.0628     1.5441     0.5800     6.3544
         4     1.0644     1.5449     1.1599     7.5144
         4     1.0652     1.5453     1.3617     5.5727
         4     1.0652     1.5460     1.9164     5.3962
         4     1.0664     1.5472     1.3617     7.1109
         4     1.0680     1.5477     1.3617     7.5144
         4     1.0684     1.5485     2.1181     8.0691
         4     1.0693     1.5489     1.5382     8.8508
         4     1.0696     1.5497     1.5382     7.5144
         4     1.0705     1.5501     1.7399     7.8926
         4     1.0713     1.5505     2.3199     8.0691
         4     1.0717     1.5509     1.9164     8.6491
         4     1.0725     1.5522     1.9164     8.8508
         4     1.0733     1.5525     2.3199     9.4308
         4     1.0741     1.5533     3.4546     4.8163
         4     1.0753     1.5542     2.3199    10.0108
         4     1.0761     1.5550     2.4964     9.6073
         4     1.0769     1.5554     2.1181    10.5907
         4     1.0781     1.5558     3.2781    10.1873
         4     1.0781     1.5558     3.2781     9.8090
         4     1.0801     1.5571     4.2363     8.4726
         4     1.0797     1.5574     3.0764    10.9690
         4     1.0813     1.5583     3.4546    11.1455
         4     1.0817     1.5583     3.4546    11.7255
         4     1.0825     1.5594     3.4546    11.9272
         4     1.0833     1.5598     4.4128     6.7327
         4     1.0841     1.5607     3.8581    12.6837
         4     1.0853     1.5611     3.2781    14.0453
         4     1.0865     1.5615     4.0346    13.2636
         4     1.0865     1.5623     4.2363    13.4654
         4     1.0877     1.5632     4.8163    13.2636
         4     1.0889     1.5639     4.6145    14.0453
         4     1.0893     1.5643     4.9928    14.0453
         4     1.0901     1.5641     4.9928    14.6253
         4     1.0913     1.5649     4.8163    15.7852
         4     1.0922     1.5664     5.3962    15.2053
         4     1.0925     1.5668     5.9510    15.5835
         4     1.0930     1.5666     6.1527    15.2053
         4     1.0946     1.5679     6.1527    15.3818
         4     1.0954     1.5688     5.9510    17.7017
         4     1.0966     1.5682     6.1527    17.8782
         4     1.0970     1.5686     6.9092    18.8616
         4     1.0978     1.5695     6.9092    18.8616
         4     1.0990     1.5698     7.4892    18.4581
         4     1.0994     1.5703     7.3126    18.8616
         4     1.1006     1.5720     7.1109    21.5345
         4     1.1018     1.5715     7.4892    22.3162
         4     1.1022     1.5723     8.0691    20.1980
         4     1.1026     1.5726     8.4474    19.0381
         4     1.1038     1.5745     8.2709    22.6944
         4     1.1046     1.5749     8.4474    22.8962
         4     1.1058     1.5743     9.0273    24.2326
         4     1.1074     1.5760     9.4056    24.8126
         4     1.1078     1.5765     9.4056    25.9725
         4     1.1082     1.5769     9.9855    26.3508
         4     1.1094     1.5776    10.1873    26.9307
         4     1.1102     1.5776    10.3890    28.0907
         4     1.1115     1.5785    10.7672    28.8471
         4     1.1119     1.5785    11.1455    29.6288
         4     1.1131     1.5792    11.5237    30.0071
         4     1.1135     1.5801    11.5237    30.9653
         4     1.1147     1.5805    12.3054    31.7470
         4     1.1159     1.5820    12.6837    32.3270
         4     1.1163     1.5820    12.8854    33.2852
         4     1.1171     1.5828    13.4401    34.6216
         4     1.1179     1.5818    13.8436    35.5798
         4     1.1199     1.5827    14.4236    35.2016
         4     1.1203     1.5835    14.9783    36.7398
         4     1.1215     1.5838    15.1801    38.6562
         4     1.1215     1.5847    15.5583    39.8161
         4     1.1223     1.5847    16.3400    40.7743
         4     1.1239     1.5850    16.5165    42.5142
         4     1.1247     1.5854    17.4747    43.8507
         4     1.1259     1.5867    17.6764    45.5906
         4     1.1267     1.5870    18.4329    46.5488
         4     1.1276     1.5875    19.4163    47.8852
         4     1.1288     1.5886    20.1728    49.0452
         4     1.1300     1.5886    21.3328    49.4234
         4     1.1308     1.5895    21.3328    53.0797
         4     1.1316     1.5898    22.2910    54.6179
         4     1.1324     1.5906    23.4509    56.1561
         4     1.1332     1.5910    24.2074    57.1395
         4     1.1348     1.5919    24.2074    60.3924
         4     1.1356     1.5923    25.5438    62.5105
         4     1.1364     1.5926    25.9473    64.6287
         4     1.1376     1.5930    27.0820    66.5451
         4     1.1384     1.5941    28.2420    68.2850
         4     1.1396     1.5950    29.2002    71.3614
         4     1.1404     1.5954    30.3601    72.8996
         4     1.1412     1.5958    31.3183    75.7742
         4     1.1424     1.5969    32.4783    78.8758
         4     1.1437     1.5970    33.2347    80.7922
         4     1.1445     1.5978    34.5712    84.2468
         4     1.1457     1.5986    36.1094    87.1466
         4     1.1461     1.5990    37.0676    89.6430
         4     1.1473     1.5997    38.8075    92.7194
         4     1.1489     1.6001    38.8075    99.4520
         4     1.1489     1.6006    40.5222   102.1501
         4     1.1501     1.6017    43.2203   102.5284
         4     1.1509     1.6017    44.9602   106.1847
         4     1.1525     1.6026    46.4984   109.6393
         4     1.1533     1.6038    48.4148   113.6739
         4     1.1545     1.6047    49.9530   117.7084
         4     1.1557     1.6054    51.8694   121.1883
         4     1.1557     1.6054    53.7858   125.8028
         4     1.1569     1.6062    56.2822   129.8374
         4     1.1578     1.6073    57.8204   133.6954
         4     1.1594     1.6085    60.1150   139.0664
         4     1.1606     1.6090    62.8131   144.2609
         4     1.1618     1.6098    64.7296   147.9172
         4     1.1626     1.6102    67.6042   153.3135
         4     1.1638     1.6114    70.3023   159.0627
         4     1.1646     1.6118    72.4204   164.0807
         4     1.1654     1.6126    75.1186   169.6535
         4     1.1666     1.6130    78.3714   176.1844
         4     1.1670     1.6138    81.2461   181.3789
         4     1.1690     1.6142    84.3224   186.7752
         4     1.1694     1.6150    87.9787   193.5078
         4     1.1702     1.6162    90.6769   199.8623
         4     1.1706     1.6166    94.5097   206.7715
         4     1.1722     1.6174    98.1660   213.8824
         4     1.1726     1.6182   101.9989   220.0351
         4     1.1742     1.6190   105.8317   227.9277
         4     1.1746     1.6195   110.2697   236.4003
         5     1.0066     1.3461    -6.7075     0.7817
         5     1.0259     1.3628    -6.9092     2.1181
         5     1.1020     1.4302    -1.1347     4.4128
         5     1.1325     1.4572     3.0764     0.0000
         5     1.1373     1.4601     4.0346     0.3782
         5     1.1385     1.4610     3.8581     0.2017
         5     1.1394     1.4613     4.2363     0.2017
         5     1.1406     1.4621     4.2363     0.5800
         5     1.1434     1.4653     4.4128     1.5382
         5     1.1442     1.4661     4.8163     1.1599
         5     1.1450     1.4665     5.3962     0.7817
         5     1.1458     1.4677     5.9510     0.0000
         5     1.1486     1.4692     5.7745     0.3782
         5     1.1494     1.4697     5.9510     1.5382
         5     1.1502     1.4695     6.1527     2.4964
         5     1.1510     1.4707     5.7745     2.3199
         5     1.1518     1.4712     5.3962     3.2781
         5     1.1526     1.4715     5.9510     2.6981
         5     1.1534     1.4723     6.9092     1.9164
         5     1.1542     1.4726     7.1109     1.7399
         5     1.1550     1.4735     7.3126     2.1181
         5     1.1558     1.4743     7.1109     2.1181
         5     1.1570     1.4746     7.1109     2.3199
         5     1.1578     1.4759     7.3126     0.7817
         5     1.1590     1.4763     7.6909     3.0764
         5     1.1598     1.4767     8.0691     2.4964
         5     1.1610     1.4771     8.2709     2.6981
         5     1.1610     1.4774     8.4474     3.2781
         5     1.1622     1.4782     9.0273     2.8746
         5     1.1634     1.4795     7.6909     4.9928
         5     1.1638     1.4798     8.8508     3.0764
         5     1.1646     1.4807     9.2291     3.4546
         5     1.1658     1.4805     9.8090     3.8581
         5     1.1658     1.4809     9.9855     3.8581
         5     1.1674     1.4822    10.5655     3.4546
         5     1.1678     1.4822    11.3472     1.9164
         5     1.1694     1.4825    11.1455     2.8746
         5     1.1698     1.4837    10.9438     4.6145
         5     1.1706     1.4841    10.9438     4.8163
         5     1.1718     1.4846    11.3472     5.3962
         5     1.1722     1.4849    12.3054     4.9928
         5     1.1730     1.4853    12.1037     3.6563
         5     1.1738     1.4866    12.8854     4.9928
         5     1.1746     1.4874    12.8854     5.3962
         5     1.1754     1.4882    13.2636     5.9762
         5     1.1770     1.4886    13.4401     6.3544
         5     1.1774     1.4889    14.0201     5.9762
         5     1.1786     1.4898    15.7600     2.4964
         5     1.1790     1.4898    14.8018     6.1527
         5     1.1806     1.4906    15.5583     6.1527
         5     1.1814     1.4914    15.7600     6.7327
         5     1.1818     1.4913    15.9365     6.7327
         5     1.1826     1.4921    17.4747     5.5727
         5     1.1838     1.4929    16.9200     7.5144
         5     1.1846     1.4930    17.0965     7.1109
         5     1.1854     1.4930    18.0547     7.8926
         5     1.1862     1.4939    18.4329     8.4726
         5     1.1874     1.4947    19.2146     8.6491
         5     1.1882     1.4946    19.5929     8.2709
         5     1.1890     1.4951    20.7528     7.6909
         5     1.1902     1.4964    20.9545     8.8508
         5     1.1906     1.4963    21.3328     9.6073
         5     1.1926     1.4971    22.2910    10.3890
         5     1.1930     1.4980    22.8709    10.5907
         5     1.1934     1.4983    24.4091     9.4308
         5     1.1946     1.4984    24.5856    10.1873
         5     1.1962     1.4992    24.9639    10.5907
         5     1.1962     1.4991    25.3673    12.3054
         5     1.1978     1.5004    26.5021    12.3054
         5     1.1990     1.5000    27.0820    12.1289
         5     1.1994     1.5012    29.2002    12.3054
         5     1.2002     1.5012    29.2002    13.4654
         5     1.2010     1.5010    30.5366    13.6671
         5     1.2026     1.5019    31.1166    14.8018
         5     1.2030     1.5027    32.2765    15.0035
         5     1.2038     1.5026    33.2347    16.7434
         5     1.2054     1.5036    32.4783    23.6526
         5     1.2058     1.5040    35.5294    16.7434
         5     1.2070     1.5043    36.6893    16.9200
         5     1.2086     1.5047    38.0258    17.7017
         5     1.2094     1.5057    39.5640    18.2816
         5     1.2106     1.5057    42.2621    15.5835
         5     1.2114     1.5065    42.8420    18.2816
         5     1.2118     1.5068    44.1785    20.7780
         5     1.2134     1.5077    45.7167    21.5345
         5     1.2138     1.5077    47.2548    21.7362
         5     1.2146     1.5084    49.7512    22.6944
         5     1.2162     1.5093    50.9112    23.6526
         5     1.2178     1.5093    53.2058    24.0561
         5     1.2190     1.5101    55.1222    25.7708
         5     1.2198     1.5102    57.0639    26.5525
         5     1.2206     1.5106    59.1568    27.5107
         5     1.2214     1.5118    61.6532    28.2672
         5     1.2227     1.5118    64.5530    27.6872
         5     1.2235     1.5118    66.8477    30.5870
         5     1.2243     1.5129    69.3441    32.3270
         5     1.2262     1.5134    71.8405    33.0834
         5     1.2266     1.5142    74.7151    34.6216
         5     1.2283     1.5146    78.1697    34.6216
         5     1.2287     1.5150    81.0695    36.3615
         5     1.2303     1.5159    84.3224    38.8579
         5     1.2311     1.5159    87.7770    40.1944
         5     1.2323     1.5167    91.0551    41.3543
         5     1.2327     1.5175    95.2662    43.4724
         5     1.2339     1.5183    99.1242    45.7923
         5     1.2355     1.5187   102.7553    47.3305
         5     1.2367     1.5191   106.7899    48.8687
         5     1.2375     1.5200   111.4044    51.1633
         5     1.2383     1.5203   115.4390    53.4832
         5     1.2395     1.5216   120.8100    53.8614
         5     1.2407     1.5215   125.6263    57.6943
         5     1.2415     1.5224   130.2408    60.0142
         5     1.2423     1.5228   135.8136    62.5105
         5     1.2435     1.5235   142.3445    66.3686
         5     1.2447     1.5245   146.5556    69.6215
         5     1.2459     1.5249   153.2883    70.9831
         5     1.2467     1.5265   159.8192    74.0595
         5     1.2475     1.5265   164.9885    75.9759
         5     1.2483     1.5273   172.3012    78.8758
         5     1.2499     1.5285   178.6304    86.1632
         5     1.2499     1.5285   185.5396    85.7849
         5     1.2511     1.5293   193.4322    89.6430
         5     1.2519     1.5308   201.6778    93.4758
         5     1.2531     1.5312   208.7888    96.9556
         5     1.2535     1.5325   217.6396   100.9902
         5     1.2551     1.5333   226.6669   105.9830
         5     1.2567     1.5337   234.3326   109.8410
