# Supplementary material for: Biaxial mechanical data of porcine atrioventricular valve leaflets
Source: Data Brief. 2018 Oct 3;21:358–63. doi: 10.1016/j.dib.2018.09.073 (PMC6197746; doi:10.1016/j.dib.2018.09.073)
Supplement: Supplementary file 2 — Supplementary material [file mmc2.zip › BiaxialData/MVPL_2.txt]

         1     1.1127     1.3505    -1.1139     0.1937
         1     1.1154     1.3555    -1.4771     4.2618
         1     1.1191     1.3574    -1.6708     0.0000
         1     1.1196     1.3580    -1.6708     2.5910
         1     1.1196     1.3593    -0.9202     1.3076
         1     1.1213     1.3606    -1.2834     0.5569
         1     1.1213     1.3612    -1.1139     0.1937
         1     1.1218     1.3618    -0.3632     0.0000
         1     1.1234     1.3649    -1.1139     3.8744
         1     1.1234     1.3649    -0.5569     0.1937
         1     1.1240     1.3662    -0.1937     0.0000
         1     1.1250     1.3662    -0.5569     0.1937
         1     1.1250     1.3681    -0.3632     0.1937
         1     1.1255     1.3687    -0.3632     0.0000
         1     1.1277     1.3693     0.0000     1.6708
         1     1.1282     1.3693    -0.3632     1.3076
         1     1.1272     1.3704     0.7264     0.1937
         1     1.1287     1.3705     0.0000     1.6708
         1     1.1282     1.3725     0.3632     1.4771
         1     1.1303     1.3731    -0.9202     6.6591
         1     1.1309     1.3737     0.3632     1.4771
         1     1.1309     1.3743     0.5569     2.3973
         1     1.1320     1.3748     0.9202     2.2278
         1     1.1320     1.3768     0.5569     1.3076
         1     1.1320     1.3774     0.3632     2.3973
         1     1.1330     1.3774     0.9202     2.7847
         1     1.1336     1.3793     0.9202     1.4771
         1     1.1341     1.3785     1.4771     1.3076
         1     1.1352     1.3800     1.1139     1.8403
         1     1.1352     1.3826     1.2834     1.8403
         1     1.1352     1.3826     1.1139     1.3076
         1     1.1368     1.3838     2.0340     0.9202
         1     1.1374     1.3850     1.8403     1.8403
         1     1.1373     1.3850     1.8403     2.3973
         1     1.1379     1.3857     1.8403     2.2278
         1     1.1390     1.3863     2.3973     1.3076
         1     1.1400     1.3875     2.3973     2.2278
         1     1.1400     1.3887     2.2035     2.5910
         1     1.1406     1.3894     2.2035     2.9542
         1     1.1406     1.3913     2.3973     2.9542
         1     1.1416     1.3919     3.1237     0.1937
         1     1.1416     1.3919     3.6806     0.5569
         1     1.1422     1.3925     2.2035     4.0681
         1     1.1427     1.3931     2.2035     4.2618
         1     1.1438     1.3931     2.5910     3.5111
         1     1.1438     1.3937     2.5910     3.8744
         1     1.1433     1.3950     2.5910     4.2618
         1     1.1449     1.3950     2.9542     0.9202
         1     1.1449     1.3969     3.5111     3.7049
         1     1.1454     1.3969     3.1237     4.2618
         1     1.1459     1.3975     3.1237     4.4313
         1     1.1455     1.3981     3.6806     4.6250
         1     1.1460     1.3981     3.3174     4.4313
         1     1.1471     1.3987     2.9542     4.4313
         1     1.1471     1.3993     2.2035     9.6133
         1     1.1476     1.3993     3.6806     3.3174
         1     1.1487     1.4018     3.6806     4.4313
         1     1.1487     1.4011     3.6806     5.9084
         1     1.1487     1.4024     3.5111     6.4654
         1     1.1487     1.4043     3.6806     5.7389
         1     1.1493     1.4043     5.1578     2.2278
         1     1.1498     1.4049     3.6806     6.2716
         1     1.1503     1.4055     4.2376     6.4654
         1     1.1503     1.4055     4.2376     6.6591
         1     1.1509     1.4067     4.6008     6.1021
         1     1.1509     1.4074     4.4313     6.6591
         1     1.1514     1.4087     5.3515     5.5452
         1     1.1520     1.4094     5.7147     4.2618
         1     1.1520     1.4094     5.1578     5.9084
         1     1.1525     1.4099     4.9882     7.0223
         1     1.1525     1.4105     4.9882     7.2160
         1     1.1536     1.4111     5.1578     7.7730
         1     1.1536     1.4125     5.9084     7.0223
         1     1.1547     1.4123     6.0779     4.7945
         1     1.1547     1.4135     6.2716     4.9882
         1     1.1557     1.4143     5.7147     7.9425
         1     1.1558     1.4149     5.9084     8.8626
         1     1.1557     1.4155     5.9084     8.6931
         1     1.1563     1.4174     5.9084     9.4196
         1     1.1546     1.4195     7.1918     6.2716
         1     1.1552     1.4193     6.2716     9.4196
         1     1.1557     1.4207     6.6349     9.4196
         1     1.1563     1.4207     6.4654    10.5334
         1     1.1563     1.4226     6.4654    10.7272
         1     1.1573     1.4226     6.9981    10.7272
         1     1.1573     1.4238     8.4752     7.5792
         1     1.1578     1.4238     6.8286    11.0904
         1     1.1579     1.4244     7.5550    11.4536
         1     1.1579     1.4250     7.5550    12.2043
         1     1.1590     1.4276     7.5550    12.2043
         1     1.1585     1.4289     8.1120    12.2043
         1     1.1585     1.4289     9.2258    10.5334
         1     1.1601     1.4295     9.5891     9.7828
         1     1.1596     1.4307     8.3057    13.4876
         1     1.1602     1.4307     8.8626    13.6814
         1     1.1607     1.4320     9.2258    14.0446
         1     1.1612     1.4333     9.2258    14.4078
         1     1.1612     1.4346     9.9523    14.7710
         1     1.1623     1.4345     9.9523    15.8849
         1     1.1618     1.4358    10.3397    15.5217
         1     1.1618     1.4364    10.1460    16.9988
         1     1.1629     1.4377    10.5092    16.9988
         1     1.1639     1.4377    10.8724    16.6356
         1     1.1639     1.4389    11.9863    16.9988
         1     1.1640     1.4401    12.3495    15.8849
         1     1.1651     1.4414    11.7926    19.2023
         1     1.1651     1.4414    12.1800    19.7593
         1     1.1651     1.4420    12.5433    20.5099
         1     1.1661     1.4426    13.2697    20.8732
         1     1.1662     1.4439    14.9405    18.4759
         1     1.1672     1.4452    14.0204    21.9870
         1     1.1678     1.4458    14.0204    23.1009
         1     1.1684     1.4464    15.3038    23.4641
         1     1.1689     1.4483    15.6670    24.0211
         1     1.1694     1.4489    16.0544    24.9412
         1     1.1694     1.4496    16.7809    24.5780
         1     1.1699     1.4502    16.6114    26.7816
         1     1.1705     1.4522    17.5315    28.0892
         1     1.1711     1.4528    18.0642    29.0093
         1     1.1721     1.4534    19.1781    28.4524
         1     1.1721     1.4546    19.3718    29.9295
         1     1.1727     1.4560    19.9288    32.5205
         1     1.1738     1.4566    20.8489    33.6101
         1     1.1738     1.4580    21.5754    33.9976
         1     1.1749     1.4586    22.8830    35.2810
         1     1.1750     1.4585    23.8031    35.8379
         1     1.1760     1.4597    24.1664    38.2352
         1     1.1766     1.4610    25.2803    39.3491
         1     1.1765     1.4611    26.0067    40.2692
         1     1.1771     1.4616    27.1206    42.4970
         1     1.1782     1.4636    29.6873    42.3033
         1     1.1787     1.4642    30.4380    43.7804
         1     1.1798     1.4649    31.1644    46.9283
         1     1.1798     1.4655    33.0048    48.2117
         1     1.1804     1.4668    33.5617    50.6089
         1     1.1820     1.4674    35.0388    52.2798
         1     1.1818     1.4687    37.0729    54.6770
         1     1.1813     1.4694    38.5500    55.5972
         1     1.1818     1.4700    40.9472    57.4375
         1     1.1829     1.4714    42.4243    60.2222
         1     1.1846     1.4720    43.7077    62.4258
         1     1.1841     1.4739    46.1050    65.0167
         1     1.1851     1.4739    48.1390    70.1987
         1     1.1857     1.4759    50.3426    70.7556
         1     1.1862     1.4766    52.7398    73.3224
         1     1.1872     1.4771    56.0815    77.0273
         1     1.1883     1.4779    58.4787    79.6183
         1     1.1889     1.4805    60.8760    84.7760
         1     1.1889     1.4812    64.3629    85.8899
         1     1.1900     1.4825    66.9539    89.2073
         1     1.1911     1.4825    70.4651    92.5490
         1     1.1917     1.4831    73.7825    96.4233
         1     1.1911     1.4857    77.2936   100.2977
         1     1.1926     1.4857    81.3375   104.9227
         1     1.1927     1.4878    85.9625   108.9908
         1     1.1943     1.4884    89.0863   112.5020
         1     1.1948     1.4891    93.5176   117.6597
         1     1.1948     1.4897    98.8690   122.4785
         1     1.1965     1.4904   103.4698   126.9098
         1     1.1948     1.4910   108.8213   132.6245
         1     1.1953     1.4917   114.7297   138.1697
         1     1.1959     1.4929   119.7180   143.1579
         1     1.1970     1.4937   126.1591   149.6233
         1     1.1975     1.4943   132.7940   156.0886
         1     1.1980     1.4957   138.8961   160.7136
         1     1.1990     1.4963   144.7803   166.9853
         1     1.1990     1.4976   152.3595   174.0076
         1     1.2001     1.4991   159.3576   180.4729
         1     1.2013     1.4991   167.4696   187.6647
         1     1.2007     1.5002   176.1385   195.6072
         1     1.2018     1.5010   184.0809   202.4357
         1     1.2029     1.5023   193.3068   211.1288
         1     1.2029     1.5023   203.4528   220.1852
         1     1.2040     1.5036   211.9279   227.9339
         1     1.2050     1.5042   222.9941   237.1840
         2     1.1072     1.3656    -1.8403     0.3632
         2     1.1078     1.3670    -1.8403     2.7847
         2     1.1077     1.3670    -1.8403     0.1937
         2     1.1088     1.3681    -1.8403     0.7507
         2     1.1120     1.3720    -1.2834     0.1937
         2     1.1120     1.3726    -1.1139     0.1937
         2     1.1136     1.3746    -1.1139     0.9202
         2     1.1130     1.3752    -1.6708     2.0340
         2     1.1130     1.3752    -0.7264     0.3632
         2     1.1141     1.3764    -1.2834     2.2278
         2     1.1141     1.3776    -1.4771     1.1139
         2     1.1158     1.3783    -1.1139     1.1139
         2     1.1158     1.3782    -0.3632     0.5569
         2     1.1152     1.3795    -0.9202     2.9542
         2     1.1168     1.3795    -1.2834     5.7389
         2     1.1179     1.3807     0.0000     0.5569
         2     1.1179     1.3807    -0.3632     1.4771
         2     1.1173     1.3821    -0.3632     0.9202
         2     1.1185     1.3840     0.0000     0.5569
         2     1.1190     1.3846     0.1937     0.1937
         2     1.1195     1.3846    -1.4771     4.9882
         2     1.1195     1.3852    -0.9202     1.4771
         2     1.1206     1.3865    -0.1937     1.8403
         2     1.1222     1.3879    -0.3632     1.8403
         2     1.1217     1.3871     0.1937     1.4771
         2     1.1211     1.3877     0.0000     1.4771
         2     1.1227     1.3890    -1.2834     6.6591
         2     1.1238     1.3903     0.1937     2.2278
         2     1.1238     1.3915     0.5569     1.8403
         2     1.1254     1.3914     0.1937     2.3973
         2     1.1254     1.3921     0.0000     2.9542
         2     1.1248     1.3927     0.9202     1.6708
         2     1.1258     1.3945     1.1139     2.7847
         2     1.1270     1.3952     1.1139     2.7847
         2     1.1281     1.3953     1.1139     2.9542
         2     1.1270     1.3972     1.2834     3.1479
         2     1.1280     1.3972     1.2834     2.2278
         2     1.1280     1.3984     1.8403     0.9202
         2     1.1297     1.3983     1.4771     3.5111
         2     1.1308     1.3990     1.4771     3.5111
         2     1.1296     1.3996     1.8403     3.5111
         2     1.1302     1.4002     2.0340     3.7049
         2     1.1302     1.4009     2.2035     2.5910
         2     1.1307     1.4027     2.0340     3.3174
         2     1.1324     1.4040     1.6708     4.6250
         2     1.1323     1.4040     2.3973     4.2618
         2     1.1329     1.4051     1.6708     4.9882
         2     1.1329     1.4059     1.8403     4.9882
         2     1.1334     1.4059     3.3174     2.3973
         2     1.1334     1.4078     2.9542     1.4771
         2     1.1339     1.4071     2.5910     3.7049
         2     1.1339     1.4090     2.0340     4.9882
         2     1.1344     1.4090     2.5910     5.1820
         2     1.1350     1.4096     3.1237     5.3515
         2     1.1350     1.4096     2.9542     5.5452
         2     1.1356     1.4102     2.5910     4.9882
         2     1.1360     1.4108     2.9542     5.3515
         2     1.1360     1.4114     2.9542     6.1021
         2     1.1366     1.4127     3.3174     6.4654
         2     1.1372     1.4141     3.1237     6.4654
         2     1.1378     1.4140     3.1237     6.6591
         2     1.1377     1.4160     4.0681     5.3515
         2     1.1377     1.4167     5.9084     1.1139
         2     1.1388     1.4172     3.8744     6.6591
         2     1.1383     1.4191     3.6806     6.6591
         2     1.1388     1.4191     3.1237     7.7730
         2     1.1398     1.4203     4.2376     7.3855
         2     1.1404     1.4203     4.4313     7.0223
         2     1.1410     1.4203     4.2376     7.5792
         2     1.1399     1.4222     3.3174    10.7272
         2     1.1416     1.4230     4.0681     8.3057
         2     1.1416     1.4243     4.2376     8.8626
         2     1.1426     1.4249     4.7945     8.8626
         2     1.1426     1.4261     4.7945     9.2501
         2     1.1427     1.4261     5.1578    10.5334
         2     1.1432     1.4267     4.7945    10.5334
         2     1.1427     1.4266     5.3515     8.8626
         2     1.1432     1.4278     5.3515     9.6133
         2     1.1437     1.4279     4.7945    10.7272
         2     1.1443     1.4305     5.3515    10.3397
         2     1.1443     1.4304     4.6008    11.2599
         2     1.1443     1.4317     5.1578     9.4196
         2     1.1449     1.4330     5.7147    10.8967
         2     1.1448     1.4329     5.7147    11.6473
         2     1.1448     1.4341     5.7147    12.3738
         2     1.1453     1.4348     6.4654    12.2043
         2     1.1465     1.4354     6.6349    11.4536
         2     1.1465     1.4367     6.4654    11.8168
         2     1.1471     1.4373     6.4654    13.4876
         2     1.1475     1.4379     6.6349    13.2939
         2     1.1481     1.4379     6.6349    14.2383
         2     1.1481     1.4398     7.3855    13.6814
         2     1.1481     1.4404     6.8286    14.0446
         2     1.1492     1.4411     7.5550    13.6814
         2     1.1492     1.4417     7.3855    15.8849
         2     1.1498     1.4436     7.7487    15.5217
         2     1.1498     1.4442     7.5550    16.4418
         2     1.1503     1.4448     8.4752    16.6356
         2     1.1503     1.4461     8.3057    17.3620
         2     1.1508     1.4467     8.6689    17.5557
         2     1.1508     1.4467     8.8626    18.6696
         2     1.1508     1.4486     9.2258    18.8391
         2     1.1519     1.4486     9.2258    19.3961
         2     1.1524     1.4499     9.9523    19.3961
         2     1.1519     1.4505    10.3397    18.6696
         2     1.1525     1.4525    10.1460    20.8732
         2     1.1536     1.4518    10.5092    22.1808
         2     1.1536     1.4544    10.7029    22.3503
         2     1.1536     1.4557    11.2599    22.7135
         2     1.1541     1.4563    11.7926    21.7933
         2     1.1547     1.4584    12.5433    21.2364
         2     1.1547     1.4595    12.1800    24.9412
         2     1.1558     1.4603    12.5433    26.0551
         2     1.1563     1.4609    12.9065    26.9753
         2     1.1569     1.4615    13.2697    27.3385
         2     1.1569     1.4621    13.2697    29.0093
         2     1.1580     1.4628    14.2141    29.1788
         2     1.1585     1.4640    14.3836    30.2927
         2     1.1585     1.4640    14.7468    31.4066
         2     1.1590     1.4660    15.3038    31.6003
         2     1.1596     1.4666    15.6670    33.0774
         2     1.1591     1.4672    17.1441    33.0774
         2     1.1601     1.4684    17.1441    34.9177
         2     1.1612     1.4697    17.7010    35.8379
         2     1.1612     1.4697    18.4517    37.5087
         2     1.1613     1.4709    18.8149    38.5984
         2     1.1613     1.4722    19.3718    40.2692
         2     1.1624     1.4722    20.4615    40.4629
         2     1.1617     1.4743    20.8489    42.6665
         2     1.1623     1.4743    22.3260    44.3373
         2     1.1623     1.4755    22.8830    46.0081
         2     1.1628     1.4768    23.9727    46.9283
         2     1.1639     1.4768    24.7233    48.7686
         2     1.1645     1.4787    25.6435    51.1659
         2     1.1650     1.4794    26.7331    52.4493
         2     1.1650     1.4801    27.8470    53.9506
         2     1.1661     1.4820    29.3241    56.5173
         2     1.1672     1.4826    30.2443    57.8249
         2     1.1677     1.4826    30.9949    59.8590
         2     1.1683     1.4833    33.3922    62.6195
         2     1.1677     1.4845    34.3124    65.0167
         2     1.1694     1.4852    36.5159    68.1647
         2     1.1699     1.4858    36.1527    75.5502
         2     1.1699     1.4871    38.9132    73.3224
         2     1.1710     1.4878    41.3104    75.9134
         2     1.1709     1.4891    42.6180    78.8676
         2     1.1715     1.4918    44.4584    82.0155
         2     1.1732     1.4917    47.2189    87.5607
         2     1.1737     1.4924    49.0592    88.2872
         2     1.1737     1.4937    50.8995    91.4351
         2     1.1748     1.4936    53.2968    95.1400
         2     1.1743     1.4950    56.4447    98.6269
         2     1.1741     1.4963    58.6482   102.6950
         2     1.1746     1.4963    61.4329   106.7631
         2     1.1747     1.4969    64.7504   111.7513
         2     1.1764     1.4982    67.6804   114.8992
         2     1.1769     1.4988    70.6346   119.6938
         2     1.1769     1.4995    73.9520   124.6820
         2     1.1775     1.5014    76.9062   129.1133
         2     1.1786     1.5014    80.9743   134.2953
         2     1.1790     1.5028    85.0424   140.2037
         2     1.1790     1.5028    89.2800   144.8287
         2     1.1802     1.5042    92.9606   150.5434
         2     1.1807     1.5060    98.5058   157.2025
         2     1.1806     1.5061   102.5497   163.1109
         2     1.1818     1.5074   107.1747   168.0991
         2     1.1829     1.5081   113.0589   175.4847
         2     1.1829     1.5087   117.6839   181.5626
         2     1.1840     1.5094   124.1251   189.3355
         2     1.1840     1.5094   129.8398   197.4475
         2     1.1850     1.5107   135.5787   203.9128
         2     1.1850     1.5113   142.3830   211.6858
         2     1.1855     1.5126   149.7685   220.5484
         2     1.1861     1.5133   156.4034   228.4909
         2     1.1859     1.5134   164.5396   237.9104
         3     1.1197     1.3347    -1.2834     2.7847
         3     1.1272     1.3436     0.0000     0.0000
         3     1.1305     1.3480    -0.5569     2.5910
         3     1.1337     1.3518     0.5569     0.0000
         3     1.1342     1.3524    -0.9202     3.7049
         3     1.1348     1.3537    -0.1937     4.7945
         3     1.1358     1.3549     0.7264     0.1937
         3     1.1391     1.3585     1.6708     0.0000
         3     1.1401     1.3613     1.6708     0.1937
         3     1.1407     1.3631     1.2834     1.4771
         3     1.1418     1.3644     1.6708     0.3632
         3     1.1423     1.3656     1.4771     0.5569
         3     1.1423     1.3661     1.8403     0.3632
         3     1.1434     1.3661     2.2035     0.5569
         3     1.1439     1.3681     1.6708     0.9202
         3     1.1455     1.3701     2.0340     0.9202
         3     1.1466     1.3707     2.0340     1.1139
         3     1.1466     1.3713     2.3973     1.4771
         3     1.1466     1.3719     2.5910     1.4771
         3     1.1482     1.3732     2.7605     2.3973
         3     1.1493     1.3738     2.3973     0.1937
         3     1.1487     1.3738     2.7605     0.7507
         3     1.1493     1.3744     2.9542     1.8403
         3     1.1493     1.3769     2.5910     2.0340
         3     1.1499     1.3776     2.5910     2.0340
         3     1.1504     1.3776     2.3973     1.8403
         3     1.1509     1.3780     2.5910     0.7507
         3     1.1515     1.3788     2.3973     3.8744
         3     1.1520     1.3794     3.5111     2.0340
         3     1.1525     1.3799     3.3174     2.7847
         3     1.1536     1.3799     3.6806     2.3973
         3     1.1536     1.3813     3.1237     2.2278
         3     1.1542     1.3818     3.6806     0.9202
         3     1.1542     1.3824     3.6806     1.4771
         3     1.1552     1.3836     3.5111     2.3973
         3     1.1558     1.3836     3.3174     2.9542
         3     1.1552     1.3855     3.6806     2.9542
         3     1.1557     1.3863     4.4313     3.1479
         3     1.1557     1.3876     4.6008     1.3076
         3     1.1568     1.3889     4.2376     2.3973
         3     1.1568     1.3895     4.0681     3.1479
         3     1.1573     1.3895     4.2376     3.7049
         3     1.1568     1.3906     4.4313     4.0681
         3     1.1574     1.3920     4.6008     4.6250
         3     1.1579     1.3926     5.3515     2.3973
         3     1.1584     1.3931     5.1578     1.8403
         3     1.1595     1.3931     4.7945     3.1479
         3     1.1600     1.3932     4.9882     3.8744
         3     1.1606     1.3938     5.1578     4.6250
         3     1.1611     1.3943     4.9882     4.2618
         3     1.1612     1.3957     5.5210     5.1820
         3     1.1617     1.3957     6.6349     2.3973
         3     1.1616     1.3968     5.5210     4.7945
         3     1.1622     1.3982     5.3515     5.7389
         3     1.1628     1.3988     5.9084     5.5452
         3     1.1628     1.3988     5.7147     6.1021
         3     1.1639     1.3993     5.9084     5.9084
         3     1.1633     1.4013     7.3855     3.1479
         3     1.1628     1.4013     6.9981     4.6250
         3     1.1639     1.4019     6.2716     6.2716
         3     1.1639     1.4025     6.2716     6.6591
         3     1.1644     1.4025     6.8286     7.0223
         3     1.1650     1.4050     6.9981     6.4654
         3     1.1650     1.4056     6.8286     4.9882
         3     1.1661     1.4056     6.4654     8.8626
         3     1.1661     1.4069     7.3855     6.2716
         3     1.1660     1.4075     7.1918     7.5792
         3     1.1671     1.4081     7.3855     7.9425
         3     1.1666     1.4081     7.7487     7.7730
         3     1.1677     1.4087     8.1120     5.3515
         3     1.1683     1.4093     8.8626     6.6591
         3     1.1688     1.4106     8.3057     7.9425
         3     1.1694     1.4112     8.3057     7.9425
         3     1.1693     1.4119     8.1120     8.8626
         3     1.1699     1.4131     8.6689     9.4196
         3     1.1699     1.4137     8.4752     9.4196
         3     1.1709     1.4149     9.5891     6.2716
         3     1.1705     1.4149     9.3953     9.6133
         3     1.1710     1.4155     9.5891    10.1702
         3     1.1715     1.4167     9.5891    10.3397
         3     1.1726     1.4174     9.5891    11.0904
         3     1.1732     1.4172     9.9523    10.7272
         3     1.1726     1.4193    11.0662     7.5792
         3     1.1731     1.4192    10.5092    10.8967
         3     1.1737     1.4205    10.8724    12.2043
         3     1.1743     1.4211    11.0662    12.0105
         3     1.1748     1.4231    11.2599    12.2043
         3     1.1742     1.4231    11.4294    11.8168
         3     1.1747     1.4244    12.7370    11.0904
         3     1.1743     1.4250    12.1800    13.4876
         3     1.1754     1.4263    12.7370    14.0446
         3     1.1754     1.4282    12.9065    14.0446
         3     1.1759     1.4289    13.2697    14.4078
         3     1.1764     1.4295    13.6571    14.7710
         3     1.1764     1.4307    15.1343    11.6473
         3     1.1770     1.4313    14.2141    16.2481
         3     1.1775     1.4313    15.1343    16.2481
         3     1.1787     1.4326    15.3038    17.1925
         3     1.1797     1.4338    16.0544    17.7252
         3     1.1797     1.4351    16.7809    19.3961
         3     1.1808     1.4357    16.9746    18.2822
         3     1.1814     1.4357    17.7010    18.4759
         3     1.1819     1.4376    17.7010    20.1467
         3     1.1825     1.4376    18.6212    20.5099
         3     1.1824     1.4382    19.5413    21.2364
         3     1.1835     1.4388    19.9288    22.1808
         3     1.1840     1.4407    20.6552    22.7135
         3     1.1846     1.4414    21.4059    23.8274
         3     1.1851     1.4425    22.1323    24.7475
         3     1.1862     1.4439    23.0525    25.3045
         3     1.1873     1.4452    24.7233    26.6121
         3     1.1878     1.4452    25.4498    27.5322
         3     1.1879     1.4464    26.5636    28.2587
         3     1.1884     1.4464    27.2901    29.7358
         3     1.1894     1.4477    28.7672    30.8497
         3     1.1905     1.4483    29.6873    31.2129
         3     1.1916     1.4489    30.8012    33.4406
         3     1.1916     1.4502    32.6416    33.8039
         3     1.1927     1.4508    33.9491    34.9177
         3     1.1938     1.4529    35.4020    37.3150
         3     1.1943     1.4529    37.0729    38.2352
         3     1.1954     1.4541    38.9132    40.2692
         3     1.1943     1.4548    40.2208    42.1095
         3     1.1954     1.4561    42.6180    43.7804
         3     1.1965     1.4574    44.6279    45.4512
         3     1.1976     1.4580    47.2189    46.9283
         3     1.1987     1.4593    49.9793    49.1318
         3     1.1987     1.4593    52.9336    50.2457
         3     1.1997     1.4606    54.7739    53.1999
         3     1.2008     1.4613    57.5586    55.5972
         3     1.2001     1.4626    60.4886    58.3819
         3     1.2012     1.4626    63.8302    60.5854
         3     1.2018     1.4632    67.5109    63.3701
         3     1.2017     1.4639    70.2714    65.7674
         3     1.2028     1.4666    73.9520    69.0848
         3     1.2050     1.4672    78.3833    71.8453
         3     1.2051     1.4686    82.2577    74.9932
         3     1.2061     1.4692    87.0522    78.1412
         3     1.2060     1.4705    91.4835    81.8218
         3     1.2071     1.4711    95.7211    85.5267
         3     1.2077     1.4718   101.0726    89.0378
         3     1.2082     1.4724   106.6178    93.2754
         3     1.2093     1.4738   111.9692    96.7866
         3     1.2098     1.4745   118.2409   101.4116
         3     1.2104     1.4757   124.8757   105.8429
         3     1.2120     1.4758   130.5904   109.9110
         3     1.2119     1.4764   136.8621   114.8992
         3     1.2125     1.4785   144.9740   120.4444
         3     1.2135     1.4791   151.8026   125.0452
         3     1.2141     1.4804   160.4715   130.4209
         3     1.2146     1.4811   168.5834   136.4988
         3     1.2157     1.4817   176.3322   141.8503
         3     1.2162     1.4830   186.2845   148.3157
         3     1.2173     1.4837   196.2610   155.3379
         3     1.2172     1.4845   205.6563   161.4401
         3     1.2178     1.4858   216.3592   168.2686
         3     1.2183     1.4864   227.9823   176.2111
         4     1.0931     1.3877    -1.8403     0.5569
         4     1.0942     1.3883    -1.8403     0.3632
         4     1.0942     1.3896    -1.4771     0.9202
         4     1.0963     1.3908    -1.6708     2.0340
         4     1.0963     1.3916    -1.4771     0.9202
         4     1.0968     1.3928    -0.9202     0.0000
         4     1.0968     1.3939    -1.6708     0.5569
         4     1.0979     1.3947    -1.4771     0.1937
         4     1.0979     1.3953    -1.4771     0.5569
         4     1.0984     1.3953    -1.4771     0.9202
         4     1.0989     1.3953    -1.4771     1.6708
         4     1.0995     1.3972    -1.8403     1.3076
         4     1.0995     1.3979    -1.6708     1.1139
         4     1.1005     1.3991    -1.4771     6.4654
         4     1.1016     1.3997    -0.7264     0.7507
         4     1.1016     1.4010    -1.6708     2.2278
         4     1.1027     1.4016    -1.1139     2.2278
         4     1.1037     1.4022    -1.6708     2.5910
         4     1.1037     1.4022    -0.7264     0.9202
         4     1.1031     1.4034    -0.5569     0.3632
         4     1.1043     1.4041    -1.1139     4.0681
         4     1.1048     1.4054    -1.2834     3.1479
         4     1.1054     1.4060    -0.5569     2.7847
         4     1.1054     1.4066    -0.1937     2.7847
         4     1.1064     1.4072    -1.8403     7.7730
         4     1.1064     1.4085    -0.9202     7.2160
         4     1.1069     1.4084    -0.1937     2.7847
         4     1.1064     1.4097    -0.3632     2.9542
         4     1.1080     1.4098    -0.1937     3.5111
         4     1.1080     1.4105    -0.5569     3.5111
         4     1.1085     1.4116    -0.5569     4.0681
         4     1.1091     1.4116    -1.1139     5.3515
         4     1.1091     1.4137    -1.1139     5.9084
         4     1.1096     1.4142     0.3632     2.7847
         4     1.1107     1.4142     0.0000     3.8744
         4     1.1107     1.4161    -0.1937     3.7049
         4     1.1107     1.4154    -0.1937     4.0681
         4     1.1113     1.4167    -1.2834     9.0563
         4     1.1118     1.4173     0.0000     3.5111
         4     1.1118     1.4186     0.1937     3.8744
         4     1.1128     1.4200     0.1937     4.7945
         4     1.1128     1.4198    -0.1937     5.3515
         4     1.1134     1.4205     0.5569     4.7945
         4     1.1134     1.4218    -0.5569     8.3057
         4     1.1150     1.4218    -1.4771    13.8509
         4     1.1144     1.4223     0.1937     6.8286
         4     1.1150     1.4230     0.3632     6.2716
         4     1.1155     1.4243     0.1937     5.9084
         4     1.1155     1.4242    -0.1937     7.2160
         4     1.1155     1.4263     0.9202     5.5452
         4     1.1161     1.4269     1.6708     4.4313
         4     1.1167     1.4275     1.8403     2.2278
         4     1.1166     1.4275     1.4771     5.9084
         4     1.1172     1.4288     1.2834     6.4654
         4     1.1172     1.4294     1.6708     6.1021
         4     1.1177     1.4294     1.6708     6.8286
         4     1.1188     1.4300     2.0340     5.9084
         4     1.1188     1.4306     1.1139     5.9084
         4     1.1182     1.4312     1.6708     7.0223
         4     1.1194     1.4325     1.4771     7.2160
         4     1.1199     1.4338     2.2035     7.2160
         4     1.1192     1.4343     2.2035     7.5792
         4     1.1204     1.4343     2.2035     6.1021
         4     1.1204     1.4356     1.8403     7.3855
         4     1.1215     1.4363     2.3973     5.7389
         4     1.1215     1.4368     2.0340     8.3057
         4     1.1215     1.4382     2.0340     8.3057
         4     1.1209     1.4381     2.7605     8.3057
         4     1.1225     1.4387     2.3973     8.4994
         4     1.1221     1.4407     2.9542     8.4994
         4     1.1226     1.4415     3.5111     7.2160
         4     1.1226     1.4434     3.1237     7.9425
         4     1.1231     1.4434     2.7605     9.7828
         4     1.1236     1.4434     2.7605     9.9765
         4     1.1236     1.4446     2.7605     9.7828
         4     1.1247     1.4459     3.1237     9.6133
         4     1.1247     1.4458     3.6806     8.4994
         4     1.1247     1.4465     4.4313     7.7730
         4     1.1258     1.4484     3.3174    11.2599
         4     1.1253     1.4496     3.5111    11.8168
         4     1.1253     1.4496     3.1237    12.2043
         4     1.1264     1.4509     3.6806    10.3397
         4     1.1264     1.4508     4.0681    10.8967
         4     1.1264     1.4521     4.4313    11.2599
         4     1.1269     1.4527     4.2376    13.2939
         4     1.1269     1.4540     4.0681    13.4876
         4     1.1269     1.4540     4.0681    14.0446
         4     1.1275     1.4552     4.4313    15.1585
         4     1.1275     1.4558     4.7945    14.9647
         4     1.1280     1.4558     4.7945    15.7154
         4     1.1280     1.4572     4.9882    14.9647
         4     1.1280     1.4578     4.7945    15.5217
         4     1.1290     1.4585     4.6008    16.2481
         4     1.1296     1.4591     5.5210    14.6015
         4     1.1291     1.4597     5.1578    15.5217
         4     1.1302     1.4610     5.1578    16.4418
         4     1.1302     1.4628     5.7147    17.5557
         4     1.1307     1.4628     5.5210    18.1127
         4     1.1313     1.4634     5.7147    18.6696
         4     1.1313     1.4647     5.9084    18.6696
         4     1.1313     1.4661     7.3855    15.8849
         4     1.1319     1.4667     6.6349    19.3961
         4     1.1319     1.4673     6.2716    20.3162
         4     1.1318     1.4685     6.8286    21.2364
         4     1.1319     1.4698     7.1918    21.9870
         4     1.1319     1.4698     8.3057    18.8391
         4     1.1324     1.4712     8.6689    19.5898
         4     1.1330     1.4725     7.5550    23.6579
         4     1.1324     1.4731     7.7487    24.7475
         4     1.1330     1.4751     8.4752    24.9412
         4     1.1335     1.4758     8.8626    25.3045
         4     1.1335     1.4777     8.4752    26.9753
         4     1.1341     1.4783     9.2258    26.2246
         4     1.1341     1.4783     9.2258    28.0892
         4     1.1341     1.4796     9.2258    29.9295
         4     1.1346     1.4802     9.5891    30.4864
         4     1.1357     1.4814    11.4294    28.0892
         4     1.1357     1.4822    11.9863    27.3385
         4     1.1363     1.4827    10.5092    32.8837
         4     1.1363     1.4834    10.8724    33.2469
         4     1.1374     1.4854    11.6231    34.9177
         4     1.1374     1.4854    12.1800    37.1213
         4     1.1379     1.4880    13.6571    35.8379
         4     1.1374     1.4880    12.7370    38.0657
         4     1.1379     1.4886    13.2697    38.9858
         4     1.1385     1.4893    13.6571    40.6324
         4     1.1391     1.4905    14.0204    41.3831
         4     1.1390     1.4919    14.0204    43.9741
         4     1.1396     1.4925    15.6670    39.7123
         4     1.1396     1.4938    15.4975    45.8144
         4     1.1406     1.4938    16.0544    47.6547
         4     1.1412     1.4951    16.7809    49.1318
         4     1.1412     1.4951    17.3378    50.0520
         4     1.1422     1.4964    17.7010    51.3596
         4     1.1423     1.4970    18.4517    53.0062
         4     1.1423     1.4977    19.3718    54.6770
         4     1.1422     1.4983    19.9288    56.5173
         4     1.1422     1.4991    20.6552    58.1882
         4     1.1427     1.5017    21.7691    60.2222
         4     1.1433     1.5023    22.8830    61.1424
         4     1.1438     1.5029    23.0525    64.4598
         4     1.1438     1.5029    23.8031    66.4938
         4     1.1455     1.5035    25.0865    69.0848
         4     1.1449     1.5056    25.8130    71.4821
         4     1.1460     1.5061    25.8130    80.5384
         4     1.1466     1.5069    27.8470    76.3008
         4     1.1466     1.5075    29.3241    79.0613
         4     1.1465     1.5081    30.6075    81.8218
         4     1.1481     1.5094    31.9151    84.9697
         4     1.1481     1.5101    32.6416    90.1517
         4     1.1486     1.5101    33.5617    95.1400
         4     1.1487     1.5114    35.9590    94.1956
         4     1.1487     1.5129    37.2666    97.9004
         4     1.1498     1.5147    39.4701   101.2179
         4     1.1508     1.5160    40.9472   105.4797
         4     1.1513     1.5166    42.4243   108.7971
         4     1.1508     1.5173    44.8216   113.0347
         4     1.1507     1.5179    46.2987   117.4902
         4     1.1508     1.5187    48.1390   120.2507
         4     1.1508     1.5199    50.5363   124.8757
         4     1.1508     1.5199    53.1273   130.0335
         4     1.1524     1.5212    54.7739   134.4648
         4     1.1530     1.5219    57.7281   139.4530
         4     1.1530     1.5225    60.1253   144.8287
         4     1.1536     1.5239    62.5226   150.1802
         4     1.1540     1.5232    65.2831   155.3379
         4     1.1551     1.5260    68.6247   162.1907
         4     1.1551     1.5266    71.0220   167.3485
         4     1.1551     1.5278    74.3394   173.0874
         4     1.1557     1.5285    78.3833   179.9160
         4     1.1568     1.5298    81.3375   185.8244
         4     1.1568     1.5298    85.0424   193.2099
         4     1.1574     1.5312    89.2800   200.9586
         4     1.1578     1.5318    92.5974   207.0608
         4     1.1589     1.5331    97.3919   215.5602
         4     1.1578     1.5331   102.1865   224.4228
         4     1.1583     1.5338   106.2303   231.4451
         5     1.1453     1.3290    -0.7264     2.3973
         5     1.1443     1.3294     0.0000     1.8403
         5     1.1486     1.3340     0.5569     1.8403
         5     1.1513     1.3384     1.6708     1.3076
         5     1.1534     1.3414     1.8403     0.0000
         5     1.1567     1.3473     2.2035     0.1937
         5     1.1566     1.3480     2.2035     0.5569
         5     1.1577     1.3505     1.4771     1.3076
         5     1.1588     1.3499     2.3973     0.0000
         5     1.1604     1.3518     3.1237     0.0000
         5     1.1599     1.3524     2.7605     0.5569
         5     1.1615     1.3530     2.5910     0.5569
         5     1.1610     1.3530     2.7605     0.7507
         5     1.1626     1.3560     2.9542     0.7507
         5     1.1632     1.3560     3.5111     1.1139
         5     1.1637     1.3568     3.3174     1.1139
         5     1.1637     1.3593     3.5111     0.5569
         5     1.1642     1.3593     3.5111     0.7507
         5     1.1669     1.3618     3.8744     0.9202
         5     1.1669     1.3623     4.2376     1.6708
         5     1.1675     1.3629     3.8744     1.8403
         5     1.1675     1.3642     3.8744     1.8403
         5     1.1691     1.3656     4.6008     0.1937
         5     1.1702     1.3667     4.9882     1.8403
         5     1.1702     1.3667     4.6008     2.3973
         5     1.1713     1.3679     4.6008     1.8403
         5     1.1718     1.3694     5.3515     1.6708
         5     1.1713     1.3693     4.7945     1.8403
         5     1.1734     1.3724     5.1578     2.0340
         5     1.1734     1.3743     5.3515     2.7847
         5     1.1740     1.3743     5.5210     2.7847
         5     1.1740     1.3749     5.9084     2.3973
         5     1.1751     1.3755     5.1578     5.3515
         5     1.1745     1.3762     5.7147     2.7847
         5     1.1750     1.3768     5.7147     2.7847
         5     1.1756     1.3774     6.2716     2.7847
         5     1.1756     1.3780     6.2716     3.5111
         5     1.1756     1.3786     6.0779     3.3174
         5     1.1756     1.3786     6.0779     3.5111
         5     1.1767     1.3799     6.2716     2.3973
         5     1.1767     1.3806     7.5550     0.1937
         5     1.1778     1.3818     6.9981     3.1479
         5     1.1773     1.3818     6.8286     4.0681
         5     1.1783     1.3818     7.1918     4.0681
         5     1.1783     1.3843     6.9981     4.4313
         5     1.1789     1.3843     7.3855     4.4313
         5     1.1794     1.3849     7.5550     6.2716
         5     1.1799     1.3861     6.8286     7.5792
         5     1.1799     1.3874     7.7487     4.9882
         5     1.1805     1.3874     7.9425     4.4313
         5     1.1810     1.3886     8.1120     4.2618
         5     1.1821     1.3886     9.0321     4.9882
         5     1.1821     1.3892     9.5891     1.3076
         5     1.1826     1.3897     8.1120     3.1479
         5     1.1832     1.3912     8.6689     5.1820
         5     1.1837     1.3911     9.0321     5.1820
         5     1.1838     1.3918     9.5891     5.3515
         5     1.1843     1.3924     9.9523     5.9084
         5     1.1843     1.3930     9.5891     5.5452
         5     1.1854     1.3950    10.3397     4.7945
         5     1.1854     1.3962    10.1460     6.2716
         5     1.1864     1.3962    10.3397     6.2716
         5     1.1870     1.3974    10.8724     6.2716
         5     1.1870     1.3974    10.3397     7.2160
         5     1.1881     1.3974    10.5092     7.0223
         5     1.1886     1.3993    11.4294     6.2716
         5     1.1892     1.3993    12.3495     4.6250
         5     1.1880     1.3999    11.7926     7.3855
         5     1.1891     1.4011    11.9863     7.7730
         5     1.1897     1.4032    11.9863     7.9425
         5     1.1897     1.4032    12.1800     8.8626
         5     1.1891     1.4050    12.3495     8.6931
         5     1.1902     1.4050    14.2141     3.3174
         5     1.1903     1.4057    13.4634     9.0563
         5     1.1919     1.4062    13.8267     9.4196
         5     1.1924     1.4062    14.3836     9.7828
         5     1.1930     1.4074    14.7468    10.5334
         5     1.1935     1.4080    14.5773    10.3397
         5     1.1940     1.4094    14.9405    12.7370
         5     1.1946     1.4107    16.4176    10.7272
         5     1.1951     1.4107    16.9746    11.0904
         5     1.1962     1.4112    17.3378    12.0105
         5     1.1967     1.4119    17.7010    11.8168
         5     1.1967     1.4124    18.2580    12.7370
         5     1.1978     1.4145    19.7351    11.2599
         5     1.1983     1.4157    19.5413    11.4536
         5     1.1994     1.4157    20.4615    13.4876
         5     1.2005     1.4176    21.2122    14.4078
         5     1.1994     1.4176    21.7691    14.9647
         5     1.2010     1.4182    22.6893    15.5217
         5     1.2016     1.4188    23.4157    16.4418
         5     1.2027     1.4202    24.8928    16.6356
         5     1.2032     1.4214    25.8130    17.5557
         5     1.2037     1.4214    26.7331    17.9190
         5     1.2053     1.4220    27.8470    18.4759
         5     1.2064     1.4227    29.1304    16.4418
         5     1.2064     1.4234    30.4380    18.6696
         5     1.2064     1.4246    31.7214    20.1467
         5     1.2075     1.4260    33.3922    21.4301
         5     1.2086     1.4266    34.8693    22.5440
         5     1.2091     1.4273    36.5159    23.1009
         5     1.2102     1.4307    39.6638    21.4301
         5     1.2112     1.4298    40.0271    25.8614
         5     1.2112     1.4320    42.2306    26.2246
         5     1.2128     1.4312    44.4584    27.3385
         5     1.2133     1.4333    46.6619    28.0892
         5     1.2144     1.4339    49.2529    29.7358
         5     1.2149     1.4346    51.8197    31.2129
         5     1.2155     1.4358    54.0474    31.9635
         5     1.2159     1.4373    57.0016    33.6101
         5     1.2164     1.4379    60.4886    35.8379
         5     1.2170     1.4386    63.6365    37.1213
         5     1.2175     1.4392    66.3970    38.4289
         5     1.2191     1.4399    70.2714    41.0199
         5     1.2191     1.4405    74.7027    42.1095
         5     1.2202     1.4420    78.3833    44.3373
         5     1.2207     1.4439    83.1778    46.5408
         5     1.2212     1.4446    87.0522    48.5749
         5     1.2223     1.4459    91.1203    51.5291
         5     1.2234     1.4459    96.8350    53.1999
         5     1.2239     1.4467   102.5497    56.7111
         5     1.2245     1.4472   107.9012    58.9146
         5     1.2250     1.4480   114.5360    61.6993
         5     1.2261     1.4493   120.6381    64.8472
         5     1.2266     1.4499   126.1591    66.8571
         5     1.2277     1.4520   133.5446    70.5619
         5     1.2282     1.4521   141.0996    74.0731
         5     1.2293     1.4534   147.7345    77.2210
         5     1.2298     1.4548   155.8465    81.2649
         5     1.2303     1.4553   165.0723    85.7204
         5     1.2314     1.4555   172.8210    89.0378
         5     1.2324     1.4574   183.1607    93.6628
         5     1.2330     1.4580   193.6700    98.2637
         5     1.2335     1.4593   202.7021   102.8887
         5     1.2346     1.4593   214.3252   108.4339
         5     1.2362     1.4613   226.1420   113.2284
         5     1.2367     1.4621   236.4575   118.4104
