# Supplementary material for: Biaxial mechanical data of porcine atrioventricular valve leaflets
Source: Data Brief. 2018 Oct 3;21:358–63. doi: 10.1016/j.dib.2018.09.073 (PMC6197746; doi:10.1016/j.dib.2018.09.073)
Supplement: Supplementary file 2 — Supplementary material [file mmc2.zip › BiaxialData/MVPL_3.txt]

         1     1.2246     1.6482    -0.4622    -0.7087
         1     1.2246     1.6486    -0.4622    -1.1709
         1     1.2281     1.6522    -0.2157    -0.9552
         1     1.2291     1.6526    -0.2157    -0.4622
         1     1.2326     1.6555     0.2465    -2.5883
         1     1.2331     1.6559     0.0000    -1.4174
         1     1.2341     1.6571    -0.4622    -1.1709
         1     1.2351     1.6575     0.0000    -1.6331
         1     1.2376     1.6609    -0.4622     1.4174
         1     1.2376     1.6614    -0.2157    -0.7087
         1     1.2376     1.6617    -0.4622     0.2465
         1     1.2406     1.6639    -0.4622     2.1261
         1     1.2426     1.6666    -0.4622     0.4622
         1     1.2431     1.6666     0.2465    -0.2465
         1     1.2436     1.6680     0.2465     0.2465
         1     1.2446     1.6687    -0.2157     0.2465
         1     1.2485     1.6721    -0.2157     1.6331
         1     1.2495     1.6728     0.0000     0.9244
         1     1.2490     1.6733    -0.2157     0.7087
         1     1.2495     1.6741     0.0000     3.5127
         1     1.2510     1.6758    -0.4622     1.4174
         1     1.2510     1.6762     0.7087     2.3418
         1     1.2520     1.6762     0.2465     1.8796
         1     1.2520     1.6774     0.7087     2.3418
         1     1.2525     1.6779    -0.2157     1.8796
         1     1.2540     1.6791     0.2465     2.5883
         1     1.2545     1.6795     1.1709     0.9244
         1     1.2550     1.6791    -0.4622     0.9244
         1     1.2560     1.6807     1.4174     0.0000
         1     1.2565     1.6816     0.9552     2.8348
         1     1.2575     1.6816     0.4930     1.8796
         1     1.2580     1.6820     1.4174     1.6331
         1     1.2585     1.6828     1.1709     1.6331
         1     1.2585     1.6841     0.9552     2.1261
         1     1.2595     1.6841     1.4174     2.1261
         1     1.2605     1.6853     0.9552     5.1766
         1     1.2615     1.6857     0.9552     2.8348
         1     1.2615     1.6866     0.9552     1.8796
         1     1.2620     1.6874     1.4174     2.8348
         1     1.2630     1.6882     0.2465     4.4679
         1     1.2630     1.6904     1.8796     2.3418
         1     1.2645     1.6916    -0.2157     7.7650
         1     1.2645     1.6925     1.1709     4.4679
         1     1.2650     1.6925     0.9552     3.5127
         1     1.2655     1.6929     1.4174     2.5883
         1     1.2659     1.6938     0.7087     4.4679
         1     1.2665     1.6946     0.7087     5.3923
         1     1.2669     1.6950     1.6639     2.1261
         1     1.2675     1.6959     1.4174     3.7592
         1     1.2684     1.6971     2.1261     4.7144
         1     1.2689     1.6971     1.4174     4.0057
         1     1.2694     1.6984     2.3726     3.2970
         1     1.2700     1.6989     1.6639     4.0057
         1     1.2704     1.6996     0.9552     6.5940
         1     1.2710     1.7009     2.3726     2.8348
         1     1.2714     1.7012     2.8348     1.6331
         1     1.2719     1.7021     1.8796     5.1766
         1     1.2720     1.7026     2.3726     5.1766
         1     1.2724     1.7034     2.1261     5.3923
         1     1.2734     1.7052     1.8796     5.6388
         1     1.2739     1.7042     2.1261     5.3923
         1     1.2744     1.7059     2.3726     2.3418
         1     1.2744     1.7068     3.0505     2.1261
         1     1.2754     1.7072     2.8348     5.6388
         1     1.2759     1.7085     2.1261     5.6388
         1     1.2764     1.7090     2.3726     6.1010
         1     1.2769     1.7098     2.8348     6.1010
         1     1.2779     1.7103     2.3726     9.1516
         1     1.2779     1.7111     0.9552    17.6252
         1     1.2789     1.7123     2.5883    11.2777
         1     1.2789     1.7132     3.0505     6.3475
         1     1.2799     1.7135     3.2970     6.8097
         1     1.2799     1.7140     3.2970     7.2719
         1     1.2809     1.7153     4.2522     7.2719
         1     1.2814     1.7161     3.7592     9.1516
         1     1.2819     1.7165     2.1261    15.9921
         1     1.2819     1.7183     4.2522     9.6446
         1     1.2824     1.7187     4.0057     7.5184
         1     1.2834     1.7191     4.0057     7.7650
         1     1.2829     1.7204     4.9301     8.4737
         1     1.2844     1.7204     4.7144     8.2272
         1     1.2844     1.7212     4.2522    10.8155
         1     1.2854     1.7222     5.6388     7.2719
         1     1.2860     1.7233     4.9301     8.9359
         1     1.2864     1.7242     5.1766     9.1516
         1     1.2864     1.7251     5.4231     9.3981
         1     1.2874     1.7259     6.1010     9.6446
         1     1.2874     1.7263     5.4231     9.3981
         1     1.2875     1.7272     6.8097     5.3923
         1     1.2890     1.7276     6.8097     5.8853
         1     1.2884     1.7289     6.3475    10.5690
         1     1.2894     1.7294     6.1010    10.3533
         1     1.2899     1.7306     6.3475    11.2777
         1     1.2910     1.7316     6.3475    11.0312
         1     1.2920     1.7328     7.0562     5.6388
         1     1.2920     1.7328     7.3028     8.6894
         1     1.2925     1.7342     7.0562    10.3533
         1     1.2930     1.7345     6.8097    12.4486
         1     1.2940     1.7353     7.0562    12.9416
         1     1.2945     1.7367     7.0562    13.1573
         1     1.2950     1.7379     7.5184    11.9864
         1     1.2960     1.7379     7.0562    15.4991
         1     1.2970     1.7392     7.0562    16.2078
         1     1.2965     1.7396     7.7650    14.5747
         1     1.2975     1.7404     7.9806    14.5747
         1     1.2985     1.7414     8.4737    14.8212
         1     1.2985     1.7431     8.4737    15.0369
         1     1.2995     1.7431     8.9359    13.1573
         1     1.2995     1.7443     9.3981    15.0369
         1     1.3005     1.7448    10.1068    15.7456
         1     1.3015     1.7456     9.1516    18.0874
         1     1.3015     1.7474    10.3533    17.6252
         1     1.3020     1.7487     9.8603    17.8717
         1     1.3031     1.7487    11.5242    13.8660
         1     1.3040     1.7499    11.7399    16.4543
         1     1.3045     1.7507    11.7399    19.0426
         1     1.3050     1.7516    11.7399    20.4600
         1     1.3050     1.7520    11.7399    20.6757
         1     1.3061     1.7543    12.2021    21.6309
         1     1.3061     1.7552    13.1573    23.7262
         1     1.3066     1.7555    12.4486    22.8018
         1     1.3076     1.7569    12.9108    23.7262
         1     1.3086     1.7573    13.8660    23.9728
         1     1.3091     1.7577    13.4038    25.1437
         1     1.3101     1.7595    14.3282    24.9280
         1     1.3111     1.7603    15.2834    26.3146
         1     1.3121     1.7607    14.7904    28.9029
         1     1.3131     1.7620    15.4991    27.9785
         1     1.3136     1.7628    16.4543    28.4407
         1     1.3141     1.7638    17.3787    29.1494
         1     1.3151     1.7659    17.3787    29.6116
         1     1.3151     1.7663    17.3787    28.4407
         1     1.3161     1.7667    18.3339    31.2755
         1     1.3166     1.7680    19.0118    31.9534
         1     1.3176     1.7693    19.9670    33.3708
         1     1.3181     1.7702    20.4292    34.0795
         1     1.3196     1.7707    20.6757    35.2504
         1     1.3206     1.7714    23.2332    31.9534
         1     1.3216     1.7732    22.5553    37.8387
         1     1.3226     1.7745    23.4797    39.4718
         1     1.3226     1.7750    23.9419    40.6736
         1     1.3236     1.7762    24.8972    38.5474
         1     1.3242     1.7767    26.3146    39.9649
         1     1.3256     1.7780    26.9925    43.0154
         1     1.3266     1.7792    27.7012    46.0659
         1     1.3272     1.7797    28.1634    46.3124
         1     1.3287     1.7814    30.2895    46.3124
         1     1.3292     1.7814    30.9982    47.4833
         1     1.3302     1.7823    32.1691    50.5338
         1     1.3316     1.7831    32.8778    52.6599
         1     1.3321     1.7845    34.5109    52.6599
         1     1.3331     1.7849    35.6818    54.7552
         1     1.3336     1.7858    37.0992    57.5901
         1     1.3362     1.7885    37.8079    57.8058
         1     1.3372     1.7896    39.4410    60.1784
         1     1.3377     1.7901    40.8584    62.5202
         1     1.3387     1.7910    42.4915    64.1533
         1     1.3397     1.7915    44.6177    65.8172
         1     1.3407     1.7927    46.4973    68.1590
         1     1.3422     1.7943    48.5926    67.4503
         1     1.3432     1.7948    49.7635    72.3805
         1     1.3436     1.7957    51.8896    74.9688
         1     1.3451     1.7966    54.4779    77.0949
         1     1.3451     1.7978    57.0354    79.9297
         1     1.3466     1.7979    58.6993    82.4872
         1     1.3476     1.8001    60.3325    84.3668
         1     1.3481     1.8018    63.1365    87.2017
         1     1.3491     1.8027    66.6800    90.2522
         1     1.3501     1.8035    68.7753    93.3027
         1     1.3511     1.8048    71.3636    96.8462
         1     1.3521     1.8053    74.6606   100.3589
         1     1.3536     1.8065    77.4647   102.9473
         1     1.3551     1.8065    80.5152   106.9530
         1     1.3561     1.8082    83.8122   110.9279
         1     1.3581     1.8096    86.8627   113.7627
         1     1.3591     1.8118    90.6219   117.5220
         1     1.3596     1.8122    94.3812   121.7434
         1     1.3611     1.8143    97.6474   125.2869
         1     1.3616     1.8148   102.1153   128.3374
         1     1.3621     1.8160   106.7989   132.0966
         1     1.3636     1.8165   110.3116   137.4890
         1     1.3650     1.8182   115.0261   142.2034
         1     1.3656     1.8186   119.4940   147.1335
         1     1.3660     1.8200   123.9311   151.1393
         1     1.3676     1.8203   128.8612   156.7781
         1     1.3680     1.8231   134.0379   162.1704
         1     1.3695     1.8235   138.9680   166.6384
         1     1.3705     1.8243   144.8225   171.8150
         1     1.3715     1.8252   150.7079   176.7451
         1     1.3725     1.8265   155.1450   181.9218
         1     1.3740     1.8281   161.4925   188.2693
         1     1.3755     1.8289   167.8401   193.9081
         1     1.3765     1.8298   173.9411   199.7935
         1     1.3785     1.8307   180.7509   205.8945
         1     1.3790     1.8316   188.2385   213.6595
         1     1.3805     1.8339   194.8325   219.5448
         1     1.3805     1.8347   202.3202   226.8167
         1     1.3815     1.8356   210.3008   234.3352
         1     1.3820     1.8365   217.1106   239.7583
         2     1.2024     1.6727     0.7087    -1.4174
         2     1.2054     1.6784     0.4930    -0.9552
         2     1.2089     1.6839     0.0000    -0.4622
         2     1.2123     1.6880    -0.4622     0.7087
         2     1.2128     1.6888    -0.2157     0.7087
         2     1.2143     1.6900    -0.2157     0.0000
         2     1.2158     1.6913    -0.4622     1.1709
         2     1.2178     1.6929    -0.2157     0.0000
         2     1.2178     1.6933    -0.2157    -2.3418
         2     1.2188     1.6951    -0.4622     0.0000
         2     1.2212     1.6980    -0.2157     1.4174
         2     1.2218     1.6978    -0.2157     2.8348
         2     1.2218     1.6996     0.0000     2.8348
         2     1.2218     1.6996     0.4930     0.7087
         2     1.2232     1.7008    -0.2157     1.6331
         2     1.2237     1.7017     0.0000     3.0505
         2     1.2247     1.7016    -0.2157     2.5883
         2     1.2247     1.7025     0.0000     2.1261
         2     1.2252     1.7037     0.7087    -2.5883
         2     1.2262     1.7037     0.9552    -1.4174
         2     1.2262     1.7054    -0.2157     1.6331
         2     1.2272     1.7054     0.0000     3.5127
         2     1.2282     1.7058    -0.2157     2.3418
         2     1.2282     1.7062    -0.2157     2.5883
         2     1.2292     1.7087     0.0000     4.4679
         2     1.2302     1.7100    -0.2157     7.0562
         2     1.2312     1.7104    -0.2157     2.5883
         2     1.2317     1.7113     0.2465     2.8348
         2     1.2317     1.7116     0.0000     3.2970
         2     1.2327     1.7125     0.4930     3.7592
         2     1.2332     1.7134     0.7087     3.5127
         2     1.2332     1.7134     0.0000     4.7144
         2     1.2347     1.7141     0.0000     5.1766
         2     1.2347     1.7150    -0.2157     7.9806
         2     1.2347     1.7159     1.1709     3.0505
         2     1.2357     1.7163     0.0000     4.0057
         2     1.2361     1.7166     0.0000     4.4679
         2     1.2361     1.7175     0.9552     3.5127
         2     1.2377     1.7179     0.7087     4.0057
         2     1.2381     1.7200     0.4930     3.5127
         2     1.2391     1.7200     0.7087     5.3923
         2     1.2391     1.7213     0.9552     4.4679
         2     1.2391     1.7221     0.4930     4.9301
         2     1.2401     1.7225     1.4174     4.7144
         2     1.2401     1.7238     0.2465     7.7650
         2     1.2411     1.7251     1.4174     3.2970
         2     1.2416     1.7264     1.1709     6.1010
         2     1.2421     1.7268     1.1709     5.6388
         2     1.2426     1.7272     1.1709     5.8853
         2     1.2426     1.7280     1.4174     5.8853
         2     1.2431     1.7297     1.4174     7.7650
         2     1.2441     1.7301    -0.4622    11.7399
         2     1.2441     1.7309     2.1261     1.6331
         2     1.2446     1.7314     0.9552     4.9301
         2     1.2451     1.7318     2.1261     5.8853
         2     1.2456     1.7327     1.1709     6.8097
         2     1.2466     1.7330     1.8796     5.8853
         2     1.2461     1.7339     1.1709     8.4737
         2     1.2471     1.7348     1.8796     5.3923
         2     1.2476     1.7352     1.8796     4.7144
         2     1.2486     1.7365     1.1709     7.9806
         2     1.2486     1.7377     1.4174     7.7650
         2     1.2486     1.7377     1.6639     8.4737
         2     1.2496     1.7386     2.5883     6.8097
         2     1.2501     1.7390     2.8348     6.8097
         2     1.2506     1.7407     2.8348     6.1010
         2     1.2511     1.7411     1.6639    11.0312
         2     1.2511     1.7415     2.3726     8.4737
         2     1.2521     1.7423     2.8348     8.6894
         2     1.2531     1.7428     2.5883     9.8603
         2     1.2536     1.7441     2.8348     9.3981
         2     1.2541     1.7445     3.0505     7.9806
         2     1.2541     1.7457     4.2522     6.1010
         2     1.2541     1.7466     3.2970     8.4737
         2     1.2556     1.7470     3.0505     9.8603
         2     1.2561     1.7478     3.2970    10.1068
         2     1.2566     1.7487     4.0057     8.9359
         2     1.2561     1.7505     3.7592     8.4737
         2     1.2561     1.7508     5.8853     5.8853
         2     1.2566     1.7521     4.7144     9.6446
         2     1.2576     1.7526     4.2522    11.7399
         2     1.2582     1.7530     3.5435    12.4486
         2     1.2587     1.7543     3.5435    12.4486
         2     1.2592     1.7547     3.7592    13.6195
         2     1.2602     1.7556     4.2522    12.2329
         2     1.2602     1.7564     4.7144    11.5242
         2     1.2607     1.7568     4.9301    12.6951
         2     1.2607     1.7573     4.7144    12.6951
         2     1.2616     1.7585     4.7144    13.4038
         2     1.2616     1.7598     5.1766    13.8660
         2     1.2627     1.7607     4.7144    14.8212
         2     1.2627     1.7620     5.4231    13.8660
         2     1.2632     1.7620     6.5940    14.1125
         2     1.2647     1.7641     6.1010    15.0369
         2     1.2647     1.7641     5.4231    15.7456
         2     1.2657     1.7653     5.8853    16.2078
         2     1.2657     1.7653     6.5940    16.7008
         2     1.2662     1.7662     6.1010    16.7008
         2     1.2672     1.7671     7.9806    11.0312
         2     1.2677     1.7679     7.0562    18.0874
         2     1.2692     1.7683     7.3028    18.0874
         2     1.2682     1.7700     7.5184    19.0426
         2     1.2692     1.7714     7.3028    19.5048
         2     1.2697     1.7718     7.5184    21.1687
         2     1.2707     1.7731     7.9806    20.9222
         2     1.2712     1.7743     7.7650    20.2135
         2     1.2717     1.7747     8.4737    21.1687
         2     1.2722     1.7756     8.2272    22.3396
         2     1.2728     1.7765     8.6894    22.8018
         2     1.2732     1.7773     9.1516    23.0484
         2     1.2738     1.7786     9.3981    21.1687
         2     1.2752     1.7790     9.6446    23.5106
         2     1.2758     1.7799     9.8603    24.2193
         2     1.2748     1.7817    10.1068    26.0989
         2     1.2763     1.7825     9.8603    27.2698
         2     1.2768     1.7834    10.3533    27.0233
         2     1.2778     1.7842    11.7399    25.8524
         2     1.2783     1.7851    11.0312    28.6872
         2     1.2783     1.7860    11.0312    29.6116
         2     1.2793     1.7868    11.9864    29.6116
         2     1.2798     1.7872    11.7399    30.5668
         2     1.2803     1.7889    12.4486    31.7377
         2     1.2813     1.7897    12.9108    33.1551
         2     1.2823     1.7919    13.1573    33.6173
         2     1.2829     1.7924    13.1573    33.8330
         2     1.2839     1.7936    13.8660    34.3260
         2     1.2844     1.7936    14.5747    35.2504
         2     1.2854     1.7945    15.2834    35.4969
         2     1.2854     1.7958    15.7456    36.2056
         2     1.2864     1.7962    15.7456    38.7940
         2     1.2869     1.7971    15.7456    38.7940
         2     1.2874     1.7979    15.9613    40.1806
         2     1.2889     1.7992    19.5048    34.0795
         2     1.2899     1.8010    17.6252    43.2619
         2     1.2909     1.8018    18.5496    44.1863
         2     1.2910     1.8027    18.7961    44.8950
         2     1.2920     1.8048    19.5048    46.0659
         2     1.2924     1.8048    19.9670    50.5338
         2     1.2934     1.8060    21.1379    48.9007
         2     1.2940     1.8065    21.1379    49.8251
         2     1.2944     1.8078    23.0175    52.4134
         2     1.2964     1.8078    23.4797    53.5843
         2     1.2975     1.8101    23.7262    56.4192
         2     1.2980     1.8122    23.2332    63.9376
         2     1.2990     1.8125    26.0681    57.5901
         2     1.2995     1.8130    26.0681    59.9319
         2     1.3000     1.8143    27.2390    62.7667
         2     1.3010     1.8148    28.8721    62.7667
         2     1.3020     1.8156    29.3651    64.6463
         2     1.3025     1.8168    30.7517    65.3550
         2     1.3035     1.8168    31.9226    67.9125
         2     1.3050     1.8181    32.1691    70.2852
         2     1.3060     1.8194    33.5865    72.1648
         2     1.3070     1.8203    34.9731    74.5066
         2     1.3080     1.8203    36.1440    75.4618
         2     1.3085     1.8220    37.3457    78.2658
         2     1.3100     1.8229    38.7323    80.6076
         2     1.3105     1.8238    39.9032    82.4872
         2     1.3110     1.8247    42.0293    84.1511
         2     1.3115     1.8263    43.9090    87.4482
         2     1.3125     1.8273    44.3712    90.0365
         2     1.3140     1.8276    46.0043    92.8405
         2     1.3165     1.8285    48.3769    94.7201
         2     1.3170     1.8303    50.0100    96.8462
         2     1.3190     1.8311    51.6431   101.0676
         2     1.3190     1.8319    54.2314   104.5804
         2     1.3205     1.8328    56.5732   106.9530
         2     1.3215     1.8341    58.6993   110.9279
         2     1.3225     1.8345    60.5790   113.3005
         2     1.3225     1.8373    62.9208   116.3510
         2     1.3245     1.8376    65.7248   120.5725
         2     1.3255     1.8397    69.0218   125.0404
         2     1.3264     1.8401    71.1171   128.0909
         2     1.3274     1.8415    74.1676   133.0210
         2     1.3284     1.8418    77.2181   137.2733
         2     1.3294     1.8432    79.8065   140.3238
         2     1.3304     1.8444    83.1035   144.7917
         2     1.3309     1.8450    86.6162   149.9684
         2     1.3329     1.8461    89.9132   153.4811
         2     1.3329     1.8484    93.1794   158.4112
         2     1.3344     1.8492    97.4317   163.5878
         2     1.3344     1.8501   100.9444   168.5180
         2     1.3359     1.8515   105.1658   173.9411
         2     1.3369     1.8522   109.3872   178.1625
         2     1.3394     1.8540   112.9000   183.3392
         2     1.3404     1.8548   117.1214   189.9024
         2     1.3419     1.8557   122.5445   196.2499
         2     1.3429     1.8566   126.5194   200.9644
         2     1.3434     1.8579   131.6961   208.2363
         2     1.3444     1.8597   137.0884   214.5839
         2     1.3449     1.8609   141.7720   220.7157
         2     1.3459     1.8622   147.6574   227.9877
         2     1.3469     1.8631   153.2654   235.2904
         3     1.2432     1.6261    -0.4622    -1.1709
         3     1.2447     1.6268    -0.2157    -2.3418
         3     1.2457     1.6281    -0.4622    -1.1709
         3     1.2472     1.6293    -0.2157    -1.6331
         3     1.2522     1.6314     0.2465    -0.7087
         3     1.2532     1.6339    -0.2157    -0.4622
         3     1.2557     1.6360     0.0000    -1.8796
         3     1.2562     1.6368     0.2465    -1.4174
         3     1.2572     1.6368    -0.2157    -0.2465
         3     1.2577     1.6376    -0.2157    -0.7087
         3     1.2582     1.6381    -0.2157     0.0000
         3     1.2592     1.6384    -0.2157     0.0000
         3     1.2592     1.6388     0.0000     0.0000
         3     1.2607     1.6405     0.2465    -0.9552
         3     1.2622     1.6409     0.2465    -2.1261
         3     1.2637     1.6430     0.0000     0.9244
         3     1.2642     1.6446     0.4930     0.0000
         3     1.2652     1.6446     0.4930    -0.2465
         3     1.2657     1.6462     0.2465     0.7087
         3     1.2667     1.6471     0.2465    -0.7087
         3     1.2672     1.6484     0.2465    -0.2465
         3     1.2682     1.6488    -0.2157     0.2465
         3     1.2682     1.6488     0.4930     0.4622
         3     1.2682     1.6505     0.2465     0.9244
         3     1.2692     1.6500     0.7087     1.8796
         3     1.2702     1.6522    -0.4622     3.2970
         3     1.2707     1.6530    -0.2157     0.4622
         3     1.2712     1.6538     0.9552    -0.4622
         3     1.2727     1.6542     0.4930     0.2465
         3     1.2732     1.6546     0.0000     1.4174
         3     1.2737     1.6554     0.7087     0.0000
         3     1.2742     1.6570     1.8796    -0.2465
         3     1.2742     1.6570    -0.4622     7.0562
         3     1.2757     1.6583     0.4930    -0.4622
         3     1.2757     1.6583     0.9552    -0.4622
         3     1.2762     1.6595     0.2465     0.9244
         3     1.2772     1.6595     0.0000     0.9244
         3     1.2777     1.6604     0.2465     1.4174
         3     1.2782     1.6608     0.9552     0.2465
         3     1.2787     1.6616     0.0000     4.4679
         3     1.2802     1.6642     0.0000     1.8796
         3     1.2801     1.6642     0.9552     0.7087
         3     1.2812     1.6654     1.1709     1.1709
         3     1.2817     1.6654     0.7087     0.9244
         3     1.2826     1.6667     0.7087     1.1709
         3     1.2831     1.6675     0.7087     0.9244
         3     1.2841     1.6688     0.2465     2.3418
         3     1.2846     1.6688     1.8796     0.0000
         3     1.2846     1.6691     0.9552     3.0505
         3     1.2856     1.6700     1.8796     1.6331
         3     1.2856     1.6704     1.4174     1.6331
         3     1.2861     1.6712     0.9552     1.8796
         3     1.2866     1.6718     1.8796     1.6331
         3     1.2871     1.6729     0.9552     3.0505
         3     1.2881     1.6733     2.3726     0.2465
         3     1.2886     1.6746     1.6639     2.1261
         3     1.2891     1.6746     1.8796     2.5883
         3     1.2896     1.6763     1.8796     2.1261
         3     1.2901     1.6767     2.3726     1.4174
         3     1.2906     1.6767     1.8796     2.1261
         3     1.2921     1.6789     2.5883    -0.9552
         3     1.2926     1.6789     3.5435    -0.2465
         3     1.2931     1.6801     1.1709     4.7144
         3     1.2936     1.6801     2.1261     1.8796
         3     1.2941     1.6814     2.3726     2.5883
         3     1.2946     1.6818     2.5883     2.8348
         3     1.2951     1.6835     2.3726     2.5883
         3     1.2956     1.6839     1.6639     4.0057
         3     1.2956     1.6839     1.8796     6.1010
         3     1.2966     1.6851     5.1766    -2.5883
         3     1.2971     1.6856     2.1261     3.0505
         3     1.2976     1.6860     3.2970     2.3418
         3     1.2991     1.6867     3.0505     3.5127
         3     1.2991     1.6877     3.2970     3.2970
         3     1.2996     1.6877     3.0505     3.5127
         3     1.3001     1.6885     3.7592     1.8796
         3     1.3011     1.6902     0.9552     7.7650
         3     1.3021     1.6902     3.0505     3.2970
         3     1.3021     1.6911     3.7592     4.2214
         3     1.3031     1.6915     3.5435     3.7592
         3     1.3031     1.6927     3.0505     3.5127
         3     1.3041     1.6932     4.2522     3.0505
         3     1.3041     1.6936     3.7592     2.8348
         3     1.3046     1.6958     4.9301     2.1261
         3     1.3056     1.6970     4.7144     1.6331
         3     1.3056     1.6970     4.4679     3.5127
         3     1.3065     1.6979     4.4679     3.7592
         3     1.3071     1.6991     4.7144     4.0057
         3     1.3071     1.7000     4.9301     5.6388
         3     1.3085     1.7004     5.8853     4.2214
         3     1.3091     1.7012     4.9301     2.1261
         3     1.3091     1.7018     5.1766     4.2214
         3     1.3101     1.7026     4.9301     4.9301
         3     1.3101     1.7033     5.1766     4.9301
         3     1.3111     1.7042     5.1766     5.3923
         3     1.3115     1.7051     4.9301     5.6388
         3     1.3115     1.7055     7.5184    -0.4622
         3     1.3125     1.7072     5.1766     7.7650
         3     1.3131     1.7072     5.8853     4.9301
         3     1.3131     1.7085     5.6388     6.5940
         3     1.3141     1.7094     5.8853     6.1010
         3     1.3141     1.7098     5.8853     6.5940
         3     1.3145     1.7112     6.3475     7.5184
         3     1.3155     1.7119     5.8853     6.1010
         3     1.3165     1.7124     7.0562     4.7144
         3     1.3165     1.7133     7.3028     6.1010
         3     1.3175     1.7137     7.0562     7.0562
         3     1.3175     1.7145     6.8097     7.7650
         3     1.3185     1.7154     6.5940     7.2719
         3     1.3190     1.7162     7.3028     6.8097
         3     1.3195     1.7175     6.3475    12.2329
         3     1.3200     1.7175     8.4737     6.1010
         3     1.3210     1.7191     7.9806     8.2272
         3     1.3216     1.7196     8.2272     8.6894
         3     1.3226     1.7200     7.9806     9.1516
         3     1.3226     1.7214     9.1516     7.7650
         3     1.3236     1.7217     8.4737     7.9806
         3     1.3246     1.7231     8.9359     7.5184
         3     1.3250     1.7244     9.3981     9.6446
         3     1.3256     1.7253     9.1516    10.5690
         3     1.3260     1.7257     9.8603    10.1068
         3     1.3261     1.7266     9.3981    10.3533
         3     1.3276     1.7274    11.0312     3.7592
         3     1.3271     1.7279    11.2777     4.9301
         3     1.3281     1.7288    11.2777     9.3981
         3     1.3291     1.7296    11.2777    11.5242
         3     1.3296     1.7304    11.2777    11.9864
         3     1.3301     1.7312    11.0312    12.6951
         3     1.3311     1.7317    12.2021    11.7399
         3     1.3311     1.7330    13.1573     9.8603
         3     1.3321     1.7338    11.9864    12.2329
         3     1.3326     1.7352    12.9108    13.8660
         3     1.3346     1.7365    12.6951    14.1125
         3     1.3346     1.7365    13.1573    14.5747
         3     1.3351     1.7377    13.8660    13.6195
         3     1.3356     1.7391    15.0369    13.1573
         3     1.3356     1.7395    14.5747    16.7008
         3     1.3371     1.7400    15.2834    16.2078
         3     1.3381     1.7417    15.7456    16.7008
         3     1.3386     1.7422    15.9613    17.6252
         3     1.3396     1.7433    16.9165    16.4543
         3     1.3401     1.7438    17.3787    15.9921
         3     1.3406     1.7450    18.3339    16.4543
         3     1.3411     1.7456    17.3787    19.5048
         3     1.3421     1.7469    18.0874    20.2135
         3     1.3426     1.7486    19.2583    20.2135
         3     1.3441     1.7486    19.5048    19.9670
         3     1.3446     1.7499    21.6001    15.9921
         3     1.3466     1.7508    21.3844    20.9222
         3     1.3471     1.7516    22.0623    22.8018
         3     1.3481     1.7516    22.0623    23.9728
         3     1.3486     1.7533    23.9419    23.5106
         3     1.3496     1.7538    24.4350    24.2193
         3     1.3502     1.7546    26.9925    19.9670
         3     1.3512     1.7565    25.8216    27.0233
         3     1.3526     1.7577    26.9925    28.4407
         3     1.3531     1.7586    27.4855    29.3651
         3     1.3536     1.7599    28.6564    29.3651
         3     1.3546     1.7608    31.9226    22.8018
         3     1.3566     1.7617    32.4156    26.8076
         3     1.3571     1.7629    32.6313    33.1551
         3     1.3586     1.7633    33.5865    34.0795
         3     1.3586     1.7650    34.9731    35.0347
         3     1.3596     1.7650    35.6818    36.4213
         3     1.3606     1.7659    37.5614    37.1300
         3     1.3616     1.7678    39.9032    35.7126
         3     1.3621     1.7682    41.0741    40.1806
         3     1.3631     1.7694    42.2450    42.3067
         3     1.3636     1.7708    43.4468    43.0154
         3     1.3661     1.7708    47.6682    38.5474
         3     1.3666     1.7716    48.3769    41.8445
         3     1.3676     1.7726    49.5478    46.3124
         3     1.3696     1.7739    51.4274    49.3629
         3     1.3701     1.7747    53.5227    50.5338
         3     1.3711     1.7756    55.4023    52.8756
         3     1.3716     1.7765    58.6993    53.5843
         3     1.3731     1.7773    60.3325    56.1727
         3     1.3741     1.7773    63.1365    57.5901
         3     1.3751     1.7794    65.0161    61.5958
         3     1.3766     1.7802    68.3131    62.0580
         3     1.3771     1.7821    70.9014    64.3998
         3     1.3771     1.7829    74.6606    65.8172
         3     1.3785     1.7834    77.9269    68.4055
         3     1.3795     1.7847    80.7617    71.9183
         3     1.3810     1.7860    84.0279    74.5066
         3     1.3820     1.7873    89.6667    73.7979
         3     1.3825     1.7873    93.1794    73.5822
         3     1.3845     1.7887    94.5969    83.6889
         3     1.3855     1.7899    98.8183    86.4930
         3     1.3860     1.7904   103.0397    89.0813
         3     1.3870     1.7920   107.2611    95.4288
         3     1.3875     1.7943   112.4378    96.1375
         3     1.3890     1.7951   115.9505    98.9415
         3     1.3895     1.7960   121.3428   103.1938
         3     1.3915     1.7965   126.7659   107.6617
         3     1.3920     1.7978   131.2031   111.6366
         3     1.3939     1.7986   136.3797   118.4463
         3     1.3949     1.7995   143.8981   118.2307
         3     1.3959     1.8003   148.5818   122.9143
         3     1.3969     1.8012   154.6828   127.3822
         3     1.3969     1.8026   161.4925   131.6344
         3     1.3979     1.8048   167.5936   136.5646
         3     1.3989     1.8064   174.4033   142.2034
         3     1.3994     1.8069   181.6753   147.1335
         3     1.4004     1.8077   188.0228   151.3550
         3     1.4009     1.8086   196.4656   156.5316
         3     1.4029     1.8095   204.4463   162.6634
         3     1.4039     1.8104   211.4717   167.8093
         3     1.4049     1.8107   218.9902   173.6946
         3     1.4069     1.8121   228.1417   179.7956
         4     1.1704     1.7188     0.2465    -0.9552
         4     1.1714     1.7197     0.9552    -2.5883
         4     1.1719     1.7202    -0.4622    -0.7087
         4     1.1744     1.7256    -0.2157     0.4622
         4     1.1758     1.7306    -0.2157     1.8796
         4     1.1778     1.7326    -0.4622     2.1261
         4     1.1783     1.7343    -0.2157     0.2465
         4     1.1793     1.7359    -0.4622     0.2465
         4     1.1818     1.7410    -0.4622     3.7592
         4     1.1832     1.7430    -0.2157     3.5127
         4     1.1847     1.7451    -0.2157     3.2970
         4     1.1867     1.7484     0.4930     3.7592
         4     1.1862     1.7497     0.7087     3.2970
         4     1.1877     1.7514     0.4930     1.8796
         4     1.1882     1.7514     0.0000     5.3923
         4     1.1892     1.7522    -0.4622     5.3923
         4     1.1887     1.7522     0.0000     4.9301
         4     1.1897     1.7534     0.2465     5.1766
         4     1.1912     1.7538     0.0000     5.6388
         4     1.1912     1.7551     1.4174    -1.4174
         4     1.1917     1.7560    -0.4622     5.1766
         4     1.1922     1.7560    -0.4622     7.7650
         4     1.1922     1.7568     0.9552     5.6388
         4     1.1926     1.7572     0.0000     6.3475
         4     1.1931     1.7580     0.4930     7.0562
         4     1.1932     1.7593     0.4930     7.2719
         4     1.1941     1.7601     1.4174     1.6331
         4     1.1947     1.7606     0.0000     7.7650
         4     1.1951     1.7613     0.0000     7.0562
         4     1.1957     1.7622     0.7087     7.2719
         4     1.1957     1.7630     1.1709     7.5184
         4     1.1967     1.7644     1.6639     8.2272
         4     1.1967     1.7660     0.4930     9.6446
         4     1.1981     1.7669     0.7087     7.7650
         4     1.1977     1.7678     0.4930     8.2272
         4     1.1987     1.7678     0.4930     9.3981
         4     1.1992     1.7681     0.7087     9.3981
         4     1.1992     1.7699     0.9552     7.5184
         4     1.2001     1.7706     0.0000    15.2834
         4     1.2002     1.7711     0.0000    11.9864
         4     1.2001     1.7719     1.6639     8.9359
         4     1.2011     1.7719     1.1709     9.3981
         4     1.2017     1.7745     0.9552    10.8155
         4     1.2022     1.7745     1.6639    11.0312
         4     1.2027     1.7770     0.0000    17.8717
         4     1.2032     1.7770     1.4174     9.6446
         4     1.2032     1.7779     1.8796    10.8155
         4     1.2042     1.7783     0.7087    12.2329
         4     1.2042     1.7791     1.4174    11.9864
         4     1.2052     1.7800     2.3726    10.1068
         4     1.2057     1.7804     3.7592     7.0562
         4     1.2056     1.7808     1.8796    11.0312
         4     1.2062     1.7817     2.3726    12.4486
         4     1.2067     1.7829     2.5883    12.4486
         4     1.2072     1.7829     1.6639    14.5747
         4     1.2077     1.7841     2.1261    14.5747
         4     1.2077     1.7854     3.0505    12.2329
         4     1.2087     1.7859     3.7592     9.3981
         4     1.2092     1.7872     2.1261    15.2834
         4     1.2097     1.7876     2.1261    15.0369
         4     1.2102     1.7884     2.8348    15.0369
         4     1.2097     1.7888     2.5883    16.2078
         4     1.2107     1.7897     0.4930    21.1687
         4     1.2107     1.7905     3.2970    13.8660
         4     1.2122     1.7914     3.0505    14.1125
         4     1.2122     1.7918     4.2522    15.2834
         4     1.2132     1.7926     3.0505    17.3787
         4     1.2142     1.7934     3.0505    18.0874
         4     1.2137     1.7944     4.2522    19.2583
         4     1.2138     1.7969     2.3726    24.4350
         4     1.2138     1.7978     4.0057    18.7961
         4     1.2148     1.7990     3.2970    18.7961
         4     1.2158     1.7990     3.5435    19.5048
         4     1.2158     1.8007     3.7592    19.7513
         4     1.2163     1.8008     4.7144    18.7961
         4     1.2168     1.8016     4.7144    19.5048
         4     1.2173     1.8024     4.4679    20.6757
         4     1.2178     1.8024     4.7144    21.6309
         4     1.2178     1.8037     5.1766    22.0931
         4     1.2188     1.8046     4.9301    22.5553
         4     1.2193     1.8063     5.8853    22.3396
         4     1.2193     1.8067     5.8853    22.3396
         4     1.2203     1.8075     5.8853    24.2193
         4     1.2208     1.8088     5.4231    24.9280
         4     1.2218     1.8096     5.6388    25.3902
         4     1.2208     1.8109     5.6388    25.6059
         4     1.2218     1.8113     5.8853    26.0989
         4     1.2228     1.8118     7.5184    19.7513
         4     1.2228     1.8131     6.5940    27.7320
         4     1.2244     1.8135     7.0562    28.1942
         4     1.2244     1.8143     7.0562    28.9029
         4     1.2244     1.8156     7.0562    29.6116
         4     1.2254     1.8174     9.3981    24.6815
         4     1.2254     1.8174     8.2272    28.4407
         4     1.2264     1.8186     7.9806    31.2755
         4     1.2264     1.8190     8.2272    32.4464
         4     1.2269     1.8202     7.7650    33.3708
         4     1.2284     1.8216     7.9806    33.1551
         4     1.2285     1.8220    10.3533    23.9728
         4     1.2299     1.8228     8.2272    35.2504
         4     1.2299     1.8228     9.1516    36.2056
         4     1.2309     1.8258     9.3981    37.1300
         4     1.2304     1.8267     9.6446    37.5922
         4     1.2304     1.8280     9.6446    38.3009
         4     1.2310     1.8284    10.1068    39.2562
         4     1.2320     1.8293     9.8603    41.5980
         4     1.2329     1.8297    10.5690    42.0602
         4     1.2339     1.8314    10.8155    42.7689
         4     1.2339     1.8318    11.2777    44.1863
         4     1.2340     1.8327    11.2777    45.3572
         4     1.2350     1.8331    10.1068    53.1221
         4     1.2360     1.8348    12.4486    46.7746
         4     1.2365     1.8358    12.6951    47.9455
         4     1.2375     1.8370    13.1573    48.6542
         4     1.2376     1.8374    12.9108    50.5338
         4     1.2396     1.8382    14.7904    47.6990
         4     1.2396     1.8396    15.2834    48.6542
         4     1.2401     1.8396    14.3282    54.0465
         4     1.2410     1.8408    14.7904    55.4640
         4     1.2416     1.8417    15.7456    57.5901
         4     1.2426     1.8434    15.7456    58.7610
         4     1.2436     1.8443    15.9613    60.3941
         4     1.2446     1.8455    16.4543    63.2289
         4     1.2456     1.8460    17.3787    63.2289
         4     1.2466     1.8472    17.8409    64.1533
         4     1.2472     1.8477    19.0118    65.5707
         4     1.2471     1.8490    19.2583    68.1590
         4     1.2486     1.8494    19.7205    69.3299
         4     1.2491     1.8502    20.6757    71.4561
         4     1.2501     1.8507    20.8914    72.6270
         4     1.2512     1.8524    21.6001    74.7531
         4     1.2522     1.8542    22.0623    77.3414
         4     1.2522     1.8554    23.2332    79.6832
         4     1.2532     1.8559    23.7262    81.1006
         4     1.2542     1.8575    24.1884    82.9802
         4     1.2552     1.8575    26.3146    84.6133
         4     1.2557     1.8593    26.3146    87.4482
         4     1.2567     1.8596    26.9925    92.3783
         4     1.2572     1.8610    27.9477    93.3027
         4     1.2587     1.8619    29.3651    94.4736
         4     1.2602     1.8627    30.2895    96.8462
         4     1.2607     1.8631    31.7069    99.6502
         4     1.2617     1.8645    31.7069   106.7065
         4     1.2627     1.8662    33.3400   107.1687
         4     1.2637     1.8674    34.5109   108.3396
         4     1.2637     1.8687    35.9283   110.0035
         4     1.2647     1.8691    37.3457   113.0540
         4     1.2657     1.8704    38.7323   116.8132
         4     1.2672     1.8717    39.4410   120.1103
         4     1.2672     1.8726    41.3206   122.9143
         4     1.2691     1.8735    43.2003   126.6735
         4     1.2697     1.8747    44.3712   130.2170
         4     1.2707     1.8752    45.7886   133.9763
         4     1.2717     1.8774    48.1304   137.7355
         4     1.2732     1.8787    49.5478   141.4947
         4     1.2737     1.8791    51.6431   145.5004
         4     1.2747     1.8808    53.2762   149.4753
         4     1.2751     1.8812    55.1558   153.0189
         4     1.2762     1.8825    57.9906   157.4868
         4     1.2776     1.8833    59.8703   162.4169
         4     1.2786     1.8846    61.9656   165.7140
         4     1.2807     1.8854    64.0917   170.8906
         4     1.2822     1.8863    66.4335   176.2829
         4     1.2831     1.8876    69.4840   178.8712
         4     1.2837     1.8889    71.6101   185.4345
         4     1.2842     1.8912    74.1676   190.3954
         4     1.2852     1.8916    76.2937   195.5412
         4     1.2867     1.8924    80.2687   201.6731
         4     1.2872     1.8937    83.1035   207.7741
         4     1.2891     1.8949    85.9075   212.4886
         4     1.2891     1.8958    89.9132   218.5896
         4     1.2911     1.8971    93.6725   225.3993
         4     1.2916     1.8984    96.4765   231.5312
         4     1.2930     1.8992   100.4822   238.3409
         5     1.2730     1.5878     0.0000    -1.4174
         5     1.2750     1.5925     0.4930    -2.3418
         5     1.2755     1.5932    -0.4622    -2.5883
         5     1.2775     1.5953    -0.2157    -1.4174
         5     1.2795     1.5965    -0.2157    -1.8796
         5     1.2811     1.5969    -0.2157     1.4174
         5     1.2811     1.5969    -0.4622    -2.3418
         5     1.2825     1.5986    -0.2157    -1.8796
         5     1.2826     1.5989    -0.4622    -0.9552
         5     1.2840     1.5989    -0.4622    -0.7087
         5     1.2845     1.5989     0.7087    -2.1261
         5     1.2850     1.6006     0.0000    -1.8796
         5     1.2861     1.6010     0.0000    -2.3418
         5     1.2885     1.6028     0.9552    -2.1261
         5     1.2890     1.6028     0.0000    -0.4622
         5     1.2896     1.6035     0.0000    -0.2465
         5     1.2906     1.6044     0.2465    -0.9552
         5     1.2911     1.6051     0.0000    -0.9552
         5     1.2916     1.6061     0.4930    -0.9552
         5     1.2921     1.6061     1.1709    -2.5883
         5     1.2945     1.6081     0.0000     1.4174
         5     1.2956     1.6094     0.4930     0.2465
         5     1.2960     1.6099     0.2465     0.0000
         5     1.2966     1.6106     1.1709    -1.4174
         5     1.2966     1.6120     0.4930    -1.4174
         5     1.2981     1.6123    -0.2157    -1.4174
         5     1.2981     1.6127    -0.4622     2.5883
         5     1.2986     1.6132     0.4930    -0.7087
         5     1.2996     1.6141     0.9552    -0.4622
         5     1.2996     1.6148     0.2465     1.1709
         5     1.3011     1.6151    -0.2157     0.9244
         5     1.3016     1.6151     0.4930     1.1709
         5     1.3021     1.6165     0.7087     0.7087
         5     1.3026     1.6173     0.7087     2.3418
         5     1.3036     1.6172     0.4930     2.1261
         5     1.3066     1.6193     1.1709     0.0000
         5     1.3076     1.6197     1.1709     0.2465
         5     1.3076     1.6219     0.9552    -0.2465
         5     1.3086     1.6219     0.9552     0.2465
         5     1.3091     1.6236     1.4174    -1.6331
         5     1.3091     1.6231     1.8796    -2.1261
         5     1.3101     1.6249     0.0000     4.9301
         5     1.3111     1.6249     0.7087     2.3418
         5     1.3116     1.6257     0.4930     0.0000
         5     1.3121     1.6257     1.8796    -0.7087
         5     1.3130     1.6275     0.9552     0.9244
         5     1.3131     1.6282     1.8796     1.1709
         5     1.3141     1.6273     1.6639     0.4622
         5     1.3141     1.6285     1.4174    -1.8796
         5     1.3146     1.6291     0.7087     2.5883
         5     1.3151     1.6303     0.9552     3.0505
         5     1.3161     1.6306     2.1261     0.2465
         5     1.3166     1.6324     2.1261     0.4622
         5     1.3171     1.6324     1.8796     0.2465
         5     1.3186     1.6327     1.4174     1.4174
         5     1.3186     1.6336     1.6639     1.4174
         5     1.3196     1.6348     0.7087     3.7592
         5     1.3196     1.6357     0.9552     7.7650
         5     1.3201     1.6357     1.6639     2.8348
         5     1.3206     1.6374     1.6639     1.4174
         5     1.3220     1.6388     2.5883     0.7087
         5     1.3220     1.6388     1.8796     1.4174
         5     1.3231     1.6404     2.1261    -0.2465
         5     1.3231     1.6403     2.5883    -0.9552
         5     1.3236     1.6409     2.8348    -0.4622
         5     1.3241     1.6416     3.2970    -0.2465
         5     1.3246     1.6421     3.0505     0.4622
         5     1.3260     1.6430     3.0505     0.9244
         5     1.3260     1.6430     2.8348     1.4174
         5     1.3271     1.6442     2.3726     3.0505
         5     1.3271     1.6450     2.1261     3.0505
         5     1.3271     1.6463     3.2970     2.5883
         5     1.3281     1.6467     3.2970     2.8348
         5     1.3291     1.6479     3.2970     0.2465
         5     1.3301     1.6484     3.0505     2.5883
         5     1.3311     1.6488     3.5435     1.4174
         5     1.3311     1.6500     3.0505     2.5883
         5     1.3320     1.6514     3.0505     2.1261
         5     1.3320     1.6522     2.3726     8.9359
         5     1.3331     1.6526     1.4174     8.4737
         5     1.3330     1.6531     4.4679    -0.4622
         5     1.3341     1.6535     4.4679     0.9244
         5     1.3345     1.6557     4.2522     1.6331
         5     1.3350     1.6557     4.4679     1.6331
         5     1.3350     1.6574     4.7144     1.8796
         5     1.3350     1.6578     3.7592     3.7592
         5     1.3360     1.6578     3.7592     1.1709
         5     1.3370     1.6599     5.1766     1.1709
         5     1.3380     1.6604     5.1766     1.4174
         5     1.3395     1.6607     5.1766     2.8348
         5     1.3395     1.6625     5.1766     2.8348
         5     1.3405     1.6628     5.1766     2.1261
         5     1.3405     1.6632     5.4231    -1.1709
         5     1.3420     1.6646     6.8097     1.6331
         5     1.3430     1.6660     6.3475     3.0505
         5     1.3435     1.6663     6.3475     3.2970
         5     1.3435     1.6677     6.1010     3.5127
         5     1.3450     1.6681     6.8097     3.2970
         5     1.3455     1.6684     6.5940     0.4622
         5     1.3470     1.6707     7.3028     1.8796
         5     1.3480     1.6707     7.0562     2.3418
         5     1.3490     1.6719     7.3028     2.8348
         5     1.3490     1.6729     7.7650     3.5127
         5     1.3495     1.6741     7.5184     3.0505
         5     1.3505     1.6745     7.3028     1.6331
         5     1.3515     1.6750     7.7650     0.7087
         5     1.3510     1.6755     7.9806     3.0505
         5     1.3525     1.6762     7.9806     4.2214
         5     1.3524     1.6772     8.9359     3.2970
         5     1.3534     1.6781     8.9359     4.0057
         5     1.3540     1.6785     8.9359     4.2214
         5     1.3540     1.6797     9.3981     3.2970
         5     1.3550     1.6802    10.1068     3.0505
         5     1.3555     1.6815    10.3533     2.1261
         5     1.3565     1.6823    10.3533     2.3418
         5     1.3570     1.6832    10.1068     4.9301
         5     1.3585     1.6835    10.1068     5.6388
         5     1.3584     1.6841    10.1068     5.3923
         5     1.3590     1.6848    10.8155     4.2214
         5     1.3614     1.6862    11.0312     4.9301
         5     1.3619     1.6867    11.2777     6.3475
         5     1.3629     1.6875    11.9864     5.8853
         5     1.3629     1.6884    12.4486     5.8853
         5     1.3634     1.6899    12.4486     5.3923
         5     1.3639     1.6906    12.9108     4.2214
         5     1.3654     1.6917    13.1573     1.8796
         5     1.3659     1.6927    13.8660     4.4679
         5     1.3664     1.6929    14.0817     6.3475
         5     1.3664     1.6946    14.5747     7.2719
         5     1.3679     1.6946    15.0369     7.5184
         5     1.3689     1.6955    15.2834     7.2719
         5     1.3699     1.6963    16.2078     4.0057
         5     1.3704     1.6972    16.9165     3.2970
         5     1.3709     1.6972    16.6700     5.8853
         5     1.3714     1.6986    16.6700     9.6446
         5     1.3734     1.6994    17.6252     8.9359
         5     1.3734     1.7007    18.3339     8.4737
         5     1.3734     1.7012    18.5496     8.9359
         5     1.3749     1.7020    19.7205     9.1516
         5     1.3754     1.7030    21.3844     4.0057
         5     1.3759     1.7046    20.4292     9.3981
         5     1.3763     1.7060    20.6757    11.0312
         5     1.3788     1.7074    21.1379    11.9864
         5     1.3793     1.7078    22.5553    11.2777
         5     1.3803     1.7081    24.8972     7.0562
         5     1.3808     1.7095    24.1884    10.3533
         5     1.3813     1.7100    24.6506    12.4486
         5     1.3823     1.7112    25.1128    14.1125
         5     1.3838     1.7112    26.0681    13.8660
         5     1.3848     1.7130    27.4855    14.1125
         5     1.3853     1.7138    30.2895    10.3533
         5     1.3863     1.7148    30.2895    10.8155
         5     1.3873     1.7156    30.7517    15.2834
         5     1.3878     1.7174    31.9226    16.9165
         5     1.3888     1.7183    32.4156    17.3787
         5     1.3893     1.7191    34.5109    17.3787
         5     1.3897     1.7197    36.1440    18.0874
         5     1.3913     1.7212    38.2701    15.7456
         5     1.3912     1.7218    38.2701    20.6757
         5     1.3922     1.7226    39.6875    21.1687
         5     1.3927     1.7236    40.6119    22.0931
         5     1.3942     1.7249    43.2003    22.8018
         5     1.3957     1.7252    46.2508    20.4600
         5     1.3967     1.7257    46.9595    21.6309
         5     1.3982     1.7278    48.8391    25.6059
         5     1.3997     1.7283    50.7187    26.3146
         5     1.4002     1.7301    52.3518    27.4855
         5     1.4002     1.7310    55.8645    24.4350
         5     1.4016     1.7320    58.6993    24.9280
         5     1.4021     1.7329    59.4081    31.4912
         5     1.4031     1.7336    61.9656    32.6621
         5     1.4041     1.7341    64.5539    33.8330
         5     1.4051     1.7354    67.1422    35.2504
         5     1.4051     1.7364    70.1927    39.4718
         5     1.4066     1.7367    72.9967    39.7184
         5     1.4071     1.7384    76.0472    39.7184
         5     1.4076     1.7389    79.3443    41.5980
         5     1.4101     1.7403    82.8570    43.2619
         5     1.4105     1.7421    88.0336    41.3823
         5     1.4125     1.7430    90.8376    44.1863
         5     1.4135     1.7438    94.5969    48.1920
         5     1.4145     1.7444    98.1096    50.0716
         5     1.4155     1.7461   102.5775    52.4134
         5     1.4160     1.7461   107.2611    53.8308
         5     1.4164     1.7475   113.1465    50.0716
         5     1.4185     1.7487   115.9505    59.4697
         5     1.4185     1.7496   121.5893    61.5958
         5     1.4185     1.7511   126.2729    64.3998
         5     1.4200     1.7520   131.9118    66.9881
         5     1.4204     1.7535   138.5058    69.7921
         5     1.4224     1.7552   142.9429    71.2096
         5     1.4239     1.7552   148.8283    75.2153
         5     1.4244     1.7566   155.1450    77.5571
         5     1.4254     1.7575   161.0303    80.3919
         5     1.4259     1.7578   167.8401    84.3668
         5     1.4264     1.7588   175.3277    87.9104
         5     1.4284     1.7592   181.6753    91.2074
         5     1.4293     1.7606   189.6559    93.5492
         5     1.4309     1.7609   198.0987    98.4793
         5     1.4313     1.7645   204.9085   101.5298
         5     1.4313     1.7645   213.3513   105.9978
         5     1.4323     1.7654   222.2872   110.0035
         5     1.4333     1.7662   229.5591   113.3005
         5     1.4343     1.7678   239.1729   118.2307
