# Supplementary material for: Biaxial mechanical data of porcine atrioventricular valve leaflets
Source: Data Brief. 2018 Oct 3;21:358–63. doi: 10.1016/j.dib.2018.09.073 (PMC6197746; doi:10.1016/j.dib.2018.09.073)
Supplement: Supplementary file 2 — Supplementary material [file mmc2.zip › BiaxialData/MVPL_4.txt]

         1     1.1036     1.1100     0.2801    -1.2886
         1     1.1035     1.1128     0.0000     0.0000
         1     1.1044     1.1149     0.0000     0.0000
         1     1.1050     1.1153     0.4295    -0.4295
         1     1.1062     1.1174     0.0000    -0.4295
         1     1.1061     1.1180     0.0000     0.5603
         1     1.1064     1.1208     0.1307     0.9898
         1     1.1068     1.1231     0.1307     0.1307
         1     1.1065     1.1240     0.0000     0.8404
         1     1.1074     1.1245     0.4295     0.7097
         1     1.1074     1.1256     0.1307     1.5687
         1     1.1077     1.1274     0.0000     2.4091
         1     1.1086     1.1278     0.8404     1.4193
         1     1.1086     1.1278     0.4295     0.1307
         1     1.1086     1.1289     0.1307     0.9898
         1     1.1086     1.1300     0.0000     1.5687
         1     1.1086     1.1300     0.0000     1.5687
         1     1.1090     1.1305     0.0000     1.1392
         1     1.1091     1.1321     0.4295     0.7097
         1     1.1094     1.1316     0.1307     4.4074
         1     1.1094     1.1322     0.4295     2.9881
         1     1.1103     1.1332     0.1307     0.9898
         1     1.1104     1.1342     0.2801     1.6995
         1     1.1103     1.1343     0.0000     1.8489
         1     1.1107     1.1353     0.1307     1.4193
         1     1.1111     1.1354     0.2801     0.5603
         1     1.1112     1.1359     0.2801     3.2682
         1     1.1119     1.1375     0.8404     0.4295
         1     1.1124     1.1380     0.8404     0.8404
         1     1.1124     1.1385     0.7097     1.2699
         1     1.1132     1.1385     0.4295     1.6995
         1     1.1136     1.1396     0.7097     1.4193
         1     1.1141     1.1395     0.8404     2.1290
         1     1.1141     1.1401     0.1307     3.5483
         1     1.1145     1.1423     1.5501     0.2801
         1     1.1153     1.1433     0.2801     3.8471
         1     1.1161     1.1433     0.9898     1.6995
         1     1.1165     1.1433     0.9898     1.9983
         1     1.1173     1.1438     1.4193     1.5687
         1     1.1173     1.1449     1.2699     1.8489
         1     1.1177     1.1449     1.2699     2.1290
         1     1.1186     1.1450     0.8404     2.5585
         1     1.1190     1.1471     1.8489     3.2682
         1     1.1194     1.1471     0.8404     4.4074
         1     1.1206     1.1471     1.6995     1.9983
         1     1.1206     1.1471     1.5501     2.2784
         1     1.1210     1.1482     1.4193     2.1290
         1     1.1214     1.1482     1.1392     2.4091
         1     1.1222     1.1493     1.5501     2.9881
         1     1.1222     1.1493     1.8489     0.0000
         1     1.1230     1.1509     2.4091     0.1307
         1     1.1230     1.1520     1.8489     2.2784
         1     1.1238     1.1520     1.8489     2.9881
         1     1.1242     1.1526     2.1290     2.7079
         1     1.1246     1.1537     1.8489     2.7079
         1     1.1246     1.1537     1.8489     3.4176
         1     1.1257     1.1537     2.2784     2.1290
         1     1.1257     1.1564     2.2784     0.8404
         1     1.1265     1.1564     2.5585     2.5585
         1     1.1277     1.1554     2.6892     3.4176
         1     1.1277     1.1554     2.6892     3.4176
         1     1.1284     1.1565     2.6892     2.9881
         1     1.1284     1.1576     2.8387     2.7079
         1     1.1288     1.1571     2.9881     4.9863
         1     1.1292     1.1592     2.4091     7.6942
         1     1.1300     1.1603     2.4091     4.9863
         1     1.1300     1.1598     3.2682     3.6977
         1     1.1308     1.1609     3.5483     3.8471
         1     1.1308     1.1609     3.8284     3.8471
         1     1.1316     1.1615     4.4074     3.5483
         1     1.1319     1.1610     3.5483     5.4158
         1     1.1324     1.1631     4.6875    -1.2886
         1     1.1327     1.1638     4.6875     1.5687
         1     1.1332     1.1642     4.6875     3.6977
         1     1.1355     1.1653     4.9676     4.1273
         1     1.1357     1.1645     4.6875     4.6875
         1     1.1362     1.1645     4.6875     4.1273
         1     1.1364     1.1651     4.9676     6.2562
         1     1.1374     1.1666     5.1170     2.4091
         1     1.1383     1.1665     4.9676     4.6875
         1     1.1386     1.1666     5.5466     4.6875
         1     1.1385     1.1678     5.9761     4.9863
         1     1.1397     1.1689     5.6773     5.4158
         1     1.1397     1.1694     5.9761     5.2664
         1     1.1400     1.1695     6.6858     2.1290
         1     1.1405     1.1710     7.3954     1.9983
         1     1.1414     1.1715     6.6858     5.5466
         1     1.1418     1.1721     7.1153     6.1255
         1     1.1424     1.1717     6.9659     6.2562
         1     1.1427     1.1729     7.5262     6.2562
         1     1.1435     1.1729     7.2460     7.2647
         1     1.1435     1.1746     8.5346     2.7079
         1     1.1441     1.1748     7.9557     6.6858
         1     1.1463     1.1750     8.1051     7.5448
         1     1.1467     1.1756     8.6654     7.9744
         1     1.1471     1.1761     8.9642     7.9744
         1     1.1475     1.1756     8.9642     7.8250
         1     1.1478     1.1768     9.8046     4.8369
         1     1.1486     1.1780     9.8046     7.9744
         1     1.1488     1.1799     9.9540     8.8334
         1     1.1488     1.1799    10.5142     9.2630
         1     1.1499     1.1811    10.8130     8.8334
         1     1.1507     1.1817    11.0932     9.6738
         1     1.1510     1.1818    11.6534     9.9726
         1     1.1518     1.1829    11.9522     9.2630
         1     1.1524     1.1849    12.2323    10.8130
         1     1.1542     1.1846    12.7926    11.1118
         1     1.1546     1.1852    13.5023    11.3920
         1     1.1549     1.1869    14.0812    12.2510
         1     1.1556     1.1881    13.9318    12.6806
         1     1.1556     1.1886    14.9216    12.1016
         1     1.1564     1.1882    15.2204    13.1101
         1     1.1571     1.1911    15.7807    13.3902
         1     1.1575     1.1900    16.3596    13.6703
         1     1.1582     1.1912    17.4988    13.1101
         1     1.1593     1.1907    17.6295    15.0897
         1     1.1594     1.1918    18.3392    15.5192
         1     1.1620     1.1915    19.0488    16.2289
         1     1.1619     1.1939    19.6278    16.6584
         1     1.1624     1.1959    20.6176    16.9385
         1     1.1627     1.1950    21.9062    16.9385
         1     1.1633     1.1975    22.3357    18.5073
         1     1.1636     1.1976    23.0454    19.2356
         1     1.1640     1.1965    24.1846    20.6549
         1     1.1644     1.1971    24.8942    21.5140
         1     1.1657     1.1970    26.3136    19.9453
         1     1.1685     1.1991    27.7329    21.2152
         1     1.1696     1.2004    28.3118    23.6430
         1     1.1691     1.2004    29.7311    24.5020
         1     1.1698     1.2033    30.8703    25.4918
         1     1.1698     1.2044    31.7107    26.3509
         1     1.1707     1.2049    32.9993    27.6395
         1     1.1708     1.2064    34.1385    29.1896
         1     1.1717     1.2095    35.7072    30.1980
         1     1.1717     1.2100    36.6970    31.3372
         1     1.1734     1.2105    38.2658    32.9059
         1     1.1738     1.2110    39.8345    33.7650
         1     1.1746     1.2116    41.3846    35.1843
         1     1.1750     1.2121    43.2334    37.3133
         1     1.1750     1.2127    44.6527    38.6019
         1     1.1766     1.2166    46.3709    40.4508
         1     1.1770     1.2171    48.3691    42.0195
         1     1.1774     1.2187    50.3487    42.8786
         1     1.1778     1.2187    52.4777    44.7274
         1     1.1778     1.2193    54.3266    47.4354
         1     1.1799     1.2198    56.0447    49.2842
         1     1.1799     1.2208    58.6032    51.2825
         1     1.1799     1.2214    60.3027    55.9887
         1     1.1803     1.2236    63.0106    55.4097
         1     1.1807     1.2241    65.4384    57.9683
         1     1.1811     1.2241    68.4264    60.5455
         1     1.1815     1.2252    70.9850    62.6744
         1     1.1815     1.2252    73.3941    67.6608
         1     1.1815     1.2280    76.3821    68.0903
         1     1.1819     1.2285    78.8099    70.5181
         1     1.1823     1.2296    82.5077    73.7863
         1     1.1823     1.2318    85.6264    77.6334
         1     1.1844     1.2323    88.6145    80.0612
         1     1.1848     1.2329    92.7417    83.4788
         1     1.1848     1.2334    96.0099    86.8964
         1     1.1864     1.2340    98.7178    89.8844
         1     1.1876     1.2346   103.1252    93.8809
         1     1.1880     1.2373   106.9723    97.5787
         1     1.1884     1.2357   110.9502   101.2764
         1     1.1883     1.2379   115.2268   105.7024
         1     1.1887     1.2412   119.4848   110.1098
         1     1.1883     1.2418   123.6121   114.2371
         1     1.1887     1.2418   128.1689   119.0926
         1     1.1895     1.2423   133.5660   124.5085
         1     1.1899     1.2429   137.4131   128.6357
         1     1.1899     1.2434   141.8205   132.3335
         1     1.1903     1.2435   147.5165   138.0294
         1     1.1907     1.2440   152.4841   142.7356
         1     1.1906     1.2446   158.0307   148.5810
         1     1.1914     1.2468   163.8761   154.9866
         1     1.1913     1.2474   168.8437   160.4025
         1     1.1917     1.2480   175.5295   166.5280
         1     1.1925     1.2486   182.0846   173.3632
         1     1.1950     1.2491   187.6311   179.4887
         1     1.1957     1.2497   194.8772   186.7534
         1     1.1962     1.2502   201.9925   194.1675
         1     1.1966     1.2507   208.3981   201.0027
         1     1.1969     1.2508   216.2231   209.2572
         1     1.1984     1.2564   224.1788   218.2400
         1     1.1984     1.2570   231.8730   226.3638
         2     1.0887     1.1298     0.0000    -1.7181
         2     1.0895     1.1347     0.0000     1.2699
         2     1.0899     1.1413     0.4295    -0.8591
         2     1.0905     1.1471     0.2801    -1.2886
         2     1.0905     1.1471     0.0000     1.1392
         2     1.0905     1.1482     0.1307     0.9898
         2     1.0914     1.1487     0.2801     0.9898
         2     1.0921     1.1499     0.2801    -0.2988
         2     1.0914     1.1531     0.1307     0.5603
         2     1.0914     1.1531     0.1307     1.2699
         2     1.0921     1.1538     0.0000     1.2699
         2     1.0930     1.1543     0.0000    -0.1494
         2     1.0937     1.1565     0.4295     0.4295
         2     1.0942     1.1569     0.2801     1.8489
         2     1.0942     1.1569     0.4295     1.6995
         2     1.0942     1.1575     0.0000     1.5687
         2     1.0943     1.1596     0.0000     1.8489
         2     1.0948     1.1596     0.5603     1.1392
         2     1.0950     1.1624     0.1307     2.8387
         2     1.0950     1.1624     0.2801     1.2699
         2     1.0960     1.1623     0.0000     2.1290
         2     1.0964     1.1622     0.5603     1.8489
         2     1.0964     1.1622     0.4295     1.8489
         2     1.0973     1.1627     0.4295     1.9983
         2     1.0972     1.1633     0.4295     3.4176
         2     1.0981     1.1665     0.7097     1.2699
         2     1.0989     1.1670     0.2801     2.8387
         2     1.0989     1.1670     0.5603     2.1290
         2     1.0997     1.1676     0.2801     2.8387
         2     1.1002     1.1681     0.7097     2.2784
         2     1.1002     1.1681     0.5603     3.1375
         2     1.1010     1.1686     0.5603     1.2699
         2     1.1015     1.1690     0.5603     1.5687
         2     1.1015     1.1690     1.4193     1.6995
         2     1.1022     1.1718     0.7097     3.1375
         2     1.1026     1.1718     0.5603     2.7079
         2     1.1026     1.1718     0.7097     2.4091
         2     1.1031     1.1717     0.5603     3.2682
         2     1.1036     1.1722     0.4295     5.8267
         2     1.1036     1.1722     0.1307     1.5687
         2     1.1048     1.1727     1.4193     1.6995
         2     1.1059     1.1739     1.5501     3.1375
         2     1.1059     1.1739     0.8404     3.5483
         2     1.1076     1.1766     0.8404     3.5483
         2     1.1080     1.1761     1.5501     2.8387
         2     1.1080     1.1761     1.4193     3.2682
         2     1.1089     1.1776     0.8404     8.6840
         2     1.1093     1.1776     0.4295     7.1153
         2     1.1093     1.1776     1.8489     2.7079
         2     1.1100     1.1804     1.5501     3.9778
         2     1.1105     1.1803     1.5501     3.6977
         2     1.1105     1.1803     1.8489     3.9778
         2     1.1109     1.1808     1.4193     5.1170
         2     1.1117     1.1819     2.1290     1.5687
         2     1.1117     1.1819     1.4193     6.9659
         2     1.1129     1.1830     1.8489     5.4158
         2     1.1129     1.1830     2.2784     4.2767
         2     1.1129     1.1830     2.2784     4.2767
         2     1.1141     1.1846     2.4091     4.5568
         2     1.1150     1.1840     1.8489     4.8369
         2     1.1150     1.1840     2.9881     2.7079
         2     1.1154     1.1845     2.2784     6.1255
         2     1.1158     1.1845     2.4091     5.4158
         2     1.1158     1.1845     2.6892     4.8369
         2     1.1166     1.1889     2.6892     5.4158
         2     1.1166     1.1889     3.1188     5.2664
         2     1.1166     1.1889     3.5483     5.2664
         2     1.1198     1.1900     3.9778     2.4091
         2     1.1210     1.1905     3.9778     4.8369
         2     1.1210     1.1905     3.9778     5.1170
         2     1.1214     1.1922     3.8284     5.6960
         2     1.1218     1.1927     3.9778     5.9761
         2     1.1218     1.1927     4.2580     5.9761
         2     1.1226     1.1954     4.1273     6.6858
         2     1.1230     1.1933     4.2580     6.2562
         2     1.1230     1.1933     4.6875     6.8352
         2     1.1234     1.1938     4.8369     6.6858
         2     1.1246     1.1965     4.8369     7.1153
         2     1.1246     1.1965     5.1170     7.2647
         2     1.1258     1.1971     5.5466     5.9761
         2     1.1270     1.1971     5.8267     4.5568
         2     1.1270     1.1971     5.8267     5.5466
         2     1.1278     1.1993     5.9761     7.6942
         2     1.1283     1.2003     5.3972     8.2545
         2     1.1283     1.2003     6.1068     8.6840
         2     1.1299     1.2030     6.3870     8.6840
         2     1.1307     1.2025     6.2562     7.2647
         2     1.1307     1.2025     7.1153     7.5448
         2     1.1311     1.2030     6.8165     9.1136
         2     1.1330     1.2042     7.5262     9.6738
         2     1.1330     1.2042     7.3954     9.9726
         2     1.1343     1.2063     7.5262    10.1034
         2     1.1342     1.2091     8.2358     9.6738
         2     1.1342     1.2091     8.1051    11.6721
         2     1.1346     1.2091     8.6654    12.1016
         2     1.1354     1.2102     9.0949    12.1016
         2     1.1354     1.2102     9.2443    12.5312
         2     1.1359     1.2113     9.6738    12.3818
         2     1.1366     1.2112     9.8046    11.8215
         2     1.1366     1.2112    10.9437    10.4022
         2     1.1383     1.2134    11.0932    13.8198
         2     1.1387     1.2151    11.2239    13.9505
         2     1.1387     1.2151    11.5227    14.5294
         2     1.1406     1.2156    11.9522    14.9589
         2     1.1410     1.2162    12.5125    15.2391
         2     1.1410     1.2162    13.0727    16.3783
         2     1.1414     1.2173    13.3715    17.2373
         2     1.1422     1.2195    14.3613    17.3681
         2     1.1422     1.2195    14.3613    18.0777
         2     1.1426     1.2200    14.9216    18.8061
         2     1.1430     1.2205    15.9301    19.3663
         2     1.1430     1.2205    16.0608    19.9453
         2     1.1426     1.2216    16.7891    20.9351
         2     1.1439     1.2243    17.9097    21.6447
         2     1.1439     1.2243    18.2085    22.6532
         2     1.1458     1.2276    18.9181    23.7924
         2     1.1462     1.2276    20.1880    24.6328
         2     1.1462     1.2276    20.6176    25.4918
         2     1.1470     1.2293    21.7568    26.9112
         2     1.1470     1.2298    22.6158    27.6395
         2     1.1470     1.2298    23.3255    29.1896
         2     1.1474     1.2309    24.0352    30.1980
         2     1.1473     1.2331    25.4545    31.6174
         2     1.1473     1.2331    26.3136    32.7565
         2     1.1481     1.2348    27.0232    34.6054
         2     1.1481     1.2353    28.7227    35.3151
         2     1.1481     1.2353    29.1522    40.1707
         2     1.1514     1.2381    31.1505    40.4508
         2     1.1518     1.2391    32.4204    40.1707
         2     1.1518     1.2391    33.5596    41.8701
         2     1.1521     1.2414    34.8482    44.0178
         2     1.1525     1.2420    36.1181    45.4371
         2     1.1525     1.2420    37.8362    46.8564
         2     1.1529     1.2430    39.4050    48.8547
         2     1.1529     1.2447    41.3846    51.0024
         2     1.1529     1.2447    42.8039    53.1313
         2     1.1533     1.2452    44.2419    55.1296
         2     1.1536     1.2475    46.2215    57.9683
         2     1.1536     1.2475    48.2197    60.2466
         2     1.1541     1.2507    50.3487    62.5250
         2     1.1545     1.2513    52.0668    65.2330
         2     1.1545     1.2513    53.9157    68.0903
         2     1.1573     1.2523    56.7544    71.2277
         2     1.1578     1.2529    59.0327    74.0664
         2     1.1578     1.2529    61.3111    76.7743
         2     1.1601     1.2556    64.1498    80.1919
         2     1.1606     1.2594    66.7083    83.4788
         2     1.1606     1.2594    68.5572    86.3174
         2     1.1593     1.2606    71.5452    90.0338
         2     1.1590     1.2611    74.5333    93.7315
         2     1.1590     1.2611    77.2412    97.7281
         2     1.1597     1.2617    80.3600   101.8553
         2     1.1597     1.2628    84.2071   106.4121
         2     1.1597     1.2628    86.6349   109.8297
         2     1.1601     1.2678    90.0338   114.6666
         2     1.1601     1.2678    93.7315   119.9517
         2     1.1601     1.2678    97.2985   124.0790
         2     1.1605     1.2695   101.2764   128.7665
         2     1.1626     1.2694   105.1235   134.4811
         2     1.1626     1.2694   108.8212   139.1686
         2     1.1641     1.2711   113.3780   145.1634
         2     1.1644     1.2695   117.2064   150.9901
         2     1.1644     1.2695   121.4831   156.1258
         2     1.1654     1.2730   126.3200   162.8303
         2     1.1662     1.2736   131.5864   169.3667
         2     1.1662     1.2736   135.9938   175.7910
         2     1.1669     1.2737   141.2603   183.0557
         2     1.1690     1.2740   146.8068   191.0301
         2     1.1690     1.2740   152.0546   197.7158
         2     1.1698     1.2751   158.1801   205.9890
         2     1.1703     1.2778   164.5858   215.1026
         2     1.1703     1.2778   170.4125   222.7968
         2     1.1706     1.2812   177.8079   232.4893
         3     1.1098     1.0705     0.1307    -0.4295
         3     1.1105     1.0743     0.0000    -1.0085
         3     1.1110     1.0754     0.1307    -0.7097
         3     1.1113     1.0754     0.2801    -0.2988
         3     1.1130     1.0803     0.0000    -1.0085
         3     1.1130     1.0803     0.0000    -0.2988
         3     1.1130     1.0819     0.0000     0.0000
         3     1.1130     1.0830     0.0000    -0.2988
         3     1.1133     1.0853     0.0000     0.8404
         3     1.1146     1.0863     0.5603    -0.2988
         3     1.1149     1.0874     0.2801     0.4295
         3     1.1154     1.0884     0.5603    -0.1494
         3     1.1158     1.0890     0.4295     0.2801
         3     1.1162     1.0895     0.0000     0.8404
         3     1.1162     1.0890     0.2801     2.5585
         3     1.1166     1.0901     0.7097    -1.1392
         3     1.1170     1.0912     0.4295     1.1392
         3     1.1170     1.0928     0.1307    -0.2988
         3     1.1173     1.0934     0.1307    -0.1494
         3     1.1178     1.0939     0.1307     0.4295
         3     1.1173     1.0945     0.1307     0.4295
         3     1.1178     1.0950     0.2801    -0.1494
         3     1.1182     1.0967     0.0000     2.8387
         3     1.1186     1.0972     0.4295     0.4295
         3     1.1186     1.0983     0.1307     0.1307
         3     1.1186     1.0989     0.0000     0.7097
         3     1.1190     1.0994     0.5603    -0.1494
         3     1.1194     1.0999     0.5603     0.7097
         3     1.1198     1.1010     0.5603     0.1307
         3     1.1198     1.1015     0.5603     0.5603
         3     1.1202     1.1021     0.8404    -0.5789
         3     1.1210     1.1026     0.4295    -0.5789
         3     1.1215     1.1031     1.1392    -0.1494
         3     1.1214     1.1026     0.8404     0.5603
         3     1.1219     1.1053     0.5603     0.9898
         3     1.1223     1.1052     0.9898     0.9898
         3     1.1231     1.1063     0.9898     0.7097
         3     1.1234     1.1070     0.7097    -0.7097
         3     1.1239     1.1069     0.7097     3.8471
         3     1.1247     1.1080     0.4295     0.8404
         3     1.1252     1.1090     0.4295     1.5687
         3     1.1251     1.1102     0.7097     1.1392
         3     1.1259     1.1102     0.9898     1.4193
         3     1.1260     1.1112     0.8404     0.8404
         3     1.1268     1.1118     0.8404     0.8404
         3     1.1279     1.1126     1.6995    -0.4295
         3     1.1282     1.1126     0.9898     4.1273
         3     1.1283     1.1131     0.8404     1.8489
         3     1.1290     1.1137     1.1392     1.8489
         3     1.1299     1.1147     1.4193     0.9898
         3     1.1299     1.1158     1.5501     0.8404
         3     1.1298     1.1164     0.8404     1.6995
         3     1.1309     1.1172     0.9898     4.2767
         3     1.1309     1.1172     0.5603     7.1153
         3     1.1313     1.1177     2.1290     0.5603
         3     1.1320     1.1184     1.8489     1.4193
         3     1.1326     1.1187     1.6995     1.5687
         3     1.1326     1.1203     1.6995     1.6995
         3     1.1336     1.1207     1.6995     1.8489
         3     1.1343     1.1204     2.1290     1.4193
         3     1.1353     1.1201     1.5501     3.5483
         3     1.1353     1.1207     1.4193     4.1273
         3     1.1359     1.1216     1.8489     2.1290
         3     1.1361     1.1217     1.9796     2.1290
         3     1.1369     1.1233     1.9796     2.4091
         3     1.1375     1.1232     2.2784     2.1290
         3     1.1390     1.1239     2.2784     1.8489
         3     1.1390     1.1245     1.4193     1.4193
         3     1.1394     1.1250     3.1188    -1.5687
         3     1.1401     1.1258     2.2784     5.2664
         3     1.1404     1.1254     2.5585     2.2784
         3     1.1410     1.1274     2.2784     2.4091
         3     1.1417     1.1275     2.9881     2.5585
         3     1.1422     1.1274     2.5585     2.8387
         3     1.1428     1.1281     2.8387     3.4176
         3     1.1435     1.1289     2.2784     3.6977
         3     1.1444     1.1279     4.5381    -1.1392
         3     1.1450     1.1293     3.8284     2.1290
         3     1.1453     1.1295     3.6977     2.5585
         3     1.1460     1.1297     3.9778     2.4091
         3     1.1460     1.1296     4.2580     2.5585
         3     1.1470     1.1306     4.2580     3.8471
         3     1.1471     1.1308     3.6977     2.7079
         3     1.1474     1.1311     4.8369    -1.7181
         3     1.1488     1.1313     4.4074     2.4091
         3     1.1495     1.1327     4.6875     2.5585
         3     1.1502     1.1334     4.8369     3.1375
         3     1.1511     1.1344     4.8369     3.5483
         3     1.1514     1.1334     4.8369     3.5483
         3     1.1516     1.1346     4.9676     1.4193
         3     1.1532     1.1348     5.9761     2.2784
         3     1.1541     1.1353     5.8267     3.4176
         3     1.1540     1.1358     5.8267     3.9778
         3     1.1542     1.1360     5.8267     3.8471
         3     1.1552     1.1365     6.2562     3.8471
         3     1.1561     1.1369     6.3870     3.1375
         3     1.1569     1.1373     7.1153     0.7097
         3     1.1581     1.1400     6.6858     3.1375
         3     1.1586     1.1404     7.1153     4.2767
         3     1.1594     1.1406     7.5262     4.9863
         3     1.1595     1.1407     7.3954     4.5568
         3     1.1597     1.1416     8.1051     4.6875
         3     1.1601     1.1406     8.3852     2.1290
         3     1.1613     1.1433     8.8148     2.2784
         3     1.1617     1.1445     8.6654     5.1170
         3     1.1629     1.1419     8.9642     5.4158
         3     1.1630     1.1428     9.2443     5.8267
         3     1.1632     1.1437     9.3750     5.5466
         3     1.1642     1.1434     9.8046     4.8369
         3     1.1644     1.1437    10.2341     5.2664
         3     1.1651     1.1455    10.5142     5.4158
         3     1.1667     1.1462    10.8130     6.8352
         3     1.1684     1.1475    10.8130     7.3954
         3     1.1682     1.1472    11.5227     7.3954
         3     1.1690     1.1483    11.5227     6.8352
         3     1.1688     1.1479    12.6619     5.5466
         3     1.1699     1.1504    13.2221     6.2562
         3     1.1700     1.1506    13.2221     7.6942
         3     1.1707     1.1514    13.8011     8.4039
         3     1.1712     1.1512    13.9318     8.4039
         3     1.1718     1.1493    14.2119     8.6840
         3     1.1726     1.1511    15.3511     6.4056
         3     1.1725     1.1535    15.6499     9.1136
         3     1.1751     1.1540    15.9301    10.4022
         3     1.1760     1.1545    16.3596    10.4022
         3     1.1758     1.1547    17.0693    10.2528
         3     1.1765     1.1550    17.3494    10.8130
         3     1.1762     1.1551    18.9181     8.5346
         3     1.1770     1.1553    19.3477    11.2426
         3     1.1781     1.1588    19.9079    11.8215
         3     1.1786     1.1587    20.7670    12.1016
         3     1.1787     1.1595    21.1965    12.9607
         3     1.1793     1.1594    22.3357    12.3818
         3     1.1800     1.1613    23.3255    12.2510
         3     1.1816     1.1614    23.7550    13.6703
         3     1.1821     1.1640    24.4647    15.2391
         3     1.1828     1.1641    25.3238    15.7993
         3     1.1845     1.1641    26.7431    15.7993
         3     1.1850     1.1645    27.4527    16.8078
         3     1.1863     1.1663    28.8721    15.2391
         3     1.1865     1.1665    29.7311    18.2271
         3     1.1874     1.1686    31.0011    18.6567
         3     1.1879     1.1713    32.0095    19.3663
         3     1.1880     1.1701    33.2795    19.7959
         3     1.1893     1.1721    34.5681    20.9351
         3     1.1894     1.1730    35.9874    21.9248
         3     1.1897     1.1725    37.2573    22.2237
         3     1.1917     1.1734    38.9754    23.7924
         3     1.1918     1.1742    39.9652    24.5020
         3     1.1936     1.1788    41.8141    24.5020
         3     1.1936     1.1787    43.8123    25.4918
         3     1.1939     1.1799    44.8021    27.4901
         3     1.1944     1.1804    46.5203    28.9094
         3     1.1942     1.1777    48.0703    29.6191
         3     1.1944     1.1806    49.9192    31.1878
         3     1.1956     1.1826    52.4777    31.3372
         3     1.1951     1.1834    54.4760    33.8957
         3     1.1953     1.1842    56.1754    35.1843
         3     1.1973     1.1864    58.4538    36.6037
         3     1.1972     1.1870    60.6015    37.8923
         3     1.1976     1.1876    62.7305    39.3116
         3     1.1997     1.1871    65.2890    41.1604
         3     1.1998     1.1885    68.1276    42.2996
         3     1.2008     1.1884    70.2753    44.2979
         3     1.2005     1.1908    73.2634    46.5763
         3     1.2008     1.1920    75.6725    47.9956
         3     1.2008     1.1926    78.8099    48.8547
         3     1.2011     1.1937    81.4992    52.5524
         3     1.2016     1.1942    85.0662    54.7001
         3     1.2025     1.1955    88.0542    56.9785
         3     1.2047     1.1984    91.4718    59.5370
         3     1.2056     1.1998    94.4599    61.9648
         3     1.2011     1.2063    97.2985    63.6642
         3     1.2016     1.2064   101.2764    66.0920
         3     1.2021     1.2068   105.4036    69.2295
         3     1.2030     1.2074   108.9519    71.7880
         3     1.2033     1.2082   112.9485    74.7761
         3     1.2035     1.2082   117.6360    80.9016
         3     1.2038     1.2081   121.2030    81.3311
         3     1.2048     1.2097   125.8905    84.4686
         3     1.2080     1.2104   130.7274    88.3157
         3     1.2081     1.2135   134.8546    91.3037
         3     1.2089     1.2136   139.8223    95.4310
         3     1.2088     1.2142   145.2381    99.4275
         3     1.2090     1.2146   149.7949   102.9945
         3     1.2100     1.2149   155.4722   106.9723
         3     1.2109     1.2148   160.8881   111.6785
         3     1.2113     1.2159   166.0051   115.0961
         3     1.2117     1.2159   172.5415   119.8023
         3     1.2124     1.2182   178.7977   124.9193
         3     1.2128     1.2192   184.4937   129.4948
         3     1.2128     1.2198   191.3289   135.0414
         3     1.2134     1.2200   198.4442   140.8868
         3     1.2134     1.2206   204.9805   145.8731
         3     1.2133     1.2212   212.6561   151.9986
         3     1.2145     1.2236   220.6305   158.5536
         3     1.2173     1.2236   227.7458   164.3803
         3     1.2177     1.2252   236.5605   172.0746
         4     1.0709     1.1699     0.2801    -1.0085
         4     1.0702     1.1795     0.0000    -0.1494
         4     1.0702     1.1795     0.1307    -1.0085
         4     1.0712     1.1816     0.0000     1.5687
         4     1.0715     1.1844     0.0000     1.8489
         4     1.0719     1.1860     0.0000    -1.4380
         4     1.0720     1.1843     0.0000     1.1392
         4     1.0721     1.1870     0.0000     2.7079
         4     1.0724     1.1893     0.0000     0.8404
         4     1.0728     1.1903     0.2801     0.7097
         4     1.0725     1.1913     0.1307     2.2784
         4     1.0725     1.1913     0.0000     2.5585
         4     1.0728     1.1941     0.0000     2.7079
         4     1.0740     1.1953     0.7097    -1.0085
         4     1.0744     1.1959     0.1307     1.9983
         4     1.0744     1.1959     0.0000     2.8387
         4     1.0744     1.1964     0.1307     3.1375
         4     1.0749     1.1963     0.0000     3.1375
         4     1.0750     1.1963     0.0000     3.2682
         4     1.0758     1.1973     0.2801     3.1375
         4     1.0758     1.1979     0.1307     2.5585
         4     1.0762     1.1995     0.5603     2.4091
         4     1.0767     1.2000     0.7097     3.2682
         4     1.0771     1.2005     0.5603     3.4176
         4     1.0771     1.2011     0.2801     3.6977
         4     1.0771     1.2011     0.1307     3.5483
         4     1.0780     1.2015     1.6995    -0.5789
         4     1.0783     1.2044     0.0000     7.8250
         4     1.0791     1.2043     0.4295     4.5568
         4     1.0796     1.2054     0.5603     4.2767
         4     1.0804     1.2058     0.8404     3.6977
         4     1.0804     1.2058     0.8404     3.8471
         4     1.0812     1.2069     1.1392     3.9778
         4     1.0813     1.2075     0.8404     2.5585
         4     1.0820     1.2107     0.9898     4.1273
         4     1.0825     1.2085     1.1392     4.4074
         4     1.0828     1.2085     0.5603     4.8369
         4     1.0833     1.2101     1.1392     4.2767
         4     1.0834     1.2106     0.1307    10.1034
         4     1.0842     1.2112     0.4295     6.5550
         4     1.0841     1.2134     0.8404     5.8267
         4     1.0861     1.2135     0.8404     5.6960
         4     1.0865     1.2145     0.8404     5.6960
         4     1.0869     1.2150     0.8404     5.8267
         4     1.0869     1.2150     1.2699     3.9778
         4     1.0874     1.2155     1.9796     3.6977
         4     1.0889     1.2168     1.8489     6.1255
         4     1.0897     1.2173     1.2699     6.8352
         4     1.0897     1.2194     1.9796     6.4056
         4     1.0905     1.2200     1.5501     6.5550
         4     1.0905     1.2205     1.6995     8.2545
         4     1.0909     1.2211     0.1307    12.2510
         4     1.0913     1.2216     0.9898     9.6738
         4     1.0920     1.2222     2.1290     6.9659
         4     1.0925     1.2227     1.5501     7.6942
         4     1.0929     1.2232     1.8489     7.8250
         4     1.0938     1.2264     2.4091     7.5448
         4     1.0941     1.2270     2.1290    11.8215
         4     1.0950     1.2269     1.8489    11.8215
         4     1.0954     1.2280     2.5585     7.8250
         4     1.0958     1.2285     2.6892     8.5346
         4     1.0963     1.2296     2.8387     8.5346
         4     1.0963     1.2296     3.2682     8.9642
         4     1.0966     1.2302     3.6977     8.8334
         4     1.0974     1.2296     4.2580     6.8352
         4     1.0978     1.2307     3.5483     9.3937
         4     1.0979     1.2329     3.6977    10.2528
         4     1.0983     1.2317     3.9778    10.8130
         4     1.0986     1.2323     4.4074    10.4022
         4     1.0983     1.2323     4.8369     9.9726
         4     1.0991     1.2334     4.4074    11.2426
         4     1.1006     1.2355     4.9676    11.8215
         4     1.1007     1.2360     5.2664    12.1016
         4     1.1006     1.2366     4.8369    12.8113
         4     1.1022     1.2372     5.2664    12.6806
         4     1.1015     1.2376     5.5466    12.9607
         4     1.1034     1.2384     5.9761    13.3902
         4     1.1031     1.2410     6.1068    14.0999
         4     1.1035     1.2410     5.9761    14.9589
         4     1.1042     1.2432     6.2562    15.3885
         4     1.1057     1.2439     7.2460    15.3885
         4     1.1057     1.2439     6.5364    19.3663
         4     1.1057     1.2450     7.3954    16.6584
         4     1.1057     1.2456     7.9557    16.6584
         4     1.1057     1.2461     7.9557    18.0777
         4     1.1060     1.2467     8.1051    18.8061
         4     1.1063     1.2489     8.8148    18.0777
         4     1.1081     1.2499     9.0949    20.2254
         4     1.1082     1.2520     9.2443    20.5055
         4     1.1086     1.2525     9.6738    21.5140
         4     1.1086     1.2531    10.3835    22.2237
         4     1.1086     1.2553    10.5142    23.2134
         4     1.1085     1.2564    11.0932    22.9333
         4     1.1089     1.2564    11.8028    24.6328
         4     1.1081     1.2585    11.9522    25.9214
         4     1.1088     1.2592    12.6619    27.2100
         4     1.1085     1.2596    13.2221    27.9196
         4     1.1076     1.2596    13.6517    27.4901
         4     1.1081     1.2601    15.2204    27.2100
         4     1.1088     1.2612    15.3511    31.3372
         4     1.1088     1.2618    15.7807    32.7565
         4     1.1088     1.2646    16.2102    34.1759
         4     1.1089     1.2667    16.6397    35.4645
         4     1.1097     1.2673    17.2000    36.6037
         4     1.1097     1.2684    18.6380    36.6037
         4     1.1131     1.2681    19.0488    39.5917
         4     1.1126     1.2687    19.6278    41.3099
         4     1.1114     1.2687    20.7670    42.5798
         4     1.1118     1.2699    21.6260    44.5780
         4     1.1134     1.2725    22.3357    46.4269
         4     1.1141     1.2732    23.4749    48.5746
         4     1.1132     1.2738    24.7448    50.8530
         4     1.1132     1.2744    25.4545    52.8512
         4     1.1149     1.2743    26.8738    54.4199
         4     1.1136     1.2754    28.0130    57.1279
         4     1.1136     1.2754    29.0215    59.4063
         4     1.1136     1.2766    30.2914    62.1142
         4     1.1140     1.2810    31.5800    64.5233
         4     1.1144     1.2815    32.9993    67.2312
         4     1.1144     1.2820    34.1385    69.7897
         4     1.1144     1.2831    35.5578    73.0766
         4     1.1165     1.2830    37.1266    75.7845
         4     1.1166     1.2841    38.9754    79.0527
         4     1.1169     1.2847    40.6749    83.0492
         4     1.1173     1.2852    42.5237    85.6078
         4     1.1168     1.2875    44.2419    88.7452
         4     1.1169     1.2891    46.0907    92.8725
         4     1.1172     1.2891    47.7902    96.4395
         4     1.1184     1.2919    49.7885   100.5667
         4     1.1184     1.2919    52.1976   105.1235
         4     1.1187     1.2903    54.3266   109.1200
         4     1.1188     1.2909    56.3248   113.5274
         4     1.1188     1.2942    58.8833   118.6631
         4     1.1187     1.2964    61.0123   122.6410
         4     1.1191     1.2975    63.8697   127.3471
         4     1.1194     1.2981    66.7083   132.6136
         4     1.1198     1.2992    68.8373   137.1704
         4     1.1215     1.2997    71.8254   143.0158
         4     1.1215     1.2991    74.9628   149.0105
         4     1.1223     1.2997    77.9509   154.8372
         4     1.1223     1.3008    81.0696   161.2616
         4     1.1223     1.3013    84.9168   168.3769
         4     1.1226     1.3014    87.9048   174.0728
         4     1.1225     1.3036    91.0423   181.6177
         4     1.1234     1.3041    95.1695   189.3119
         4     1.1237     1.3047    98.7178   196.5766
         4     1.1241     1.3059   103.4054   204.8498
         4     1.1248     1.3059   108.1115   213.6832
         4     1.1256     1.3065   112.2388   221.9377
         4     1.1255     1.3071   117.2064   231.4808
         5     1.1238     1.0132     0.1307    -1.1392
         5     1.1259     1.0213     0.0000    -1.1392
         5     1.1258     1.0218     0.0000    -1.5687
         5     1.1254     1.0224     0.1307     0.0000
         5     1.1262     1.0235     0.1307    -1.4380
         5     1.1270     1.0262     0.1307    -1.2886
         5     1.1270     1.0273     0.1307    -0.8591
         5     1.1270     1.0273     0.0000    -0.5789
         5     1.1270     1.0290     0.0000    -0.7097
         5     1.1290     1.0316     0.0000    -0.8591
         5     1.1290     1.0338     0.0000    -0.5789
         5     1.1290     1.0349     0.2801    -0.5789
         5     1.1290     1.0355     0.0000    -0.4295
         5     1.1302     1.0377     0.7097     0.9898
         5     1.1302     1.0382     0.5603    -1.7181
         5     1.1306     1.0387     0.1307    -0.8591
         5     1.1306     1.0398     0.1307    -0.7097
         5     1.1310     1.0421     0.4295    -0.8591
         5     1.1314     1.0420     0.1307    -0.8591
         5     1.1323     1.0436     0.0000     0.1307
         5     1.1327     1.0452     0.0000     0.0000
         5     1.1332     1.0451     0.5603    -0.8591
         5     1.1335     1.0457     0.5603    -0.5789
         5     1.1339     1.0468     0.4295    -0.1494
         5     1.1339     1.0474     0.2801    -0.1494
         5     1.1343     1.0479     0.5603     0.0000
         5     1.1348     1.0484     0.1307     0.4295
         5     1.1368     1.0505     0.5603     0.2801
         5     1.1368     1.0516     0.8404    -0.2988
         5     1.1372     1.0516     0.7097    -0.2988
         5     1.1380     1.0527     0.5603     0.1307
         5     1.1389     1.0537     0.8404     0.0000
         5     1.1393     1.0543     0.5603     0.2801
         5     1.1393     1.0547     0.4295     0.1307
         5     1.1401     1.0558     0.1307     2.2784
         5     1.1405     1.0569     0.2801     0.5603
         5     1.1409     1.0575     0.7097     0.0000
         5     1.1413     1.0575     0.9898    -0.4295
         5     1.1418     1.0591     0.9898    -0.2988
         5     1.1422     1.0585     1.4193    -0.4295
         5     1.1422     1.0596     0.5603    -1.0085
         5     1.1426     1.0601     0.7097     5.2664
         5     1.1434     1.0612     1.1392     0.7097
         5     1.1439     1.0622     0.8404     0.2801
         5     1.1438     1.0628     1.1392     0.2801
         5     1.1447     1.0633     1.2699     0.2801
         5     1.1447     1.0639     1.8489    -0.2988
         5     1.1451     1.0660     1.4193     0.1307
         5     1.1451     1.0660     0.8404     0.7097
         5     1.1464     1.0659     1.4193     3.5483
         5     1.1464     1.0665     1.2699     0.8404
         5     1.1473     1.0675     0.7097     2.2784
         5     1.1476     1.0681     1.1392     1.1392
         5     1.1489     1.0685     1.6995     0.1307
         5     1.1497     1.0696     1.6995     0.2801
         5     1.1492     1.0702     2.1290     1.2699
         5     1.1503     1.0711     1.4193     5.4158
         5     1.1506     1.0723     1.5501     2.7079
         5     1.1515     1.0716     1.8489    -1.5687
         5     1.1519     1.0732     2.2784     0.2801
         5     1.1528     1.0743     2.6892     0.5603
         5     1.1531     1.0743     2.1290     1.1392
         5     1.1539     1.0754     1.9796     1.2699
         5     1.1543     1.0760     2.6892     1.4193
         5     1.1547     1.0754     2.1290    -0.4295
         5     1.1553     1.0747     1.9796    -1.2886
         5     1.1562     1.0757     2.9881    -0.2988
         5     1.1569     1.0763     2.8387     1.6995
         5     1.1573     1.0768     2.5585     1.1392
         5     1.1583     1.0778     2.9881     1.4193
         5     1.1599     1.0789     2.6892     0.9898
         5     1.1599     1.0795     2.8387     0.0000
         5     1.1615     1.0806     4.1273     0.9898
         5     1.1618     1.0806     3.8284    -0.8591
         5     1.1622     1.0811     4.1273     0.4295
         5     1.1627     1.0827     4.1273     1.2699
         5     1.1626     1.0822     3.9778     1.2699
         5     1.1636     1.0832     4.2580     1.4193
         5     1.1639     1.0843     4.4074     1.1392
         5     1.1643     1.0844     4.5381     1.9983
         5     1.1648     1.0848     4.5381     0.5603
         5     1.1653     1.0858     4.8369     1.8489
         5     1.1657     1.0869     5.1170     1.1392
         5     1.1675     1.0856     4.9676     1.5687
         5     1.1678     1.0857     5.1170     1.6995
         5     1.1684     1.0861     5.3972     1.8489
         5     1.1684     1.0871     5.5466     1.8489
         5     1.1700     1.0872     5.8267     3.5483
         5     1.1700     1.0878     6.1068     0.9898
         5     1.1704     1.0889     6.1068     2.1290
         5     1.1708     1.0883     6.2562     2.4091
         5     1.1715     1.0889     6.6858     2.1290
         5     1.1721     1.0904     6.6858     2.5585
         5     1.1721     1.0904     6.6858     2.2784
         5     1.1728     1.0910     7.1153     3.6977
         5     1.1738     1.0929     8.2358    -0.4295
         5     1.1746     1.0929     7.3954     1.5687
         5     1.1749     1.0929     7.5262     2.7079
         5     1.1761     1.0915     7.6756     3.1375
         5     1.1773     1.0921     7.8250     3.2682
         5     1.1773     1.0931     8.2358     2.9881
         5     1.1775     1.0938     8.8148     1.6995
         5     1.1784     1.0943     9.0949     1.4193
         5     1.1789     1.0953     9.2443     2.2784
         5     1.1793     1.0959     9.6738     2.8387
         5     1.1802     1.0964     9.6738     3.2682
         5     1.1800     1.0965    10.1034     3.6977
         5     1.1810     1.0963    10.3835     3.6977
         5     1.1809     1.0981    10.3835     1.8489
         5     1.1816     1.0987    11.9522    -1.2886
         5     1.1820     1.0982    11.5227     4.6875
         5     1.1836     1.1000    11.8028     4.1273
         5     1.1854     1.0980    11.9522     4.6875
         5     1.1859     1.0990    12.5125     4.5568
         5     1.1860     1.0998    12.7926     4.5568
         5     1.1868     1.1009    13.6517     2.4091
         5     1.1869     1.1009    13.8011     4.1273
         5     1.1872     1.1009    14.3613     4.5568
         5     1.1876     1.1015    14.5107     5.6960
         5     1.1884     1.1031    14.9216     5.5466
         5     1.1894     1.1045    15.5005     5.4158
         5     1.1893     1.1047    15.9301     5.1170
         5     1.1905     1.1052    17.4988     1.8489
         5     1.1932     1.1047    17.2000     4.8369
         5     1.1933     1.1031    17.9097     6.2562
         5     1.1940     1.1059    18.6380     6.9659
         5     1.1940     1.1054    19.0488     6.5550
         5     1.1947     1.1060    19.3477     6.4056
         5     1.1953     1.1074    21.0471     2.8387
         5     1.1956     1.1075    21.3272     5.2664
         5     1.1969     1.1086    21.7568     7.9744
         5     1.1968     1.1103    22.1863     8.4039
         5     1.1972     1.1108    23.3255     8.9642
         5     1.1975     1.1109    23.6056     8.6840
         5     1.1987     1.1113    25.0250     8.4039
         5     1.2015     1.1083    25.6039     9.3937
         5     1.2017     1.1108    26.5937     9.9726
         5     1.2022     1.1127    27.5835    10.4022
         5     1.2023     1.1132    28.4425    10.8130
         5     1.2026     1.1138    29.3016    11.2426
         5     1.2031     1.1138    31.1505     9.2630
         5     1.2043     1.1143    31.4306    11.3920
         5     1.2043     1.1148    32.8499    12.2510
         5     1.2058     1.1164    34.2692    12.5312
         5     1.2064     1.1189    35.4084    12.8113
         5     1.2070     1.1196    36.5476    13.2408
         5     1.2073     1.1187    38.1164    12.9607
         5     1.2088     1.1184    39.1062    14.3800
         5     1.2106     1.1188    40.5442    15.5192
         5     1.2116     1.1212    42.2436    16.0981
         5     1.2115     1.1218    43.3828    16.2289
         5     1.2129     1.1225    45.2317    16.6584
         5     1.2142     1.1208    46.9311    16.3783
         5     1.2144     1.1228    48.9294    16.3783
         5     1.2152     1.1239    50.4981    19.2356
         5     1.2150     1.1262    52.1976    19.9453
         5     1.2154     1.1268    53.3368    20.3748
         5     1.2168     1.1271    55.6152    21.3646
         5     1.2173     1.1281    58.0430    21.7941
         5     1.2189     1.1289    60.1719    23.0640
         5     1.2192     1.1296    62.3009    24.3526
         5     1.2217     1.1314    64.2992    25.4918
         5     1.2219     1.1337    66.2788    26.2015
         5     1.2224     1.1348    69.5470    24.2032
         5     1.2228     1.1353    71.6946    28.4799
         5     1.2231     1.1360    74.3839    29.4884
         5     1.2234     1.1371    76.3821    30.9077
         5     1.2239     1.1371    79.2208    32.0469
         5     1.2253     1.1384    81.7980    33.0367
         5     1.2257     1.1422    85.0662    34.9042
         5     1.2261     1.1421    88.1850    35.8940
         5     1.2259     1.1407    91.0423    37.0332
         5     1.2267     1.1412    94.5906    38.7513
         5     1.2273     1.1444    98.0082    40.1707
         5     1.2276     1.1450   101.1456    41.4406
         5     1.2280     1.1461   104.9741    43.4388
         5     1.2280     1.1467   108.8212    45.5865
         5     1.2287     1.1489   112.2388    47.4354
         5     1.2291     1.1490   116.4968    49.1348
         5     1.2311     1.1509   120.7734    50.8530
         5     1.2321     1.1521   125.0314    52.7018
         5     1.2324     1.1527   129.1586    55.1296
         5     1.2343     1.1529   133.9956    57.6881
         5     1.2347     1.1540   138.4029    59.4063
         5     1.2346     1.1568   142.5302    61.9648
         5     1.2346     1.1574   148.0768    64.5233
         5     1.2354     1.1580   152.3534    67.1005
         5     1.2358     1.1579   157.6199    69.3789
         5     1.2363     1.1611   163.4466    72.7965
         5     1.2366     1.1612   168.5636    75.2056
         5     1.2370     1.1618   174.6891    78.4925
         5     1.2370     1.1618   181.0761    81.7606
         5     1.2377     1.1629   186.3425    84.1884
         5     1.2389     1.1630   192.8976    87.4566
         5     1.2392     1.1652   199.8635    91.6025
         5     1.2421     1.1662   206.2691    94.7213
         5     1.2425     1.1662   213.7953    98.7178
         5     1.2436     1.1674   221.1907   103.1252
         5     1.2444     1.1675   228.1753   106.6922
         5     1.2444     1.1702   237.1395   111.8279
