# Supplementary material for: Biaxial mechanical data of porcine atrioventricular valve leaflets
Source: Data Brief. 2018 Oct 3;21:358–63. doi: 10.1016/j.dib.2018.09.073 (PMC6197746; doi:10.1016/j.dib.2018.09.073)
Supplement: Supplementary file 2 — Supplementary material [file mmc2.zip › BiaxialData/MVPL_5.txt]

         1     1.0310     1.4286     0.2181     0.2493
         1     1.0339     1.4336     1.1840     0.4674
         1     1.0345     1.4352     0.0000     0.2493
         1     1.0350     1.4360     0.0000     0.4674
         1     1.0356     1.4368     0.4674     0.7166
         1     1.0362     1.4371     0.4674    -0.4674
         1     1.0367     1.4379     0.0000     0.2493
         1     1.0373     1.4387     0.0000     1.9007
         1     1.0396     1.4434     0.0000     0.4674
         1     1.0407     1.4454     0.7166    -0.2493
         1     1.0419     1.4477     0.7166     0.4674
         1     1.0430     1.4477     0.9348     1.4333
         1     1.0436     1.4492     0.7166     0.4674
         1     1.0436     1.4492     0.2181     1.4333
         1     1.0442     1.4505     1.1840     0.0000
         1     1.0441     1.4508     0.7166     0.4674
         1     1.0458     1.4536     1.6514     0.9348
         1     1.0459     1.4547     0.4674     3.5521
         1     1.0470     1.4552     1.1840     0.2493
         1     1.0470     1.4555     0.9348     1.6514
         1     1.0476     1.4559     1.1840     0.9348
         1     1.0481     1.4571     1.9007     0.4674
         1     1.0481     1.4574     0.4674     3.0847
         1     1.0504     1.4586     1.6514    -0.4674
         1     1.0516     1.4597     1.1840     2.8666
         1     1.0516     1.4601     1.9007     2.1499
         1     1.0521     1.4605     1.6514     2.1499
         1     1.0527     1.4638     0.9348     2.3681
         1     1.0538     1.4645     1.6514     2.6173
         1     1.0538     1.4657     0.9348    10.4693
         1     1.0544     1.4661     0.2181     8.5686
         1     1.0550     1.4669     1.1840     2.1499
         1     1.0555     1.4669     1.6514     2.8666
         1     1.0561     1.4676     2.6173     1.9007
         1     1.0567     1.4684     2.3681     2.6173
         1     1.0567     1.4696     2.3681     2.6173
         1     1.0578     1.4704     1.6514     4.5180
         1     1.0589     1.4710     1.6514     4.9854
         1     1.0589     1.4714     1.4333     7.8520
         1     1.0595     1.4736     2.3681     2.8666
         1     1.0606     1.4743     1.9007     2.6173
         1     1.0618     1.4750     1.4333     4.0506
         1     1.0618     1.4755     2.6173     3.3340
         1     1.0624     1.4762     3.5521     7.8520
         1     1.0635     1.4774     0.2181    17.5735
         1     1.0635     1.4778     2.6173     6.6679
         1     1.0641     1.4786     2.3681     3.8014
         1     1.0646     1.4798     2.6173     2.8666
         1     1.0646     1.4802     2.1188     4.0506
         1     1.0652     1.4809     3.0847     2.8666
         1     1.0663     1.4817     3.8014     2.8666
         1     1.0675     1.4841     2.6173     8.3194
         1     1.0675     1.4849     2.8354     8.0701
         1     1.0686     1.4857     3.8014     3.3340
         1     1.0686     1.4869     4.0195     4.0506
         1     1.0698     1.4872     2.6173     4.9854
         1     1.0698     1.4880     2.8354     3.8014
         1     1.0715     1.4884     3.3028     4.0506
         1     1.0714     1.4896     4.2687     0.0000
         1     1.0720     1.4900     5.2035     1.9007
         1     1.0732     1.4907     4.0195     5.2346
         1     1.0737     1.4923     3.5521     6.1694
         1     1.0748     1.4926     3.8014     4.2687
         1     1.0743     1.4939     4.5180     4.7673
         1     1.0754     1.4960     5.4528     3.8014
         1     1.0754     1.4968     4.7361     7.8520
         1     1.0760     1.4972     5.9201     4.2687
         1     1.0771     1.4975     5.7020     5.4528
         1     1.0777     1.4983     4.9854     5.7020
         1     1.0777     1.4990     5.2035     5.7020
         1     1.0789     1.4999     5.7020     5.4528
         1     1.0800     1.5002     5.9201     2.3681
         1     1.0811     1.5014     5.7020     3.0847
         1     1.0811     1.5022     5.7020     6.1694
         1     1.0817     1.5029     6.1694     5.9513
         1     1.0817     1.5037     6.1694     6.6679
         1     1.0828     1.5045     6.3875     7.6027
         1     1.0857     1.5086     7.6027     4.5180
         1     1.0856     1.5089     6.8861     6.8861
         1     1.0862     1.5094     6.3875     7.8520
         1     1.0868     1.5105     6.6368     8.3194
         1     1.0873     1.5112     7.3534     8.5686
         1     1.0885     1.5116     7.8208     5.9513
         1     1.0885     1.5128     7.8208     6.8861
         1     1.0896     1.5131     8.5375     7.3534
         1     1.0896     1.5144     7.3534     8.0701
         1     1.0902     1.5147     7.3534     9.5034
         1     1.0902     1.5155     8.2882     8.5686
         1     1.0907     1.5159     7.8208    11.8714
         1     1.0913     1.5171     7.6027     5.7020
         1     1.0913     1.5178     9.0048     7.1353
         1     1.0919     1.5195     8.5375     9.0360
         1     1.0930     1.5202     9.2541     9.7526
         1     1.0930     1.5210     9.2541     9.0360
         1     1.0936     1.5221     9.4722     8.0701
         1     1.0953     1.5230    10.6874     4.9854
         1     1.0953     1.5238     9.9708     8.3194
         1     1.0953     1.5242     9.7215    10.9367
         1     1.0953     1.5250    10.1889    11.8714
         1     1.0964     1.5261    10.1889    11.8714
         1     1.0970     1.5261    10.1889    12.3700
         1     1.0976     1.5265    11.1548     7.1353
         1     1.0970     1.5277    11.3729     5.4528
         1     1.0981     1.5281    12.0895     8.0701
         1     1.0981     1.5291    11.3729    12.1207
         1     1.0976     1.5300    11.3729    13.3047
         1     1.0981     1.5303    11.8714    13.7721
         1     1.0987     1.5315    12.5881    13.0866
         1     1.0993     1.5335    13.2736    10.6874
         1     1.0993     1.5344    13.0555    10.2200
         1     1.0999     1.5347    13.7721    14.0214
         1     1.0998     1.5355    12.8062    15.4547
         1     1.0999     1.5371    13.5228    14.7380
         1     1.0993     1.5374    14.4576    16.3894
         1     1.1004     1.5381    16.1402     9.2541
         1     1.1015     1.5389    14.7069    14.9873
         1     1.1010     1.5401    14.9561    16.8880
         1     1.1015     1.5405    14.4576    18.2901
         1     1.1021     1.5409    15.1742    18.2901
         1     1.1021     1.5420    16.1402    18.0720
         1     1.1021     1.5424    17.0749    18.0720
         1     1.1021     1.5428    16.8568    17.8227
         1     1.1027     1.5440    17.0749    19.7234
         1     1.1021     1.5443    17.3242    21.1567
         1     1.1038     1.5455    18.2589    21.4060
         1     1.1032     1.5462    18.5082    22.3407
         1     1.1032     1.5466    19.9415    20.9074
         1     1.1038     1.5478    19.4430    22.0915
         1     1.1044     1.5498    19.9415    23.5248
         1     1.1038     1.5502    20.4089    24.4907
         1     1.1044     1.5514    20.8763    24.4907
         1     1.1044     1.5525    21.8422    28.7594
         1     1.1038     1.5533    22.0603    27.3261
         1     1.1049     1.5540    22.5277    27.1080
         1     1.1044     1.5548    23.2443    28.7594
         1     1.1049     1.5555    23.9610    29.4760
         1     1.1055     1.5567    24.9269    30.4108
         1     1.1055     1.5575    26.1109    30.4108
         1     1.1055     1.5575    26.1109    32.5608
         1     1.1055     1.5582    26.8276    32.8100
         1     1.1055     1.5597    27.5131    35.1781
         1     1.1066     1.5601    28.6971    36.1128
         1     1.1066     1.5609    29.6630    36.1128
         1     1.1072     1.5616    32.2803    31.8441
         1     1.1072     1.5624    31.5637    40.1635
         1     1.1066     1.5636    32.2803    40.6308
         1     1.1077     1.5639    33.6825    42.5315
         1     1.1078     1.5659    34.6484    44.6815
         1     1.1089     1.5667    35.8324    45.8655
         1     1.1078     1.5679    37.0164    47.0495
         1     1.1089     1.5690    38.4497    49.1995
         1     1.1084     1.5690    39.3845    50.1342
         1     1.1084     1.5702    41.0671    52.2842
         1     1.1089     1.5705    42.7185    53.2501
         1     1.1095     1.5717    43.6532    55.6181
         1     1.1106     1.5728    45.3358    57.5188
         1     1.1106     1.5736    46.7379    60.6035
         1     1.1111     1.5739    48.4205    62.0368
         1     1.1106     1.5751    50.0719    64.1867
         1     1.1117     1.5754    53.4059    64.6541
         1     1.1117     1.5762    55.0573    66.5548
         1     1.1122     1.5769    56.2413    71.2909
         1     1.1117     1.5774    58.8586    74.6249
         1     1.1122     1.5781    61.2267    77.2422
         1     1.1128     1.5792    63.3766    79.6103
         1     1.1133     1.5800    65.9628    83.1935
         1     1.1134     1.5820    68.8294    85.8108
         1     1.1134     1.5832    71.6648    89.6122
         1     1.1139     1.5839    74.5314    93.4135
         1     1.1139     1.5847    77.6161    96.0308
         1     1.1144     1.5858    80.9189   100.2996
         1     1.1150     1.5858    84.7203   103.6336
         1     1.1150     1.5870    87.5869   107.9023
         1     1.1156     1.5889    92.0737   112.1710
         1     1.1155     1.5893    95.4077   116.9383
         1     1.1161     1.5897    99.4271   120.2723
         1     1.1167     1.5908   103.7270   124.2917
         1     1.1167     1.5916   108.2139   129.9937
         1     1.1172     1.5924   112.4826   134.2936
         1     1.1172     1.5932   118.1846   139.9957
         1     1.1177     1.5947   123.1700   147.3491
         1     1.1177     1.5947   127.9061   149.4990
         1     1.1183     1.5974   132.8915   155.6684
         1     1.1183     1.5974   138.8428   161.6197
         1     1.1194     1.5986   144.7629   167.3218
         1     1.1194     1.5998   151.1816   173.9897
         1     1.1200     1.6005   158.5350   180.6265
         1     1.1200     1.6013   164.2371   186.8271
         1     1.1211     1.6017   172.3071   193.7131
         1     1.1211     1.6032   179.6606   202.2506
         1     1.1210     1.6040   186.2974   207.4852
         1     1.1216     1.6048   193.9001   214.6205
         1     1.1215     1.6055   202.9049   222.4725
         1     1.1216     1.6071   210.2895   230.3245
         1     1.1227     1.6079   220.2602   239.3293
         2     1.0150     1.4385     0.0000    -0.4674
         2     1.0259     1.4565     0.0000     0.9348
         2     1.0275     1.4604     0.0000     2.3681
         2     1.0298     1.4644     0.2181     1.6514
         2     1.0310     1.4671     2.1188     1.4333
         2     1.0327     1.4683     0.0000     2.3681
         2     1.0327     1.4683     0.7166     1.1840
         2     1.0332     1.4694     0.7166     1.4333
         2     1.0338     1.4694     0.7166     1.4333
         2     1.0338     1.4702     0.4674     1.1840
         2     1.0338     1.4713     0.0000     7.8520
         2     1.0349     1.4721     0.4674     2.1499
         2     1.0350     1.4738     0.0000     5.4528
         2     1.0355     1.4742     0.0000     3.0847
         2     1.0366     1.4745     0.0000     3.0847
         2     1.0372     1.4766     1.1840     1.1840
         2     1.0372     1.4777     0.2181     2.3681
         2     1.0372     1.4780     1.6514     2.6173
         2     1.0395     1.4796     0.0000     4.9854
         2     1.0395     1.4800     0.9348     2.3681
         2     1.0395     1.4811     0.9348     3.0847
         2     1.0400     1.4815     1.1840     2.8666
         2     1.0412     1.4819     1.6514     3.3340
         2     1.0412     1.4847     1.6514     7.8520
         2     1.0423     1.4859     0.4674     6.6679
         2     1.0440     1.4863     1.1840     3.0847
         2     1.0446     1.4874     1.9007     1.9007
         2     1.0452     1.4883     1.9007     2.8666
         2     1.0457     1.4886     2.1188     2.6173
         2     1.0452     1.4898     2.1188     3.3340
         2     1.0463     1.4902     0.9348     9.9708
         2     1.0468     1.4905     1.4333     5.4528
         2     1.0480     1.4921     1.6514     4.7673
         2     1.0486     1.4929     1.4333     4.5180
         2     1.0485     1.4933     0.9348     4.0506
         2     1.0486     1.4950     2.1188     3.3340
         2     1.0497     1.4961     1.9007     2.1499
         2     1.0503     1.4968     1.4333     4.5180
         2     1.0503     1.4980     0.7166     9.7526
         2     1.0508     1.4981     2.6173     4.5180
         2     1.0520     1.4989     2.8354     3.8014
         2     1.0520     1.5000     1.9007     4.7673
         2     1.0520     1.5000     2.6173     3.8014
         2     1.0542     1.5008     3.8014     1.4333
         2     1.0542     1.5027     1.4333    11.8714
         2     1.0548     1.5027     3.3028     3.3340
         2     1.0548     1.5027     2.6173     3.8014
         2     1.0554     1.5038     2.6173     4.9854
         2     1.0559     1.5043     3.0847     5.9513
         2     1.0565     1.5067     3.3028     4.7673
         2     1.0571     1.5083     2.8354     8.0701
         2     1.0593     1.5095     3.0847     4.9854
         2     1.0593     1.5102     3.5521     4.7673
         2     1.0605     1.5110     3.5521     5.9513
         2     1.0610     1.5115     4.2687     5.4528
         2     1.0616     1.5122     4.5180     5.4528
         2     1.0627     1.5130     5.4528     6.1694
         2     1.0633     1.5137     5.2035     1.9007
         2     1.0633     1.5145     4.7361     5.4528
         2     1.0644     1.5145     4.0195     6.1694
         2     1.0644     1.5160     3.0847     7.8520
         2     1.0656     1.5165     4.2687     7.3534
         2     1.0656     1.5182     4.7361     4.9854
         2     1.0661     1.5197     4.7361     0.7166
         2     1.0667     1.5197     6.3875     0.0000
         2     1.0673     1.5200     5.9201     3.8014
         2     1.0679     1.5217     5.4528     6.8861
         2     1.0684     1.5221     5.4528     7.3534
         2     1.0684     1.5225     4.9854     8.0701
         2     1.0695     1.5236     4.9854     8.7867
         2     1.0701     1.5240     5.2035     2.1499
         2     1.0701     1.5248     6.1694     4.2687
         2     1.0707     1.5259     5.7020     6.8861
         2     1.0712     1.5264     5.9201     8.3194
         2     1.0723     1.5271     5.9201     8.7867
         2     1.0729     1.5279     5.9201     9.0360
         2     1.0729     1.5283     5.9201     9.5034
         2     1.0741     1.5294     8.0701     2.8666
         2     1.0741     1.5294     7.8208     4.2687
         2     1.0740     1.5302     7.6027     7.6027
         2     1.0747     1.5323     7.1042     9.2541
         2     1.0758     1.5330     6.8861     9.7526
         2     1.0752     1.5342     6.8861    10.4693
         2     1.0758     1.5350     7.3534     9.7526
         2     1.0775     1.5354     8.7867     3.5521
         2     1.0775     1.5365     7.6027     9.7526
         2     1.0780     1.5365     7.6027    10.6874
         2     1.0786     1.5381     7.3534    10.6874
         2     1.0786     1.5385     7.8208    10.9367
         2     1.0792     1.5385     8.5375    11.8714
         2     1.0797     1.5396     7.6027    12.1207
         2     1.0797     1.5404     8.5375     7.6027
         2     1.0809     1.5412     8.2882    11.8714
         2     1.0802     1.5419     9.0048    12.1207
         2     1.0803     1.5427     9.2541    12.8373
         2     1.0814     1.5435     9.2541    12.8373
         2     1.0814     1.5443     9.4722    11.6533
         2     1.0808     1.5447     9.9708    11.6533
         2     1.0814     1.5463     9.4722    13.5540
         2     1.0820     1.5483     9.7215    14.4888
         2     1.0826     1.5483     9.9708    14.9873
         2     1.0820     1.5495    10.4381    15.9221
         2     1.0825     1.5498    10.1889    16.1713
         2     1.0837     1.5511    12.3388    12.1207
         2     1.0831     1.5514    11.6222    16.3894
         2     1.0831     1.5519    11.3729    16.3894
         2     1.0848     1.5529    11.1548    17.1061
         2     1.0848     1.5541    11.6222    17.8227
         2     1.0859     1.5545    11.8714    17.3553
         2     1.0848     1.5549    13.9902    14.9873
         2     1.0848     1.5557    12.5881    18.2901
         2     1.0853     1.5564    13.0555    19.0068
         2     1.0859     1.5572    13.2736    19.4741
         2     1.0859     1.5580    13.9902    20.4401
         2     1.0865     1.5596    14.7069    14.2706
         2     1.0865     1.5595    15.4235    13.7721
         2     1.0870     1.5611    14.9561    21.1567
         2     1.0858     1.5614    14.7069    23.0574
         2     1.0864     1.5622    15.4235    22.5900
         2     1.0864     1.5630    15.4235    23.7740
         2     1.0870     1.5634    16.6075    22.0915
         2     1.0865     1.5658    17.7916    21.4060
         2     1.0871     1.5666    17.3242    25.8928
         2     1.0876     1.5674    18.0408    26.8587
         2     1.0876     1.5677    17.7916    27.5754
         2     1.0882     1.5681    18.9756    28.2920
         2     1.0887     1.5696    19.2249    29.9434
         2     1.0881     1.5704    19.2249    29.9434
         2     1.0887     1.5707    19.9415    29.9434
         2     1.0887     1.5715    20.6270    32.0934
         2     1.0892     1.5723    20.6270    33.0281
         2     1.0881     1.5739    21.8422    36.1128
         2     1.0881     1.5746    22.0603    37.0788
         2     1.0887     1.5751    22.7769    35.8947
         2     1.0898     1.5758    23.7429    36.6114
         2     1.0897     1.5769    23.7429    38.5120
         2     1.0898     1.5781    25.1450    39.4468
         2     1.0904     1.5781    26.3290    40.8801
         2     1.0904     1.5792    27.0457    40.4127
         2     1.0903     1.5796    27.2949    43.0300
         2     1.0909     1.5808    28.0116    44.6815
         2     1.0904     1.5807    28.0116    47.5480
         2     1.0903     1.5823    29.4137    48.9502
         2     1.0915     1.5830    32.0311    45.3981
         2     1.0920     1.5837    32.7477    49.4487
         2     1.0925     1.5845    32.4984    52.7515
         2     1.0926     1.5870    33.6825    55.1507
         2     1.0920     1.5873    35.1158    56.8022
         2     1.0932     1.5885    36.0817    58.7028
         2     1.0926     1.5892    37.2657    60.6035
         2     1.0931     1.5904    38.4497    62.9716
         2     1.0932     1.5908    39.6338    65.1215
         2     1.0937     1.5916    41.5344    67.9881
         2     1.0931     1.5923    42.9677    70.8235
         2     1.0943     1.5931    44.1518    72.5061
         2     1.0937     1.5942    46.2705    74.6249
         2     1.0942     1.5950    47.9219    77.2422
         2     1.0959     1.5957    49.6045    80.1088
         2     1.0942     1.5957    50.7885    83.1935
         2     1.0947     1.5969    52.9073    85.8108
         2     1.0954     1.5976    54.8080    89.1136
         2     1.0953     1.5984    56.4906    92.6969
         2     1.0964     1.5987    59.3260    96.0308
         2     1.0964     1.5999    61.2267    99.1156
         2     1.0970     1.6006    63.3766   102.6676
         2     1.0975     1.6014    66.6794   106.4690
         2     1.0975     1.6022    68.5801   110.7689
         2     1.0976     1.6050    71.4467   114.5702
         2     1.0987     1.6053    74.2821   117.8730
         2     1.0993     1.6061    77.1176   122.3910
         2     1.0993     1.6065    80.4515   127.1583
         2     1.0987     1.6076    83.5362   132.1437
         2     1.0998     1.6092    86.6209   136.9110
         2     1.0998     1.6100    89.9549   142.3637
         2     1.1003     1.6107    94.2237   147.8476
         2     1.1003     1.6116    97.7757   152.1164
         2     1.1003     1.6127   101.8264   157.8184
         2     1.1014     1.6127   106.5625   163.2711
         2     1.1014     1.6138   110.5819   169.2224
         2     1.1019     1.6150   115.3492   175.6411
         2     1.1019     1.6165   120.0853   182.5272
         2     1.1019     1.6169   124.6033   189.1951
         2     1.1018     1.6177   130.0561   195.6138
         2     1.1030     1.6177   135.9762   203.4658
         2     1.1030     1.6192   141.4601   209.6352
         2     1.1029     1.6196   146.9129   217.4871
         2     1.1035     1.6208   154.0170   225.5572
         2     1.1047     1.6228   160.1864   232.6925
         3     1.0339     1.4192     0.9348    -0.4674
         3     1.0390     1.4283     0.4674     1.4333
         3     1.0407     1.4330     0.2181     0.7166
         3     1.0436     1.4369     1.1840     2.8666
         3     1.0441     1.4376     0.2181     2.1499
         3     1.0453     1.4389     1.4333     0.0000
         3     1.0453     1.4396     1.1840     0.2493
         3     1.0458     1.4399     1.4333    -0.2493
         3     1.0464     1.4411     0.7166     0.2493
         3     1.0476     1.4432     0.9348     0.7166
         3     1.0481     1.4451     1.1840     0.4674
         3     1.0493     1.4451     1.4333     1.9007
         3     1.0493     1.4458     1.4333     2.1499
         3     1.0504     1.4463     1.9007     0.0000
         3     1.0510     1.4470     0.7166     1.9007
         3     1.0515     1.4482     1.6514     0.4674
         3     1.0515     1.4485     1.9007     0.0000
         3     1.0515     1.4497     2.3681     3.0847
         3     1.0527     1.4509     2.1188    -0.4674
         3     1.0533     1.4529     1.6514    -0.4674
         3     1.0538     1.4538     1.1840     0.2493
         3     1.0538     1.4549     2.3681     0.4674
         3     1.0544     1.4553     2.6173     1.1840
         3     1.0561     1.4553     2.3681     0.4674
         3     1.0573     1.4576     2.3681     0.9348
         3     1.0578     1.4584     2.1188     0.0000
         3     1.0584     1.4588     1.9007     2.1499
         3     1.0590     1.4596     2.8354     1.1840
         3     1.0601     1.4607     2.1188     1.9007
         3     1.0595     1.4628     1.9007     2.8666
         3     1.0607     1.4631     2.3681     0.0000
         3     1.0612     1.4643     1.9007     6.8861
         3     1.0624     1.4650     2.1188     3.8014
         3     1.0618     1.4654     3.3028     0.2493
         3     1.0618     1.4663     1.6514     3.3340
         3     1.0630     1.4666     3.5521     1.6514
         3     1.0635     1.4674     2.1188     3.0847
         3     1.0646     1.4681     3.3028     3.5521
         3     1.0652     1.4689     3.3028     9.2541
         3     1.0658     1.4697     2.3681    10.2200
         3     1.0669     1.4708     2.1188     4.2687
         3     1.0675     1.4730     2.6173     2.6173
         3     1.0681     1.4737     2.8354     3.3340
         3     1.0686     1.4741     3.5521     3.3340
         3     1.0692     1.4748     4.0195     2.1499
         3     1.0692     1.4756     4.0195    -0.4674
         3     1.0703     1.4768     4.5180     1.9007
         3     1.0709     1.4779     4.2687     2.1499
         3     1.0726     1.4787     4.2687     4.2687
         3     1.0726     1.4790     4.0195     3.5521
         3     1.0731     1.4795     4.5180     3.5521
         3     1.0737     1.4806     4.2687     3.0847
         3     1.0766     1.4846     4.2687     3.8014
         3     1.0766     1.4846     4.7361     4.2687
         3     1.0771     1.4858     4.9854     4.5180
         3     1.0777     1.4862     5.2035     3.3340
         3     1.0794     1.4888     5.9201     2.8666
         3     1.0811     1.4897     5.9201     4.9854
         3     1.0822     1.4912     5.9201     4.2687
         3     1.0828     1.4929     5.2035     4.9854
         3     1.0828     1.4941     6.1694     3.5521
         3     1.0840     1.4960     6.6368     5.2346
         3     1.0840     1.4960     6.1694     5.9513
         3     1.0856     1.4976     6.8861     5.9513
         3     1.0862     1.4979     6.3875     5.9513
         3     1.0862     1.4983     7.1042     4.2687
         3     1.0873     1.4995     7.1042     2.3681
         3     1.0885     1.5003     8.0701     4.5180
         3     1.0890     1.5014     8.0701     5.2346
         3     1.0896     1.5018     7.6027     6.4187
         3     1.0902     1.5043     8.2882     5.7020
         3     1.0908     1.5043     7.8208     6.6679
         3     1.0919     1.5050     7.3534     9.2541
         3     1.0913     1.5067     9.0048     5.4528
         3     1.0930     1.5070     9.0048     4.5180
         3     1.0936     1.5083     9.0048     6.1694
         3     1.0942     1.5090     9.4722     6.8861
         3     1.0942     1.5090     8.7867     7.6027
         3     1.0953     1.5101     8.5375     7.8520
         3     1.0953     1.5105     8.7867     3.3340
         3     1.0953     1.5112     9.4722     4.0506
         3     1.0958     1.5120     9.9708     6.4187
         3     1.0975     1.5128     9.7215     7.8520
         3     1.0981     1.5128     9.9708     9.0360
         3     1.0987     1.5152    10.1889     7.8520
         3     1.0987     1.5160    11.1548     9.9708
         3     1.0987     1.5168    10.9055    13.7721
         3     1.0987     1.5176    10.6874    11.8714
         3     1.0998     1.5180    11.3729     9.0360
         3     1.0998     1.5188    11.1548     9.2541
         3     1.1004     1.5196    11.1548     9.2541
         3     1.1004     1.5199    11.3729    10.2200
         3     1.1009     1.5206    12.3388     6.1694
         3     1.1004     1.5223    14.2395     2.1499
         3     1.1009     1.5230    12.8062     9.0360
         3     1.1015     1.5238    13.0555    10.9367
         3     1.1009     1.5246    13.0555    11.1548
         3     1.1020     1.5250    13.5228    10.9367
         3     1.1027     1.5274    13.7721    11.4041
         3     1.1021     1.5282    15.4235     5.7020
         3     1.1032     1.5282    14.2395    10.4693
         3     1.1032     1.5297    14.2395    12.8373
         3     1.1038     1.5301    14.9561    13.5540
         3     1.1049     1.5305    15.1742    13.3047
         3     1.1049     1.5317    15.1742    14.7380
         3     1.1060     1.5324    16.8568     9.9708
         3     1.1055     1.5324    16.1402    13.0866
         3     1.1060     1.5340    16.3583    14.4888
         3     1.1072     1.5343    17.3242    14.9873
         3     1.1066     1.5347    17.5423    15.6728
         3     1.1066     1.5359    17.7916    15.4547
         3     1.1072     1.5363    18.7575    13.0866
         3     1.1077     1.5379    18.5082    15.6728
         3     1.1078     1.5399    18.9756    16.8880
         3     1.1078     1.5403    19.4430    17.5735
         3     1.1078     1.5410    19.9415    18.0720
         3     1.1084     1.5422    20.6270    18.2901
         3     1.1083     1.5429    22.0603    14.4888
         3     1.1095     1.5433    21.8422    20.1908
         3     1.1078     1.5445    22.3096    19.9727
         3     1.1089     1.5449    22.7769    21.4060
         3     1.1094     1.5456    23.7429    21.6241
         3     1.1095     1.5468    24.4284    22.0915
         3     1.1095     1.5468    26.5783    19.2560
         3     1.1100     1.5479    26.1109    23.0574
         3     1.1111     1.5490    26.3290    24.2414
         3     1.1094     1.5498    26.8276    26.1421
         3     1.1100     1.5502    28.2297    26.1421
         3     1.1106     1.5530    29.4137    26.6095
         3     1.1112     1.5533    29.9123    27.1080
         3     1.1112     1.5541    31.0963    29.4760
         3     1.1112     1.5549    31.5637    30.1927
         3     1.1112     1.5556    32.7477    30.9093
         3     1.1117     1.5560    33.9317    32.8100
         3     1.1117     1.5568    35.1158    33.0281
         3     1.1128     1.5579    36.2998    33.5267
         3     1.1129     1.5588    37.7331    35.4273
         3     1.1128     1.5603    39.1664    35.8947
         3     1.1145     1.5606    39.8519    38.0135
         3     1.1128     1.5610    42.2511    37.0788
         3     1.1140     1.5618    43.4351    40.4127
         3     1.1145     1.5629    44.8372    42.3134
         3     1.1139     1.5633    47.4546    43.4974
         3     1.1151     1.5636    48.6386    45.3981
         3     1.1146     1.5665    51.2559    45.8655
         3     1.1151     1.5672    52.9073    48.7321
         3     1.1157     1.5683    54.5899    50.8509
         3     1.1162     1.5683    57.2072    52.5334
         3     1.1162     1.5691    59.0767    54.6522
         3     1.1173     1.5699    61.4759    56.8022
         3     1.1168     1.5710    64.3114    54.1848
         3     1.1173     1.5710    66.6794    57.7681
         3     1.1173     1.5718    69.7641    63.4701
         3     1.1173     1.5729    73.0981    66.3055
         3     1.1178     1.5729    76.1828    69.6395
         3     1.1178     1.5741    79.0182    71.5402
         3     1.1190     1.5752    82.3522    73.9082
         3     1.1190     1.5772    86.6209    76.9929
         3     1.1196     1.5780    90.4223    79.8595
         3     1.1196     1.5788    93.7563    82.9442
         3     1.1195     1.5791    98.0250    86.7456
         3     1.1206     1.5807   102.7611    89.3629
         3     1.1212     1.5810   107.7465    94.1302
         3     1.1212     1.5818   112.7319    97.9315
         3     1.1218     1.5826   117.2499   101.0162
         3     1.1217     1.5834   122.9519   104.8176
         3     1.1223     1.5849   128.4047   109.5537
         3     1.1223     1.5861   134.1067   113.8536
         3     1.1228     1.5865   141.2108   119.0882
         3     1.1228     1.5873   147.8476   124.2917
         3     1.1234     1.5880   154.2663   128.0931
         3     1.1239     1.5892   162.0871   133.8262
         3     1.1233     1.5900   170.4065   139.5283
         3     1.1240     1.5923   177.0432   144.9810
         3     1.1257     1.5939   185.3626   150.4649
         3     1.1257     1.5946   194.3674   156.8525
         3     1.1256     1.5950   202.6868   163.0530
         3     1.1267     1.5962   212.4083   169.4717
         3     1.1267     1.5970   222.8464   176.3578
         4     1.0120     1.4868     0.0000     2.8666
         4     1.0120     1.4884     0.0000     1.1840
         4     1.0126     1.4904     0.0000     1.6514
         4     1.0154     1.4924     0.0000     2.3681
         4     1.0160     1.4935     1.1840     0.9348
         4     1.0160     1.4950     0.0000     2.3681
         4     1.0171     1.4958     0.7166     2.6173
         4     1.0177     1.4958     0.4674     1.9007
         4     1.0177     1.4974     0.0000     3.0847
         4     1.0206     1.5018     0.2181     4.5180
         4     1.0205     1.5022     0.9348     2.3681
         4     1.0211     1.5030     0.2181     3.0847
         4     1.0211     1.5034     0.4674     3.0847
         4     1.0216     1.5044     0.7166     3.3340
         4     1.0217     1.5049     0.9348     2.1499
         4     1.0251     1.5068     0.7166     4.0506
         4     1.0251     1.5080     0.2181     4.2687
         4     1.0251     1.5084     0.9348     4.0506
         4     1.0256     1.5087     0.7166     4.2687
         4     1.0262     1.5103     0.4674     7.8520
         4     1.0262     1.5127     1.1840     3.3340
         4     1.0273     1.5127     0.4674     5.7020
         4     1.0285     1.5143     0.7166     5.2346
         4     1.0285     1.5155     0.7166     5.4528
         4     1.0290     1.5163     0.7166     4.2687
         4     1.0301     1.5166     1.4333    10.4693
         4     1.0301     1.5178     0.4674     4.5180
         4     1.0313     1.5190     0.9348     4.7673
         4     1.0318     1.5194     1.4333     4.9854
         4     1.0318     1.5198     0.7166     4.9854
         4     1.0336     1.5209     0.9348     5.9513
         4     1.0341     1.5213     1.9007     9.5034
         4     1.0352     1.5229     1.1840     5.9513
         4     1.0353     1.5249     1.4333     6.6679
         4     1.0358     1.5253     1.1840     5.9513
         4     1.0364     1.5265     1.9007     6.1694
         4     1.0364     1.5268     1.6514     5.9513
         4     1.0375     1.5281     2.1188     9.7526
         4     1.0375     1.5288     0.9348    18.5394
         4     1.0387     1.5300     2.1188     8.7867
         4     1.0392     1.5300     1.9007     7.8520
         4     1.0392     1.5308     2.1188     6.6679
         4     1.0404     1.5312     2.8354     6.4187
         4     1.0409     1.5323     2.3681     6.8861
         4     1.0404     1.5327     2.3681     9.5034
         4     1.0414     1.5335     0.9348    16.3894
         4     1.0420     1.5347     2.1188    10.6874
         4     1.0426     1.5347     2.8354     8.7867
         4     1.0426     1.5358     2.3681     8.7867
         4     1.0438     1.5375     2.6173     8.3194
         4     1.0438     1.5382     3.8014     6.6679
         4     1.0443     1.5390     4.2687     4.5180
         4     1.0455     1.5407     5.4528     1.1840
         4     1.0466     1.5407     2.8354    10.2200
         4     1.0466     1.5411     2.6173     9.5034
         4     1.0477     1.5418     3.0847     8.3194
         4     1.0483     1.5433     3.3028     9.7526
         4     1.0488     1.5433     3.5521     9.0360
         4     1.0488     1.5441     4.7361     3.8014
         4     1.0500     1.5445     4.9854     7.3534
         4     1.0500     1.5457     4.0195     9.5034
         4     1.0505     1.5464     4.7361     9.2541
         4     1.0511     1.5469     5.2035     9.0360
         4     1.0511     1.5472     4.9854     9.7526
         4     1.0522     1.5484     4.9854     6.8861
         4     1.0522     1.5488     6.1694     5.4528
         4     1.0528     1.5500     4.7361    11.1548
         4     1.0527     1.5507     5.4528    10.4693
         4     1.0539     1.5524     4.9854    11.6533
         4     1.0539     1.5540     4.9854    11.6533
         4     1.0534     1.5548     5.2035     9.9708
         4     1.0545     1.5555     5.4528    11.1548
         4     1.0550     1.5567     6.1694    10.2200
         4     1.0550     1.5567     5.4528    11.4041
         4     1.0556     1.5571     5.9201    12.1207
         4     1.0556     1.5579     6.3875    12.3700
         4     1.0567     1.5586     6.6368    12.8373
         4     1.0573     1.5598     8.0701     8.0701
         4     1.0561     1.5606     7.3534    10.4693
         4     1.0572     1.5610     6.3875    14.2706
         4     1.0572     1.5617     7.1042    14.2706
         4     1.0572     1.5621     7.3534    14.2706
         4     1.0590     1.5641     6.8861    14.7380
         4     1.0578     1.5645     8.0701     9.2541
         4     1.0595     1.5653     7.3534    15.4547
         4     1.0595     1.5657     7.1042    15.2054
         4     1.0595     1.5668     7.8208    15.9221
         4     1.0600     1.5680     8.5375    16.6387
         4     1.0595     1.5680     8.0701    17.1061
         4     1.0589     1.5691     9.2541    12.8373
         4     1.0595     1.5699     8.5375    17.1061
         4     1.0601     1.5716     8.7867    17.1061
         4     1.0601     1.5727     9.0048    18.0720
         4     1.0606     1.5731     9.7215    18.7886
         4     1.0606     1.5731     9.4722    19.9727
         4     1.0612     1.5743     9.2541    22.5900
         4     1.0623     1.5754     9.4722    21.1567
         4     1.0618     1.5767     9.4722    20.6893
         4     1.0623     1.5770     9.9708    21.4060
         4     1.0618     1.5778    10.4381    21.6241
         4     1.0623     1.5785    10.9055    20.6893
         4     1.0622     1.5797    10.6874    22.8081
         4     1.0628     1.5801    11.1548    21.4060
         4     1.0628     1.5809    11.3729    24.2414
         4     1.0628     1.5817    10.9055    25.6747
         4     1.0628     1.5828    11.8714    24.7088
         4     1.0634     1.5832    12.0895    24.2414
         4     1.0633     1.5843    12.3388    23.0574
         4     1.0628     1.5843    13.0555    27.7935
         4     1.0627     1.5855    13.2736    28.2920
         4     1.0628     1.5859    13.0555    29.4760
         4     1.0639     1.5866    14.2395    29.9434
         4     1.0633     1.5879    14.4576    30.6601
         4     1.0633     1.5882    14.4576    31.6260
         4     1.0649     1.5898    15.4235    30.9093
         4     1.0644     1.5898    15.1742    32.8100
         4     1.0638     1.5909    15.4235    34.9288
         4     1.0644     1.5917    16.3583    35.8947
         4     1.0644     1.5929    18.2589    32.0934
         4     1.0643     1.5936    17.0749    36.6114
         4     1.0650     1.5956    17.7916    38.9794
         4     1.0650     1.5964    18.2589    39.4468
         4     1.0654     1.5952    18.7575    40.4127
         4     1.0660     1.5963    19.4430    41.3475
         4     1.0666     1.5987    20.1596    43.4974
         4     1.0649     1.5995    20.6270    44.2141
         4     1.0649     1.5998    20.8763    46.5821
         4     1.0655     1.6010    21.5929    47.2988
         4     1.0649     1.6022    22.5277    48.9502
         4     1.0661     1.6030    22.7769    50.8509
         4     1.0660     1.6037    23.9610    51.3494
         4     1.0666     1.6037    24.4284    53.4682
         4     1.0671     1.6052    24.4284    56.0855
         4     1.0671     1.6056    25.8617    57.0514
         4     1.0665     1.6067    26.5783    59.8869
         4     1.0677     1.6076    27.2949    62.5042
         4     1.0676     1.6083    28.0116    64.4049
         4     1.0671     1.6086    28.6971    66.3055
         4     1.0682     1.6098    29.9123    67.7388
         4     1.0676     1.6102    30.8470    70.3562
         4     1.0676     1.6110    33.2151    68.2062
         4     1.0681     1.6121    32.9970    74.6249
         4     1.0681     1.6129    33.6825    77.2422
         4     1.0687     1.6136    34.8976    80.1088
         4     1.0692     1.6144    37.0164    82.4769
         4     1.0681     1.6156    37.4838    85.0942
         4     1.0687     1.6163    38.6678    88.4281
         4     1.0693     1.6168    40.1011    92.2295
         4     1.0687     1.6183    41.2852    94.8468
         4     1.0692     1.6190    42.7185    98.3989
         4     1.0697     1.6202    44.1518   101.2655
         4     1.0703     1.6202    46.0524   104.3502
         4     1.0697     1.6210    47.2365   108.6189
         4     1.0708     1.6217    49.1371   111.7036
         4     1.0715     1.6241    51.0067   115.2869
         4     1.0715     1.6253    52.6892   120.2723
         4     1.0714     1.6256    54.5899   123.6062
         4     1.0720     1.6267    56.7087   127.8750
         4     1.0731     1.6275    58.6094   131.9256
         4     1.0726     1.6283    60.9774   137.8457
         4     1.0726     1.6287    62.8781   142.1456
         4     1.0725     1.6302    65.4954   147.3491
         4     1.0726     1.6314    68.1127   153.3004
         4     1.0731     1.6322    69.7641   157.3510
         4     1.0737     1.6329    72.8488   162.3364
         4     1.0736     1.6333    75.9335   168.9732
         4     1.0731     1.6345    78.5509   174.4571
         4     1.0742     1.6352    81.3863   180.4084
         4     1.0747     1.6364    84.9695   187.0452
         4     1.0747     1.6372    88.0542   192.5291
         4     1.0752     1.6380    91.8556   199.1659
         4     1.0764     1.6387    95.4077   210.3518
         4     1.0764     1.6391    97.7757   214.6205
         4     1.0764     1.6403   102.5118   219.8552
         4     1.0763     1.6414   106.0951   226.9905
         4     1.0763     1.6426   110.1145   234.3439
         5     1.0412     1.3989     0.9348    -0.4674
         5     1.0447     1.4037     0.7166    -0.2493
         5     1.0469     1.4064     1.1840     0.4674
         5     1.0492     1.4101     0.7166    -0.2493
         5     1.0487     1.4114     0.0000     0.7166
         5     1.0492     1.4117     1.4333    -0.4674
         5     1.0498     1.4125     0.9348     3.0847
         5     1.0504     1.4154     0.7166     7.3534
         5     1.0510     1.4158     1.4333     3.0847
         5     1.0527     1.4181     0.7166    -0.4674
         5     1.0538     1.4185     0.9348     0.2493
         5     1.0544     1.4212     0.7166     1.9007
         5     1.0544     1.4219     0.0000     9.7526
         5     1.0555     1.4231     0.7166     7.6027
         5     1.0561     1.4248     0.0000     1.9007
         5     1.0567     1.4255     1.6514    -0.4674
         5     1.0578     1.4263     1.4333     0.4674
         5     1.0578     1.4271     1.4333    -0.2493
         5     1.0584     1.4291     1.1840     9.9708
         5     1.0606     1.4313     2.1188    -0.2493
         5     1.0612     1.4325     1.9007     0.0000
         5     1.0618     1.4343     2.1188     0.9348
         5     1.0624     1.4354     1.9007     1.1840
         5     1.0624     1.4366     2.8354    -0.2493
         5     1.0629     1.4369     0.2181     4.2687
         5     1.0630     1.4381     2.1188     2.3681
         5     1.0641     1.4385     2.8354    -0.4674
         5     1.0646     1.4393     2.6173     1.1840
         5     1.0652     1.4396     1.6514     0.9348
         5     1.0669     1.4404     1.4333     1.9007
         5     1.0675     1.4427     2.3681     1.1840
         5     1.0681     1.4448     2.8354     4.7673
         5     1.0681     1.4456     2.1188     4.7673
         5     1.0692     1.4463     2.3681     1.4333
         5     1.0704     1.4467     2.6173     1.4333
         5     1.0698     1.4475     3.3028     1.6514
         5     1.0709     1.4478     3.0847     2.1499
         5     1.0721     1.4491     3.5521     0.9348
         5     1.0721     1.4510     0.4674    13.0866
         5     1.0732     1.4521     3.0847     0.9348
         5     1.0732     1.4539     3.5521    -0.4674
         5     1.0732     1.4546     3.8014     1.6514
         5     1.0761     1.4558     3.8014     0.7166
         5     1.0760     1.4565     4.2687     1.9007
         5     1.0760     1.4573     4.2687     0.9348
         5     1.0778     1.4584     5.2035    -0.4674
         5     1.0795     1.4592     4.7361     1.4333
         5     1.0795     1.4608     4.9854     1.9007
         5     1.0812     1.4608     4.9854     2.8666
         5     1.0812     1.4632     4.5180     2.1499
         5     1.0829     1.4651     5.2035     0.9348
         5     1.0829     1.4655     4.5180     5.9513
         5     1.0835     1.4663     5.4528     1.6514
         5     1.0835     1.4670     5.2035     2.3681
         5     1.0840     1.4678     6.3875     1.4333
         5     1.0857     1.4682     5.4528     2.3681
         5     1.0857     1.4690     5.4528     2.3681
         5     1.0868     1.4705     4.0195     9.7526
         5     1.0874     1.4738     5.9201     2.1499
         5     1.0874     1.4738     6.6368     2.3681
         5     1.0886     1.4746     6.8861     2.6173
         5     1.0891     1.4749     7.3534     1.9007
         5     1.0903     1.4757     7.6027     3.5521
         5     1.0903     1.4768     5.9201     8.0701
         5     1.0908     1.4776     7.3534     0.4674
         5     1.0925     1.4780     8.0701     1.1840
         5     1.0925     1.4788     7.6027     3.3340
         5     1.0931     1.4796     7.6027     3.0847
         5     1.0937     1.4796     7.6027     4.0506
         5     1.0942     1.4820     7.6027     3.3340
         5     1.0948     1.4828     8.0701     4.7673
         5     1.0948     1.4839     9.0048    -0.4674
         5     1.0959     1.4843     8.5375     1.1840
         5     1.0971     1.4855     8.0701     3.8014
         5     1.0976     1.4858     8.2882     4.9854
         5     1.0976     1.4863     8.5375     5.7020
         5     1.0982     1.4873     8.2882     4.7673
         5     1.0999     1.4881     8.7867    -0.2493
         5     1.0999     1.4889    10.9055    -0.4674
         5     1.1005     1.4913     9.2541     4.7673
         5     1.1010     1.4921     9.2541     6.4187
         5     1.1016     1.4929     9.7215     6.1694
         5     1.1016     1.4942     9.9708     6.1694
         5     1.1028     1.4946    10.1889     5.2346
         5     1.1028     1.4953     9.9708     1.1840
         5     1.1033     1.4953    10.1889     2.8666
         5     1.1039     1.4964    10.9055     5.4528
         5     1.1039     1.4972    10.6874     7.1353
         5     1.1039     1.4984    10.6874     7.1353
         5     1.1050     1.5004    11.3729     6.1694
         5     1.1056     1.5012    11.8714     2.8666
         5     1.1056     1.5019    12.0895     7.8520
         5     1.1062     1.5024    10.9055    10.9367
         5     1.1062     1.5027    12.0895     7.8520
         5     1.1067     1.5035    12.0895     7.6027
         5     1.1079     1.5047    12.3388     7.8520
         5     1.1079     1.5047    12.8062     7.3534
         5     1.1079     1.5059    11.8714    11.1548
         5     1.1084     1.5058    12.8062     9.0360
         5     1.1084     1.5070    14.2395     7.3534
         5     1.1101     1.5074    13.9902     8.3194
         5     1.1101     1.5078    14.2395     8.7867
         5     1.1107     1.5105    14.7069     8.5686
         5     1.1113     1.5109    14.7069     9.0360
         5     1.1113     1.5121    16.1402     8.5686
         5     1.1113     1.5129    16.6075     7.6027
         5     1.1118     1.5132    16.3583     7.8520
         5     1.1130     1.5132    16.1402     9.7526
         5     1.1124     1.5144    16.3583    11.1548
         5     1.1129     1.5155    17.5423    10.9367
         5     1.1135     1.5160    18.2589    10.9367
         5     1.1135     1.5176    19.4430     4.9854
         5     1.1147     1.5193    18.5082    10.2200
         5     1.1153     1.5196    18.7575    11.6533
         5     1.1147     1.5204    19.6922    11.6533
         5     1.1147     1.5211    20.1596    12.1207
         5     1.1152     1.5223    20.4089    12.1207
         5     1.1164     1.5234    21.8422    13.7721
         5     1.1164     1.5234    21.3437    12.8373
         5     1.1158     1.5242    22.3096    12.1207
         5     1.1169     1.5246    22.5277    14.4888
         5     1.1169     1.5257    22.5277    13.7721
         5     1.1170     1.5278    23.9610    14.2706
         5     1.1176     1.5286    23.9610    12.8373
         5     1.1181     1.5294    26.5783     8.3194
         5     1.1181     1.5297    26.3290    15.2054
         5     1.1181     1.5309    26.3290    17.3553
         5     1.1187     1.5313    27.2949    17.8227
         5     1.1192     1.5323    28.0116    16.8880
         5     1.1187     1.5327    29.9123    16.3894
         5     1.1192     1.5339    31.3144    15.2054
         5     1.1186     1.5339    31.5637    19.4741
         5     1.1192     1.5350    32.2803    20.1908
         5     1.1192     1.5374    32.7477    21.6241
         5     1.1193     1.5378    34.3991    21.1567
         5     1.1198     1.5390    34.8976    22.0915
         5     1.1204     1.5390    37.4838    18.5394
         5     1.1204     1.5401    38.4497    24.2414
         5     1.1209     1.5409    40.1011    24.7088
         5     1.1215     1.5420    41.5344    26.8587
         5     1.1215     1.5432    43.6532    27.5754
         5     1.1220     1.5435    46.2705    24.4907
         5     1.1220     1.5447    47.4546    28.5101
         5     1.1220     1.5447    48.8879    29.4760
         5     1.1221     1.5470    50.5393    31.3767
         5     1.1215     1.5482    53.4059    33.0281
         5     1.1227     1.5490    56.2413    30.6601
         5     1.1221     1.5494    57.6746    34.7107
         5     1.1227     1.5514    60.2919    37.0788
         5     1.1227     1.5521    62.4107    38.2628
         5     1.1238     1.5525    65.0280    39.9142
         5     1.1238     1.5536    68.5801    41.1294
         5     1.1243     1.5548    71.4467    43.0300
         5     1.1237     1.5551    75.2169    43.4974
         5     1.1255     1.5559    78.5509    47.0495
         5     1.1255     1.5583    82.1029    48.9502
         5     1.1261     1.5591    86.8702    50.3835
         5     1.1261     1.5598    90.8897    52.2842
         5     1.1266     1.5602    94.9403    54.9015
         5     1.1266     1.5613   100.3931    57.0514
         5     1.1272     1.5621   104.9111    60.6035
         5     1.1277     1.5625   109.6472    62.2861
         5     1.1283     1.5633   115.3492    65.3708
         5     1.1283     1.5648   121.7367    66.3055
         5     1.1282     1.5652   125.7873    70.3562
         5     1.1293     1.5659   132.8915    73.9082
         5     1.1288     1.5667   140.7435    77.4915
         5     1.1299     1.5675   146.9129    80.8254
         5     1.1305     1.5699   154.5156    83.9101
         5     1.1305     1.5706   163.0530    88.1789
         5     1.1310     1.5718   170.1572    90.7962
         5     1.1310     1.5726   178.4765    95.3142
         5     1.1310     1.5729   187.2633    98.8663
         5     1.1321     1.5741   196.0500   103.1662
         5     1.1327     1.5752   206.7062   107.4349
         5     1.1332     1.5760   217.6429   112.6695
         5     1.1332     1.5772   227.3644   117.4057
