# Supplementary material for: Biaxial mechanical data of porcine atrioventricular valve leaflets
Source: Data Brief. 2018 Oct 3;21:358–63. doi: 10.1016/j.dib.2018.09.073 (PMC6197746; doi:10.1016/j.dib.2018.09.073)
Supplement: Supplementary file 2 — Supplementary material [file mmc2.zip › BiaxialData/MVPL_6.txt]

         1     0.9683     1.5515    -0.2382     0.0000
         1     0.9704     1.5600    -0.5105     0.5105
         1     0.9700     1.5615    -0.5105     0.2382
         1     0.9716     1.5673    -0.2382     1.0210
         1     0.9721     1.5692    -0.5105     0.7487
         1     0.9725     1.5703    -0.2382     1.2932
         1     0.9733     1.5717    -0.2382    -0.2723
         1     0.9750     1.5744    -0.2382     0.2382
         1     0.9750     1.5754    -0.5105     1.2932
         1     0.9750     1.5762    -0.5105     1.5315
         1     0.9750     1.5776    -0.2382     2.0760
         1     0.9754     1.5817     0.5105     0.7487
         1     0.9762     1.5820    -0.2382     1.2932
         1     0.9767     1.5840     0.7828     1.5315
         1     0.9775     1.5846     0.7828     1.0210
         1     0.9779     1.5866    -0.2382     1.5315
         1     0.9788     1.5888     0.0000     2.0760
         1     0.9788     1.5896     0.0000     1.8037
         1     0.9792     1.5907     0.2723     1.2932
         1     0.9796     1.5925     0.2723     2.0760
         1     0.9796     1.5936     0.0000     2.3142
         1     0.9808     1.5947    -0.2382     5.1730
         1     0.9817     1.5955     1.8378    -0.2723
         1     0.9821     1.5969    -0.2382     3.0970
         1     0.9830     1.5980    -0.5105     4.1520
         1     0.9830     1.5991     0.5105     2.8247
         1     0.9842     1.6003     0.2723     2.5865
         1     0.9846     1.6013    -0.2382     6.2280
         1     0.9846     1.6028     0.2723     2.8247
         1     0.9850     1.6042     0.5105     2.3142
         1     0.9859     1.6050     0.2723     4.1520
         1     0.9863     1.6064     0.7828     3.3693
         1     0.9871     1.6076    -0.2382     5.1730
         1     0.9867     1.6087     0.2723     4.3902
         1     0.9879     1.6114     0.2723     6.7385
         1     0.9888     1.6127     0.5105     4.6625
         1     0.9896     1.6139     0.2723     3.8797
         1     0.9896     1.6145     0.5105     4.1520
         1     0.9904     1.6172     0.2723     6.9767
         1     0.9913     1.6183    -0.2382     7.2490
         1     0.9921     1.6197     0.5105     4.6625
         1     0.9921     1.6209     1.0550     4.9007
         1     0.9925     1.6223    -0.5105     5.6835
         1     0.9921     1.6239     0.0000     5.6835
         1     0.9942     1.6261     1.8378     4.9007
         1     0.9946     1.6264     1.2932     5.1730
         1     0.9950     1.6278     1.0550     5.6835
         1     0.9950     1.6289     1.0550     5.4453
         1     0.9959     1.6309     0.2723     8.5422
         1     0.9962     1.6319     1.5655     3.8797
         1     0.9984     1.6334     1.0550     4.1520
         1     0.9983     1.6345     1.0550     7.5213
         1     0.9988     1.6356     1.2932     6.4662
         1     0.9992     1.6370     1.2932     6.2280
         1     1.0000     1.6378     1.0550     6.4662
         1     1.0004     1.6394     0.2723     9.0527
         1     1.0008     1.6416     0.7828     8.0318
         1     1.0021     1.6427     1.2932     6.4662
         1     1.0021     1.6434     1.5655     6.9767
         1     1.0029     1.6445     0.2723     8.3040
         1     1.0025     1.6459    -0.2382     9.0527
         1     1.0033     1.6467     0.5105     9.8355
         1     1.0042     1.6478     0.5105    10.1078
         1     1.0054     1.6502     2.3483     7.7595
         1     1.0062     1.6509     1.5655     7.7595
         1     1.0071     1.6516     1.8378     7.5213
         1     1.0079     1.6530     1.0550    10.1078
         1     1.0088     1.6544     1.2932     7.5213
         1     1.0092     1.6552     1.2932     6.4662
         1     1.0100     1.6566     1.5655     8.5422
         1     1.0104     1.6571     2.3483     8.0318
         1     1.0108     1.6590     2.3483     7.5213
         1     1.0120     1.6607     3.6415     6.4662
         1     1.0124     1.6619     2.3483     7.2490
         1     1.0137     1.6637     2.3483     8.3040
         1     1.0141     1.6639     2.5865     8.8145
         1     1.0145     1.6651     2.5865     8.8145
         1     1.0154     1.6659     2.3483     9.3250
         1     1.0158     1.6673     1.5655    12.1838
         1     1.0162     1.6686     2.0760    11.9115
         1     1.0170     1.6696     3.1310     7.5213
         1     1.0174     1.6711     2.0760     9.8355
         1     1.0178     1.6722     1.8378    10.1078
         1     1.0191     1.6732     2.0760    10.3800
         1     1.0199     1.6744     1.2932    12.6943
         1     1.0199     1.6751     2.8588    11.6733
         1     1.0216     1.6762     3.3693    11.1628
         1     1.0215     1.6778     3.1310    10.6183
         1     1.0224     1.6792     2.8588    10.3800
         1     1.0232     1.6806     3.6415     9.5973
         1     1.0236     1.6813     0.7828    13.7493
         1     1.0245     1.6828     1.5655    15.8253
         1     1.0249     1.6839     3.1310    10.8905
         1     1.0248     1.6846     2.8588    11.6733
         1     1.0257     1.6861     2.8588    11.4010
         1     1.0269     1.6876     2.5865    12.1838
         1     1.0269     1.6890     1.5655    12.1838
         1     1.0282     1.6901     0.0000    24.1293
         1     1.0281     1.6912     4.4243    11.6733
         1     1.0298     1.6918     4.4243    10.6183
         1     1.0298     1.6934     4.4243    11.4010
         1     1.0302     1.6941     4.1520    11.9115
         1     1.0314     1.6955     5.7175    12.4560
         1     1.0319     1.6963     6.2280     6.7385
         1     1.0327     1.6982     3.6415    13.7493
         1     1.0327     1.6985     3.9138    13.9875
         1     1.0335     1.6996     4.1520    12.9665
         1     1.0343     1.7004     3.6415    13.9875
         1     1.0351     1.7019     3.3693    14.2598
         1     1.0360     1.7025     2.3483    17.6290
         1     1.0364     1.7040     4.4243    15.8253
         1     1.0372     1.7053     4.6625    14.5320
         1     1.0384     1.7065     5.4453    14.2598
         1     1.0389     1.7071     5.9558    14.2598
         1     1.0392     1.7095     6.5003    10.3800
         1     1.0396     1.7098     5.4453    14.5320
         1     1.0409     1.7114     5.4453    15.0425
         1     1.0409     1.7127     6.2280    14.7703
         1     1.0417     1.7135     5.9558    14.7703
         1     1.0434     1.7149     6.2280    15.0425
         1     1.0433     1.7157     6.2280    16.6080
         1     1.0442     1.7164     6.5003    12.1838
         1     1.0442     1.7175     5.9558    15.5530
         1     1.0454     1.7178     6.2280    15.5530
         1     1.0458     1.7205     6.2280    16.6080
         1     1.0466     1.7212     6.7385    16.8463
         1     1.0474     1.7223     8.0318    11.1628
         1     1.0475     1.7230     6.5003    17.3908
         1     1.0479     1.7241     6.5003    16.3358
         1     1.0487     1.7248     6.7385    16.6080
         1     1.0495     1.7259     6.7385    16.8463
         1     1.0503     1.7270     7.2830    16.8463
         1     1.0511     1.7288     7.2830    17.3908
         1     1.0515     1.7292     8.5763    14.7703
         1     1.0519     1.7310     7.0108    17.9013
         1     1.0532     1.7318     8.0318    18.1395
         1     1.0544     1.7332     7.5213    18.1395
         1     1.0553     1.7340     6.7385    18.6840
         1     1.0553     1.7351    10.6523    10.8905
         1     1.0565     1.7365     7.7935    17.1185
         1     1.0565     1.7376     7.7935    18.4118
         1     1.0573     1.7381     8.3040    19.1945
         1     1.0581     1.7395     8.3040    19.1945
         1     1.0590     1.7409     8.3040    19.9773
         1     1.0598     1.7416    12.7283    11.4010
         1     1.0593     1.7429     9.3250    20.4878
         1     1.0610     1.7446     8.8145    19.7050
         1     1.0610     1.7453     9.0868    20.4878
         1     1.0623     1.7465     8.5763    21.7810
         1     1.0627     1.7472    11.1628    18.1395
         1     1.0630     1.7483    11.1628    17.9013
         1     1.0639     1.7494     9.5973    21.7810
         1     1.0647     1.7505     9.3250    22.0533
         1     1.0651     1.7519     9.5973    22.3256
         1     1.0659     1.7529    10.8905    22.0533
         1     1.0663     1.7537    11.6733    16.8463
         1     1.0671     1.7556    10.1078    22.5638
         1     1.0680     1.7561    10.3800    23.3465
         1     1.0684     1.7568     9.5973    24.1293
         1     1.0684     1.7578    10.1078    23.8570
         1     1.0700     1.7593    11.9455    21.7810
         1     1.0708     1.7599    13.2388    18.6840
         1     1.0716     1.7611    11.4010    23.8570
         1     1.0721     1.7618    11.4010    24.1293
         1     1.0725     1.7629    11.4010    25.1503
         1     1.0729     1.7637    11.4010    25.4226
         1     1.0738     1.7643    11.6733    25.9330
         1     1.0745     1.7658    11.6733    26.4776
         1     1.0750     1.7669    12.4560    25.9330
         1     1.0758     1.7676    12.9665    26.7158
         1     1.0762     1.7696    12.7283    27.2263
         1     1.0766     1.7702    13.7493    25.9330
         1     1.0770     1.7710    12.9665    27.2263
         1     1.0783     1.7721    12.9665    27.7708
         1     1.0791     1.7740    13.2388    27.7708
         1     1.0795     1.7743    13.7493    28.2813
         1     1.0803     1.7759    13.4770    28.7918
         1     1.0808     1.7765    13.7493    27.4986
         1     1.0808     1.7773    13.4770    31.1401
         1     1.0816     1.7776    14.5320    29.5746
         1     1.0824     1.7780    14.7703    30.6296
         1     1.0828     1.7795    15.3148    30.3573
         1     1.0833     1.7811    15.5530    29.8468
         1     1.0841     1.7819    15.0425    31.3783
         1     1.0841     1.7827    15.8253    31.9228
         1     1.0853     1.7830    16.3358    31.6506
         1     1.0866     1.7843    16.0975    33.2161
         1     1.0874     1.7853    16.8463    32.7056
         1     1.0878     1.7861    17.1185    33.2161
         1     1.0890     1.7875    17.6290    33.9988
         1     1.0903     1.7886    17.3908    35.8026
         1     1.0903     1.7891    17.3908    35.2921
         1     1.0911     1.7897    18.4118    36.8576
         1     1.0916     1.7905    18.9223    36.5853
         1     1.0924     1.7913    21.5088    30.8678
         1     1.0928     1.7926    19.4668    36.0748
         1     1.0937     1.7930    19.4668    38.6613
         1     1.0941     1.7940    19.4668    39.9546
         1     1.0949     1.7956    20.4878    39.4441
         1     1.0953     1.7967    22.2915    38.3891
         1     1.0962     1.7970    21.7810    39.7164
         1     1.0970     1.7981    22.2915    41.2478
         1     1.0979     1.7981    22.5638    42.0306
         1     1.0983     1.7997    22.5638    42.3029
         1     1.0996     1.8005    23.3465    43.8684
         1     1.1000     1.8015    24.9121    42.8133
         1     1.1012     1.8023    24.3675    45.6721
         1     1.1017     1.8030    25.4226    46.4549
         1     1.1025     1.8037    25.9330    47.4758
         1     1.1033     1.8045    26.9540    47.4758
         1     1.1029     1.8049    27.7368    50.0964
         1     1.1046     1.8058    28.5195    50.0964
         1     1.1059     1.8063    28.7918    49.5519
         1     1.1063     1.8080    28.7918    52.4106
         1     1.1076     1.8087    30.3233    53.4656
         1     1.1080     1.8091    30.8678    53.9761
         1     1.1084     1.8099    31.3783    55.8139
         1     1.1097     1.8103    32.3993    58.6386
         1     1.1106     1.8106    33.4543    57.3454
         1     1.1114     1.8113    34.7476    58.1281
         1     1.1118     1.8122    36.0408    59.1832
         1     1.1127     1.8126    36.3131    60.7146
         1     1.1135     1.8134    37.6063    62.0419
         1     1.1148     1.8140    38.6273    62.7906
         1     1.1161     1.8144    39.9206    63.3352
         1     1.1161     1.8144    41.2138    66.1939
         1     1.1170     1.8158    42.7793    67.7254
         1     1.1178     1.8165    44.3448    69.0527
         1     1.1191     1.8171    45.3658    70.3459
         1     1.1195     1.8180    46.9313    73.2047
         1     1.1204     1.8186    48.2246    75.0084
         1     1.1217     1.8191    50.5728    77.5949
         1     1.1225     1.8195    53.1593    77.5949
         1     1.1230     1.8203    53.6698    81.2365
         1     1.1238     1.8214    55.7458    83.8230
         1     1.1251     1.8218    58.6046    85.6607
         1     1.1260     1.8229    60.1361    87.9750
         1     1.1264     1.8233    62.2121    90.3232
         1     1.1281     1.8241    64.8326    93.9647
         1     1.1285     1.8258    66.6364    96.0408
         1     1.1306     1.8263    70.2779    98.8995
         1     1.1314     1.8269    72.8644   101.9965
         1     1.1319     1.8272    74.6681   104.8553
         1     1.1336     1.8280    78.5479   108.2245
         1     1.1345     1.8287    82.4616   111.8660
         1     1.1358     1.8290    85.2864   114.7248
         1     1.1362     1.8297    88.9279   119.1491
         1     1.1375     1.8301    92.2971   123.0288
         1     1.1383     1.8308    96.1769   125.8876
         1     1.1396     1.8326   100.6012   131.0946
         1     1.1400     1.8329   105.2637   135.2466
         1     1.1413     1.8337   109.1434   138.6159
         1     1.1421     1.8350   114.5887   143.5506
         1     1.1430     1.8357   119.2512   148.9959
         1     1.1447     1.8360   124.1859   153.4202
         1     1.1455     1.8364   130.4139   158.5932
         1     1.1468     1.8374   136.0974   163.0174
         1     1.1477     1.8381   140.7599   168.1904
         1     1.1481     1.8384   147.4984   174.4525
         1     1.1494     1.8392   154.5092   181.4292
         1     1.1511     1.8406   161.2477   186.6362
         1     1.1515     1.8417   169.0413   192.8643
         1     1.1527     1.8421   177.3112   199.6028
         1     1.1537     1.8432   182.7565   210.5273
         1     1.1545     1.8437   192.8643   215.7003
         1     1.1558     1.8443   200.9300   219.3418
         1     1.1579     1.8447   208.9618   226.0803
         1     1.1583     1.8458   219.3078   234.1461
         2     0.9616     1.5774    -0.5105     0.5105
         2     0.9620     1.5863    -0.5105     0.5105
         2     0.9624     1.5881    -0.2382     0.5105
         2     0.9628     1.5917     0.7828     0.2382
         2     0.9632     1.5931    -0.2382     1.2932
         2     0.9632     1.5922    -0.5105     2.0760
         2     0.9645     1.5981     0.5105     0.0000
         2     0.9645     1.5998     0.2723     2.3142
         2     0.9649     1.6015    -0.2382     3.3693
         2     0.9653     1.6023    -0.2382     2.3142
         2     0.9666     1.6101    -0.5105     2.0760
         2     0.9674     1.6111    -0.2382     2.0760
         2     0.9678     1.6144     0.2723     3.0970
         2     0.9682     1.6166     0.2723     3.0970
         2     0.9690     1.6170     0.2723     2.3142
         2     0.9695     1.6188     0.2723     2.8247
         2     0.9711     1.6226     0.5105     2.0760
         2     0.9707     1.6233    -0.2382     3.6075
         2     0.9716     1.6244    -0.2382     4.1520
         2     0.9724     1.6285     0.0000     5.9558
         2     0.9724     1.6295     0.0000     4.9007
         2     0.9728     1.6304     0.0000     4.6625
         2     0.9728     1.6314    -0.5105     4.9007
         2     0.9732     1.6330     0.0000     4.1520
         2     0.9745     1.6347     1.0550     3.6075
         2     0.9753     1.6369     0.2723     4.6625
         2     0.9753     1.6377     0.2723     4.9007
         2     0.9757     1.6391     0.2723     5.1730
         2     0.9761     1.6402     0.2723     4.6625
         2     0.9769     1.6418     0.7828     5.1730
         2     0.9778     1.6425     1.0550     4.1520
         2     0.9778     1.6436     1.0550     5.9558
         2     0.9786     1.6447     0.7828     5.1730
         2     0.9790     1.6462     0.5105     5.9558
         2     0.9790     1.6481     0.2723     5.1730
         2     0.9798     1.6504     0.0000     6.7385
         2     0.9803     1.6515    -0.5105     8.0318
         2     0.9807     1.6522     0.7828     5.9558
         2     0.9815     1.6544     1.2932     5.6835
         2     0.9819     1.6552     0.5105     6.9767
         2     0.9823     1.6559     0.7828     8.3040
         2     0.9836     1.6577     1.5655     5.4453
         2     0.9844     1.6589     1.5655     5.9558
         2     0.9848     1.6599     1.0550     7.5213
         2     0.9853     1.6617     0.0000     8.0318
         2     0.9857     1.6626     1.0550     7.7595
         2     0.9865     1.6638     2.3483     5.1730
         2     0.9865     1.6644     2.5865     4.1520
         2     0.9878     1.6666     0.5105     7.5213
         2     0.9881     1.6673     1.0550     6.9767
         2     0.9886     1.6689     0.7828     7.5213
         2     0.9898     1.6700     1.5655     7.5213
         2     0.9907     1.6706     1.0550     8.0318
         2     0.9907     1.6729     0.5105     7.5213
         2     0.9911     1.6740     1.2932     8.3040
         2     0.9919     1.6748     1.8378     8.5422
         2     0.9927     1.6766     0.5105     8.8145
         2     0.9931     1.6774     1.5655     7.7595
         2     0.9940     1.6780     3.1310     6.9767
         2     0.9939     1.6799     1.8378     6.7385
         2     0.9952     1.6810     1.5655     8.8145
         2     0.9952     1.6821     0.5105     9.0527
         2     0.9960     1.6829     1.8378     9.0527
         2     0.9964     1.6851     0.7828    10.3800
         2     0.9972     1.6862     0.0000    13.9875
         2     0.9976     1.6873     3.1310     7.7595
         2     0.9976     1.6887     2.3483     9.8355
         2     0.9989     1.6895     1.5655    10.3800
         2     0.9989     1.6906     1.2932    10.6183
         2     1.0001     1.6912     0.5105    11.9115
         2     1.0009     1.6939     1.0550    11.9115
         2     1.0013     1.6946     2.8588     9.5973
         2     1.0017     1.6959     2.0760    10.8905
         2     1.0026     1.6976     1.8378    10.8905
         2     1.0038     1.6979     1.0550    11.9115
         2     1.0047     1.6983     2.5865    10.6183
         2     1.0047     1.7001     2.8588     9.8355
         2     1.0059     1.7012     3.1310     8.5422
         2     1.0059     1.7031     2.3483    11.4010
         2     1.0067     1.7039     2.3483    11.6733
         2     1.0071     1.7053     2.5865    11.6733
         2     1.0084     1.7061     1.5655    12.1838
         2     1.0084     1.7071     1.2932    16.6080
         2     1.0092     1.7082     2.0760    14.7703
         2     1.0105     1.7093     2.8588    12.1838
         2     1.0109     1.7101     2.0760    12.1838
         2     1.0112     1.7127     2.0760    13.4770
         2     1.0117     1.7134     2.3483    12.4560
         2     1.0125     1.7152     2.5865    12.9665
         2     1.0129     1.7163     3.3693    12.4560
         2     1.0133     1.7174     2.5865    13.7493
         2     1.0141     1.7185     3.1310    13.2388
         2     1.0149     1.7203     3.1310    14.2598
         2     1.0158     1.7214     1.0550    17.6290
         2     1.0162     1.7225     2.5865    19.1945
         2     1.0170     1.7236     3.1310    13.4770
         2     1.0182     1.7244     3.9138    14.2598
         2     1.0182     1.7251     3.6415    13.7493
         2     1.0190     1.7270     2.0760    18.9223
         2     1.0190     1.7281     2.8588    18.4118
         2     1.0202     1.7292     3.3693    15.0425
         2     1.0211     1.7303     3.6415    14.7703
         2     1.0219     1.7313     3.9138    15.0425
         2     1.0227     1.7328     3.9138    15.3148
         2     1.0231     1.7336     5.7175    15.0425
         2     1.0244     1.7351     8.0318     5.6835
         2     1.0247     1.7364     3.9138    16.3358
         2     1.0256     1.7372     4.1520    15.8253
         2     1.0264     1.7383     3.6415    17.1185
         2     1.0264     1.7389     3.9138    16.8463
         2     1.0268     1.7404     1.8378    21.2705
         2     1.0281     1.7415     4.1520    17.3908
         2     1.0280     1.7428     4.1520    18.4118
         2     1.0289     1.7431     4.6625    17.6290
         2     1.0301     1.7452     4.1520    17.6290
         2     1.0305     1.7459     5.2070    17.1185
         2     1.0318     1.7467     4.1520    17.6290
         2     1.0326     1.7481     5.2070    16.6080
         2     1.0330     1.7493     4.9348    18.1395
         2     1.0334     1.7496     4.4243    19.4668
         2     1.0338     1.7507     4.9348    18.9223
         2     1.0346     1.7528     5.7175    18.4118
         2     1.0350     1.7540     8.8145    13.9875
         2     1.0366     1.7547     7.5213    13.7493
         2     1.0371     1.7567     5.7175    19.4668
         2     1.0375     1.7573     6.7385    19.4668
         2     1.0392     1.7582     7.0108    19.1945
         2     1.0395     1.7603     7.2830    19.4668
         2     1.0404     1.7606     8.8145    13.7493
         2     1.0412     1.7621     7.0108    19.9773
         2     1.0412     1.7629     6.7385    20.7600
         2     1.0416     1.7644     6.7385    20.7600
         2     1.0420     1.7650     6.7385    20.7600
         2     1.0428     1.7669     9.3250    16.0635
         2     1.0436     1.7677     6.5003    20.2155
         2     1.0440     1.7690     7.5213    20.9983
         2     1.0448     1.7699     7.7935    21.2705
         2     1.0453     1.7709     7.2830    22.0533
         2     1.0465     1.7713     7.2830    22.5638
         2     1.0469     1.7727     7.7935    21.7810
         2     1.0477     1.7738     8.0318    22.3256
         2     1.0482     1.7749     8.5763    22.0533
         2     1.0494     1.7767     8.0318    23.6188
         2     1.0493     1.7775     7.7935    23.8570
         2     1.0498     1.7781     5.2070    30.8678
         2     1.0506     1.7797     8.3040    27.2263
         2     1.0505     1.7808     8.8145    24.1293
         2     1.0514     1.7816     8.8145    24.4016
         2     1.0522     1.7837     9.5973    23.8570
         2     1.0526     1.7837     9.3250    25.1503
         2     1.0542     1.7855    11.6733    18.9223
         2     1.0547     1.7862     9.5973    24.6398
         2     1.0551     1.7873     9.5973    25.6948
         2     1.0555     1.7877     8.8145    26.4776
         2     1.0567     1.7888     9.5973    25.4226
         2     1.0567     1.7902     9.8695    26.4776
         2     1.0575     1.7910     9.8695    27.7708
         2     1.0571     1.7917    10.3800    27.2263
         2     1.0584     1.7941    10.1078    27.2263
         2     1.0583     1.7938    10.3800    28.5536
         2     1.0596     1.7955     9.5973    29.0641
         2     1.0596     1.7969     9.3250    33.4883
         2     1.0608     1.7981    11.1628    28.5536
         2     1.0612     1.7988    11.6733    29.0641
         2     1.0625     1.7991    11.1628    29.3023
         2     1.0629     1.8009    11.4010    30.0851
         2     1.0633     1.8013    11.9455    29.8468
         2     1.0637     1.8024    12.4560    29.8468
         2     1.0641     1.8031    12.9665    29.0641
         2     1.0649     1.8035    12.4560    32.1611
         2     1.0654     1.8056    12.7283    31.6506
         2     1.0662     1.8056    12.9665    31.9228
         2     1.0662     1.8071    11.1628    37.3681
         2     1.0670     1.8087    13.7493    32.4333
         2     1.0674     1.8091    13.4770    32.7056
         2     1.0687     1.8094    14.0215    33.7266
         2     1.0695     1.8102    13.7493    34.5093
         2     1.0699     1.8112    14.2598    35.0198
         2     1.0707     1.8123    15.3148    34.7816
         2     1.0711     1.8134    15.3148    34.5093
         2     1.0720     1.8137    15.0425    35.0198
         2     1.0724     1.8149    14.5320    36.8576
         2     1.0729     1.8166    15.5530    37.3681
         2     1.0737     1.8170    15.5530    37.6404
         2     1.0746     1.8173    16.3358    37.8786
         2     1.0753     1.8196    16.3358    37.6404
         2     1.0762     1.8204    16.3358    39.4441
         2     1.0761     1.8207    16.8463    40.2268
         2     1.0770     1.8214    17.6290    40.7373
         2     1.0778     1.8221    18.1395    41.5201
         2     1.0787     1.8229    19.7050    38.9336
         2     1.0795     1.8242    18.1395    42.5411
         2     1.0799     1.8236    18.6840    43.3238
         2     1.0811     1.8260    19.4668    43.5961
         2     1.0811     1.8266    19.1945    45.3998
         2     1.0820     1.8274    20.9983    43.0856
         2     1.0824     1.8278    20.4878    45.1616
         2     1.0837     1.8287    20.4878    46.7271
         2     1.0837     1.8292    20.7600    48.5309
         2     1.0841     1.8296    21.2705    49.8241
         2     1.0858     1.8302    21.7810    50.0964
         2     1.0863     1.8311    23.3465    49.8241
         2     1.0875     1.8328    23.3465    50.8791
         2     1.0879     1.8332    24.1293    52.9551
         2     1.0883     1.8336    24.3675    53.9761
         2     1.0892     1.8346    24.9121    54.7589
         2     1.0896     1.8346    25.4226    55.8139
         2     1.0900     1.8354    25.6608    56.5626
         2     1.0912     1.8366    26.2053    59.4214
         2     1.0912     1.8375    28.0090    58.9109
         2     1.0921     1.8376    28.5195    59.6936
         2     1.0934     1.8381    31.1060    57.3454
         2     1.0939     1.8388    29.8128    62.2801
         2     1.0947     1.8392    30.8678    63.3352
         2     1.0960     1.8394    31.3783    65.1389
         2     1.0973     1.8402    32.3993    66.4322
         2     1.0981     1.8405    32.6716    67.7254
         2     1.0985     1.8413    33.6925    69.5632
         2     1.0985     1.8431    34.7476    71.8774
         2     1.0998     1.8436    35.5303    73.4429
         2     1.1011     1.8442    37.0958    73.9534
         2     1.1019     1.8447    38.3891    76.5740
         2     1.1023     1.8459    40.1928    78.1395
         2     1.1037     1.8474    41.7583    79.4327
         2     1.1037     1.8473    42.2688    82.5297
         2     1.1054     1.8475    44.0726    84.8780
         2     1.1062     1.8483    45.3658    87.2262
         2     1.1067     1.8491    48.4968    87.2262
         2     1.1075     1.8509    50.5728    86.9540
         2     1.1083     1.8510    50.3006    94.2030
         2     1.1092     1.8520    51.3216    97.0617
         2     1.1097     1.8520    52.6488    99.4100
         2     1.1106     1.8530    55.7458   101.9965
         2     1.1118     1.8538    55.2353   112.9211
         2     1.1118     1.8538    59.3874   108.4968
         2     1.1135     1.8545    62.4843   111.3555
         2     1.1140     1.8549    65.3431   114.7248
         2     1.1153     1.8552    66.8746   118.3663
         2     1.1162     1.8567    70.0056   122.5183
         2     1.1169     1.8581    72.8644   125.6153
         2     1.1178     1.8584    74.9404   129.5291
         2     1.1190     1.8600    78.3096   133.4088
         2     1.1203     1.8610    81.6789   137.3226
         2     1.1212     1.8615    85.0481   141.7129
         2     1.1220     1.8618    88.9279   146.4094
         2     1.1229     1.8625    92.0249   151.3442
         2     1.1238     1.8633    95.9387   155.7344
         2     1.1246     1.8636   100.0566   159.8864
         2     1.1259     1.8636   103.9704   165.0934
         2     1.1263     1.8658   108.3606   170.8110
         2     1.1272     1.8665   113.2954   177.0390
         2     1.1289     1.8668   118.4684   181.9737
         2     1.1302     1.8683   123.1309   187.9295
         2     1.1302     1.8691   127.0447   194.1575
         2     1.1311     1.8701   133.7832   201.9510
         2     1.1328     1.8704   138.6839   207.1581
         2     1.1337     1.8707   144.9119   213.3861
         2     1.1341     1.8711   152.1950   220.3968
         2     1.1349     1.8723   158.1507   226.8631
         2     1.1370     1.8725   165.6720   234.9289
         3     0.9700     1.5241    -0.5105     0.2382
         3     0.9721     1.5304    -0.2382    -0.2723
         3     0.9780     1.5487    -0.2382    -0.2723
         3     0.9788     1.5514     0.0000     1.2932
         3     0.9805     1.5557     0.2723     0.7487
         3     0.9822     1.5582     0.2723     0.2382
         3     0.9830     1.5638     1.0550     0.5105
         3     0.9843     1.5656     0.2723     1.2932
         3     0.9843     1.5656     0.7828    -0.2723
         3     0.9859     1.5692     0.5105     2.5865
         3     0.9868     1.5704     0.2723     1.8037
         3     0.9876     1.5734     0.2723     0.7487
         3     0.9876     1.5734     0.2723     1.5315
         3     0.9880     1.5742     0.5105     1.5315
         3     0.9889     1.5762    -0.5105     6.9767
         3     0.9889     1.5770     0.5105     1.8037
         3     0.9901     1.5796    -0.2382     1.8037
         3     0.9901     1.5796     0.5105     0.7487
         3     0.9905     1.5812     0.0000     2.0760
         3     0.9909     1.5837     0.0000     6.4662
         3     0.9913     1.5848     0.7828     2.0760
         3     0.9930     1.5873     0.7828     2.0760
         3     0.9930     1.5873     1.0550     2.0760
         3     0.9939     1.5897     0.0000     3.8797
         3     0.9943     1.5911    -0.2382     7.2490
         3     0.9943     1.5911     1.0550     5.4453
         3     0.9951     1.5919     1.0550     1.8037
         3     0.9964     1.5948     0.5105     2.8247
         3     0.9964     1.5948     0.5105     2.8247
         3     0.9972     1.5963     0.5105     4.1520
         3     0.9985     1.5985     0.0000     5.9558
         3     0.9985     1.5985     1.0550     4.6625
         3     0.9989     1.6000     1.5655     5.4453
         3     0.9997     1.6019     0.7828     3.8797
         3     0.9997     1.6019     1.2932     3.0970
         3     1.0014     1.6034     1.2932     3.3693
         3     1.0022     1.6058     0.0000     5.6835
         3     1.0022     1.6058     0.2723     6.7385
         3     1.0026     1.6066     1.2932     4.3902
         3     1.0039     1.6093     1.0550     4.9007
         3     1.0039     1.6093     1.5655     3.0970
         3     1.0043     1.6108     1.5655     3.8797
         3     1.0051     1.6139     1.2932     3.8797
         3     1.0051     1.6139     0.2723    11.6733
         3     1.0064     1.6147     1.5655     4.1520
         3     1.0072     1.6171     1.8378     4.6625
         3     1.0072     1.6171     3.1310     3.6075
         3     1.0080     1.6182     1.8378     4.3902
         3     1.0089     1.6204     2.3483     3.8797
         3     1.0089     1.6204     2.8588     2.8247
         3     1.0101     1.6219     2.5865     5.1730
         3     1.0109     1.6240     2.0760     4.1520
         3     1.0109     1.6240     1.8378     5.1730
         3     1.0114     1.6251     2.0760     4.9007
         3     1.0134     1.6282     2.0760     6.2280
         3     1.0134     1.6282     3.3693     4.3902
         3     1.0143     1.6289     2.5865     5.4453
         3     1.0151     1.6315     2.0760     5.9558
         3     1.0151     1.6315     2.3483     5.6835
         3     1.0155     1.6326     2.8588     5.6835
         3     1.0176     1.6356     1.8378     6.9767
         3     1.0176     1.6356     4.6625     3.0970
         3     1.0176     1.6370     3.6415     4.6625
         3     1.0192     1.6389     2.8588     6.2280
         3     1.0192     1.6389     2.3483     6.9767
         3     1.0197     1.6404     2.5865     6.2280
         3     1.0209     1.6437     3.6415     5.1730
         3     1.0209     1.6437     3.6415     4.6625
         3     1.0217     1.6445     2.3483     5.6835
         3     1.0234     1.6471     2.5865     8.0318
         3     1.0234     1.6471     2.5865     8.3040
         3     1.0238     1.6490     2.8588     8.5422
         3     1.0251     1.6512     3.3693     6.7385
         3     1.0251     1.6512     4.9348     4.6625
         3     1.0255     1.6515     2.8588     8.0318
         3     1.0267     1.6553     3.1310     7.2490
         3     1.0267     1.6553     2.8588     8.5422
         3     1.0271     1.6564     3.6415     7.5213
         3     1.0288     1.6586     3.6415     8.3040
         3     1.0288     1.6586     3.9138     6.9767
         3     1.0292     1.6600     2.8588     8.0318
         3     1.0308     1.6619     3.3693     8.5422
         3     1.0308     1.6619     3.3693     9.0527
         3     1.0316     1.6641     3.3693     8.5422
         3     1.0329     1.6671     2.0760    12.6943
         3     1.0329     1.6671     3.6415     9.8355
         3     1.0337     1.6682     3.3693    10.8905
         3     1.0350     1.6701     4.1520     9.3250
         3     1.0350     1.6701     4.4243     9.3250
         3     1.0358     1.6712     4.4243    10.1078
         3     1.0370     1.6738     4.1520     9.0527
         3     1.0370     1.6738     3.1310    11.1628
         3     1.0378     1.6756     3.3693    11.6733
         3     1.0395     1.6778     4.6625    10.3800
         3     1.0395     1.6778     4.4243    10.6183
         3     1.0404     1.6786     5.4453    10.1078
         3     1.0416     1.6808     5.7175    10.3800
         3     1.0416     1.6808     5.9558     7.7595
         3     1.0424     1.6831     4.6625    10.1078
         3     1.0436     1.6856     4.6625    10.8905
         3     1.0436     1.6856     4.6625    10.8905
         3     1.0444     1.6864     4.1520    12.1838
         3     1.0453     1.6881     5.4453    10.3800
         3     1.0453     1.6881     3.3693    14.7703
         3     1.0473     1.6897     4.4243    16.8463
         3     1.0485     1.6929     4.1520    12.6943
         3     1.0485     1.6929     5.2070    12.6943
         3     1.0489     1.6945     4.9348    12.6943
         3     1.0506     1.6964     4.9348    16.0635
         3     1.0506     1.6964     7.0108    12.4560
         3     1.0518     1.6986     7.0108    10.8905
         3     1.0527     1.6992     6.7385    12.1838
         3     1.0527     1.6992     6.2280    12.9665
         3     1.0539     1.7022     7.0108    13.4770
         3     1.0551     1.7033     9.0868     7.7595
         3     1.0551     1.7033     7.0108    13.4770
         3     1.0559     1.7056     7.5213    11.9115
         3     1.0572     1.7067     7.0108    13.2388
         3     1.0572     1.7067     7.5213    13.9875
         3     1.0584     1.7081     7.7935    13.2388
         3     1.0592     1.7107     9.8695     6.9767
         3     1.0592     1.7107     8.8145     7.5213
         3     1.0612     1.7126     7.5213    13.7493
         3     1.0616     1.7138     7.2830    14.2598
         3     1.0616     1.7138     7.5213    15.0425
         3     1.0637     1.7159     8.3040    14.5320
         3     1.0642     1.7167     8.3040    13.7493
         3     1.0642     1.7167     8.0318    14.5320
         3     1.0658     1.7192     9.0868    14.7703
         3     1.0666     1.7206     8.8145    15.3148
         3     1.0666     1.7206     8.5763    15.8253
         3     1.0678     1.7225     8.8145    15.5530
         3     1.0678     1.7241    11.1628    10.3800
         3     1.0678     1.7241     9.3250    15.3148
         3     1.0699     1.7266     8.8145    16.3358
         3     1.0703     1.7280     9.0868    16.3358
         3     1.0703     1.7280     8.5763    17.9013
         3     1.0719     1.7295    10.1078    16.0635
         3     1.0727     1.7306     9.8695    17.9013
         3     1.0727     1.7306    10.3800    17.3908
         3     1.0735     1.7330    10.6523    17.1185
         3     1.0747     1.7344     9.5973    18.1395
         3     1.0747     1.7344     9.5973    18.1395
         3     1.0764     1.7369    10.1078    18.9223
         3     1.0777     1.7388    11.1628    16.0635
         3     1.0777     1.7388    10.3800    18.4118
         3     1.0785     1.7403    10.6523    19.4668
         3     1.0789     1.7414    10.8905    19.9773
         3     1.0789     1.7414    10.3800    20.2155
         3     1.0805     1.7440    13.7493    15.3148
         3     1.0817     1.7451    11.1628    19.1945
         3     1.0817     1.7451    11.6733    19.9773
         3     1.0830     1.7470    11.9455    20.4878
         3     1.0834     1.7481    12.1838    19.4668
         3     1.0834     1.7481    12.9665    21.2705
         3     1.0850     1.7503    14.7703    14.5320
         3     1.0858     1.7518    12.7283    20.9983
         3     1.0858     1.7518    12.9665    21.7810
         3     1.0875     1.7535    13.4770    22.0533
         3     1.0875     1.7539    13.2388    22.5638
         3     1.0875     1.7539    14.5320    20.2155
         3     1.0887     1.7569    13.7493    22.0533
         3     1.0899     1.7584    14.0215    23.0743
         3     1.0899     1.7584    14.2598    23.6188
         3     1.0912     1.7602    14.2598    23.6188
         3     1.0920     1.7606    14.2598    24.1293
         3     1.0920     1.7606    15.5530    23.0743
         3     1.0936     1.7633    15.0425    24.1293
         3     1.0940     1.7636    15.5530    24.9121
         3     1.0940     1.7636    15.0425    25.1503
         3     1.0957     1.7654    15.5530    25.4226
         3     1.0961     1.7677    16.6080    25.9330
         3     1.0961     1.7677    17.1185    25.4226
         3     1.0978     1.7687    16.8463    25.9330
         3     1.0978     1.7695    16.8463    26.9881
         3     1.0978     1.7695    16.8463    27.7708
         3     1.0998     1.7721    16.8463    28.2813
         3     1.1006     1.7732    17.9013    28.5536
         3     1.1006     1.7732    18.6840    28.5536
         3     1.1020     1.7754    18.6840    28.0090
         3     1.1032     1.7758    18.9223    28.2813
         3     1.1032     1.7758    19.4668    28.7918
         3     1.1045     1.7781    19.9773    29.8468
         3     1.1048     1.7792    21.5088    26.7158
         3     1.1048     1.7792    20.4878    30.3573
         3     1.1065     1.7813    21.2705    30.8678
         3     1.1074     1.7821    20.9983    30.8678
         3     1.1074     1.7821    22.5638    30.8678
         3     1.1090     1.7836    22.8361    30.3573
         3     1.1095     1.7851    22.5638    32.4333
         3     1.1095     1.7851    22.8361    33.2161
         3     1.1119     1.7872    23.3465    33.4883
         3     1.1123     1.7877    24.3675    33.2161
         3     1.1123     1.7877    24.6398    34.2371
         3     1.1136     1.7896    24.6398    34.7816
         3     1.1149     1.7898    25.4226    34.7816
         3     1.1149     1.7898    25.9330    36.0748
         3     1.1157     1.7910    26.9540    36.5853
         3     1.1170     1.7920    27.7368    37.0958
         3     1.1170     1.7920    29.8128    35.8026
         3     1.1186     1.7951    29.8128    36.0748
         3     1.1195     1.7954    29.3023    39.4441
         3     1.1195     1.7954    29.8128    41.2478
         3     1.1208     1.7973    30.8678    40.2268
         3     1.1216     1.7981    33.4543    38.6613
         3     1.1216     1.7981    35.5303    33.7266
         3     1.1229     1.7996    33.1820    43.0856
         3     1.1246     1.8010    33.6925    44.1066
         3     1.1246     1.8010    34.7476    45.1616
         3     1.1267     1.8021    36.3131    45.9444
         3     1.1276     1.8028    39.1378    41.2478
         3     1.1276     1.8028    39.1378    42.8133
         3     1.1293     1.8032    39.1378    47.7481
         3     1.1301     1.8043    39.9206    49.3136
         3     1.1301     1.8043    41.2138    50.8791
         3     1.1314     1.8057    42.7793    51.1174
         3     1.1327     1.8061    44.3448    51.9001
         3     1.1327     1.8061    45.9103    52.6829
         3     1.1348     1.8077    46.9313    54.4866
         3     1.1352     1.8092    48.7351    56.0521
         3     1.1352     1.8092    50.0283    55.5416
         3     1.1369     1.8103    51.8661    57.6176
         3     1.1386     1.8107    53.1593    59.9659
         3     1.1386     1.8107    55.4736    60.9869
         3     1.1403     1.8114    57.0391    62.0419
         3     1.1412     1.8121    59.3874    64.6284
         3     1.1412     1.8121    61.9739    65.4112
         3     1.1438     1.8136    64.0499    67.9977
         3     1.1447     1.8139    66.1259    69.5632
         3     1.1447     1.8139    68.9506    71.8774
         3     1.1459     1.8161    71.8093    74.2257
         3     1.1476     1.8165    75.6891    74.7362
         3     1.1476     1.8165    77.7651    78.1395
         3     1.1485     1.8183    81.6789    80.2155
         3     1.1506     1.8192    83.9931    82.5297
         3     1.1506     1.8192    86.8519    85.3885
         3     1.1528     1.8202    91.5144    88.2472
         3     1.1536     1.8210    95.6664    91.3782
         3     1.1536     1.8210    99.5461    93.6925
         3     1.1558     1.8221   104.4809    97.0617
         3     1.1566     1.8239   109.4157   100.7033
         3     1.1566     1.8239   114.0782   103.8343
         3     1.1588     1.8250   119.7617   107.4418
         3     1.1604     1.8258   126.2619   110.5728
         3     1.1604     1.8258   131.1967   114.9971
         3     1.1630     1.8268   136.8802   119.1491
         3     1.1643     1.8275   143.6187   123.3011
         3     1.1643     1.8275   149.8467   129.2568
         3     1.1660     1.8293   158.3890   132.3879
         3     1.1669     1.8302   166.6930   136.7781
         3     1.1669     1.8302   173.7038   141.9851
         3     1.1689     1.8323   181.4632   146.9199
         3     1.1698     1.8328   190.8223   152.3651
         3     1.1698     1.8328   199.6028   158.0827
         3     1.1719     1.8346   209.9828   164.8212
         3     1.1736     1.8349   220.8733   170.2664
         3     1.1736     1.8349   230.1983   176.2562
         4     0.9520     1.6112     0.0000     0.2382
         4     0.9528     1.6127    -0.5105     1.5315
         4     0.9524     1.6187    -0.2382     1.0210
         4     0.9528     1.6215    -0.5105     2.3142
         4     0.9533     1.6237    -0.5105     2.5865
         4     0.9532     1.6311     0.5105     3.3693
         4     0.9536     1.6322     0.5105     0.7487
         4     0.9541     1.6341    -0.2382     2.8247
         4     0.9536     1.6349    -0.5105     3.0970
         4     0.9545     1.6377    -0.5105     5.9558
         4     0.9549     1.6386    -0.2382     3.6075
         4     0.9553     1.6414     0.2723     3.3693
         4     0.9549     1.6425    -0.5105     4.6625
         4     0.9557     1.6436    -0.5105     4.1520
         4     0.9557     1.6458    -0.5105     4.1520
         4     0.9557     1.6473     0.2723     1.8037
         4     0.9562     1.6495    -0.2382     4.6625
         4     0.9561     1.6525    -0.5105     5.1730
         4     0.9566     1.6544    -0.2382     6.7385
         4     0.9574     1.6559     0.7828     2.3142
         4     0.9574     1.6566    -0.5105     5.6835
         4     0.9574     1.6577     0.0000     4.6625
         4     0.9578     1.6602    -0.5105     4.9007
         4     0.9587     1.6636     0.2723     4.1520
         4     0.9582     1.6644    -0.5105     5.9558
         4     0.9591     1.6669    -0.2382     6.7385
         4     0.9599     1.6680    -0.5105     7.2490
         4     0.9599     1.6688     1.5655     0.5105
         4     0.9603     1.6694    -0.2382     6.2280
         4     0.9608     1.6713     0.5105     6.2280
         4     0.9612     1.6730    -0.5105     8.3040
         4     0.9620     1.6739     0.0000     5.6835
         4     0.9616     1.6764    -0.2382     6.4662
         4     0.9624     1.6786    -0.5105     6.2280
         4     0.9632     1.6813     0.2723     6.9767
         4     0.9641     1.6827     0.7828     7.2490
         4     0.9645     1.6846     1.0550     3.6075
         4     0.9649     1.6853     0.2723     5.6835
         4     0.9653     1.6857     0.2723     8.5422
         4     0.9657     1.6868    -0.2382     8.0318
         4     0.9662     1.6882    -0.2382     7.5213
         4     0.9657     1.6897     0.0000     7.7595
         4     0.9670     1.6905     0.0000     8.3040
         4     0.9682     1.6944    -0.2382     8.3040
         4     0.9682     1.6956     1.0550     7.2490
         4     0.9690     1.6966     0.0000     8.8145
         4     0.9695     1.6980     0.2723    10.1078
         4     0.9699     1.6993     0.7828     7.2490
         4     0.9703     1.7015     1.2932     8.0318
         4     0.9711     1.7022     0.0000     8.0318
         4     0.9715     1.7033     0.7828     9.0527
         4     0.9724     1.7044     1.2932     8.3040
         4     0.9720     1.7058    -0.5105     9.3250
         4     0.9728     1.7081     0.2723    10.8905
         4     0.9732     1.7088     0.0000    11.1628
         4     0.9740     1.7100     1.5655    10.1078
         4     0.9748     1.7114     0.0000     9.8355
         4     0.9753     1.7121     0.5105     9.0527
         4     0.9761     1.7135     0.7828     9.3250
         4     0.9769     1.7150     0.2723    10.8905
         4     0.9769     1.7161     0.7828    10.1078
         4     0.9773     1.7177     0.5105    10.3800
         4     0.9786     1.7185     1.0550    11.9115
         4     0.9790     1.7201     2.0760    10.8905
         4     0.9790     1.7209     3.9138     3.8797
         4     0.9807     1.7223     0.5105    11.9115
         4     0.9807     1.7234     1.2932    10.8905
         4     0.9815     1.7242     2.0760    11.1628
         4     0.9815     1.7256     0.5105    11.9115
         4     0.9827     1.7259     0.7828    12.1838
         4     0.9827     1.7275     2.8588     9.0527
         4     0.9840     1.7293     1.0550    12.4560
         4     0.9839     1.7307     1.2932    11.6733
         4     0.9852     1.7318     1.2932    12.1838
         4     0.9856     1.7329     1.2932    11.6733
         4     0.9860     1.7337     1.2932    12.6943
         4     0.9869     1.7343     1.0550    12.6943
         4     0.9873     1.7364     1.2932    12.1838
         4     0.9877     1.7373     1.5655    13.9875
         4     0.9885     1.7384     1.2932    12.9665
         4     0.9889     1.7398     1.0550    13.4770
         4     0.9902     1.7409     1.2932    14.2598
         4     0.9910     1.7421     2.0760    12.4560
         4     0.9910     1.7427     1.2932    13.9875
         4     0.9918     1.7438     1.5655    13.7493
         4     0.9927     1.7457     1.2932    14.2598
         4     0.9930     1.7471     1.8378    15.3148
         4     0.9939     1.7485     4.4243    10.6183
         4     0.9939     1.7494     1.5655    15.0425
         4     0.9951     1.7504     1.0550    16.0635
         4     0.9960     1.7508     2.8588    15.0425
         4     0.9960     1.7522     1.8378    14.7703
         4     0.9963     1.7536     2.3483    14.5320
         4     0.9972     1.7545     1.8378    15.5530
         4     0.9980     1.7559     2.3483    13.2388
         4     0.9988     1.7565     2.8588    15.8253
         4     0.9992     1.7581     2.5865    15.3148
         4     1.0000     1.7592     2.3483    16.3358
         4     1.0005     1.7600     2.5865    15.8253
         4     1.0013     1.7624     2.0760    16.0635
         4     1.0017     1.7638     2.0760    17.6290
         4     1.0025     1.7645     2.5865    17.3908
         4     1.0034     1.7664     2.5865    16.8463
         4     1.0038     1.7675     2.8588    16.0635
         4     1.0046     1.7683     3.1310    16.3358
         4     1.0050     1.7704     3.9138    16.3358
         4     1.0062     1.7709     2.5865    17.3908
         4     1.0071     1.7720     2.0760    17.6290
         4     1.0071     1.7730     2.5865    18.1395
         4     1.0079     1.7741     2.8588    18.6840
         4     1.0075     1.7752     3.3693    19.1945
         4     1.0087     1.7758     3.9138    15.3148
         4     1.0091     1.7777     3.9138    18.4118
         4     1.0095     1.7781     3.6415    18.1395
         4     1.0104     1.7791     3.6415    18.9223
         4     1.0112     1.7807     3.1310    18.4118
         4     1.0116     1.7817     3.9138    19.7050
         4     1.0129     1.7828     3.6415    19.4668
         4     1.0132     1.7836     3.9138    19.1945
         4     1.0137     1.7850     3.6415    20.2155
         4     1.0145     1.7860     3.6415    20.4878
         4     1.0153     1.7876     5.9558    18.1395
         4     1.0157     1.7874     6.2280    15.8253
         4     1.0170     1.7896     3.6415    20.9983
         4     1.0174     1.7903     3.6415    21.2705
         4     1.0178     1.7910     3.6415    20.9983
         4     1.0185     1.7930     4.6625    20.9983
         4     1.0194     1.7941     8.0318    14.2598
         4     1.0194     1.7951     5.9558    15.3148
         4     1.0206     1.7966     3.6415    22.8361
         4     1.0214     1.7970     4.6625    22.8361
         4     1.0219     1.7984     5.2070    22.3256
         4     1.0223     1.7990     4.9348    22.3256
         4     1.0231     1.8005     6.5003    22.5638
         4     1.0235     1.8015     5.7175    22.8361
         4     1.0239     1.8027     5.9558    22.3256
         4     1.0248     1.8027     5.9558    23.0743
         4     1.0252     1.8041     5.7175    23.6188
         4     1.0256     1.8052     5.9558    24.1293
         4     1.0268     1.8063     8.0318    20.9983
         4     1.0268     1.8089     5.9558    24.4016
         4     1.0280     1.8089     6.5003    23.3465
         4     1.0285     1.8103     5.9558    25.1503
         4     1.0289     1.8110     6.5003    24.9121
         4     1.0297     1.8117     6.5003    25.4226
         4     1.0301     1.8136     7.5213    23.8570
         4     1.0305     1.8136     6.5003    25.9330
         4     1.0309     1.8155     5.9558    26.4776
         4     1.0318     1.8164     7.0108    26.2053
         4     1.0322     1.8175     6.7385    27.4986
         4     1.0334     1.8186     7.2830    27.7708
         4     1.0338     1.8194     8.0318    26.9881
         4     1.0338     1.8197     7.5213    26.9881
         4     1.0347     1.8216     7.7935    27.7708
         4     1.0354     1.8231     7.7935    27.4986
         4     1.0363     1.8242     8.3040    28.7918
         4     1.0375     1.8256     9.8695    23.0743
         4     1.0375     1.8259     8.0318    29.3023
         4     1.0384     1.8266     8.0318    29.5746
         4     1.0383     1.8273     8.3040    29.5746
         4     1.0387     1.8281     8.0318    29.8468
         4     1.0399     1.8295     8.8145    30.0851
         4     1.0400     1.8310     9.5973    31.1401
         4     1.0412     1.8316     9.5973    29.8468
         4     1.0412     1.8324     8.8145    31.9228
         4     1.0420     1.8335     9.3250    32.1611
         4     1.0429     1.8341     9.8695    32.7056
         4     1.0429     1.8352    12.1838    24.9121
         4     1.0437     1.8356     9.5973    32.9438
         4     1.0441     1.8370     9.5973    32.9438
         4     1.0445     1.8386     9.8695    33.9988
         4     1.0454     1.8389     9.8695    34.5093
         4     1.0458     1.8400    10.1078    35.0198
         4     1.0462     1.8412    10.1078    35.8026
         4     1.0466     1.8418    10.6523    36.0748
         4     1.0470     1.8423    10.1078    36.0748
         4     1.0479     1.8436    10.3800    36.5853
         4     1.0487     1.8453    11.4010    37.0958
         4     1.0491     1.8458    10.8905    37.6404
         4     1.0500     1.8468    11.6733    38.1508
         4     1.0500     1.8475    12.1838    36.8576
         4     1.0503     1.8480    11.9455    39.7164
         4     1.0503     1.8486    11.9455    40.4651
         4     1.0516     1.8494    12.1838    41.0096
         4     1.0528     1.8505    12.4560    41.2478
         4     1.0528     1.8518    12.4560    41.5201
         4     1.0536     1.8527    12.4560    42.3029
         4     1.0537     1.8537    13.2388    42.8133
         4     1.0545     1.8545    12.7283    44.1066
         4     1.0545     1.8553    13.2388    44.1066
         4     1.0557     1.8559    14.2598    43.0856
         4     1.0558     1.8563    13.4770    44.6511
         4     1.0566     1.8566    13.4770    45.6721
         4     1.0566     1.8578    13.7493    46.4549
         4     1.0574     1.8578    14.7703    45.9444
         4     1.0574     1.8588    15.5530    46.7271
         4     1.0583     1.8595    15.3148    46.1826
         4     1.0587     1.8599    15.5530    47.7481
         4     1.0595     1.8610    14.7703    50.0964
         4     1.0604     1.8622    15.3148    50.8791
         4     1.0607     1.8633    16.0975    51.1174
         4     1.0612     1.8644    16.6080    51.6279
         4     1.0624     1.8647    16.8463    53.7039
         4     1.0624     1.8654    17.6290    53.9761
         4     1.0633     1.8658    16.8463    55.5416
         4     1.0637     1.8665    17.1185    60.2041
         4     1.0641     1.8669    18.4118    57.1072
         4     1.0650     1.8679    18.6840    58.1281
         4     1.0654     1.8687    18.9223    61.2592
         4     1.0663     1.8695    19.4668    62.2801
         4     1.0662     1.8709    20.7600    62.0419
         4     1.0670     1.8712    21.2705    62.5524
         4     1.0679     1.8723    22.2915    62.0419
         4     1.0696     1.8727    21.5088    66.4322
         4     1.0696     1.8738    22.2915    66.9767
         4     1.0701     1.8746    23.3465    68.5082
         4     1.0713     1.8749    25.1503    67.7254
         4     1.0714     1.8760    24.1293    71.8774
         4     1.0722     1.8760    24.9121    72.9324
         4     1.0726     1.8772    25.4226    74.7362
         4     1.0734     1.8786    25.4226    77.0844
         4     1.0735     1.8801    26.7158    78.3777
         4     1.0743     1.8804    27.4986    80.4537
         4     1.0752     1.8807    28.7918    81.7469
         4     1.0764     1.8815    29.3023    84.3675
         4     1.0773     1.8822    30.3233    86.9540
         4     1.0773     1.8830    31.6506    89.3022
         4     1.0777     1.8833    32.3993    90.8337
         4     1.0795     1.8836    33.4543    93.4543
         4     1.0795     1.8839    33.9648    95.5303
         4     1.0803     1.8862    35.0198    98.1168
         4     1.0811     1.8865    36.0408   100.7033
         4     1.0815     1.8873    37.8445   103.5620
         4     1.0820     1.8880    39.1378   106.1485
         4     1.0824     1.8883    40.4651   109.7900
         4     1.0833     1.8889    42.5071   111.3555
         4     1.0841     1.8897    43.2898   115.2353
         4     1.0855     1.8904    45.1276   117.8558
         4     1.0863     1.8925    46.6591   122.0078
         4     1.0872     1.8928    47.9523   125.8876
         4     1.0875     1.8946    50.3006   129.5291
         4     1.0880     1.8957    51.5938   132.6261
         4     1.0884     1.8957    53.6698   136.5399
         4     1.0901     1.8960    55.7458   139.9091
         4     1.0901     1.8972    58.6046   144.3334
         4     1.0915     1.8978    60.4083   148.4854
         4     1.0923     1.8983    62.4843   153.1479
         4     1.0931     1.8989    64.5603   158.3549
         4     1.0944     1.8993    65.8536   167.1694
         4     1.0949     1.9004    70.2779   167.4417
         4     1.0961     1.9018    73.3749   172.3424
         4     1.0969     1.9020    76.2336   176.5285
         4     1.0978     1.9035    78.3096   182.2120
         4     1.0987     1.9035    81.6789   188.4400
         4     1.0995     1.9038    85.0481   193.9193
         4     1.1000     1.9046    88.6556   199.3645
         4     1.1008     1.9057    92.2971   206.1030
         4     1.1017     1.9059    95.1559   212.0928
         4     1.1029     1.9072    99.5461   220.3968
         4     1.1038     1.9079   104.7532   225.5698
         4     1.1042     1.9093   107.8502   232.5806
         4     1.1046     1.9107   112.7849   239.8636
         5     1.0007     1.5295     0.0000     0.2382
         5     1.0024     1.5335    -0.2382     1.5315
         5     1.0036     1.5372     0.2723     1.0210
         5     1.0066     1.5427     1.0550     2.0760
         5     1.0070     1.5430     0.2723     2.5865
         5     1.0078     1.5445     0.7828     1.5315
         5     1.0083     1.5461     0.5105     0.5105
         5     1.0087     1.5467     1.0550     0.0000
         5     1.0095     1.5482     0.7828     0.2382
         5     1.0100     1.5493     0.5105     3.0970
         5     1.0112     1.5515     0.7828     2.0760
         5     1.0121     1.5526     2.0760    -0.2723
         5     1.0129     1.5547     1.8378     0.0000
         5     1.0138     1.5566     0.7828     1.2932
         5     1.0142     1.5577     1.2932     0.2382
         5     1.0150     1.5591     0.7828     5.4453
         5     1.0154     1.5602     1.2932     2.0760
         5     1.0163     1.5617     1.0550     2.0760
         5     1.0167     1.5625     2.3483     0.5105
         5     1.0171     1.5636     2.8588     1.5315
         5     1.0179     1.5669     0.7828     4.9007
         5     1.0196     1.5680     2.0760     1.5315
         5     1.0200     1.5690     2.0760     2.5865
         5     1.0209     1.5701     1.5655     2.0760
         5     1.0209     1.5712     2.3483     1.5315
         5     1.0222     1.5723     2.5865    -0.2723
         5     1.0226     1.5734    -0.5105     8.8145
         5     1.0230     1.5751     2.3483     2.5865
         5     1.0243     1.5768     1.8378     3.0970
         5     1.0243     1.5779     2.0760     2.5865
         5     1.0247     1.5790     1.8378     2.8247
         5     1.0251     1.5798     0.7828     5.4453
         5     1.0255     1.5809     0.5105     6.7385
         5     1.0263     1.5812     0.7828     9.3250
         5     1.0272     1.5835     2.5865     2.0760
         5     1.0280     1.5846     2.5865     2.8247
         5     1.0284     1.5857     2.8588     3.8797
         5     1.0293     1.5871     3.6415     2.3142
         5     1.0305     1.5896     2.3483     4.1520
         5     1.0309     1.5904     2.8588     4.3902
         5     1.0314     1.5919     2.0760     3.3693
         5     1.0322     1.5934     3.9138     2.0760
         5     1.0326     1.5946     2.3483     4.6625
         5     1.0330     1.5954     2.0760     5.4453
         5     1.0339     1.5971     3.1310     2.8247
         5     1.0355     1.5982     1.2932     6.2280
         5     1.0364     1.5993     2.8588     3.8797
         5     1.0364     1.6001     3.3693     3.8797
         5     1.0372     1.6019     2.5865     4.1520
         5     1.0376     1.6034     2.5865     5.9558
         5     1.0389     1.6061     4.1520     4.1520
         5     1.0397     1.6064     3.3693     5.4453
         5     1.0406     1.6086     3.6415     4.6625
         5     1.0410     1.6097     3.6415     5.1730
         5     1.0418     1.6103     2.5865     5.1730
         5     1.0426     1.6123     0.5105    15.0425
         5     1.0426     1.6134     2.5865     6.9767
         5     1.0439     1.6142     3.9138     6.4662
         5     1.0443     1.6145     4.1520     5.6835
         5     1.0451     1.6164     3.6415     4.9007
         5     1.0455     1.6183     4.1520     5.9558
         5     1.0464     1.6189     5.2070     5.4453
         5     1.0472     1.6203     4.1520     4.1520
         5     1.0476     1.6219     4.1520     5.1730
         5     1.0489     1.6234     3.9138     6.2280
         5     1.0493     1.6238     4.6625     5.6835
         5     1.0501     1.6249     4.1520     6.7385
         5     1.0509     1.6271     4.4243     7.5213
         5     1.0518     1.6281     2.8588    11.4010
         5     1.0526     1.6292     3.6415    10.6183
         5     1.0534     1.6305     4.4243     6.9767
         5     1.0539     1.6319     4.1520     7.2490
         5     1.0547     1.6331     5.2070     6.4662
         5     1.0560     1.6342     6.7385     5.6835
         5     1.0568     1.6353     7.2830     3.0970
         5     1.0568     1.6367     6.5003     5.4453
         5     1.0576     1.6377     5.7175     7.2490
         5     1.0585     1.6405     6.2280     7.5213
         5     1.0589     1.6416     5.9558     7.2490
         5     1.0593     1.6423     6.5003     7.5213
         5     1.0609     1.6438     7.0108     4.1520
         5     1.0609     1.6448     6.7385     7.5213
         5     1.0622     1.6459     7.0108     7.5213
         5     1.0630     1.6467     6.5003     7.5213
         5     1.0630     1.6483     7.2830     7.2490
         5     1.0642     1.6505     8.5763     4.6625
         5     1.0647     1.6516     7.0108     7.2490
         5     1.0655     1.6524     7.0108     7.2490
         5     1.0667     1.6537     7.2830     8.3040
         5     1.0676     1.6549     7.2830     8.5422
         5     1.0680     1.6560     7.5213     8.3040
         5     1.0697     1.6575     7.5213     8.8145
         5     1.0696     1.6599     8.8145     5.6835
         5     1.0705     1.6613     7.5213     8.8145
         5     1.0709     1.6616     7.2830     9.3250
         5     1.0717     1.6635     7.5213    10.1078
         5     1.0730     1.6646     8.0318     9.8355
         5     1.0734     1.6661     8.0318     9.0527
         5     1.0746     1.6665     7.2830    14.5320
         5     1.0755     1.6682     8.3040     9.8355
         5     1.0763     1.6698     8.3040     9.8355
         5     1.0767     1.6714     8.5763    10.3800
         5     1.0783     1.6729     8.5763     9.5973
         5     1.0788     1.6743     9.0868     9.3250
         5     1.0796     1.6743     8.5763     7.5213
         5     1.0805     1.6758     9.0868    10.1078
         5     1.0821     1.6778     8.8145    11.6733
         5     1.0808     1.6790     8.8145    12.1838
         5     1.0829     1.6800     9.3250    11.1628
         5     1.0842     1.6800    10.8905     8.5422
         5     1.0858     1.6830     9.5973    11.6733
         5     1.0862     1.6836     9.3250    11.9115
         5     1.0867     1.6836     9.5973    12.1838
         5     1.0883     1.6850    10.1078    12.9665
         5     1.0875     1.6879    10.1078    11.6733
         5     1.0896     1.6922    12.9665     5.6835
         5     1.0780     1.6888    10.6523     9.8355
         5     1.0920     1.6889    10.3800    12.9665
         5     1.0932     1.6945    10.6523    13.4770
         5     1.0908     1.6931    11.1628    13.4770
         5     1.0941     1.6951    11.6733    13.2388
         5     1.0912     1.6944    11.4010    13.4770
         5     1.0931     1.7014    11.4010    12.6943
         5     1.0936     1.6979    11.6733    13.7493
         5     1.0936     1.6950    11.1628    15.0425
         5     1.1015     1.7023    11.9455    14.7703
         5     1.1016     1.7011    15.0425     8.5422
         5     1.1015     1.7091    12.7283    10.1078
         5     1.0968     1.7052    11.9455    15.5530
         5     1.1073     1.6991    12.9665    15.0425
         5     1.1130     1.7015    13.4770    15.5530
         5     1.1077     1.7124    13.2388    14.7703
         5     1.1067     1.7076    12.9665    15.5530
         5     1.1059     1.7219    14.5320    12.6943
         5     1.0984     1.7094    13.2388    15.8253
         5     1.1318     1.7203    13.4770    16.6080
         5     1.1298     1.7169    14.0215    17.3908
         5     1.0879     1.7045    14.7703    16.8463
         5     1.0828     1.6915    16.0975    16.3358
         5     1.1093     1.7172    16.0975    10.1078
         5     1.1098     1.7176    15.3148    17.3908
         5     1.1110     1.7184    15.0425    17.6290
         5     1.1114     1.7197    15.8253    17.9013
         5     1.1127     1.7205    16.3358    17.9013
         5     1.1144     1.7216    17.6290    15.0425
         5     1.1152     1.7227    16.3358    18.9223
         5     1.1155     1.7245    17.3908    17.6290
         5     1.1168     1.7249    17.1185    18.9223
         5     1.1180     1.7266    17.3908    20.4878
         5     1.1185     1.7273    17.6290    19.7050
         5     1.1193     1.7288    18.6840    19.4668
         5     1.1197     1.7299    18.4118    20.4878
         5     1.1210     1.7305    17.9013    20.2155
         5     1.1218     1.7320    18.9223    20.2155
         5     1.1226     1.7332    19.1945    21.2705
         5     1.1239     1.7346    19.7050    21.2705
         5     1.1247     1.7350    19.9773    21.7810
         5     1.1251     1.7366    19.9773    23.3465
         5     1.1255     1.7374    20.2155    22.8361
         5     1.1272     1.7381    21.2705    22.5638
         5     1.1271     1.7396    22.0533    22.0533
         5     1.1280     1.7407    22.2915    23.3465
         5     1.1293     1.7416    22.0533    24.1293
         5     1.1301     1.7427    22.5638    24.1293
         5     1.1310     1.7436    23.5848    23.3465
         5     1.1327     1.7442    23.3465    25.9330
         5     1.1339     1.7463    25.4226    24.6398
         5     1.1338     1.7467    26.2053    22.0533
         5     1.1351     1.7481    25.6608    24.9121
         5     1.1359     1.7485    26.2053    25.1503
         5     1.1363     1.7500    26.9540    26.4776
         5     1.1376     1.7504    27.4986    26.2053
         5     1.1380     1.7511    28.0090    27.2263
         5     1.1389     1.7533    30.8678    23.3465
         5     1.1402     1.7537    29.0300    27.2263
         5     1.1410     1.7545    29.5746    28.2813
         5     1.1423     1.7552    30.3233    28.5536
         5     1.1431     1.7567    31.1060    28.7918
         5     1.1443     1.7583    32.9438    30.0851
         5     1.1447     1.7590    33.6925    29.8468
         5     1.1456     1.7598    34.4753    28.7918
         5     1.1464     1.7606    34.4753    30.6296
         5     1.1473     1.7617    35.5303    31.1401
         5     1.1481     1.7617    36.8236    31.6506
         5     1.1493     1.7639    39.6823    26.9881
         5     1.1502     1.7639    40.1928    28.0090
         5     1.1515     1.7646    39.1378    33.2161
         5     1.1519     1.7654    40.4651    33.7266
         5     1.1532     1.7668    41.7583    34.7816
         5     1.1540     1.7681    43.5621    32.4333
         5     1.1553     1.7688    44.0726    33.9988
         5     1.1553     1.7692    44.5831    37.0958
         5     1.1566     1.7704    45.9103    38.1508
         5     1.1578     1.7718    47.7141    37.8786
         5     1.1590     1.7721    50.0283    38.1508
         5     1.1599     1.7733    51.5938    38.3891
         5     1.1616     1.7735    53.1593    39.9546
         5     1.1625     1.7744    55.2353    39.4441
         5     1.1633     1.7751    56.5286    41.5201
         5     1.1642     1.7759    58.8428    42.8133
         5     1.1655     1.7768    61.4634    44.1066
         5     1.1663     1.7779    63.5053    44.6511
         5     1.1676     1.7779    66.3641    44.6511
         5     1.1684     1.7793    68.4401    47.4758
         5     1.1697     1.7803    71.0266    47.7481
         5     1.1710     1.7814    74.9404    48.8031
         5     1.1718     1.7818    77.7651    50.8791
         5     1.1727     1.7822    80.3856    52.6829
         5     1.1744     1.7833    83.7549    54.7589
         5     1.1748     1.7837    88.4174    55.8139
         5     1.1761     1.7848    92.2971    57.1072
         5     1.1769     1.7859    96.9596    58.4004
         5     1.1782     1.7872   103.4599    56.5626
         5     1.1790     1.7879   105.5019    62.7906
         5     1.1803     1.7883   111.4917    64.9007
         5     1.1812     1.7894   117.1752    67.2149
         5     1.1820     1.7893   122.6204    69.2909
         5     1.1841     1.7910   128.0657    71.6392
         5     1.1850     1.7913   134.8042    74.4979
         5     1.1863     1.7921   141.0322    77.0844
         5     1.1879     1.7921   148.8257    80.4537
         5     1.1891     1.7945   157.0957    82.0192
         5     1.1900     1.7945   164.6170    85.3885
         5     1.1909     1.7960   173.4315    88.7577
         5     1.1930     1.7973   182.5183    92.3992
         5     1.1938     1.7981   191.3328    95.5303
         5     1.1951     1.7984   201.4405    99.1377
         5     1.1960     1.7992   213.6243   103.8343
         5     1.1968     1.7999   223.7321   107.7140
         5     1.1976     1.8017   236.1881   111.6278
