# Supplementary material for: Biaxial mechanical data of porcine atrioventricular valve leaflets
Source: Data Brief. 2018 Oct 3;21:358–63. doi: 10.1016/j.dib.2018.09.073 (PMC6197746; doi:10.1016/j.dib.2018.09.073)
Supplement: Supplementary file 2 — Supplementary material [file mmc2.zip › BiaxialData/TVAL_1.txt]

         1     1.0194     1.6617     0.0000     4.8740
         1     1.0253     1.6663     0.4489    -0.5131
         1     1.0326     1.6720     1.4109    -1.0261
         1     1.0351     1.6735     0.4489     1.9240
         1     1.0371     1.6778     2.4370     5.3871
         1     1.0420     1.6824     0.0000     1.4750
         1     1.0435     1.6835     0.4489     2.8859
         1     1.0435     1.6847     0.4489     4.3610
         1     1.0450     1.6849     0.4489     4.3610
         1     1.0489     1.6894     0.9620     6.7980
         1     1.0503     1.6902     0.4489     1.9240
         1     1.0513     1.6913     0.9620     2.8859
         1     1.0518     1.6925     0.0000     3.9120
         1     1.0538     1.6936     2.4370     3.3990
         1     1.0538     1.6944     0.9620     2.8859
         1     1.0552     1.6962     2.8859     1.9240
         1     1.0557     1.6966     0.9620     2.4370
         1     1.0582     1.6991     1.9240     8.2730
         1     1.0582     1.7002     1.4109     4.8740
         1     1.0601     1.7018     1.9240     5.3871
         1     1.0606     1.7025     2.4370     2.8859
         1     1.0616     1.7039     2.4370     4.8740
         1     1.0626     1.7044     2.4370     7.8241
         1     1.0636     1.7067     1.9240     5.8360
         1     1.0646     1.7075     7.3110     0.9620
         1     1.0656     1.7088     4.3610     7.8241
         1     1.0665     1.7100     0.4489     5.8360
         1     1.0680     1.7115     2.8859     3.9120
         1     1.0680     1.7126     3.3990     4.3610
         1     1.0695     1.7149     2.4370     4.8740
         1     1.0704     1.7152     2.8859     4.3610
         1     1.0709     1.7167     7.3110     1.9240
         1     1.0734     1.7190     1.9240     1.9240
         1     1.0744     1.7202     3.3990     2.8859
         1     1.0744     1.7220     1.9240     6.3490
         1     1.0758     1.7230     2.4370     6.7980
         1     1.0768     1.7246     2.4370     6.7980
         1     1.0783     1.7259     4.3610     1.4750
         1     1.0803     1.7261     5.3229     3.3990
         1     1.0827     1.7289     5.8360     3.9120
         1     1.0837     1.7301     4.3610     9.2991
         1     1.0857     1.7316     4.8740     7.3110
         1     1.0856     1.7319     4.8740     6.7980
         1     1.0861     1.7332     5.8360     5.3871
         1     1.0876     1.7351     5.3229     4.8740
         1     1.0881     1.7366     8.7860    10.7100
         1     1.0896     1.7378     5.3229     4.3610
         1     1.0915     1.7397     5.8360     8.7860
         1     1.0915     1.7418     5.8360     7.3110
         1     1.0935     1.7428     7.3110     8.7860
         1     1.0940     1.7443     5.8360     8.2730
         1     1.0949     1.7451     6.7980     4.8740
         1     1.0955     1.7469     8.7860     2.8859
         1     1.0969     1.7479     2.8859    23.9211
         1     1.0974     1.7499     5.3229    10.7100
         1     1.0979     1.7505     6.7980     9.7480
         1     1.0994     1.7518     6.3490     8.7860
         1     1.1004     1.7528     7.3110     9.2991
         1     1.1004     1.7548     8.7860     8.2730
         1     1.1019     1.7548     9.7480     5.3871
         1     1.1023     1.7563    12.1850     0.4489
         1     1.1038     1.7586     7.3110    11.7361
         1     1.1048     1.7601     7.3110    11.2230
         1     1.1048     1.7609     8.2730     8.2730
         1     1.1057     1.7621     9.7480     7.3110
         1     1.1068     1.7639     9.7480     7.8241
         1     1.1072     1.7639    10.2611     8.7860
         1     1.1087     1.7654     8.7860     6.3490
         1     1.1092     1.7669     8.7860    17.1232
         1     1.1107     1.7680    13.1470    -0.5131
         1     1.1112     1.7692    12.1850     6.3490
         1     1.1122     1.7710    10.7100    10.2611
         1     1.1132     1.7718    11.2230    10.2611
         1     1.1137     1.7736    11.2230    10.2611
         1     1.1151     1.7748    11.2230     9.2991
         1     1.1156     1.7763    11.2230     5.3871
         1     1.1156     1.7768    11.2230    11.2230
         1     1.1176     1.7788    12.6981     3.3990
         1     1.1186     1.7798    11.2230    10.2611
         1     1.1190     1.7814    11.6720    10.7100
         1     1.1195     1.7832    12.6981    10.7100
         1     1.1205     1.7839    13.6600    10.2611
         1     1.1210     1.7855    15.1351    10.2611
         1     1.1225     1.7862    13.6600    11.2230
         1     1.1245     1.7885    14.6220     9.2991
         1     1.1249     1.7904    12.1850    13.6600
         1     1.1259     1.7912    14.6220    12.6981
         1     1.1264     1.7932    14.6220    10.7100
         1     1.1269     1.7940    14.6220    11.7361
         1     1.1279     1.7953    15.1351     7.8241
         1     1.1294     1.7980    19.0471     0.9620
         1     1.1304     1.7988    16.6101    10.2611
         1     1.1313     1.8003    14.6220    13.6600
         1     1.1323     1.8008    14.1090    14.6220
         1     1.1323     1.8026    17.0590    12.1850
         1     1.1343     1.8033    15.1351    12.1850
         1     1.1343     1.8054    20.4580    -1.0261
         1     1.1353     1.8068    15.1351    11.7361
         1     1.1358     1.8081    16.0970    16.6101
         1     1.1368     1.8102    17.5721    14.1731
         1     1.1372     1.8109    15.5840    16.0970
         1     1.1387     1.8121    17.0590    14.6220
         1     1.1388     1.8129    17.0590    16.6101
         1     1.1402     1.8152    18.5341    11.2230
         1     1.1407     1.8152    22.9591     3.3990
         1     1.1412     1.8167    21.4841    10.7100
         1     1.1422     1.8183    19.0471    18.5341
         1     1.1422     1.8197    20.0091    17.1232
         1     1.1442     1.8210    19.4960    18.0851
         1     1.1442     1.8228    20.0091    18.0851
         1     1.1456     1.8236    22.4461    15.1351
         1     1.1456     1.8253    23.4081     5.3871
         1     1.1471     1.8271    20.4580    19.5602
         1     1.1476     1.8278    20.4580    19.5602
         1     1.1481     1.8293    20.4580    22.9591
         1     1.1491     1.8314    21.4841    20.5221
         1     1.1491     1.8321    23.4081    19.0471
         1     1.1496     1.8337    26.3581    14.6220
         1     1.1506     1.8346    24.8831    18.5341
         1     1.1516     1.8364    24.8831    18.5341
         1     1.1526     1.8374    22.4461    21.9972
         1     1.1535     1.8389    24.3700    21.9972
         1     1.1535     1.8403    23.9211    21.0352
         1     1.1545     1.8420    26.3581    21.9972
         1     1.1555     1.8435    29.3082     8.2730
         1     1.1560     1.8443    26.8712    21.0352
         1     1.1570     1.8459    25.3961    24.4342
         1     1.1570     1.8470    26.8712    23.9211
         1     1.1580     1.8487    26.3581    22.9591
         1     1.1590     1.8495    29.3082    21.4841
         1     1.1595     1.8510    31.7452    14.6220
         1     1.1605     1.8526    29.3082    22.5102
         1     1.1610     1.8538    27.8331    27.3842
         1     1.1624     1.8546    27.8331    27.8331
         1     1.1624     1.8565    30.2701    26.4222
         1     1.1634     1.8584    30.2701    27.8331
         1     1.1644     1.8599    33.6691    19.0471
         1     1.1649     1.8606    32.7072    21.9972
         1     1.1654     1.8626    31.7452    27.3842
         1     1.1664     1.8636    31.2321    30.7832
         1     1.1669     1.8649    32.7072    30.3343
         1     1.1669     1.8659    32.1941    29.3082
         1     1.1689     1.8680    36.6192    21.4841
         1     1.1689     1.8690    34.1822    28.8593
         1     1.1694     1.8698    34.6311    33.2202
         1     1.1704     1.8718    34.6311    34.2463
         1     1.1704     1.8737    36.1061    35.2083
         1     1.1714     1.8748    36.6192    35.2083
         1     1.1733     1.8760    34.6311    36.1703
         1     1.1729     1.8776    38.0942    33.2202
         1     1.1739     1.8786    37.5812    38.6073
         1     1.1748     1.8799    39.0562    36.6833
         1     1.1758     1.8814    39.5692    39.1203
         1     1.1758     1.8829    40.9801    37.6453
         1     1.1763     1.8844    44.4432    29.3082
         1     1.1778     1.8859    42.9682    34.6952
         1     1.1783     1.8870    42.9682    39.1203
         1     1.1793     1.8880    42.9682    43.9943
         1     1.1802     1.8897    44.4432    44.5074
         1     1.1808     1.8916    46.8803    40.0823
         1     1.1813     1.8925    46.8803    42.5193
         1     1.1822     1.8940    47.3292    45.4694
         1     1.1837     1.8948    46.8803    48.4194
         1     1.1842     1.8963    46.8803    51.3695
         1     1.1847     1.8970    49.3173    48.4194
         1     1.1857     1.8983    50.2792    48.8683
         1     1.1867     1.9001    55.1532    39.1203
         1     1.1877     1.9008    51.2412    54.7684
         1     1.1887     1.9023    51.7543    54.2554
         1     1.1887     1.9031    53.6782    56.6924
         1     1.1902     1.9041    55.6663    56.6924
         1     1.1911     1.9062    57.1413    56.2435
         1     1.1921     1.9069    56.6283    56.2435
         1     1.1927     1.9077    59.0653    59.1935
         1     1.1936     1.9092    58.6163    62.0795
         1     1.1946     1.9097    61.0534    61.6305
         1     1.1961     1.9115    62.9773    61.6305
         1     1.1966     1.9128    65.4143    58.1674
         1     1.1985     1.9135    66.8893    57.7185
         1     1.1985     1.9152    66.3763    70.9296
         1     1.1995     1.9160    67.8513    71.3786
         1     1.2005     1.9180    69.8394    73.3666
         1     1.2024     1.9187    72.2764    73.8156
         1     1.2030     1.9202    75.6754    71.3786
         1     1.2039     1.9210    75.6754    76.7656
         1     1.2054     1.9218    77.6635    80.2287
         1     1.2059     1.9230    79.1385    82.1527
         1     1.2074     1.9243    82.0244    82.6657
         1     1.2083     1.9252    84.4614    85.1027
         1     1.2098     1.9267    85.9364    89.0148
         1     1.2108     1.9276    88.8865    90.4898
         1     1.2118     1.9293    90.3615    93.8888
         1     1.2132     1.9306    94.2736    96.8388
         1     1.2142     1.9315    97.1595   100.7509
         1     1.2152     1.9325    99.5965   102.6748
         1     1.2171     1.9337   103.0596   102.2259
         1     1.2181     1.9345   104.9835   109.5369
         1     1.2191     1.9360   110.8837   111.9739
         2     0.9899     1.7048     0.0000     3.3990
         2     0.9973     1.7097     0.0000     3.3990
         2     1.0012     1.7125     0.0000     0.9620
         2     1.0062     1.7167     0.0000    10.2611
         2     1.0082     1.7178     0.4489     5.8360
         2     1.0087     1.7189     0.4489     3.3990
         2     1.0106     1.7196     0.0000     3.9120
         2     1.0131     1.7222     0.0000     3.9120
         2     1.0141     1.7226     0.4489     1.4750
         2     1.0185     1.7275     0.0000     3.9120
         2     1.0190     1.7287     1.4109     4.8740
         2     1.0214     1.7303     0.4489     4.3610
         2     1.0229     1.7315     1.4109     5.3871
         2     1.0239     1.7334     0.9620     6.3490
         2     1.0249     1.7342     0.0000    10.2611
         2     1.0269     1.7367     1.9240     5.8360
         2     1.0278     1.7377     0.9620     5.8360
         2     1.0284     1.7392     0.9620     6.3490
         2     1.0303     1.7396     0.0000     6.3490
         2     1.0303     1.7408     1.4109     5.3871
         2     1.0328     1.7422     1.4109     2.8859
         2     1.0357     1.7475     0.4489     9.7480
         2     1.0372     1.7482     2.8859     5.8360
         2     1.0382     1.7495     2.4370     7.3110
         2     1.0391     1.7502     2.4370     6.3490
         2     1.0401     1.7520     1.4109     9.7480
         2     1.0431     1.7566     2.4370     6.3490
         2     1.0441     1.7566     1.9240     7.8241
         2     1.0450     1.7584     1.9240     8.7860
         2     1.0460     1.7594     1.9240     7.3110
         2     1.0460     1.7605     3.3990     7.8241
         2     1.0465     1.7625     1.4109     8.7860
         2     1.0500     1.7647     1.9240    10.7100
         2     1.0504     1.7664     3.8479     8.7860
         2     1.0514     1.7671     2.4370     9.2991
         2     1.0524     1.7685     2.8859     9.7480
         2     1.0529     1.7696     3.3990     9.2991
         2     1.0544     1.7708     4.3610     6.7980
         2     1.0554     1.7722     2.8859    12.1850
         2     1.0558     1.7738     4.8740     6.7980
         2     1.0564     1.7744     4.3610    11.7361
         2     1.0578     1.7764     5.3229     5.8360
         2     1.0593     1.7779     4.3610     9.2991
         2     1.0598     1.7782     4.3610     9.2991
         2     1.0608     1.7802     4.8740    10.2611
         2     1.0612     1.7810     3.8479    17.5721
         2     1.0628     1.7831     1.4109    18.5341
         2     1.0632     1.7841     3.8479    16.6101
         2     1.0642     1.7861     5.8360     9.2991
         2     1.0652     1.7866     5.3229    11.2230
         2     1.0657     1.7884     4.8740    12.6981
         2     1.0671     1.7895     5.8360    11.2230
         2     1.0681     1.7907     6.7980     9.7480
         2     1.0692     1.7918     2.8859    15.1351
         2     1.0701     1.7932     3.3990    20.5221
         2     1.0706     1.7950     6.3490    10.2611
         2     1.0711     1.7967     5.8360    11.7361
         2     1.0731     1.7985     6.3490    14.1731
         2     1.0731     1.7990     6.7980    12.1850
         2     1.0741     1.8008     6.7980    12.6981
         2     1.0746     1.8016     5.3229    11.7361
         2     1.0760     1.8024     8.7860    14.1731
         2     1.0766     1.8043     6.3490    10.7100
         2     1.0775     1.8056     7.7599    10.2611
         2     1.0790     1.8072     7.3110    13.2111
         2     1.0790     1.8079     7.3110    12.6981
         2     1.0805     1.8092     8.2730    14.1731
         2     1.0805     1.8106     7.7599     9.2991
         2     1.0810     1.8118     5.8360    10.7100
         2     1.0820     1.8134    10.2611     6.7980
         2     1.0835     1.8149     9.2350    14.1731
         2     1.0835     1.8160     9.2350    15.1351
         2     1.0844     1.8172     8.7860    15.1351
         2     1.0850     1.8186    10.2611    14.6220
         2     1.0864     1.8205    10.7100    11.2230
         2     1.0874     1.8216    15.1351     3.3990
         2     1.0879     1.8231    10.7100    15.1351
         2     1.0884     1.8243    10.7100    14.6220
         2     1.0889     1.8251    10.7100    16.6101
         2     1.0899     1.8269    11.2230    17.1232
         2     1.0909     1.8280    10.7100    18.0851
         2     1.0914     1.8289    11.2230     6.7980
         2     1.0928     1.8322    14.6220     8.2730
         2     1.0938     1.8337    11.6720    13.6600
         2     1.0943     1.8349    13.1470    15.6481
         2     1.0958     1.8360    12.1850    18.5341
         2     1.0968     1.8375    12.6981    17.5721
         2     1.0973     1.8387    14.1090    10.7100
         2     1.0983     1.8398    11.2230    22.5102
         2     1.0988     1.8405    16.6101     5.8360
         2     1.0988     1.8423    14.1090    15.1351
         2     1.0998     1.8443    13.6600    18.5341
         2     1.1012     1.8451    13.6600    20.5221
         2     1.1017     1.8471    13.6600    18.5341
         2     1.1027     1.8481    16.6101    14.1731
         2     1.1032     1.8497    13.6600    24.9472
         2     1.1037     1.8512    14.6220    18.0851
         2     1.1042     1.8524    14.1090    20.0091
         2     1.1047     1.8539    15.1351    21.9972
         2     1.1052     1.8539    15.5840    20.5221
         2     1.1062     1.8565    14.6220    21.4841
         2     1.1072     1.8572    16.6101    13.6600
         2     1.1077     1.8584    19.0471     5.3871
         2     1.1092     1.8600    15.5840    16.6101
         2     1.1091     1.8610    17.0590    21.4841
         2     1.1092     1.8618    18.5341    22.5102
         2     1.1106     1.8637    19.0471    21.9972
         2     1.1117     1.8653    18.5341    21.4841
         2     1.1122     1.8664    22.4461    15.1351
         2     1.1127     1.8686    19.4960    17.5721
         2     1.1142     1.8693    20.0091    22.9591
         2     1.1142     1.8706    19.0471    25.3961
         2     1.1146     1.8720    20.9711    26.4222
         2     1.1157     1.8729    19.0471    26.8712
         2     1.1162     1.8739    19.0471    24.4342
         2     1.1171     1.8751    20.0091    21.9972
         2     1.1176     1.8767    22.9591    20.5221
         2     1.1186     1.8782    20.4580    29.3082
         2     1.1191     1.8794    20.4580    29.8212
         2     1.1191     1.8808    20.9711    29.8212
         2     1.1197     1.8831    22.4461    27.8331
         2     1.1206     1.8846    26.8712    15.6481
         2     1.1211     1.8853    25.3961    20.5221
         2     1.1217     1.8869    23.4081    26.4222
         2     1.1221     1.8881    23.4081    32.2582
         2     1.1227     1.8891    23.9211    32.7713
         2     1.1227     1.8902    23.9211    31.7452
         2     1.1237     1.8916    24.3700    35.6572
         2     1.1237     1.8939    26.8712    32.2582
         2     1.1247     1.8947    25.8451    33.2202
         2     1.1256     1.8967    25.8451    35.2083
         2     1.1262     1.8983    27.3201    33.7333
         2     1.1267     1.8990    25.8451    34.6952
         2     1.1272     1.9013    30.7191    19.5602
         2     1.1282     1.9020    26.8712    42.5193
         2     1.1287     1.9028    27.3201    40.0823
         2     1.1292     1.9046    27.8331    38.6073
         2     1.1296     1.9051    30.2701    38.1583
         2     1.1302     1.9064    29.7571    40.5953
         2     1.1316     1.9077    31.7452    38.1583
         2     1.1316     1.9092    31.7452    38.1583
         2     1.1316     1.9107    30.7191    40.0823
         2     1.1327     1.9118    31.7452    43.0324
         2     1.1327     1.9135    31.7452    44.5074
         2     1.1332     1.9145    31.7452    43.9943
         2     1.1332     1.9166    32.7072    34.2463
         2     1.1347     1.9179    32.7072    43.9943
         2     1.1352     1.9183    34.6311    43.5454
         2     1.1357     1.9189    34.6311    48.4194
         2     1.1362     1.9216    36.1061    47.4574
         2     1.1377     1.9219    36.6192    47.9064
         2     1.1372     1.9239    37.5812    55.2815
         2     1.1382     1.9250    36.6192    51.3695
         2     1.1392     1.9257    37.0681    51.8184
         2     1.1397     1.9273    39.5692    52.7804
         2     1.1402     1.9282    40.0182    54.7684
         2     1.1407     1.9303    40.5312    53.8065
         2     1.1417     1.9314    45.4052    44.9563
         2     1.1422     1.9326    42.0062    56.2435
         2     1.1422     1.9336    42.9682    59.6425
         2     1.1427     1.9352    43.9302    60.6044
         2     1.1442     1.9359    44.8922    61.1175
         2     1.1452     1.9375    47.3292    64.5806
         2     1.1452     1.9385    46.8803    65.0295
         2     1.1458     1.9403    48.8042    61.6305
         2     1.1467     1.9411    48.3553    67.0176
         2     1.1477     1.9423    49.8303    66.5045
         2     1.1482     1.9434    50.2792    71.3786
         2     1.1487     1.9446    52.2673    69.9035
         2     1.1497     1.9456    51.7543    75.8036
         2     1.1507     1.9468    53.6782    74.8417
         2     1.1522     1.9476    54.1913    76.7656
         2     1.1522     1.9479    55.1532    80.6776
         2     1.1532     1.9497    57.5902    82.6657
         2     1.1542     1.9501    61.5023    79.2026
         2     1.1557     1.9517    58.6163    82.6657
         2     1.1567     1.9525    59.0653    87.0267
         2     1.1576     1.9532    61.5023    86.0647
         2     1.1586     1.9543    63.4904    88.5017
         2     1.1591     1.9547    64.4523    90.9387
         2     1.1601     1.9562    65.9274    90.9387
         2     1.1616     1.9575    68.8774    90.9387
         2     1.1616     1.9588    70.2883    97.3519
         2     1.1631     1.9603    70.8014   101.2639
         2     1.1640     1.9611    73.2384   103.7009
         2     1.1651     1.9618    74.7134   106.1379
         2     1.1660     1.9633    78.1124   105.1759
         2     1.1680     1.9641    79.5874   111.0119
         3     1.0247     1.6413     2.8859    -1.0261
         3     1.0321     1.6462     0.4489     1.4750
         3     1.0355     1.6499     0.4489     1.9240
         3     1.0429     1.6537     1.9240     0.0000
         3     1.0444     1.6544     0.4489     1.9240
         3     1.0454     1.6570     1.4109     0.9620
         3     1.0473     1.6581     0.4489     0.4489
         3     1.0522     1.6631     1.4109     1.4750
         3     1.0532     1.6634     2.4370     0.4489
         3     1.0547     1.6652     1.4109     1.9240
         3     1.0552     1.6660     1.4109     4.3610
         3     1.0566     1.6673     0.9620     7.3110
         3     1.0581     1.6693     1.9240     9.2991
         3     1.0610     1.6716     2.4370     0.4489
         3     1.0620     1.6727     2.8859     2.8859
         3     1.0625     1.6737     1.9240     3.9120
         3     1.0635     1.6757     2.4370     3.9120
         3     1.0645     1.6765     3.8479     2.4370
         3     1.0659     1.6775     1.9240    -1.0261
         3     1.0664     1.6798     0.0000    12.1850
         3     1.0674     1.6813     0.9620     8.7860
         3     1.0684     1.6821     1.9240     5.3871
         3     1.0689     1.6823     2.4370     3.9120
         3     1.0703     1.6831     2.8859     2.4370
         3     1.0713     1.6846     1.4109     4.3610
         3     1.0713     1.6862     3.3990     4.8740
         3     1.0733     1.6869     4.8740     4.3610
         3     1.0743     1.6895     1.4109    11.7361
         3     1.0762     1.6904     2.8859    -0.5131
         3     1.0767     1.6921     2.8859     1.4750
         3     1.0777     1.6923     3.3990     2.8859
         3     1.0787     1.6939     3.8479     2.4370
         3     1.0802     1.6962     2.8859     4.3610
         3     1.0816     1.6969     3.3990     8.7860
         3     1.0816     1.6992     6.7980     3.3990
         3     1.0850     1.7012     4.8740     1.4750
         3     1.0865     1.7025     6.3490     2.4370
         3     1.0870     1.7033     4.3610     4.3610
         3     1.0870     1.7048     3.8479     4.3610
         3     1.0894     1.7067     2.8859     7.8241
         3     1.0895     1.7091     2.8859    18.5341
         3     1.0919     1.7091     7.3110     5.3871
         3     1.0939     1.7121     5.8360     3.9120
         3     1.0944     1.7128     6.3490     3.3990
         3     1.0958     1.7140     5.3229     4.8740
         3     1.0968     1.7169     6.3490     4.8740
         3     1.0973     1.7173     7.3110     5.3871
         3     1.0988     1.7196     3.3990    27.3842
         3     1.0993     1.7200     4.8740    13.2111
         3     1.1012     1.7215     7.3110     6.3490
         3     1.1022     1.7222     7.3110     8.2730
         3     1.1036     1.7238     7.3110     7.8241
         3     1.1047     1.7246     7.7599     8.2730
         3     1.1056     1.7264     6.7980     6.7980
         3     1.1071     1.7287     7.7599     8.7860
         3     1.1110     1.7317     8.2730     0.0000
         3     1.1115     1.7328     8.2730     5.8360
         3     1.1130     1.7340     7.7599     8.2730
         3     1.1135     1.7351    10.2611     6.3490
         3     1.1144     1.7358    10.2611     5.8360
         3     1.1164     1.7381    10.7100     8.7860
         3     1.1173     1.7386    10.7100     5.8360
         3     1.1174     1.7399     7.3110    21.0352
         3     1.1184     1.7414    12.1850     7.3110
         3     1.1193     1.7424    11.6720     8.7860
         3     1.1194     1.7437    12.1850     7.3110
         3     1.1208     1.7457    11.2230     7.3110
         3     1.1218     1.7465    11.6720     4.8740
         3     1.1223     1.7487     8.7860    10.2611
         3     1.1257     1.7533    11.2230     8.2730
         3     1.1267     1.7548    12.6981     9.7480
         3     1.1292     1.7558    12.6981    10.2611
         3     1.1292     1.7570    12.1850    10.2611
         3     1.1301     1.7575    12.1850     8.7860
         3     1.1336     1.7629    13.6600     8.2730
         3     1.1346     1.7644    14.1090    10.2611
         3     1.1355     1.7654    14.1090    10.7100
         3     1.1370     1.7667    13.1470    11.7361
         3     1.1375     1.7681    14.1090    10.2611
         3     1.1380     1.7692    20.0091     1.4750
         3     1.1385     1.7712    17.0590     7.3110
         3     1.1390     1.7719    16.0970     1.9240
         3     1.1405     1.7732    15.1351     9.7480
         3     1.1409     1.7742    16.6101     9.7480
         3     1.1415     1.7745    16.6101     9.7480
         3     1.1429     1.7780    16.0970    12.1850
         3     1.1434     1.7787    16.0970    13.2111
         3     1.1439     1.7803    16.6101    10.2611
         3     1.1449     1.7815    16.6101     8.2730
         3     1.1459     1.7826    16.0970    11.7361
         3     1.1464     1.7841    18.0210    13.2111
         3     1.1473     1.7845    17.5721    12.6981
         3     1.1483     1.7868    18.0210    11.7361
         3     1.1488     1.7876    18.5341    12.1850
         3     1.1503     1.7888    20.4580     9.2991
         3     1.1508     1.7909    20.4580    14.6220
         3     1.1523     1.7916    19.0471    19.0471
         3     1.1528     1.7928    20.0091    14.1731
         3     1.1537     1.7951    20.0091    15.1351
         3     1.1547     1.7961    19.0471    16.0970
         3     1.1552     1.7976    20.9711    15.6481
         3     1.1567     1.7986    20.4580    15.1351
         3     1.1567     1.8002    21.4841    12.1850
         3     1.1577     1.8014    20.0091    19.0471
         3     1.1587     1.8029    20.4580    14.6220
         3     1.1597     1.8047    21.4841    14.6220
         3     1.1602     1.8054    21.9330    15.1351
         3     1.1607     1.8067    21.4841    17.1232
         3     1.1621     1.8090    23.4081    15.1351
         3     1.1631     1.8110    22.4461    16.0970
         3     1.1636     1.8117    23.4081    10.7100
         3     1.1651     1.8133    21.9330    18.5341
         3     1.1656     1.8140    23.9211    16.6101
         3     1.1660     1.8152    23.4081    18.0851
         3     1.1661     1.8160    23.9211    17.1232
         3     1.1671     1.8173    24.3700    17.5721
         3     1.1680     1.8193    25.8451    12.6981
         3     1.1686     1.8205    24.8831     8.7860
         3     1.1690     1.8217    26.3581    12.6981
         3     1.1700     1.8235    26.8712    18.5341
         3     1.1710     1.8251    26.8712    20.5221
         3     1.1720     1.8260    26.3581    21.0352
         3     1.1725     1.8276    28.2821    18.5341
         3     1.1735     1.8291    29.3082    20.5221
         3     1.1740     1.8308    34.1822     5.8360
         3     1.1754     1.8321    28.7951    18.0851
         3     1.1764     1.8336    28.2821    21.4841
         3     1.1769     1.8344    28.7951    22.9591
         3     1.1774     1.8359    29.7571    21.9972
         3     1.1784     1.8374    30.2701    25.9092
         3     1.1799     1.8390    31.7452    23.4722
         3     1.1803     1.8406    34.6311    14.1731
         3     1.1813     1.8423    32.7072    22.9591
         3     1.1813     1.8434    31.7452    23.9211
         3     1.1823     1.8452    32.1941    24.4342
         3     1.1833     1.8467    33.6691    25.9092
         3     1.1848     1.8484    35.6572    18.0851
         3     1.1853     1.8491    32.7072    23.4722
         3     1.1863     1.8507    34.1822    26.4222
         3     1.1867     1.8514    36.1061    25.9092
         3     1.1877     1.8534    35.1442    27.8331
         3     1.1887     1.8540    37.0681    26.4222
         3     1.1897     1.8560    39.0562    24.4342
         3     1.1902     1.8573    42.4552    13.2111
         3     1.1907     1.8587    40.0182    24.4342
         3     1.1916     1.8599    39.5692    28.3462
         3     1.1926     1.8615    39.5692    31.7452
         3     1.1936     1.8633    39.5692    31.7452
         3     1.1936     1.8645    40.5312    31.7452
         3     1.1951     1.8653    39.5692    30.7832
         3     1.1961     1.8669    42.4552    31.2963
         3     1.1965     1.8680    43.9302    31.2963
         3     1.1975     1.8695    44.4432    33.7333
         3     1.1980     1.8708    43.9302    34.2463
         3     1.1990     1.8721    45.4052    34.6952
         3     1.2005     1.8743    45.9183    29.3082
         3     1.2015     1.8759    48.8042    29.8212
         3     1.2020     1.8766    47.8422    34.2463
         3     1.2034     1.8778    48.8042    37.6453
         3     1.2044     1.8789    49.8303    38.6073
         3     1.2054     1.8801    50.7923    37.6453
         3     1.2058     1.8813    51.2412    37.6453
         3     1.2063     1.8826    57.5902    22.5102
         3     1.2073     1.8841    53.6782    38.1583
         3     1.2083     1.8856    54.7043    43.0324
         3     1.2098     1.8863    55.6663    43.9943
         3     1.2108     1.8876    56.1793    44.5074
         3     1.2113     1.8889    59.5783    44.5074
         3     1.2123     1.8902    58.1033    39.5692
         3     1.2142     1.8919    60.5403    43.0324
         3     1.2147     1.8922    60.0272    47.9064
         3     1.2157     1.8941    62.0153    49.8944
         3     1.2166     1.8946    64.4523    47.9064
         3     1.2176     1.8957    65.9274    48.4194
         3     1.2181     1.8976    69.3263    44.9563
         3     1.2201     1.8984    67.8513    54.2554
         3     1.2210     1.8997    69.3263    55.2815
         3     1.2215     1.9017    72.2764    55.7304
         3     1.2230     1.9027    74.2003    59.6425
         3     1.2245     1.9031    75.2265    64.5806
         3     1.2254     1.9047    77.1504    59.1935
         3     1.2274     1.9064    79.5874    59.6425
         3     1.2283     1.9072    80.5494    64.0675
         3     1.2289     1.9082    83.4994    65.0295
         3     1.2308     1.9102    86.4495    65.0295
         3     1.2318     1.9109    88.3734    67.4665
         3     1.2327     1.9124    91.3235    67.0176
         3     1.2342     1.9142    93.7605    72.4047
         3     1.2347     1.9146    96.7106    72.8536
         3     1.2357     1.9156    99.1476    77.2787
         3     1.2376     1.9168   102.5465    76.3167
         3     1.2390     1.9186   104.5346    82.6657
         3     1.2410     1.9193   108.8956    84.1408
         4     0.9349     1.7565     0.0000     9.7480
         4     0.9393     1.7595     0.0000     6.3490
         4     0.9532     1.7720     0.0000     6.7980
         4     0.9536     1.7732     0.4489     7.8241
         4     0.9739     1.7904     2.4370     3.9120
         4     0.9764     1.7941     0.0000     8.7860
         4     0.9798     1.7960     0.4489     9.2991
         4     0.9813     1.7967     0.0000     9.7480
         4     0.9828     1.7982     0.9620     9.2991
         4     0.9832     1.8002     0.4489     1.9240
         4     0.9853     1.8031     0.0000     8.2730
         4     0.9872     1.8034     0.4489    11.2230
         4     0.9877     1.8049     0.4489    11.7361
         4     0.9902     1.8068     0.9620    11.2230
         4     0.9917     1.8087     0.9620    12.1850
         4     0.9921     1.8086     1.9240     9.2991
         4     0.9936     1.8109     0.0000    19.0471
         4     0.9947     1.8117     1.9240     7.8241
         4     0.9961     1.8130     1.4109    11.7361
         4     0.9961     1.8142     0.4489    12.1850
         4     0.9981     1.8150     0.4489    12.1850
         4     0.9986     1.8165     0.9620    10.7100
         4     0.9996     1.8175     1.4109    12.6981
         4     1.0020     1.8211     0.4489    22.9591
         4     1.0025     1.8218     1.9240    15.6481
         4     1.0035     1.8229     1.4109    15.1351
         4     1.0050     1.8239     2.4370    12.6981
         4     1.0055     1.8255     2.4370    12.6981
         4     1.0070     1.8274     2.8859    12.1850
         4     1.0084     1.8303     0.0000    30.3343
         4     1.0089     1.8315     2.4370    15.1351
         4     1.0104     1.8326     1.9240    13.6600
         4     1.0114     1.8337     3.3990    14.1731
         4     1.0124     1.8345     1.9240    15.1351
         4     1.0139     1.8358     2.4370    15.1351
         4     1.0144     1.8375     3.3990    10.7100
         4     1.0149     1.8394     7.3110     0.9620
         4     1.0163     1.8401     2.4370    20.0091
         4     1.0168     1.8412     3.8479    13.2111
         4     1.0183     1.8427     4.3610    14.1731
         4     1.0183     1.8442     4.8740    14.6220
         4     1.0193     1.8454     2.8859    16.0970
         4     1.0203     1.8462     3.3990    14.1731
         4     1.0208     1.8483     1.4109    19.5602
         4     1.0217     1.8494     1.9240    22.9591
         4     1.0238     1.8502     3.3990    16.6101
         4     1.0238     1.8517     4.8740    17.1232
         4     1.0242     1.8533     4.8740    16.0970
         4     1.0253     1.8548     3.8479    18.0851
         4     1.0258     1.8563     3.8479    27.8331
         4     1.0267     1.8578     2.4370    35.2083
         4     1.0272     1.8592     4.3610    23.9211
         4     1.0287     1.8599     5.3229    19.0471
         4     1.0292     1.8614     4.3610    20.5221
         4     1.0297     1.8622     4.8740    19.0471
         4     1.0307     1.8642     5.8360    20.0091
         4     1.0317     1.8657     0.9620    34.6952
         4     1.0327     1.8664     2.8859    35.6572
         4     1.0337     1.8679     6.3490    20.0091
         4     1.0342     1.8687     5.8360    19.5602
         4     1.0347     1.8697     5.8360    20.5221
         4     1.0356     1.8723     5.8360    21.4841
         4     1.0362     1.8735     5.8360    21.4841
         4     1.0371     1.8758     2.8859    38.6073
         4     1.0381     1.8761     6.7980    30.3343
         4     1.0391     1.8773     6.7980    22.9591
         4     1.0396     1.8784     6.7980    22.5102
         4     1.0406     1.8792     7.3110    21.4841
         4     1.0406     1.8807     9.2350    22.5102
         4     1.0421     1.8819     9.7480    20.5221
         4     1.0426     1.8836     9.2350    21.0352
         4     1.0431     1.8852     6.3490    33.7333
         4     1.0441     1.8859     7.7599    22.5102
         4     1.0441     1.8880     8.7860    23.4722
         4     1.0451     1.8895     9.7480    24.4342
         4     1.0456     1.8903     8.7860    24.9472
         4     1.0466     1.8922    11.2230    22.5102
         4     1.0471     1.8928    13.1470    15.1351
         4     1.0476     1.8940    10.2611    21.4841
         4     1.0481     1.8961    10.2611    24.9472
         4     1.0491     1.8969     9.7480    27.3842
         4     1.0496     1.8976    11.2230    25.3961
         4     1.0501     1.8995     9.7480    27.3842
         4     1.0506     1.9007    14.6220    14.1731
         4     1.0506     1.9025    12.6981    18.0851
         4     1.0521     1.9038    11.2230    27.3842
         4     1.0526     1.9049    11.6720    29.3082
         4     1.0531     1.9060    12.1850    28.3462
         4     1.0541     1.9078    13.1470    29.3082
         4     1.0541     1.9093    13.6600    26.8712
         4     1.0546     1.9104    12.6981    20.0091
         4     1.0556     1.9116    14.1090    26.8712
         4     1.0556     1.9127    12.1850    32.7713
         4     1.0571     1.9143    11.6720    32.7713
         4     1.0576     1.9154    13.1470    31.2963
         4     1.0581     1.9169    15.5840    27.3842
         4     1.0586     1.9177    19.4960    20.0091
         4     1.0597     1.9203    15.5840    30.7832
         4     1.0597     1.9214    15.1351    33.7333
         4     1.0602     1.9225    14.6220    33.7333
         4     1.0607     1.9236    15.5840    35.6572
         4     1.0617     1.9248    15.1351    35.6572
         4     1.0617     1.9263    18.5341    28.3462
         4     1.0617     1.9271    17.0590    35.6572
         4     1.0627     1.9290    16.6101    37.1322
         4     1.0632     1.9296    15.5840    38.1583
         4     1.0637     1.9309    16.6101    36.1703
         4     1.0642     1.9330    16.0970    38.6073
         4     1.0652     1.9338    17.0590    35.2083
         4     1.0657     1.9353    17.5721    34.6952
         4     1.0662     1.9365    17.5721    41.5573
         4     1.0663     1.9376    18.0210    40.5953
         4     1.0668     1.9391    17.5721    42.5193
         4     1.0677     1.9403    18.5341    43.0324
         4     1.0678     1.9421    21.9330    43.0324
         4     1.0683     1.9434    20.0091    43.0324
         4     1.0688     1.9447    20.0091    42.0704
         4     1.0693     1.9462    20.9711    43.9943
         4     1.0698     1.9473    20.9711    45.9824
         4     1.0693     1.9480    22.9591    45.9824
         4     1.0698     1.9496    23.4081    44.5074
         4     1.0704     1.9507    22.4461    47.9064
         4     1.0708     1.9519    22.4461    49.3814
         4     1.0714     1.9534    23.9211    50.3434
         4     1.0719     1.9542    23.4081    48.8683
         4     1.0724     1.9552    25.3961    49.8944
         4     1.0729     1.9578    25.8451    51.3695
         4     1.0734     1.9586    26.3581    49.3814
         4     1.0744     1.9601    25.8451    53.8065
         4     1.0744     1.9611    26.8712    53.8065
         4     1.0745     1.9624    26.8712    55.2815
         4     1.0760     1.9631    26.3581    62.0795
         4     1.0760     1.9650    28.2821    62.0795
         4     1.0755     1.9660    27.3201    58.1674
         4     1.0765     1.9678    29.3082    59.6425
         4     1.0770     1.9686    29.7571    62.0795
         4     1.0770     1.9696    31.7452    61.6305
         4     1.0775     1.9708    31.2321    63.5545
         4     1.0780     1.9719    33.2202    62.0795
         4     1.0790     1.9735    33.2202    64.0675
         4     1.0796     1.9745    31.7452    67.9796
         4     1.0800     1.9754    33.2202    68.4926
         4     1.0801     1.9773    34.1822    70.4166
         4     1.0811     1.9780    36.1061    70.9296
         4     1.0811     1.9791    38.5431    69.9035
         4     1.0821     1.9803    35.1442    75.8036
         4     1.0826     1.9817    37.5812    76.3167
         4     1.0831     1.9824    37.5812    76.7656
         4     1.0836     1.9840    39.0562    76.7656
         4     1.0847     1.9848    39.5692    80.6776
         4     1.0857     1.9858    40.0182    80.2287
         4     1.0866     1.9862    40.5312    83.1146
         4     1.0862     1.9873    40.9801    86.0647
         4     1.0867     1.9884    42.0062    86.5778
         4     1.0877     1.9892    45.9183    80.6776
         4     1.0882     1.9902    47.3292    82.1527
         4     1.0887     1.9915    45.4052    90.4898
         4     1.0897     1.9925    45.4052    93.4398
         4     1.0902     1.9936    47.8422    95.8769
         4     1.0907     1.9948    50.2792    95.8769
         4     1.0917     1.9961    49.8303    99.2758
         4     1.0922     1.9977    50.2792   102.6748
         4     1.0932     1.9984    51.7543   104.6629
         4     1.0933     1.9994    51.7543   109.0880
         4     1.0942     2.0002    54.7043   109.0880
         4     1.0948     2.0017    55.1532   111.9739
         5     1.0517     1.5972     1.4109    -0.5131
         5     1.0566     1.5998     1.9240    -1.0261
         5     1.0576     1.6013     0.4489     0.4489
         5     1.0600     1.6057     0.0000     9.2991
         5     1.0644     1.6080     1.4109    -0.5131
         5     1.0649     1.6087     0.9620    -1.0261
         5     1.0664     1.6095     1.4109     0.4489
         5     1.0674     1.6106     2.4370    -1.0261
         5     1.0684     1.6118     1.9240    -1.0261
         5     1.0693     1.6132     2.8859    -0.5131
         5     1.0698     1.6132     2.8859     0.4489
         5     1.0757     1.6169     2.8859     1.9240
         5     1.0762     1.6188     2.8859    -0.5131
         5     1.0767     1.6192     2.8859     0.0000
         5     1.0781     1.6208     2.4370    -1.0261
         5     1.0786     1.6228     0.4489     5.8360
         5     1.0796     1.6234     1.9240     5.8360
         5     1.0816     1.6246     4.8740    -1.0261
         5     1.0854     1.6272     2.4370     3.3990
         5     1.0859     1.6279     3.8479     1.9240
         5     1.0864     1.6300     2.8859     1.4750
         5     1.0874     1.6308     2.4370     0.4489
         5     1.0894     1.6319     3.3990     0.4489
         5     1.0928     1.6343     3.3990     3.3990
         5     1.0928     1.6349     3.3990     3.3990
         5     1.0947     1.6357     3.3990     3.3990
         5     1.0952     1.6368     2.8859     1.4750
         5     1.0962     1.6376     3.3990     4.8740
         5     1.0967     1.6387     4.3610     2.8859
         5     1.0987     1.6423     4.3610    12.1850
         5     1.0996     1.6425     4.3610     0.4489
         5     1.1021     1.6443     3.3990     5.8360
         5     1.1031     1.6453     3.8479     5.3871
         5     1.1035     1.6462     4.8740     1.9240
         5     1.1040     1.6472     5.8360     1.4750
         5     1.1060     1.6487     4.8740     1.9240
         5     1.1070     1.6495     6.3490     3.9120
         5     1.1075     1.6505     7.3110     5.8360
         5     1.1118     1.6543     3.8479    11.2230
         5     1.1123     1.6556     6.3490     2.4370
         5     1.1133     1.6563     5.3229     3.3990
         5     1.1153     1.6573     6.3490     1.4750
         5     1.1158     1.6582     5.8360     4.8740
         5     1.1163     1.6592     6.7980     2.8859
         5     1.1182     1.6628     4.3610     9.2991
         5     1.1191     1.6635     6.7980     8.2730
         5     1.1202     1.6653     9.7480     1.4750
         5     1.1211     1.6665     7.7599     1.4750
         5     1.1221     1.6676     6.3490     3.9120
         5     1.1226     1.6683     7.3110     6.3490
         5     1.1241     1.6691     7.7599     2.8859
         5     1.1251     1.6712     9.2350     3.9120
         5     1.1265     1.6726     7.7599     0.0000
         5     1.1270     1.6745     7.3110     7.8241
         5     1.1280     1.6744     7.7599     5.3871
         5     1.1285     1.6759     9.7480     5.3871
         5     1.1309     1.6782     9.2350     3.3990
         5     1.1314     1.6790    10.2611     3.9120
         5     1.1324     1.6812    10.2611     3.9120
         5     1.1329     1.6816     7.7599     9.7480
         5     1.1343     1.6831     9.7480     6.7980
         5     1.1344     1.6839    11.2230    -1.0261
         5     1.1363     1.6854    11.6720     6.3490
         5     1.1363     1.6862    11.2230     5.3871
         5     1.1368     1.6869    11.2230     4.8740
         5     1.1378     1.6888    11.6720     3.3990
         5     1.1388     1.6902    10.7100     2.8859
         5     1.1393     1.6918    10.7100     9.2991
         5     1.1407     1.6925    11.2230     0.9620
         5     1.1422     1.6945    10.2611    10.2611
         5     1.1437     1.6960    10.7100     7.3110
         5     1.1447     1.6971    12.1850     6.7980
         5     1.1451     1.6976    14.1090     5.3871
         5     1.1456     1.6990    11.6720     6.3490
         5     1.1471     1.7001    14.1090     4.3610
         5     1.1481     1.7019    15.1351     3.9120
         5     1.1491     1.7039    10.7100     9.7480
         5     1.1500     1.7050    11.2230     5.8360
         5     1.1510     1.7057    13.1470     7.3110
         5     1.1525     1.7070    14.1090     6.3490
         5     1.1529     1.7088    13.6600     5.3871
         5     1.1534     1.7096    14.1090     4.8740
         5     1.1549     1.7113    13.6600     7.3110
         5     1.1549     1.7128    17.5721     2.4370
         5     1.1564     1.7150    14.1090    10.7100
         5     1.1593     1.7168    16.6101    -1.0261
         5     1.1598     1.7180    15.1351     8.2730
         5     1.1608     1.7196    16.0970     5.3871
         5     1.1617     1.7208    16.0970     6.7980
         5     1.1618     1.7219    16.0970     7.3110
         5     1.1628     1.7233    15.5840     9.2991
         5     1.1652     1.7241    17.5721     8.2730
         5     1.1667     1.7264    15.5840    13.6600
         5     1.1671     1.7277    18.0210     3.9120
         5     1.1681     1.7302    17.0590     9.7480
         5     1.1691     1.7315    19.0471     6.3490
         5     1.1701     1.7322    18.5341     6.7980
         5     1.1711     1.7329    19.4960     7.3110
         5     1.1716     1.7353    22.9591     1.9240
         5     1.1730     1.7360    19.0471     5.3871
         5     1.1740     1.7380    18.5341     6.7980
         5     1.1750     1.7399    21.4841     8.2730
         5     1.1755     1.7408    20.9711    10.2611
         5     1.1770     1.7420    20.4580     8.2730
         5     1.1775     1.7428    19.4960     9.2991
         5     1.1780     1.7456    22.4461     5.8360
         5     1.1790     1.7479    22.4461     5.8360
         5     1.1799     1.7491    21.9330     5.8360
         5     1.1809     1.7501    22.4461     8.2730
         5     1.1814     1.7513    22.4461    11.2230
         5     1.1828     1.7529    22.9591     9.2991
         5     1.1834     1.7547    22.9591    11.7361
         5     1.1843     1.7562    22.9591     8.7860
         5     1.1853     1.7563    24.3700     3.9120
         5     1.1873     1.7607    23.9211     8.7860
         5     1.1887     1.7627    24.8831     9.2991
         5     1.1892     1.7629    25.8451    12.1850
         5     1.1902     1.7646    23.4081    14.6220
         5     1.1912     1.7665    24.8831    12.6981
         5     1.1927     1.7678    25.8451    11.2230
         5     1.1946     1.7707    26.8712     5.8360
         5     1.1951     1.7717    26.8712    10.7100
         5     1.1961     1.7729    28.2821    12.6981
         5     1.1971     1.7741    27.3201    15.1351
         5     1.1980     1.7758    28.7951    14.1731
         5     1.1990     1.7777    29.3082     9.7480
         5     1.1995     1.7797    34.1822     0.4489
         5     1.2010     1.7810    29.7571    12.1850
         5     1.2010     1.7818    29.3082    13.6600
         5     1.2019     1.7838    29.7571    16.0970
         5     1.2034     1.7857    30.7191    15.6481
         5     1.2039     1.7873    31.7452    16.0970
         5     1.2053     1.7880    33.2202    13.2111
         5     1.2063     1.7896    35.6572    13.2111
         5     1.2068     1.7913    34.1822    13.2111
         5     1.2077     1.7928    33.2202    16.6101
         5     1.2092     1.7941    32.7072    17.5721
         5     1.2102     1.7966    34.1822    17.1232
         5     1.2112     1.7978    34.6311    16.0970
         5     1.2122     1.7994    35.6572    14.1731
         5     1.2131     1.8006    39.5692    12.1850
         5     1.2141     1.8021    37.5812    14.1731
         5     1.2151     1.8041    36.6192    17.1232
         5     1.2156     1.8049    37.0681    19.0471
         5     1.2170     1.8074    37.5812    19.0471
         5     1.2180     1.8081    39.0562    19.0471
         5     1.2185     1.8104    39.5692    15.1351
         5     1.2194     1.8116    40.9801     6.7980
         5     1.2209     1.8132    40.9801    18.0851
         5     1.2219     1.8147    40.0182    21.4841
         5     1.2228     1.8156    41.4932    21.0352
         5     1.2233     1.8166    42.9682    21.4841
         5     1.2248     1.8186    43.9302    20.0091
         5     1.2258     1.8207    46.8803    15.1351
         5     1.2267     1.8227    44.4432    21.9972
         5     1.2277     1.8239    44.8922    23.9211
         5     1.2282     1.8254    46.3672    23.9211
         5     1.2296     1.8270    46.8803    22.9591
         5     1.2316     1.8282    47.8422    23.4722
         5     1.2316     1.8290    50.2792    19.0471
         5     1.2335     1.8310    53.2293    11.7361
         5     1.2341     1.8325    50.7923    21.9972
         5     1.2350     1.8337    50.7923    23.9211
         5     1.2359     1.8358    51.2412    27.8331
         5     1.2374     1.8373    52.7162    26.8712
         5     1.2384     1.8385    53.2293    26.4222
         5     1.2388     1.8402    58.1033    19.5602
         5     1.2408     1.8415    58.6163    24.4342
         5     1.2418     1.8433    57.1413    28.8593
         5     1.2422     1.8452    58.1033    30.7832
         5     1.2432     1.8460    59.0653    31.7452
         5     1.2451     1.8474    60.5403    30.3343
         5     1.2461     1.8490    63.4904    25.9092
         5     1.2470     1.8505    66.3763    20.0091
         5     1.2485     1.8523    65.9274    30.7832
         5     1.2499     1.8535    65.9274    33.7333
         5     1.2509     1.8542    66.3763    36.1703
         5     1.2514     1.8554    69.3263    32.7713
         5     1.2528     1.8575    73.2384    31.2963
         5     1.2542     1.8587    73.2384    36.1703
         5     1.2552     1.8603    73.7514    37.6453
         5     1.2566     1.8607    74.7134    38.1583
         5     1.2581     1.8628    76.6373    40.5953
         5     1.2590     1.8642    79.5874    38.1583
         5     1.2600     1.8667    84.0125    41.0443
         5     1.2615     1.8679    84.0125    41.0443
         5     1.2629     1.8687    86.4495    40.0823
         5     1.2643     1.8699    87.9245    45.4694
         5     1.2648     1.8717    90.3615    45.9824
         5     1.2672     1.8732    94.7225    42.0704
         5     1.2677     1.8740    97.1595    42.0704
         5     1.2686     1.8759    99.5965    51.3695
         5     1.2710     1.8765   101.5846    51.8184
         5     1.2729     1.8787   104.9835    53.2934
         5     1.2739     1.8800   108.8956    55.7304
         5     1.2748     1.8812   113.3207    57.2055
