# Supplementary material for: Biaxial mechanical data of porcine atrioventricular valve leaflets
Source: Data Brief. 2018 Oct 3;21:358–63. doi: 10.1016/j.dib.2018.09.073 (PMC6197746; doi:10.1016/j.dib.2018.09.073)
Supplement: Supplementary file 2 — Supplementary material [file mmc2.zip › BiaxialData/TVAL_2.txt]

         1     1.1154     1.3864     2.3550   -12.1549
         1     1.1145     1.3870     2.8868   -13.9022
         1     1.1169     1.3946     1.1395     1.2155
         1     1.1166     1.3952     0.0000     0.0000
         1     1.1174     1.3964     0.6077     3.4945
         1     1.1171     1.3981     0.0000     3.4945
         1     1.1175     1.3981     0.6077     2.3550
         1     1.1169     1.3987     1.7473    -2.8868
         1     1.1173     1.3992     5.7736   -11.5472
         1     1.1177     1.3998     0.0000     0.0000
         1     1.1176     1.4010     0.6077     6.3813
         1     1.1177     1.4005     2.3550     4.1023
         1     1.1178     1.4016     1.7473     2.3550
         1     1.1180     1.4016     0.6077     6.3813
         1     1.1178     1.4028     0.0000    10.4836
         1     1.1188     1.4035     0.6077    16.8649
         1     1.1189     1.4046     2.8868     8.7363
         1     1.1194     1.4052     2.3550     7.5968
         1     1.1196     1.4052     2.3550     7.5968
         1     1.1191     1.4058     2.8868     6.3813
         1     1.1191     1.4063     1.1395     9.2681
         1     1.1191     1.4069     2.3550     5.2418
         1     1.1195     1.4075     0.0000    13.3704
         1     1.1195     1.4081     4.6341     8.1286
         1     1.1192     1.4092     3.4945     9.8759
         1     1.1192     1.4092     2.3550    11.0154
         1     1.1192     1.4092     2.3550    10.4836
         1     1.1196     1.4099     4.1023     8.1286
         1     1.1206     1.4105     2.8868     9.8759
         1     1.1200     1.4105     5.7736    13.3704
         1     1.1199     1.4112     4.6341    15.1177
         1     1.1203     1.4117     5.2418     9.8759
         1     1.1207     1.4124     5.7736     7.5968
         1     1.1213     1.4123     5.2418    11.0154
         1     1.1213     1.4129     6.3813     9.8759
         1     1.1217     1.4129     5.2418    12.7626
         1     1.1215     1.4152     6.3813    10.4836
         1     1.1219     1.4153    11.0154    -0.5318
         1     1.1224     1.4160     5.7736    15.6494
         1     1.1225     1.4171     8.6604    10.4836
         1     1.1225     1.4177     9.2681    12.2309
         1     1.1222     1.4182     9.8759    13.9022
         1     1.1215     1.4188    10.4076    13.9022
         1     1.1225     1.4194     9.8759    16.2572
         1     1.1230     1.4205    10.4076     8.7363
         1     1.1230     1.4200    11.6231    13.3704
         1     1.1230     1.4212     9.8759    15.1177
         1     1.1230     1.4212    10.4076    16.8649
         1     1.1233     1.4217    12.1549    17.3967
         1     1.1233     1.4212    13.2944    16.2572
         1     1.1237     1.4224    15.6494    17.3967
         1     1.1233     1.4224    12.7626    13.9022
         1     1.1236     1.4230    13.9022    16.8649
         1     1.1236     1.4236    14.5099    17.3967
         1     1.1236     1.4236    13.9022    19.7517
         1     1.1244     1.4243    14.5099    21.4990
         1     1.1244     1.4254    15.0417    21.4990
         1     1.1244     1.4254    15.6494    25.5253
         1     1.1244     1.4266    17.9285    14.5099
         1     1.1244     1.4266    17.9285    20.8912
         1     1.1248     1.4266    17.3967    22.6385
         1     1.1248     1.4273    17.9285    23.1703
         1     1.1254     1.4273    20.8153    23.1703
         1     1.1254     1.4284    23.1703    16.2572
         1     1.1257     1.4279    24.3098    14.5099
         1     1.1261     1.4290    21.4230    22.6385
         1     1.1265     1.4297    21.4230    27.2726
         1     1.1261     1.4307    22.0308    29.5516
         1     1.1262     1.4312    21.4230    31.9066
         1     1.1270     1.4318    24.3098    26.1330
         1     1.1265     1.4319    27.1966    15.6494
         1     1.1265     1.4323    27.1966    17.3967
         1     1.1265     1.4325    26.6648    31.2989
         1     1.1271     1.4331    26.0571    34.1857
         1     1.1269     1.4336    27.8043    35.9329
         1     1.1282     1.4337    27.8043    34.7934
         1     1.1281     1.4349    26.0571    52.7979
         1     1.1282     1.4337    25.4493    54.4692
         1     1.1281     1.4349    31.8306    35.9329
         1     1.1285     1.4367    31.8306    41.7825
         1     1.1285     1.4355    32.4384    42.9220
         1     1.1285     1.4367    33.5779    44.0615
         1     1.1289     1.4367    38.2120    34.1857
         1     1.1285     1.4378    39.3515    33.0461
         1     1.1289     1.4379    39.9592    44.6693
         1     1.1295     1.4379    39.9592    48.6956
         1     1.1296     1.4378    41.7065    51.0506
         1     1.1300     1.4390    43.9856    52.7979
         1     1.1295     1.4385    48.6196    49.8351
         1     1.1295     1.4390    48.0119    53.9374
         1     1.1305     1.4396    48.6196    56.8242
         1     1.1313     1.4390    50.9746    60.3187
         1     1.1319     1.4396    52.1141    61.4582
         1     1.1325     1.4396    55.0009    62.5977
         1     1.1313     1.4396    52.1141    77.7154
         1     1.1329     1.4396    57.2800    75.9681
         1     1.1323     1.4402    61.9140    71.3341
         1     1.1329     1.4408    66.0163    73.6131
         1     1.1323     1.4408    67.6876    74.2209
         1     1.1336     1.4408    71.7899    77.1077
         1     1.1343     1.4408    76.4239    81.7417
         1     1.1337     1.4408    78.1712    86.9835
         1     1.1343     1.4408    81.5898    89.8703
         1     1.1344     1.4415    85.0843    92.1494
         1     1.1347     1.4415    90.8579    93.8966
         1     1.1347     1.4415    94.8842    98.5307
         1     1.1350     1.4414    98.3787   104.3043
         1     1.1360     1.4414   103.6205   106.0515
         1     1.1360     1.4420   109.9259   112.4328
         2     1.1169     1.3954     1.1395    -5.1658
         2     1.1184     1.3995     0.0000     1.2155
         2     1.1186     1.4013     0.6077     3.4945
         2     1.1190     1.4031     1.1395     0.0000
         2     1.1189     1.4043     0.0000     5.2418
         2     1.1192     1.4055     0.6077     5.8495
         2     1.1192     1.4055     1.7473     1.2155
         2     1.1196     1.4067     1.1395     5.8495
         2     1.1194     1.4079     3.4945     2.8868
         2     1.1211     1.4095     1.1395     7.5968
         2     1.1204     1.4101     1.7473     8.1286
         2     1.1208     1.4101     0.0000     9.8759
         2     1.1212     1.4113     0.6077    19.1440
         2     1.1205     1.4113     2.3550     9.2681
         2     1.1216     1.4124     1.7473     9.2681
         2     1.1202     1.4120     1.7473    11.6231
         2     1.1213     1.4125     1.7473    14.5099
         2     1.1210     1.4137     2.8868     9.8759
         2     1.1210     1.4138     6.3813     6.3813
         2     1.1221     1.4144     4.6341    14.5099
         2     1.1214     1.4144     3.4945     8.1286
         2     1.1214     1.4150     2.3550    12.7626
         2     1.1220     1.4155     5.2418    12.7626
         2     1.1218     1.4172     5.7736    15.1177
         2     1.1222     1.4172     3.4945    15.6494
         2     1.1222     1.4172     4.1023    13.3704
         2     1.1226     1.4189     6.9891     3.4945
         2     1.1219     1.4207     4.1023    26.1330
         2     1.1231     1.4207     5.7736    16.8649
         2     1.1231     1.4208     6.3813    15.6494
         2     1.1235     1.4214     4.6341    16.2572
         2     1.1235     1.4210     5.2418    16.8649
         2     1.1232     1.4215     7.5208    18.5362
         2     1.1239     1.4221    12.7626    -1.7473
         2     1.1239     1.4227     9.2681     7.5968
         2     1.1243     1.4233     9.8759    15.6494
         2     1.1242     1.4238    10.4076    18.0044
         2     1.1240     1.4239     9.2681    18.0044
         2     1.1240     1.4244    10.4076    17.3967
         2     1.1237     1.4240    11.0154    19.1440
         2     1.1243     1.4257    12.1549    11.0154
         2     1.1247     1.4257    11.0154    15.6494
         2     1.1247     1.4264    12.7626    16.8649
         2     1.1244     1.4274    12.1549    19.7517
         2     1.1258     1.4280    10.4076    23.1703
         2     1.1258     1.4285    11.6231    22.0308
         2     1.1251     1.4281    13.2944    28.4121
         2     1.1251     1.4292    16.1812    11.6231
         2     1.1261     1.4298    14.5099    23.1703
         2     1.1261     1.4311    14.5099    25.5253
         2     1.1261     1.4311    15.6494    27.2726
         2     1.1254     1.4311    13.2944    27.2726
         2     1.1260     1.4328    17.9285    27.8043
         2     1.1264     1.4334    15.0417    45.2010
         2     1.1268     1.4335    17.3967    26.1330
         2     1.1268     1.4340    17.9285    29.0198
         2     1.1268     1.4340    17.9285    30.1594
         2     1.1275     1.4346    17.9285    33.6539
         2     1.1281     1.4352    19.1440    30.7671
         2     1.1283     1.4353    19.6757    29.0198
         2     1.1287     1.4358    22.5625    30.7671
         2     1.1284     1.4365    22.5625    33.6539
         2     1.1284     1.4370    21.4230    41.7825
         2     1.1284     1.4365    22.5625    37.6802
         2     1.1290     1.4371    24.3098    41.1747
         2     1.1297     1.4371    24.3098    45.8088
         2     1.1304     1.4377    23.7021    44.6693
         2     1.1304     1.4389    25.4493    45.2010
         2     1.1304     1.4383    26.6648    46.4165
         2     1.1304     1.4389    28.3361    48.6956
         2     1.1304     1.4390    30.6911    46.4165
         2     1.1306     1.4402    31.2989    42.9220
         2     1.1306     1.4402    30.6911    51.0506
         2     1.1313     1.4402    31.8306    53.3296
         2     1.1316     1.4409    31.8306    55.6846
         2     1.1316     1.4409    34.7174    55.0769
         2     1.1316     1.4414    35.8570    57.4319
         2     1.1316     1.4414    38.8197    58.5714
         2     1.1316     1.4420    37.6042    62.5977
         2     1.1316     1.4425    39.9592    67.8395
         2     1.1327     1.4425    41.0988    67.2318
         2     1.1331     1.4421    43.3778    67.8395
         2     1.1327     1.4426    49.7591    61.4582
         2     1.1327     1.4432    48.0119    71.3341
         2     1.1340     1.4432    48.6196    73.6131
         2     1.1344     1.4432    50.9746    75.9681
         2     1.1344     1.4438    53.2537    78.8549
         2     1.1351     1.4438    56.1405    81.1340
         2     1.1351     1.4443    57.8877    68.3713
         2     1.1347     1.4438    59.0272    82.8812
         2     1.1347     1.4438    63.0536    91.6176
         2     1.1355     1.4449    65.4086    95.0361
         2     1.1357     1.4450    67.6876    97.3912
         2     1.1357     1.4444    72.3217    99.6702
         2     1.1357     1.4449    75.8162   104.9120
         2     1.1364     1.4467    79.8425   107.2670
         2     1.1364     1.4467    82.7293   113.0406
         3     1.1150     1.3865     0.0000    -7.5208
         3     1.1147     1.3878     0.6077    -2.2790
         3     1.1157     1.3913     0.0000     0.0000
         3     1.1154     1.3925     0.6077     2.3550
         3     1.1162     1.3931     2.3550     0.0000
         3     1.1162     1.3937     0.0000     2.8868
         3     1.1166     1.3937     0.6077     0.0000
         3     1.1166     1.3937     0.0000     4.1023
         3     1.1163     1.3954     1.7473     3.4945
         3     1.1163     1.3960     1.7473     1.7473
         3     1.1161     1.3966     0.6077     4.1023
         3     1.1167     1.3966     0.6077     2.3550
         3     1.1165     1.3977     1.1395     4.6341
         3     1.1169     1.3979     2.8868     1.2155
         3     1.1172     1.3990     1.1395     5.8495
         3     1.1172     1.3990     1.1395     5.2418
         3     1.1170     1.3996     4.1023     3.4945
         3     1.1180     1.4002     1.7473     5.8495
         3     1.1174     1.4003     1.1395     6.3813
         3     1.1174     1.4003     4.1023     2.3550
         3     1.1184     1.4008     4.1023    -2.2790
         3     1.1175     1.4031     4.1023     5.8495
         3     1.1175     1.4031     4.6341     5.2418
         3     1.1175     1.4036     3.4945     6.3813
         3     1.1179     1.4036     3.4945     6.3813
         3     1.1172     1.4042     3.4945     4.6341
         3     1.1183     1.4042     2.3550    11.0154
         3     1.1178     1.4055     3.4945    15.1177
         3     1.1186     1.4072     8.1286     2.3550
         3     1.1183     1.4072     4.6341     9.8759
         3     1.1186     1.4078     6.9891     6.3813
         3     1.1188     1.4084     6.9891     8.7363
         3     1.1187     1.4085     5.7736     7.5968
         3     1.1198     1.4085     5.2418     2.3550
         3     1.1197     1.4090     9.2681    -8.0526
         3     1.1197     1.4096     5.7736    16.8649
         3     1.1201     1.4102     8.1286     8.7363
         3     1.1201     1.4108     6.3813    11.6231
         3     1.1203     1.4108     7.5208    11.0154
         3     1.1201     1.4114     6.9891    11.0154
         3     1.1205     1.4120     9.2681     5.2418
         3     1.1209     1.4137    15.0417    -8.6604
         3     1.1205     1.4136    15.6494    -0.5318
         3     1.1209     1.4143    10.4076     6.9891
         3     1.1217     1.4149    12.7626    10.4836
         3     1.1213     1.4148    12.7626    10.4836
         3     1.1211     1.4155    12.7626     9.8759
         3     1.1214     1.4155    15.0417    12.2309
         3     1.1214     1.4155    15.6494     0.0000
         3     1.1220     1.4172    16.7890    -4.0263
         3     1.1218     1.4172    13.9022    13.3704
         3     1.1224     1.4172    15.6494    12.2309
         3     1.1224     1.4185    16.7890    12.7626
         3     1.1215     1.4190    17.3967    13.3704
         3     1.1215     1.4186    16.7890    12.7626
         3     1.1232     1.4190    18.5362    10.4836
         3     1.1218     1.4197    22.5625    -1.1395
         3     1.1232     1.4202    19.6757     9.8759
         3     1.1236     1.4209    19.1440    14.5099
         3     1.1222     1.4209    17.9285    18.5362
         3     1.1229     1.4221    19.1440    19.1440
         3     1.1228     1.4221    19.1440    16.2572
         3     1.1235     1.4228    18.5362    17.3967
         3     1.1239     1.4234    22.5625    19.1440
         3     1.1240     1.4239    23.7021    18.0044
         3     1.1236     1.4239    22.5625    22.6385
         3     1.1243     1.4245    23.7021    20.8912
         3     1.1243     1.4257    24.3098    20.8912
         3     1.1244     1.4267    24.9175    25.5253
         3     1.1243     1.4257    28.9439    14.5099
         3     1.1247     1.4273    26.6648    20.8912
         3     1.1261     1.4273    26.0571    26.6648
         3     1.1261     1.4286    27.8043    27.2726
         3     1.1261     1.4297    30.0834    26.1330
         3     1.1267     1.4297    31.2989    26.6648
         3     1.1264     1.4303    35.3252    16.2572
         3     1.1264     1.4297    33.5779    27.8043
         3     1.1264     1.4304    33.5779    31.9066
         3     1.1264     1.4304    36.4647    28.4121
         3     1.1278     1.4310    35.3252    31.2989
         3     1.1268     1.4321    38.8197    30.1594
         3     1.1279     1.4326    38.2120    28.4121
         3     1.1279     1.4326    40.4910    28.4121
         3     1.1279     1.4326    41.7065    33.6539
         3     1.1285     1.4326    42.8460    39.4275
         3     1.1279     1.4326    45.7328    40.0352
         3     1.1279     1.4332    47.4801    39.4275
         3     1.1285     1.4327    52.1141    25.5253
         3     1.1282     1.4338    52.1141    37.6802
         3     1.1282     1.4332    53.8614    39.4275
         3     1.1289     1.4337    55.0009    48.0878
         3     1.1289     1.4337    57.2800    46.9483
         3     1.1296     1.4344    59.0272    55.0769
         3     1.1296     1.4350    63.0536    57.9637
         3     1.1303     1.4350    67.6876    52.1901
         3     1.1306     1.4350    68.2954    56.2164
         3     1.1306     1.4350    71.1821    58.5714
         3     1.1306     1.4350    75.8162    60.3187
         3     1.1306     1.4350    79.8425    61.4582
         3     1.1313     1.4350    86.2238    49.8351
         3     1.1313     1.4356    88.5788    66.0923
         3     1.1317     1.4361    93.2129    69.5868
         3     1.1317     1.4361    96.6315    72.4736
         3     1.1324     1.4367   103.0128    77.1077
         3     1.1316     1.4368   114.5600    70.1186
         4     1.1235     1.4168     0.0000    12.2309
         4     1.1242     1.4180     0.6077    12.7626
         4     1.1243     1.4192     2.3550    11.0154
         4     1.1247     1.4193     0.0000    23.1703
         4     1.1247     1.4199     3.4945    15.6494
         4     1.1244     1.4204     0.6077    17.3967
         4     1.1248     1.4211     0.0000    18.5362
         4     1.1244     1.4222     0.6077    18.5362
         4     1.1250     1.4217     1.7473    20.2835
         4     1.1258     1.4229     6.3813     6.3813
         4     1.1254     1.4245     4.1023    13.3704
         4     1.1241     1.4250     5.2418    19.7517
         4     1.1251     1.4251     1.1395    21.4990
         4     1.1253     1.4263     1.7473    20.8912
         4     1.1255     1.4263     4.1023    21.4990
         4     1.1259     1.4264     0.0000    36.5407
         4     1.1263     1.4265     4.1023    30.1594
         4     1.1263     1.4283     4.1023    29.0198
         4     1.1266     1.4283     3.4945    26.1330
         4     1.1262     1.4288     1.1395    26.1330
         4     1.1266     1.4295     3.4945    25.5253
         4     1.1260     1.4296     5.7736    19.7517
         4     1.1266     1.4313     4.6341    37.6802
         4     1.1279     1.4312     2.8868    40.5670
         4     1.1280     1.4319     6.3813    29.5516
         4     1.1272     1.4314     6.9891    27.8043
         4     1.1280     1.4332     9.8759    26.6648
         4     1.1286     1.4332    10.4076    26.6648
         4     1.1286     1.4342    13.9022    20.2835
         4     1.1286     1.4354     9.2681    22.0308
         4     1.1290     1.4355    10.4076    29.5516
         4     1.1286     1.4355    11.0154    30.7671
         4     1.1279     1.4355    11.6231    31.2989
         4     1.1282     1.4372    11.0154    33.0461
         4     1.1289     1.4372    12.1549    22.0308
         4     1.1289     1.4372    11.6231    23.7780
         4     1.1293     1.4384    12.7626    30.7671
         4     1.1293     1.4384    12.7626    35.4012
         4     1.1293     1.4380    13.9022    37.1484
         4     1.1297     1.4403    13.9022    38.8197
         4     1.1297     1.4398    15.6494    40.0352
         4     1.1303     1.4403    16.1812    39.4275
         4     1.1307     1.4410    19.1440    29.0198
         4     1.1307     1.4410    16.1812    42.3143
         4     1.1307     1.4422    16.7890    43.4538
         4     1.1319     1.4427    15.6494    45.8088
         4     1.1317     1.4427    17.9285    41.7825
         4     1.1317     1.4422    20.8153    37.6802
         4     1.1316     1.4440    20.2835    44.6693
         4     1.1323     1.4440    18.5362    51.0506
         4     1.1330     1.4451    19.1440    52.1901
         4     1.1330     1.4451    20.2835    53.9374
         4     1.1330     1.4451    20.8153    52.7979
         4     1.1329     1.4457    25.4493    46.4165
         4     1.1329     1.4457    25.4493    43.4538
         4     1.1336     1.4459    22.5625    59.7110
         4     1.1337     1.4476    25.4493    60.3187
         4     1.1343     1.4465    24.9175    60.8505
         4     1.1343     1.4471    28.3361    52.1901
         4     1.1343     1.4471    28.9439    56.2164
         4     1.1339     1.4471    24.9175    67.8395
         4     1.1343     1.4472    28.3361    67.8395
         4     1.1345     1.4472    28.9439    69.5868
         4     1.1356     1.4490    30.6911    71.8659
         4     1.1356     1.4490    32.9702    74.2209
         4     1.1356     1.4490    33.5779    75.3604
         4     1.1355     1.4496    34.1857    78.8549
         4     1.1365     1.4496    36.4647    82.8812
         4     1.1365     1.4496    37.6042    83.4890
         4     1.1365     1.4502    38.8197    88.6548
         4     1.1371     1.4508    40.4910    92.1494
         4     1.1378     1.4508    42.8460    93.2889
         4     1.1378     1.4508    45.1251    94.5044
         4     1.1382     1.4514    44.5933    99.1384
         4     1.1378     1.4514    47.4801   101.4175
         4     1.1388     1.4514    48.6196   106.6593
         4     1.1380     1.4514    51.5064   112.4328
         4     1.1384     1.4533    54.3932   111.2933
         5     1.1090     1.3641     3.4945   -15.0417
         5     1.1125     1.3763     2.8868     3.4945
         5     1.1118     1.3768     3.4945   -11.5472
         5     1.1124     1.3792     0.6077    -2.2790
         5     1.1121     1.3803     0.6077    -4.0263
         5     1.1125     1.3809     4.1023   -13.2944
         5     1.1129     1.3821     1.1395    -9.2681
         5     1.1127     1.3827     0.0000    -2.8868
         5     1.1132     1.3850     1.1395    -6.3813
         5     1.1129     1.3862     0.6077    -5.1658
         5     1.1133     1.3862     1.1395    -2.8868
         5     1.1131     1.3868     0.6077    -0.5318
         5     1.1131     1.3874     1.7473    -2.2790
         5     1.1128     1.3880     0.6077    -4.0263
         5     1.1136     1.3892     1.1395     3.4945
         5     1.1143     1.3903     1.7473     6.3813
         5     1.1136     1.3903     1.7473     3.4945
         5     1.1144     1.3909     1.7473     1.7473
         5     1.1144     1.3920     2.8868    -1.1395
         5     1.1148     1.3926     3.4945    -1.1395
         5     1.1148     1.3927     6.9891   -12.1549
         5     1.1152     1.3927     0.6077     9.8759
         5     1.1160     1.3945     3.4945     2.3550
         5     1.1146     1.3945     3.4945     5.2418
         5     1.1146     1.3950     4.6341     2.3550
         5     1.1154     1.3957     2.3550     4.1023
         5     1.1154     1.3957     3.4945     2.8868
         5     1.1147     1.3957     3.4945     3.4945
         5     1.1154     1.3967     7.5208    -6.9131
         5     1.1158     1.3980     4.6341     7.5968
         5     1.1155     1.3980     6.3813     8.7363
         5     1.1155     1.3985     5.7736     2.8868
         5     1.1155     1.3987     4.6341     4.6341
         5     1.1159     1.3991     6.3813     1.7473
         5     1.1159     1.3998     7.5208     1.7473
         5     1.1159     1.3998     6.9891     3.4945
         5     1.1163     1.3998     6.9891     6.3813
         5     1.1159     1.4004     2.3550    22.6385
         5     1.1163     1.4015    11.0154    -0.5318
         5     1.1163     1.4015    10.4076     4.1023
         5     1.1163     1.4016    10.4076     2.8868
         5     1.1166     1.4022    11.6231     3.4945
         5     1.1166     1.4027    11.0154     3.4945
         5     1.1166     1.4033    11.6231    -3.4186
         5     1.1174     1.4033     8.1286     9.2681
         5     1.1174     1.4033    12.7626     1.2155
         5     1.1167     1.4040    12.1549     5.8495
         5     1.1167     1.4057    13.2944     5.8495
         5     1.1167     1.4063    13.2944     4.6341
         5     1.1179     1.4064    13.2944     5.2418
         5     1.1180     1.4070    13.9022     5.2418
         5     1.1180     1.4070    13.9022     3.4945
         5     1.1179     1.4076    15.0417   -11.0154
         5     1.1183     1.4087    14.5099     1.2155
         5     1.1190     1.4083    17.3967     0.0000
         5     1.1180     1.4083    16.1812     8.1286
         5     1.1187     1.4099    16.7890     7.5968
         5     1.1195     1.4104    17.3967     7.5968
         5     1.1195     1.4105    16.7890     7.5968
         5     1.1195     1.4105    17.3967     6.3813
         5     1.1195     1.4111    16.1812     6.9891
         5     1.1198     1.4111    18.5362     6.3813
         5     1.1192     1.4123    19.1440    11.6231
         5     1.1192     1.4134    19.6757    10.4836
         5     1.1200     1.4134    21.4230    11.6231
         5     1.1199     1.4129    20.8153    11.6231
         5     1.1200     1.4134    21.4230    11.6231
         5     1.1200     1.4141    23.1703    -4.6341
         5     1.1204     1.4146    28.3361    -6.9131
         5     1.1203     1.4141    26.0571     8.7363
         5     1.1203     1.4152    26.6648    11.6231
         5     1.1207     1.4158    26.6648    13.9022
         5     1.1214     1.4169    27.8043    12.7626
         5     1.1207     1.4170    28.9439    13.3704
         5     1.1211     1.4176    28.9439    13.9022
         5     1.1211     1.4181    29.5516    11.6231
         5     1.1210     1.4182    31.2989     8.7363
         5     1.1211     1.4187    31.2989    15.1177
         5     1.1218     1.4188    31.8306    16.8649
         5     1.1223     1.4199    34.1857    16.8649
         5     1.1223     1.4199    37.0725    13.9022
         5     1.1223     1.4199    38.2120    20.2835
         5     1.1226     1.4199    43.9856     1.7473
         5     1.1233     1.4205    41.0988    15.1177
         5     1.1233     1.4205    39.9592    18.5362
         5     1.1237     1.4211    42.2383    20.2835
         5     1.1237     1.4222    43.9856    21.4990
         5     1.1241     1.4222    46.3406    19.7517
         5     1.1241     1.4234    47.4801    29.5516
         5     1.1241     1.4222    52.1141    15.6494
         5     1.1241     1.4239    50.3669    23.1703
         5     1.1241     1.4239    52.6459    23.7780
         5     1.1245     1.4239    55.0009    26.1330
         5     1.1239     1.4250    55.5327    27.2726
         5     1.1245     1.4250    63.6613    20.8912
         5     1.1252     1.4250    64.8008    15.6494
         5     1.1255     1.4250    67.1558    27.8043
         5     1.1255     1.4256    69.4349    31.2989
         5     1.1255     1.4256    72.3217    32.5144
         5     1.1259     1.4262    75.8162    33.6539
         5     1.1264     1.4262    82.7293    33.6539
         5     1.1259     1.4262    84.4766    34.7934
         5     1.1263     1.4268    89.7184    34.7934
         5     1.1278     1.4268    93.2129    39.4275
         5     1.1265     1.4274    97.2392    41.1747
         5     1.1278     1.4273   103.6205    41.7825
         5     1.1278     1.4273   112.2809    41.1747
