# Supplementary material for: Biaxial mechanical data of porcine atrioventricular valve leaflets
Source: Data Brief. 2018 Oct 3;21:358–63. doi: 10.1016/j.dib.2018.09.073 (PMC6197746; doi:10.1016/j.dib.2018.09.073)
Supplement: Supplementary file 2 — Supplementary material [file mmc2.zip › BiaxialData/TVAL_3.txt]

         1     1.1441     1.2864     0.0000     2.0714
         1     1.1461     1.2878     0.0000    -0.8177
         1     1.1520     1.2908     0.3816    -0.8177
         1     1.1530     1.2923     0.3816    -0.3816
         1     1.1545     1.2928     2.0714    -0.8177
         1     1.1555     1.2934     0.8177     4.1973
         1     1.1579     1.2961     1.2537     0.8722
         1     1.1584     1.2972     0.0000     0.8722
         1     1.1584     1.2972     0.8177     0.8722
         1     1.1629     1.2990     2.0714    -0.3816
         1     1.1629     1.2990     1.2537     0.0000
         1     1.1629     1.2995     1.2537     0.4361
         1     1.1648     1.3006     1.6353     0.0000
         1     1.1648     1.3006     1.6353     4.5789
         1     1.1698     1.3027     0.8177    -0.8177
         1     1.1698     1.3027     1.6353     0.0000
         1     1.1698     1.3022     1.6353    -0.3816
         1     1.1713     1.3056     0.8177     4.1973
         1     1.1713     1.3056     2.0714     2.9436
         1     1.1718     1.3054     0.0000    21.6407
         1     1.1737     1.3060     2.0714     4.1973
         1     1.1757     1.3065     2.8891     2.5075
         1     1.1757     1.3065     2.5075     2.9436
         1     1.1762     1.3065     2.5075     2.0714
         1     1.1772     1.3081     3.3251     0.4361
         1     1.1772     1.3081     1.2537    13.7367
         1     1.1777     1.3088     1.2537    10.8476
         1     1.1797     1.3097     2.8891     1.6898
         1     1.1797     1.3097     2.5075     3.7612
         1     1.1797     1.3099     3.7067     2.0714
         1     1.1817     1.3104     2.8891     3.7612
         1     1.1817     1.3104     2.5075     5.0150
         1     1.1826     1.3115     2.5075     9.1578
         1     1.1841     1.3125     2.8891     6.2687
         1     1.1841     1.3125     3.3251     7.0864
         1     1.1851     1.3130     3.7067     5.4511
         1     1.1861     1.3137     4.1428     3.3251
         1     1.1861     1.3137     3.3251     4.5789
         1     1.1866     1.3137     3.7067     4.5789
         1     1.1881     1.3142     4.5789     2.0714
         1     1.1881     1.3142     3.7067    17.0618
         1     1.1905     1.3169     4.9605     5.4511
         1     1.1905     1.3169     5.3965     2.9436
         1     1.1915     1.3163     4.5789     5.0150
         1     1.1920     1.3182     4.9605     4.1973
         1     1.1920     1.3182     5.3965     6.6503
         1     1.1935     1.3176     7.0319     0.8722
         1     1.1950     1.3192     6.6503     0.0000
         1     1.1955     1.3193     8.2856     1.6898
         1     1.1965     1.3203     7.0319     4.1973
         1     1.1965     1.3203     7.4679     5.0150
         1     1.1980     1.3209     7.4679     5.8326
         1     1.1984     1.3214     7.4679     4.5789
         1     1.1984     1.3214     8.2856     0.0000
         1     1.2009     1.3237     8.2856     4.1973
         1     1.2009     1.3237     8.7217     5.0150
         1     1.2014     1.3237     8.7217     7.0864
         1     1.2029     1.3242     8.7217     7.0864
         1     1.2029     1.3242     9.1033     7.5225
         1     1.2034     1.3241     9.5394    -0.8177
         1     1.2059     1.3265     9.9754     4.5789
         1     1.2069     1.3276     8.7217     7.5225
         1     1.2069     1.3276     9.9754     8.3401
         1     1.2073     1.3276    10.3570     6.6503
         1     1.2088     1.3275     9.9754     0.4361
         1     1.2098     1.3305    11.6108     5.0150
         1     1.2098     1.3305    11.1747     9.1578
         1     1.2103     1.3310    10.7931     8.3401
         1     1.2117     1.3315    10.3570     8.3401
         1     1.2117     1.3315    12.0468     6.2687
         1     1.2132     1.3333    10.7931     6.6503
         1     1.2132     1.3333    12.0468     9.1578
         1     1.2142     1.3333    12.0468     9.5939
         1     1.2152     1.3361    12.4284     9.5939
         1     1.2152     1.3361    12.8645     9.5939
         1     1.2157     1.3361    14.1182     9.1578
         1     1.2172     1.3372    15.3720     3.7612
         1     1.2172     1.3372    15.3720     4.5789
         1     1.2177     1.3377    14.9359     9.1578
         1     1.2182     1.3390    12.8645    11.6653
         1     1.2182     1.3390    14.4998    12.1013
         1     1.2187     1.3396    14.4998    12.4829
         1     1.2207     1.3412    16.1896    11.2292
         1     1.2207     1.3412    17.0073     7.5225
         1     1.2207     1.3406    18.6971     2.5075
         1     1.2222     1.3423    17.0073    11.2292
         1     1.2222     1.3423    16.1896    12.9190
         1     1.2231     1.3428    17.0073    14.1727
         1     1.2241     1.3439    16.5712    12.9190
         1     1.2241     1.3439    19.0787     8.3401
         1     1.2246     1.3452    20.3324     2.5075
         1     1.2266     1.3469    17.4434    16.2442
         1     1.2266     1.3469    18.2610    15.8081
         1     1.2261     1.3474    19.5148    16.2442
         1     1.2276     1.3485    21.1501    15.8081
         1     1.2276     1.3485    20.3324    16.2442
         1     1.2286     1.3497    22.8399    10.4115
         1     1.2296     1.3508    21.1501    15.8081
         1     1.2296     1.3508    21.1501    19.1332
         1     1.2301     1.3525    22.0223    17.4979
         1     1.2326     1.3536    22.4038    17.4979
         1     1.2326     1.3536    23.2215    19.9509
         1     1.2326     1.3543    26.1651    13.7367
         1     1.2336     1.3560    26.5466    19.5693
         1     1.2336     1.3560    26.1651    18.3156
         1     1.2351     1.3565    25.7290    21.6407
         1     1.2366     1.3588    26.1651    21.6407
         1     1.2366     1.3588    25.7290    23.3305
         1     1.2371     1.3595    26.9827    27.8549
         1     1.2386     1.3617    26.9827    29.5447
         1     1.2386     1.3617    29.0541    24.1482
         1     1.2391     1.3612    29.8718    24.5298
         1     1.2406     1.3634    31.1255    24.9658
         1     1.2406     1.3634    31.5616    27.4733
         1     1.2410     1.3639    33.6330    26.2196
         1     1.2431     1.3658    34.8868    25.7835
         1     1.2431     1.3658    35.2683    28.2910
         1     1.2455     1.3674    35.7044    31.1800
         1     1.2460     1.3686    36.9582    33.6875
         1     1.2460     1.3686    38.5935    32.4338
         1     1.2470     1.3696    40.2833    34.1236
         1     1.2485     1.3720    39.4111    42.0277
         1     1.2485     1.3720    42.3547    38.2664
         1     1.2495     1.3720    44.4261    38.7025
         1     1.2515     1.3744    44.4261    39.0841
         1     1.2515     1.3744    46.0614    40.7739
         1     1.2520     1.3755    48.1328    43.2814
         1     1.2540     1.3777    50.6403    36.6311
         1     1.2540     1.3777    50.6403    46.1705
         1     1.2550     1.3784    53.5294    48.2419
         1     1.2569     1.3801    55.2192    50.3133
         1     1.2569     1.3801    58.5444    52.3847
         1     1.2579     1.3806    59.3620    54.8921
         1     1.2599     1.3834    62.6872    58.2173
         1     1.2599     1.3834    65.5762    61.1609
         1     1.2604     1.3847    68.0837    63.2323
         1     1.2629     1.3870    70.9728    67.3751
         1     1.2629     1.3870    73.9163    69.0649
         1     1.2639     1.3882    78.0591    74.0254
         1     1.2648     1.3899    82.6380    78.6042
         1     1.2648     1.3899    85.5271    81.9294
         1     1.2668     1.3921    90.1060    86.0722
         1     1.2693     1.3932    94.6849    90.6511
         1     1.2693     1.3932    98.3916    93.9762
         1     1.2693     1.3943   103.7881   100.2449
         1     1.2718     1.3959   109.1847   107.2768
         1     1.2718     1.3959   114.5812   111.8557
         2     1.1381     1.3046     0.0000     0.0000
         2     1.1401     1.3062     0.3816     5.8326
         2     1.1470     1.3096     0.3816    -0.8177
         2     1.1500     1.3117     0.0000     0.0000
         2     1.1515     1.3122     2.5075    -0.3816
         2     1.1530     1.3139     0.3816     4.1973
         2     1.1540     1.3139     1.2537    -0.8177
         2     1.1555     1.3139     1.2537     0.0000
         2     1.1559     1.3155     2.0714     0.8722
         2     1.1574     1.3161     0.8177     2.9436
         2     1.1569     1.3161     0.8177     3.3251
         2     1.1579     1.3160     2.0714     8.3401
         2     1.1584     1.3179     1.2537     8.3401
         2     1.1599     1.3184     2.5075     3.7612
         2     1.1599     1.3184     1.2537     4.5789
         2     1.1604     1.3184     0.3816     4.1973
         2     1.1614     1.3189     2.8891     2.9436
         2     1.1624     1.3188     2.8891     2.5075
         2     1.1624     1.3193     0.8177     3.3251
         2     1.1649     1.3199     0.8177     7.0864
         2     1.1659     1.3204     2.0714     2.5075
         2     1.1658     1.3211     2.0714     4.1973
         2     1.1668     1.3222     1.2537     5.8326
         2     1.1673     1.3222     2.8891     5.4511
         2     1.1688     1.3227     2.8891     4.5789
         2     1.1693     1.3233     1.2537    13.7367
         2     1.1693     1.3239     2.8891     9.1578
         2     1.1703     1.3238     2.8891     6.6503
         2     1.1713     1.3249     2.5075     7.0864
         2     1.1718     1.3249     2.8891     6.6503
         2     1.1718     1.3256     3.7067     4.5789
         2     1.1733     1.3260     4.1428     4.1973
         2     1.1737     1.3259     3.3251     5.0150
         2     1.1752     1.3265     3.3251     9.1578
         2     1.1752     1.3271     5.3965     3.3251
         2     1.1777     1.3276     3.3251     6.2687
         2     1.1777     1.3276     4.1428     5.0150
         2     1.1787     1.3283     3.7067     5.8326
         2     1.1792     1.3287     4.9605     5.0150
         2     1.1802     1.3305     3.3251    15.4265
         2     1.1802     1.3310     4.9605     5.4511
         2     1.1817     1.3310     4.1428    10.4115
         2     1.1827     1.3316     4.5789     9.1578
         2     1.1832     1.3321     4.1428     7.0864
         2     1.1842     1.3321     4.5789     7.0864
         2     1.1852     1.3327     4.5789     7.0864
         2     1.1852     1.3332     5.3965     4.1973
         2     1.1861     1.3345     5.3965     2.9436
         2     1.1876     1.3348     8.7217    -0.8177
         2     1.1881     1.3348     7.4679     5.4511
         2     1.1886     1.3354     7.9040     7.0864
         2     1.1891     1.3366     8.2856     8.3401
         2     1.1901     1.3366     8.2856     5.4511
         2     1.1911     1.3366     7.0319     7.0864
         2     1.1921     1.3377     8.7217     6.2687
         2     1.1926     1.3388     8.2856     7.9040
         2     1.1936     1.3394     7.9040     8.7762
         2     1.1936     1.3405     8.2856     9.5939
         2     1.1946     1.3410     8.2856     7.0864
         2     1.1956     1.3410     7.9040     5.0150
         2     1.1960     1.3417     8.2856     3.3251
         2     1.1960     1.3421     9.9754     5.4511
         2     1.1975     1.3426     8.7217     9.5939
         2     1.1975     1.3445     9.5394     9.1578
         2     1.1980     1.3439     9.9754     9.5939
         2     1.1990     1.3450     9.5394    11.6653
         2     1.1995     1.3456     9.5394     8.3401
         2     1.2005     1.3461    10.7931     8.7762
         2     1.2010     1.3461     9.9754    12.1013
         2     1.2020     1.3472    10.3570    12.1013
         2     1.2024     1.3477    10.3570    11.2292
         2     1.2029     1.3495    10.3570    11.6653
         2     1.2029     1.3501    12.8645     8.7762
         2     1.2049     1.3512    11.6108    10.4115
         2     1.2049     1.3512    11.6108    13.3006
         2     1.2064     1.3524    12.4284    13.7367
         2     1.2064     1.3535    12.8645    14.1727
         2     1.2069     1.3530    13.3006    15.8081
         2     1.2074     1.3547    15.7536     7.9040
         2     1.2074     1.3554    13.3006    13.3006
         2     1.2084     1.3559    13.3006    14.1727
         2     1.2089     1.3558    14.1182    14.9904
         2     1.2099     1.3570    14.4998    15.4265
         2     1.2104     1.3581    14.4998    16.2442
         2     1.2119     1.3592    14.9359    17.0618
         2     1.2123     1.3592    14.4998    11.6653
         2     1.2123     1.3598    16.1896    17.0618
         2     1.2128     1.3616    16.1896    18.3156
         2     1.2138     1.3627    17.0073    17.8795
         2     1.2143     1.3622    16.5712    19.5693
         2     1.2143     1.3627    17.4434    21.2046
         2     1.2153     1.3638    18.6971    19.5693
         2     1.2158     1.3644    19.8964    16.2442
         2     1.2158     1.3656    18.2610    21.2046
         2     1.2173     1.3667    18.6971    21.6407
         2     1.2173     1.3672    19.0787    22.4584
         2     1.2178     1.3689    18.6971    22.0768
         2     1.2188     1.3695    20.7685    15.8081
         2     1.2188     1.3702    22.4038    16.2442
         2     1.2203     1.3707    21.1501    22.8944
         2     1.2208     1.3713    21.5862    25.4019
         2     1.2213     1.3719    22.8399    25.4019
         2     1.2227     1.3729    22.8399    25.4019
         2     1.2233     1.3741    23.6576    18.3156
         2     1.2242     1.3746    24.0937    28.2910
         2     1.2237     1.3759    25.2929    28.7271
         2     1.2257     1.3770    25.7290    29.5447
         2     1.2262     1.3770    26.1651    31.1800
         2     1.2272     1.3781    27.4188    32.4338
         2     1.2282     1.3799    30.6895    25.4019
         2     1.2282     1.3810    27.8004    32.8699
         2     1.2292     1.3811    29.0541    34.5052
         2     1.2302     1.3822    29.8718    37.4488
         2     1.2307     1.3840    31.1255    38.7025
         2     1.2317     1.3851    32.3793    38.7025
         2     1.2327     1.3857    35.2683    34.9413
         2     1.2337     1.3869    33.1969    44.5351
         2     1.2347     1.3873    36.1405    43.6630
         2     1.2347     1.3886    36.9582    47.4242
         2     1.2357     1.3897    38.2119    49.0595
         2     1.2371     1.3897    39.4111    49.9317
         2     1.2376     1.3904    41.9186    50.3133
         2     1.2386     1.3916    43.6085    53.2568
         2     1.2386     1.3934    44.4261    56.5820
         2     1.2401     1.3939    45.6799    60.7248
         2     1.2406     1.3950    47.7513    65.3037
         2     1.2421     1.3967    50.2042    67.3751
         2     1.2421     1.3974    51.8941    69.0649
         2     1.2436     1.3978    54.4016    72.3900
         2     1.2446     1.3997    56.4730    76.5328
         2     1.2451     1.4009    59.7981    80.2941
         2     1.2460     1.4020    62.2511    84.0008
         2     1.2470     1.4026    64.7586    88.5797
         2     1.2480     1.4044    68.0837    91.0872
         2     1.2485     1.4057    71.8449    96.9198
         2     1.2500     1.4061    75.5517   102.3163
         2     1.2500     1.4073    80.5666   106.4592
         2     1.2515     1.4088    83.8373   112.7279
         3     1.1579     1.2830     0.0000     1.6898
         3     1.1589     1.2837     0.3816    -0.3816
         3     1.1604     1.2859     0.3816    -0.8177
         3     1.1614     1.2848     0.3816     0.8722
         3     1.1639     1.2891     0.8177    -0.8177
         3     1.1639     1.2891     0.3816     1.2537
         3     1.1674     1.2907     0.0000    19.9509
         3     1.1664     1.2920     2.0714     0.0000
         3     1.1674     1.2920     1.6353     0.8722
         3     1.1683     1.2924     0.8177     1.6898
         3     1.1683     1.2929     1.2537    -0.8177
         3     1.1698     1.2935     0.8177    -0.8177
         3     1.1698     1.2947     1.2537     0.8722
         3     1.1743     1.2956     1.6353     0.8722
         3     1.1743     1.2967     3.3251     2.0714
         3     1.1762     1.2985     1.2537     2.9436
         3     1.1762     1.2984     0.8177     2.0714
         3     1.1767     1.2979     0.0000    11.6653
         3     1.1772     1.2988     1.6353     6.2687
         3     1.1792     1.2995     2.0714     0.8722
         3     1.1797     1.3000     0.8177     2.5075
         3     1.1807     1.3004     2.8891     0.0000
         3     1.1807     1.3009     2.8891    -0.8177
         3     1.1822     1.3022     2.5075     0.4361
         3     1.1832     1.3028     2.8891     8.7762
         3     1.1842     1.3033     2.8891     3.7612
         3     1.1851     1.3039     2.8891     4.1973
         3     1.1851     1.3038     2.5075     2.0714
         3     1.1856     1.3044     2.5075     2.0714
         3     1.1866     1.3055     4.1428     2.9436
         3     1.1876     1.3060     2.8891     2.0714
         3     1.1886     1.3054     2.8891     8.3401
         3     1.1891     1.3072     5.3965     0.8722
         3     1.1906     1.3072     3.3251     5.0150
         3     1.1915     1.3077     3.3251     1.6898
         3     1.1920     1.3076     4.1428     2.5075
         3     1.1925     1.3094     4.9605     2.5075
         3     1.1935     1.3093     3.3251     5.8326
         3     1.1940     1.3092     2.8891     6.6503
         3     1.1950     1.3099     4.1428     8.3401
         3     1.1955     1.3098     3.3251     3.7612
         3     1.1965     1.3116     4.5789     5.0150
         3     1.1970     1.3123     5.3965     3.3251
         3     1.1980     1.3126     7.0319     3.3251
         3     1.1984     1.3132     7.0319     3.7612
         3     1.1990     1.3132     4.9605     5.8326
         3     1.2014     1.3136     5.7781     5.4511
         3     1.2029     1.3142     7.0319     2.0714
         3     1.2029     1.3142     7.4679     3.3251
         3     1.2029     1.3160     7.0319     2.9436
         3     1.2039     1.3166     7.0319     4.5789
         3     1.2049     1.3171     9.1033     1.6898
         3     1.2059     1.3171     8.7217     2.0714
         3     1.2059     1.3182     7.9040     5.8326
         3     1.2068     1.3183     8.7217     5.0150
         3     1.2078     1.3182     8.7217     7.0864
         3     1.2083     1.3192     9.5394     5.8326
         3     1.2088     1.3205     8.2856     5.4511
         3     1.2103     1.3216     9.5394     6.2687
         3     1.2113     1.3210     9.1033     5.0150
         3     1.2117     1.3210     9.1033     6.2687
         3     1.2123     1.3210     9.9754     6.6503
         3     1.2132     1.3226     9.9754     4.5789
         3     1.2132     1.3226    11.6108     2.0714
         3     1.2147     1.3244    12.0468     3.7612
         3     1.2147     1.3250    10.7931     6.2687
         3     1.2157     1.3255    10.7931     6.6503
         3     1.2162     1.3261    11.1747     6.6503
         3     1.2166     1.3255    10.7931     6.2687
         3     1.2171     1.3271    11.1747     6.2687
         3     1.2191     1.3276    14.9359    -0.3816
         3     1.2196     1.3283    13.6822     8.3401
         3     1.2201     1.3283    12.4284     8.3401
         3     1.2201     1.3284    12.8645     6.6503
         3     1.2211     1.3289    13.3006     8.3401
         3     1.2216     1.3295    13.3006     6.6503
         3     1.2226     1.3305    17.4434    -0.3816
         3     1.2230     1.3311    14.1182     9.5939
         3     1.2236     1.3323    14.4998     9.9754
         3     1.2241     1.3329    15.7536     9.1578
         3     1.2245     1.3340    15.3720    10.4115
         3     1.2250     1.3333    15.7536     7.0864
         3     1.2255     1.3351    16.5712     4.5789
         3     1.2265     1.3345    18.6971     2.5075
         3     1.2265     1.3356    16.5712     9.1578
         3     1.2275     1.3357    16.5712    10.4115
         3     1.2275     1.3357    17.0073    12.1013
         3     1.2285     1.3375    17.4434    11.2292
         3     1.2285     1.3381    18.2610     9.5939
         3     1.2300     1.3373    16.5712    19.5693
         3     1.2305     1.3379    19.8964     5.8326
         3     1.2315     1.3389    19.0787    12.9190
         3     1.2320     1.3395    19.0787    12.9190
         3     1.2330     1.3395    19.8964    12.4829
         3     1.2330     1.3401    20.7685    13.3006
         3     1.2335     1.3408    20.7685     7.5225
         3     1.2340     1.3419    19.8964     6.6503
         3     1.2350     1.3430    21.1501     8.7762
         3     1.2355     1.3429    21.1501    14.9904
         3     1.2364     1.3440    22.0223    14.9904
         3     1.2374     1.3447    22.8399    14.9904
         3     1.2384     1.3453    23.6576    14.1727
         3     1.2389     1.3452    24.0937    14.1727
         3     1.2400     1.3457    26.1651     4.1973
         3     1.2405     1.3476    26.9827    13.3006
         3     1.2405     1.3487    26.5466    17.4979
         3     1.2430     1.3491    26.5466    17.8795
         3     1.2430     1.3498    27.4188    18.3156
         3     1.2440     1.3503    29.0541    17.8795
         3     1.2440     1.3509    26.9827    18.7516
         3     1.2455     1.3520    29.4902    14.1727
         3     1.2464     1.3520    30.6895    17.0618
         3     1.2465     1.3539    31.1255    18.3156
         3     1.2475     1.3544    31.5616    22.0768
         3     1.2475     1.3555    32.3793    22.4584
         3     1.2495     1.3561    34.0146    16.6257
         3     1.2494     1.3571    35.7044    10.4115
         3     1.2504     1.3577    36.5221    17.4979
         3     1.2514     1.3583    36.5221    22.0768
         3     1.2524     1.3594    36.9582    26.2196
         3     1.2529     1.3594    37.7758    27.0372
         3     1.2539     1.3623    40.6649    26.2196
         3     1.2549     1.3623    39.4111    38.2664
         3     1.2554     1.3629    41.9186    29.5447
         3     1.2569     1.3635    43.6085    29.5447
         3     1.2584     1.3635    44.8077    31.1800
         3     1.2589     1.3651    46.0614    32.4338
         3     1.2604     1.3662    49.0050    31.1800
         3     1.2609     1.3673    50.2042    33.6875
         3     1.2624     1.3680    51.8941    33.3060
         3     1.2634     1.3697    53.9655    37.8848
         3     1.2639     1.3704    56.0369    38.7025
         3     1.2644     1.3708    57.2906    41.2100
         3     1.2658     1.3720    61.8695    39.9563
         3     1.2663     1.3737    62.6872    43.6630
         3     1.2683     1.3737    65.1946    44.0991
         3     1.2688     1.3748    67.6476    48.2419
         3     1.2693     1.3764    70.9728    49.9317
         3     1.2708     1.3764    74.2979    52.3847
         3     1.2718     1.3780    77.2415    54.8921
         3     1.2723     1.3787    82.2019    55.7643
         3     1.2728     1.3798    85.0910    60.2887
         3     1.2743     1.3811    89.2883    62.7962
         3     1.2747     1.3833    92.9950    69.0649
         3     1.2772     1.3838    98.3916    70.7002
         3     1.2777     1.3844   103.7881    73.6438
         3     1.2787     1.3849   110.0023    80.2941
         4     1.1001     1.3115     0.8177    -0.8177
         4     1.1223     1.3256     0.3816     0.4361
         4     1.1228     1.3260     0.0000     1.2537
         4     1.1233     1.3260     0.0000     2.0714
         4     1.1248     1.3276     0.0000     2.0714
         4     1.1273     1.3289     0.0000     5.4511
         4     1.1273     1.3289     0.8177     2.5075
         4     1.1303     1.3305     0.0000     5.4511
         4     1.1337     1.3321     0.0000     5.0150
         4     1.1342     1.3332     0.0000     4.1973
         4     1.1342     1.3327     0.8177     3.3251
         4     1.1347     1.3337     2.5075     2.9436
         4     1.1357     1.3337     0.8177     4.1973
         4     1.1377     1.3348     0.0000     7.9040
         4     1.1382     1.3348     0.8177     4.5789
         4     1.1392     1.3348     0.3816     5.8326
         4     1.1402     1.3366     0.8177     4.5789
         4     1.1402     1.3372     0.3816     6.6503
         4     1.1412     1.3370     0.8177     4.1973
         4     1.1436     1.3382     0.3816     8.7762
         4     1.1441     1.3386     0.8177     6.2687
         4     1.1451     1.3386     0.3816     7.0864
         4     1.1451     1.3391     1.6353     7.5225
         4     1.1461     1.3409     1.2537     6.2687
         4     1.1461     1.3410     1.2537    10.8476
         4     1.1481     1.3415     3.3251     1.6898
         4     1.1491     1.3415     2.5075     8.7762
         4     1.1491     1.3426     1.2537     8.3401
         4     1.1491     1.3426     2.0714     5.8326
         4     1.1506     1.3431     2.0714     7.9040
         4     1.1516     1.3431     2.5075     7.9040
         4     1.1521     1.3442     2.8891     4.5789
         4     1.1516     1.3449     0.8177    14.1727
         4     1.1531     1.3465     4.1428     5.0150
         4     1.1550     1.3471     2.5075     8.3401
         4     1.1550     1.3465     3.3251     7.5225
         4     1.1550     1.3470     2.8891     7.9040
         4     1.1560     1.3470     3.3251     9.5939
         4     1.1570     1.3476     3.3251     7.5225
         4     1.1570     1.3474     2.8891    12.1013
         4     1.1590     1.3498     4.1428     0.8722
         4     1.1605     1.3503     4.9605     7.0864
         4     1.1610     1.3509     3.3251     9.9754
         4     1.1610     1.3509     3.7067     9.1578
         4     1.1610     1.3516     4.5789     9.1578
         4     1.1625     1.3514     2.0714    26.6557
         4     1.1635     1.3520     1.6353    23.7121
         4     1.1644     1.3536     3.7067     8.7762
         4     1.1644     1.3531     3.3251    11.6653
         4     1.1654     1.3549     4.1428    10.8476
         4     1.1659     1.3560     4.5789    12.1013
         4     1.1669     1.3554     4.9605    12.4829
         4     1.1674     1.3565     2.5075    22.8944
         4     1.1674     1.3571     4.1428    13.3006
         4     1.1689     1.3570     5.7781     7.9040
         4     1.1689     1.3583     6.2142    10.4115
         4     1.1694     1.3576     4.9605    13.7367
         4     1.1724     1.3581     5.7781    13.3006
         4     1.1719     1.3605     6.2142    12.4829
         4     1.1724     1.3605     6.6503     7.9040
         4     1.1738     1.3611     6.2142     6.2687
         4     1.1743     1.3616     7.0319    10.4115
         4     1.1748     1.3627     7.4679    13.7367
         4     1.1753     1.3638     7.0319    13.7367
         4     1.1758     1.3632     7.9040    14.1727
         4     1.1763     1.3643     8.7217    14.1727
         4     1.1763     1.3649     9.5394     7.0864
         4     1.1768     1.3667     9.1033     7.9040
         4     1.1778     1.3672     8.7217    14.1727
         4     1.1783     1.3674     9.1033    14.5543
         4     1.1788     1.3678     8.7217    15.8081
         4     1.1793     1.3694     8.7217    16.2442
         4     1.1808     1.3700     9.5394    15.4265
         4     1.1813     1.3700    12.0468     6.6503
         4     1.1818     1.3705    10.7931    12.1013
         4     1.1818     1.3712    10.3570    16.2442
         4     1.1823     1.3731    10.3570    17.0618
         4     1.1828     1.3736    10.7931    18.3156
         4     1.1837     1.3747    10.3570    17.4979
         4     1.1837     1.3753    10.3570    12.1013
         4     1.1852     1.3751    12.0468    16.6257
         4     1.1852     1.3763    11.1747    19.9509
         4     1.1857     1.3769    11.1747    20.3870
         4     1.1862     1.3769    11.6108    20.8230
         4     1.1872     1.3780    12.0468    23.3305
         4     1.1877     1.3799    13.3006    19.1332
         4     1.1882     1.3804    12.4284    18.3156
         4     1.1887     1.3815    12.8645    22.8944
         4     1.1892     1.3821    13.6822    22.8944
         4     1.1907     1.3833    12.4284    25.4019
         4     1.1907     1.3837    13.3006    25.4019
         4     1.1921     1.3849    13.3006    20.8230
         4     1.1926     1.3849    14.9359    23.7121
         4     1.1931     1.3868    15.3720    27.0372
         4     1.1936     1.3874    15.7536    28.7271
         4     1.1936     1.3890    15.3720    29.5447
         4     1.1946     1.3896    16.1896    30.7985
         4     1.1956     1.3896    15.3720    31.1800
         4     1.1961     1.3908    18.2610    28.7271
         4     1.1966     1.3919    18.2610    34.5052
         4     1.1976     1.3919    17.8250    35.3774
         4     1.1976     1.3936    18.2610    36.1950
         4     1.1986     1.3949    19.0787    37.8848
         4     1.1996     1.3954    22.0223    35.3774
         4     1.1996     1.3966    20.7685    37.0127
         4     1.2010     1.3973    21.1501    40.3378
         4     1.2015     1.3984    21.5862    42.8453
         4     1.2020     1.3984    22.4038    44.5351
         4     1.2030     1.3995    22.8399    45.3528
         4     1.2035     1.4000    23.6576    48.6779
         4     1.2045     1.4017    26.1651    46.1705
         4     1.2045     1.4037    25.2929    51.1854
         4     1.2050     1.4036    24.9113    54.5106
         4     1.2060     1.4043    26.5466    55.3282
         4     1.2070     1.4054    27.8004    57.8357
         4     1.2085     1.4065    28.2365    60.7248
         4     1.2095     1.4071    31.1255    59.4710
         4     1.2099     1.4083    31.1255    65.3037
         4     1.2099     1.4089    31.5616    66.9390
         4     1.2114     1.4094    32.8154    70.2641
         4     1.2119     1.4095    34.0146    68.1927
         4     1.2119     1.4126    35.2683    72.3900
         4     1.2129     1.4126    37.7758    79.4219
         4     1.2139     1.4137    38.2119    83.1831
         4     1.2149     1.4154    39.0296    86.9444
         4     1.2159     1.4161    42.7363    91.5233
         4     1.2164     1.4178    45.6799    88.5797
         4     1.2169     1.4178    45.2438    99.8089
         4     1.2179     1.4196    47.7513   103.5701
         4     1.2193     1.4196    51.0764   108.9666
         4     1.2198     1.4220    52.7117   112.7279
         5     1.1656     1.2607     0.3816     0.0000
         5     1.1667     1.2623     0.0000    -0.8177
         5     1.1667     1.2623     0.8177     0.4361
         5     1.1712     1.2667     0.0000    -0.8177
         5     1.1747     1.2694     0.3816     0.8722
         5     1.1757     1.2703     0.0000    -0.3816
         5     1.1767     1.2716     1.6353     0.8722
         5     1.1777     1.2720     0.8177     9.5939
         5     1.1817     1.2747     1.2537     0.0000
         5     1.1817     1.2770     2.0714    -0.8177
         5     1.1817     1.2774     1.6353    -0.3816
         5     1.1831     1.2769     0.8177     4.1973
         5     1.1846     1.2785     2.0714     2.0714
         5     1.1857     1.2785     0.3816     0.4361
         5     1.1856     1.2792     1.6353    -0.3816
         5     1.1872     1.2801     1.6353     0.0000
         5     1.1886     1.2823     2.0714     4.1973
         5     1.1891     1.2823     3.3251     4.1973
         5     1.1921     1.2839     3.7067    -0.3816
         5     1.1926     1.2850     3.7067    -0.3816
         5     1.1941     1.2855     3.7067     2.5075
         5     1.1946     1.2860     3.7067     0.8722
         5     1.1986     1.2895     3.7067     0.0000
         5     1.1991     1.2895     3.7067     2.0714
         5     1.1996     1.2889     3.3251     2.0714
         5     1.2010     1.2906     4.9605     6.6503
         5     1.2020     1.2911     5.7781     1.2537
         5     1.2035     1.2935     4.9605    -0.3816
         5     1.2050     1.2927     4.5789     2.5075
         5     1.2055     1.2940     5.3965     0.0000
         5     1.2055     1.2946     6.6503    -0.3816
         5     1.2070     1.2951     6.6503     4.5789
         5     1.2075     1.2961     4.9605     5.0150
         5     1.2085     1.2954     0.3816    22.8944
         5     1.2089     1.2965     5.7781     2.9436
         5     1.2104     1.2965     6.2142     2.5075
         5     1.2104     1.2977     6.6503     0.8722
         5     1.2109     1.2970     7.0319     1.2537
         5     1.2124     1.2978     7.4679     3.3251
         5     1.2124     1.2983     7.4679     0.0000
         5     1.2138     1.2999     6.6503     6.2687
         5     1.2153     1.3010     8.2856     2.9436
         5     1.2153     1.3004     8.7217     4.1973
         5     1.2153     1.3004     8.2856     2.5075
         5     1.2163     1.3016     8.7217     0.8722
         5     1.2173     1.3032     4.9605     9.5939
         5     1.2197     1.3037     9.1033     2.5075
         5     1.2202     1.3043     9.9754     4.1973
         5     1.2212     1.3055     9.9754     4.1973
         5     1.2217     1.3048     9.5394     3.7612
         5     1.2222     1.3049     9.9754     2.0714
         5     1.2227     1.3059     9.5394     7.0864
         5     1.2232     1.3072    13.3006    -0.8177
         5     1.2237     1.3072    10.7931     5.8326
         5     1.2241     1.3077    11.1747     3.7612
         5     1.2247     1.3077    11.6108     3.7612
         5     1.2247     1.3088    11.1747     3.3251
         5     1.2251     1.3088    11.6108     4.1973
         5     1.2261     1.3093    13.3006     2.9436
         5     1.2261     1.3093    11.6108     6.2687
         5     1.2276     1.3104    12.8645    -0.3816
         5     1.2281     1.3104    13.6822     3.7612
         5     1.2281     1.3115    12.4284     5.8326
         5     1.2295     1.3114    12.4284     4.1973
         5     1.2300     1.3110    13.3006     5.4511
         5     1.2305     1.3120    14.1182     4.5789
         5     1.2305     1.3120    12.8645    10.8476
         5     1.2320     1.3132    14.1182     0.4361
         5     1.2320     1.3132    13.6822     5.4511
         5     1.2335     1.3149    14.4998     6.2687
         5     1.2335     1.3138    16.1896     5.8326
         5     1.2340     1.3149    16.1896     5.8326
         5     1.2345     1.3149    15.7536     6.2687
         5     1.2350     1.3161    15.3720     3.3251
         5     1.2359     1.3159    16.1896     1.6898
         5     1.2359     1.3154    16.1896     4.5789
         5     1.2379     1.3154    16.1896     9.1578
         5     1.2383     1.3165    17.4434     7.0864
         5     1.2384     1.3172    17.8250     7.5225
         5     1.2394     1.3177    18.2610     7.9040
         5     1.2394     1.3183    17.8250     6.6503
         5     1.2399     1.3176    19.0787     0.4361
         5     1.2418     1.3193    19.8964     5.8326
         5     1.2419     1.3199    21.1501     9.1578
         5     1.2439     1.3204    21.5862     9.5939
         5     1.2443     1.3204    21.1501     9.5939
         5     1.2448     1.3210    21.5862     9.5939
         5     1.2454     1.3210    22.8399     4.5789
         5     1.2459     1.3216    22.0223     6.2687
         5     1.2474     1.3221    22.4038     7.0864
         5     1.2478     1.3226    22.4038    10.4115
         5     1.2493     1.3232    24.0937     9.9754
         5     1.2493     1.3232    24.0937    12.1013
         5     1.2504     1.3249    24.4752    11.2292
         5     1.2509     1.3244    26.1651     7.5225
         5     1.2528     1.3266    28.2365     7.5225
         5     1.2528     1.3267    26.9827    12.4829
         5     1.2533     1.3265    27.4188    12.9190
         5     1.2553     1.3271    28.6181    12.9190
         5     1.2553     1.3265    29.8718    12.9190
         5     1.2559     1.3284    34.0146     3.3251
         5     1.2573     1.3294    32.8154    13.7367
         5     1.2578     1.3289    31.9432    12.9190
         5     1.2583     1.3300    32.8154    14.9904
         5     1.2588     1.3306    34.0146    14.1727
         5     1.2613     1.3305    34.8868    13.7367
         5     1.2613     1.3311    35.7044    13.7367
         5     1.2628     1.3322    38.5935     7.9040
         5     1.2628     1.3333    39.0296    12.1013
         5     1.2643     1.3339    38.2119    18.3156
         5     1.2653     1.3350    39.0296    17.4979
         5     1.2663     1.3351    40.2833    19.1332
         5     1.2673     1.3361    41.9186    20.3870
         5     1.2678     1.3366    43.9900    22.8944
         5     1.2693     1.3367    43.1724    28.7271
         5     1.2693     1.3372    46.0614    19.5693
         5     1.2703     1.3378    47.3152    21.6407
         5     1.2713     1.3396    49.3866    22.4584
         5     1.2723     1.3407    51.4580    22.4584
         5     1.2728     1.3413    54.4016    20.8230
         5     1.2748     1.3423    56.4730    18.7516
         5     1.2763     1.3423    57.7267    24.9658
         5     1.2763     1.3434    59.7981    27.0372
         5     1.2782     1.3440    61.4334    27.8549
         5     1.2787     1.3445    64.3225    27.8549
         5     1.2802     1.3456    66.4484    29.9808
         5     1.2807     1.3462    70.9728    21.6407
         5     1.2817     1.3480    73.4803    30.7985
         5     1.2822     1.3485    75.9877    33.6875
         5     1.2832     1.3498    78.4407    34.5052
         5     1.2847     1.3507    82.6380    35.7589
         5     1.2851     1.3518    87.1624    31.1800
         5     1.2866     1.3523    90.1060    38.2664
         5     1.2871     1.3523    95.0664    40.3378
         5     1.2886     1.3539    98.3916    44.9167
         5     1.2891     1.3549   103.3520    46.6065
         5     1.2916     1.3562   110.4384    48.2419
