# Supplementary material for: Biaxial mechanical data of porcine atrioventricular valve leaflets
Source: Data Brief. 2018 Oct 3;21:358–63. doi: 10.1016/j.dib.2018.09.073 (PMC6197746; doi:10.1016/j.dib.2018.09.073)
Supplement: Supplementary file 2 — Supplementary material [file mmc2.zip › BiaxialData/TVAL_4.txt]

         1     1.0760     1.4936    -0.5360     0.5360
         1     1.0760     1.4970    -0.5360     3.5512
         1     1.0766     1.5010    -0.5360     2.5462
         1     1.0760     1.5049    -0.5360     2.0771
         1     1.0766     1.5054    -0.5360     0.0000
         1     1.0777     1.5106    -0.5360     0.0000
         1     1.0772     1.5111     0.0000     3.0822
         1     1.0772     1.5184    -0.5360     3.0822
         1     1.0778     1.5195     1.5411     2.0771
         1     1.0778     1.5201     0.4690     1.5411
         1     1.0777     1.5253     0.0000     3.5512
         1     1.0783     1.5324     0.0000     3.0822
         1     1.0783     1.5324     1.0051     0.0000
         1     1.0778     1.5341     1.0051     1.0051
         1     1.0778     1.5341     0.0000     4.0873
         1     1.0783     1.5369     0.4690     5.0924
         1     1.0783     1.5375     0.0000     5.0924
         1     1.0783     1.5381     0.4690     9.7157
         1     1.0783     1.5381     1.0051    13.2669
         1     1.0783     1.5386     1.0051     3.5512
         1     1.0783     1.5386     1.5411     3.5512
         1     1.0783     1.5420     1.5411     5.6284
         1     1.0783     1.5426     0.0000     5.6284
         1     1.0783     1.5481     1.5411     5.0924
         1     1.0783     1.5481     3.0152     0.5360
         1     1.0789     1.5492     2.0101     3.5512
         1     1.0801     1.5498     1.0051     5.6284
         1     1.0807     1.5509     0.0000     5.6284
         1     1.0801     1.5532     0.4690     5.0924
         1     1.0806     1.5544     0.0000     6.1644
         1     1.0795     1.5544     2.0101     2.5462
         1     1.0813     1.5544     1.5411     4.0873
         1     1.0801     1.5560     1.5411     6.1644
         1     1.0807     1.5555     1.0051     6.6335
         1     1.0806     1.5560     1.0051     5.0924
         1     1.0807     1.5645     2.0101     4.6233
         1     1.0807     1.5656     1.0051     8.7106
         1     1.0812     1.5683     1.5411     7.6385
         1     1.0807     1.5689     1.5411     7.1695
         1     1.0812     1.5683     3.0152     6.1644
         1     1.0812     1.5729     2.5462     4.0873
         1     1.0812     1.5723     1.0051     7.6385
         1     1.0812     1.5734     0.4690     8.7106
         1     1.0812     1.5729     1.5411     8.1746
         1     1.0818     1.5740     2.5462     9.7157
         1     1.0812     1.5780     2.5462     5.6284
         1     1.0818     1.5780     2.0101     6.6335
         1     1.0824     1.5786     1.0051     8.7106
         1     1.0818     1.5791     2.0101     8.7106
         1     1.0818     1.5824     2.0101     8.1746
         1     1.0824     1.5830     2.0101    14.3390
         1     1.0830     1.5886     3.5512     4.6233
         1     1.0830     1.5892     2.5462     7.1695
         1     1.0836     1.5897     1.5411    10.7207
         1     1.0830     1.5897     1.0051    10.2517
         1     1.0830     1.5903     2.5462    12.7979
         1     1.0830     1.5943     4.0873     5.0924
         1     1.0824     1.5954     3.0152     7.1695
         1     1.0830     1.5960     2.0101     9.1796
         1     1.0836     1.5966     2.0101    10.7207
         1     1.0836     1.5960     2.0101    11.7258
         1     1.0836     1.5960     2.0101    10.2517
         1     1.0836     1.5966     3.5512     9.1796
         1     1.0830     1.6010     5.0924     5.0924
         1     1.0836     1.6090     2.5462     6.6335
         1     1.0841     1.6090     1.5411    11.2568
         1     1.0841     1.6129     2.0101    11.7258
         1     1.0836     1.6123     2.0101    11.2568
         1     1.0842     1.6129     2.5462    13.2669
         1     1.0842     1.6178     4.0873    10.7207
         1     1.0836     1.6173     1.0051    14.8080
         1     1.0853     1.6184     3.0152     9.1796
         1     1.0847     1.6184     2.5462    12.7979
         1     1.0853     1.6190     2.0101    12.7979
         1     1.0853     1.6195     3.0152    14.3390
         1     1.0853     1.6190     3.0152    11.7258
         1     1.0847     1.6201     3.5512    10.2517
         1     1.0853     1.6206     3.0152     9.7157
         1     1.0853     1.6235     2.5462    13.2669
         1     1.0853     1.6235     2.0101    14.8080
         1     1.0853     1.6263     3.0152    14.8080
         1     1.0859     1.6302     4.0873     8.7106
         1     1.0865     1.6297     5.6284     7.1695
         1     1.0859     1.6313     3.0152    11.2568
         1     1.0864     1.6330     3.0152    15.3441
         1     1.0864     1.6335     2.5462    15.3441
         1     1.0870     1.6347     4.0873    13.2669
         1     1.0865     1.6347     3.5512    17.8902
         1     1.0870     1.6347     5.6284     5.0924
         1     1.0870     1.6364     4.0873    11.7258
         1     1.0870     1.6364     3.0152    15.3441
         1     1.0870     1.6381     3.5512    15.3441
         1     1.0870     1.6381     3.0152    16.8852
         1     1.0876     1.6404     3.5512    20.9725
         1     1.0871     1.6404     3.5512    21.4415
         1     1.0882     1.6409     4.5563    11.2568
         1     1.0871     1.6455     3.0152    15.3441
         1     1.0876     1.6483     2.5462    17.3542
         1     1.0876     1.6483     3.5512    15.8131
         1     1.0871     1.6488     5.0924    14.3390
         1     1.0882     1.6494     4.5563    17.8902
         1     1.0876     1.6545     4.0873    19.4314
         1     1.0882     1.6546     4.5563    16.3491
         1     1.0870     1.6545     5.0924    15.8131
         1     1.0894     1.6624     3.5512    18.4263
         1     1.0894     1.6624     5.0924    14.8080
         1     1.0899     1.6624     5.0924    13.2669
         1     1.0916     1.6624     5.0924    12.7979
         1     1.0916     1.6635     4.5563    19.9674
         1     1.0922     1.6679     4.5563    18.8953
         1     1.0934     1.6685     5.6284    19.9674
         1     1.0940     1.6690     4.5563    20.9725
         1     1.0951     1.6730     5.0924    17.8902
         1     1.0945     1.6730     4.5563    19.9674
         1     1.0951     1.6769     4.0873    18.4263
         1     1.0951     1.6763     4.0873    20.9725
         1     1.0957     1.6792     4.5563    20.4364
         1     1.0957     1.6798     4.0873    18.8953
         1     1.0951     1.6836     3.5512    27.0699
         1     1.0963     1.6836     3.0152    31.6932
         1     1.0957     1.6842     5.6284    18.4263
         1     1.0957     1.6859     5.0924    20.9725
         1     1.0957     1.6859     4.0873    22.5136
         1     1.0963     1.6853     4.0873    24.5237
         1     1.0963     1.6870     5.0924    19.9674
         1     1.0975     1.6904     6.0974    25.5288
         1     1.0975     1.6910     4.5563    24.0547
         1     1.0986     1.6904     4.5563    24.5237
         1     1.0980     1.6972     6.6335    22.5136
         1     1.0986     1.6972     5.6284    23.5186
         1     1.0997     1.6978     5.6284    26.0648
         1     1.1003     1.7022     8.6436    20.4364
         1     1.1009     1.7016     6.0974    19.9674
         1     1.1015     1.7033     5.0924    21.9775
         1     1.1009     1.7039     4.5563    25.5288
         1     1.1020     1.7039     8.1746    22.5136
         1     1.1038     1.7039     5.6284    25.5288
         1     1.1055     1.7084     6.6335    32.6983
         1     1.1049     1.7084     6.6335    26.6009
         1     1.1066     1.7090     5.6284    27.0699
         1     1.1078     1.7096     7.6385    23.5186
         1     1.1078     1.7119     7.6385    24.0547
         1     1.1084     1.7152     7.1025    26.0648
         1     1.1089     1.7163    10.7207     6.1644
         1     1.1106     1.7196     6.0974    32.6983
         1     1.1118     1.7247     5.0924    32.2292
         1     1.1118     1.7247     6.6335    27.6059
         1     1.1141     1.7253     8.1746    27.6059
         1     1.1147     1.7253     7.6385    27.6059
         1     1.1164     1.7264     8.6436    28.6110
         1     1.1164     1.7310     5.6284    49.5835
         1     1.1170     1.7316     8.6436    31.1572
         1     1.1182     1.7345     7.6385    32.2292
         1     1.1182     1.7345     8.6436    27.6059
         1     1.1193     1.7350     9.1796    27.6059
         1     1.1193     1.7356     9.6487    28.1420
         1     1.1211     1.7405    11.7258    17.3542
         1     1.1222     1.7405    10.7207    27.0699
         1     1.1233     1.7438    11.7258    30.1521
         1     1.1245     1.7488     9.1796    32.6983
         1     1.1256     1.7499    10.7207    29.6161
         1     1.1256     1.7522    10.1847    32.6983
         1     1.1256     1.7557    10.1847    43.4190
         1     1.1268     1.7562     9.6487    38.8627
         1     1.1268     1.7562    11.1898    33.2343
         1     1.1274     1.7574     9.6487    34.2394
         1     1.1279     1.7574    11.7258    31.6932
         1     1.1308     1.7579    11.7258    35.7805
         1     1.1313     1.7585    11.7258    37.8576
         1     1.1325     1.7596     9.6487    45.4962
         1     1.1331     1.7596    14.2720    31.1572
         1     1.1336     1.7596    13.2669    32.6983
         1     1.1342     1.7670    14.2720    31.6932
         1     1.1348     1.7698    12.7309    35.2445
         1     1.1348     1.7726    15.2771    24.5237
         1     1.1359     1.7731    14.2720    31.1572
         1     1.1376     1.7783    13.2669    34.2394
         1     1.1388     1.7783    15.2771    34.7754
         1     1.1393     1.7783    13.2669    37.3216
         1     1.1405     1.7783    14.2720    37.3216
         1     1.1405     1.7794    11.7258    52.1296
         1     1.1405     1.7806    15.2771    34.2394
         1     1.1411     1.7811    17.3542    32.6983
         1     1.1446     1.7811    17.8232    34.2394
         1     1.1452     1.7811    17.3542    36.3165
         1     1.1457     1.7881    17.8232    37.3216
         1     1.1480     1.7887    19.3644    33.7034
         1     1.1497     1.7930    21.4415    26.6009
         1     1.1503     1.7941    17.8232    36.3165
         1     1.1503     1.7942    18.8953    38.3267
         1     1.1514     1.7985    17.8232    38.8627
         1     1.1521     1.8023    18.8953    37.8576
         1     1.1526     1.8064    19.3644    31.6932
         1     1.1526     1.8099    20.9055    31.6932
         1     1.1543     1.8110    20.9055    39.3317
         1     1.1566     1.8116    20.9055    40.8729
         1     1.1577     1.8116    21.4415    40.8729
         1     1.1577     1.8122    22.4466    40.4038
         1     1.1572     1.8165    21.9105    36.7856
         1     1.1583     1.8171    22.9826    36.7856
         1     1.1589     1.8200    24.4567    40.4038
         1     1.1594     1.8206    23.4516    40.8729
         1     1.1600     1.8235    23.9877    41.4089
         1     1.1634     1.8247    24.4567    41.9449
         1     1.1622     1.8247    27.0029    32.6983
         1     1.1652     1.8290    25.9978    39.8678
         1     1.1652     1.8285    24.4567    44.9601
         1     1.1657     1.8348    25.9978    44.9601
         1     1.1681     1.8391    26.5339    44.9601
         1     1.1681     1.8391    28.5440    42.4140
         1     1.1687     1.8443    27.5389    44.9601
         1     1.1692     1.8432    28.5440    44.4911
         1     1.1704     1.8472    28.5440    48.5784
         1     1.1715     1.8478    29.6161    49.0474
         1     1.1720     1.8490    31.0902    47.5063
         1     1.1715     1.8527    31.0902    40.8729
         1     1.1733     1.8527    31.6262    47.0373
         1     1.1733     1.8571    31.0902    50.1195
         1     1.1739     1.8571    32.1622    51.1246
         1     1.1761     1.8600    33.1673    51.5936
         1     1.1789     1.8617    34.1724    51.1246
         1     1.1783     1.8652    34.1724    51.5936
         1     1.1794     1.8647    36.2495    48.0424
         1     1.1795     1.8647    36.7186    50.5885
         1     1.1806     1.8658    35.7135    54.6758
         1     1.1812     1.8695    37.2546    53.6707
         1     1.1806     1.8707    38.7957    54.2068
         1     1.1842     1.8750    40.3368    50.1195
         1     1.1871     1.8797    42.8830    49.0474
         1     1.1876     1.8832    41.3419    56.2169
         1     1.1882     1.8875    41.8109    56.7530
         1     1.1893     1.8922    43.3520    57.7580
         1     1.1899     1.8933    44.8931    57.2220
         1     1.1905     1.8938    49.9855    44.4911
         1     1.1905     1.8944    46.4342    60.3042
         1     1.1911     1.8939    47.9753    60.3042
         1     1.1911     1.9017    48.4444    61.8453
         1     1.1938     1.9015    49.9855    62.3814
         1     1.1944     1.9020    53.6037    63.9225
         1     1.1944     1.9020    50.9906    76.1843
         1     1.1950     1.9064    55.6139    65.3966
         1     1.1967     1.9070    55.6139    67.4737
         1     1.1978     1.9070    58.6961    68.0097
         1     1.1984     1.9076    61.7113    69.0148
         1     1.1984     1.9081    62.7834    71.5610
         1     1.2013     1.9138    66.8707    66.9377
         1     1.2019     1.9155    68.3448    72.5661
         1     1.2049     1.9160    70.4219    75.6483
         1     1.2054     1.9183    72.9681    76.1843
         1     1.2066     1.9195    78.0604    73.5711
         1     1.2065     1.9195    79.0655    79.1995
         1     1.2065     1.9236    82.1477    82.8178
         1     1.2076     1.9242    85.6990    83.8228
         1     1.2076     1.9236    88.7812    84.8279
         1     1.2082     1.9242    92.8685    86.3690
         1     1.2082     1.9248    96.9558    90.4563
         1     1.2088     1.9253   102.0481    90.9923
         1     1.2088     1.9253   106.1354    93.0025
         1     1.2105     1.9295   111.2278    96.6207
         2     1.0651     1.5043    -0.5360     2.0771
         2     1.0639     1.5054    -0.5360     3.0822
         2     1.0651     1.5234     0.0000     2.0771
         2     1.0651     1.5234     1.5411     5.6284
         2     1.0651     1.5329     0.4690     1.0051
         2     1.0651     1.5329     0.0000     0.5360
         2     1.0651     1.5358     0.0000     2.5462
         2     1.0657     1.5364    -0.5360     4.0873
         2     1.0657     1.5369     0.0000     5.6284
         2     1.0651     1.5375     1.0051     5.0924
         2     1.0651     1.5375     0.0000     4.0873
         2     1.0645     1.5375     0.4690     1.5411
         2     1.0651     1.5414    -0.5360     4.0873
         2     1.0651     1.5414    -0.5360     4.0873
         2     1.0645     1.5425     0.4690     4.6233
         2     1.0645     1.5425     1.0051     6.1644
         2     1.0651     1.5464     0.0000     5.6284
         2     1.0657     1.5487    -0.5360     4.6233
         2     1.0657     1.5487     0.4690     7.1695
         2     1.0668     1.5532    -0.5360     6.6335
         2     1.0668     1.5532     2.5462     1.5411
         2     1.0663     1.5538     0.4690     3.0822
         2     1.0663     1.5538     1.0051     5.0924
         2     1.0651     1.5549     0.4690     7.1695
         2     1.0657     1.5555     0.0000     6.1644
         2     1.0657     1.5555     1.0051     4.0873
         2     1.0657     1.5588     1.5411     3.0822
         2     1.0657     1.5588     1.0051     5.6284
         2     1.0657     1.5588     1.0051     8.7106
         2     1.0674     1.5634     0.4690     8.7106
         2     1.0674     1.5634     0.0000     8.1746
         2     1.0674     1.5674     1.5411     6.1644
         2     1.0674     1.5718     0.4690     6.1644
         2     1.0674     1.5723     1.0051     7.1695
         2     1.0674     1.5729     0.0000     9.7157
         2     1.0674     1.5729     0.4690     8.1746
         2     1.0674     1.5740     2.5462     1.0051
         2     1.0674     1.5740     1.0051     4.0873
         2     1.0674     1.5740     1.5411     7.6385
         2     1.0674     1.5757     1.0051     7.6385
         2     1.0674     1.5757     1.5411     7.1695
         2     1.0680     1.5757     2.0101     6.1644
         2     1.0675     1.5859     3.0152     1.0051
         2     1.0675     1.5859     2.0101     5.6284
         2     1.0680     1.5853     1.5411     9.7157
         2     1.0680     1.5892     1.0051     9.1796
         2     1.0680     1.5892     1.0051     9.1796
         2     1.0680     1.5892     1.0051    10.2517
         2     1.0680     1.5898     1.5411     8.1746
         2     1.0680     1.5909     1.5411     9.1796
         2     1.0680     1.5909     1.5411    10.2517
         2     1.0680     1.5920     0.4690    10.2517
         2     1.0686     1.5926     2.0101     9.7157
         2     1.0686     1.5926     4.0873     0.5360
         2     1.0692     1.5995     1.0051     9.1796
         2     1.0692     1.6006     2.0101     9.7157
         2     1.0692     1.6006     1.5411    10.2517
         2     1.0692     1.6033     1.0051    11.7258
         2     1.0698     1.6083     1.5411    10.7207
         2     1.0698     1.6083     3.5512     4.6233
         2     1.0698     1.6089     2.0101    11.2568
         2     1.0698     1.6140     2.0101     7.6385
         2     1.0698     1.6140     1.5411    12.2619
         2     1.0698     1.6140     1.5411    11.7258
         2     1.0704     1.6190     1.5411    12.2619
         2     1.0704     1.6190     1.0051    12.7979
         2     1.0703     1.6190     5.0924     4.6233
         2     1.0704     1.6195     1.5411     8.1746
         2     1.0704     1.6195     2.5462    11.7258
         2     1.0704     1.6219     2.0101    13.2669
         2     1.0703     1.6268     2.0101    13.2669
         2     1.0703     1.6268     2.0101    10.7207
         2     1.0703     1.6268     4.5563     4.0873
         2     1.0715     1.6285     5.0924     3.5512
         2     1.0715     1.6285     3.0152    10.7207
         2     1.0709     1.6279     2.0101    14.8080
         2     1.0704     1.6285     2.0101    14.3390
         2     1.0704     1.6285     3.0152    13.8030
         2     1.0704     1.6325     3.5512    18.8953
         2     1.0698     1.6341     2.5462    12.7979
         2     1.0698     1.6341     2.0101    13.2669
         2     1.0698     1.6347     2.0101    14.8080
         2     1.0721     1.6347     1.5411    15.3441
         2     1.0721     1.6347     3.0152    14.3390
         2     1.0733     1.6393     5.6284     6.6335
         2     1.0733     1.6404     2.5462    13.8030
         2     1.0733     1.6404     2.0101    14.8080
         2     1.0727     1.6426     2.0101    14.8080
         2     1.0721     1.6431     3.5512    15.8131
         2     1.0721     1.6431     3.5512    18.4263
         2     1.0738     1.6437     4.0873    11.7258
         2     1.0721     1.6443     3.0152    15.8131
         2     1.0721     1.6443     2.5462    13.8030
         2     1.0739     1.6494     3.0152    15.3441
         2     1.0739     1.6534     1.5411    18.8953
         2     1.0739     1.6534     3.0152    17.3542
         2     1.0750     1.6534     2.5462    18.4263
         2     1.0761     1.6540     4.5563    10.7207
         2     1.0761     1.6540     4.0873    14.8080
         2     1.0756     1.6545     3.5512    17.3542
         2     1.0750     1.6635     3.0152    18.4263
         2     1.0750     1.6635     3.5512    17.3542
         2     1.0751     1.6641     2.5462    21.9775
         2     1.0756     1.6718     3.0152    17.3542
         2     1.0756     1.6718     3.5512    16.3491
         2     1.0750     1.6729     3.0152    19.4314
         2     1.0750     1.6752     3.5512    19.9674
         2     1.0750     1.6752     3.5512    17.3542
         2     1.0756     1.6763     4.5563    18.4263
         2     1.0756     1.6775     4.0873    11.2568
         2     1.0756     1.6775     4.0873    17.8902
         2     1.0762     1.6803     3.5512    20.4364
         2     1.0768     1.6809     3.5512    20.4364
         2     1.0768     1.6809     4.5563    19.4314
         2     1.0774     1.6809     3.5512    20.4364
         2     1.0785     1.6853     7.1025    11.2568
         2     1.0785     1.6853     3.0152    21.9775
         2     1.0796     1.6859     4.0873    21.9775
         2     1.0796     1.6898     4.0873    22.5136
         2     1.0796     1.6898     3.5512    23.5186
         2     1.0791     1.6921     4.5563    22.9826
         2     1.0802     1.6937     4.5563    28.1420
         2     1.0802     1.6937     3.5512    26.6009
         2     1.0802     1.6937     5.0924    22.9826
         2     1.0797     1.6983     4.5563    22.5136
         2     1.0797     1.6983     4.0873    21.9775
         2     1.0814     1.7000     4.5563    22.9826
         2     1.0814     1.7000     1.0051    35.2445
         2     1.0814     1.7000     6.0974    18.8953
         2     1.0819     1.7039     4.5563    24.0547
         2     1.0808     1.7072     4.5563    22.5136
         2     1.0808     1.7072     4.0873    22.9826
         2     1.0814     1.7112     3.5512    28.1420
         2     1.0825     1.7123     5.0924    25.5288
         2     1.0825     1.7123     4.5563    26.6009
         2     1.0825     1.7123     5.6284    21.9775
         2     1.0837     1.7169     5.0924    25.5288
         2     1.0837     1.7169     4.0873    26.0648
         2     1.0837     1.7180     6.6335    26.6009
         2     1.0849     1.7180     9.6487    13.2669
         2     1.0849     1.7180     6.6335    22.9826
         2     1.0848     1.7185     4.0873    26.6009
         2     1.0877     1.7253     5.6284    27.0699
         2     1.0877     1.7253     7.6385    23.5186
         2     1.0883     1.7299     5.0924    26.6009
         2     1.0883     1.7332     3.5512    44.9601
         2     1.0883     1.7332     2.0101    40.4038
         2     1.0889     1.7343     6.0974    27.6059
         2     1.0906     1.7400     5.0924    28.6110
         2     1.0906     1.7400     6.6335    27.0699
         2     1.0918     1.7394     6.6335    29.1470
         2     1.0935     1.7473     5.6284    37.8576
         2     1.0935     1.7473     6.0974    31.6932
         2     1.0941     1.7484     6.0974    28.1420
         2     1.0976     1.7528     7.6385    27.0699
         2     1.0976     1.7528     6.6335    28.6110
         2     1.0970     1.7534     5.0924    31.1572
         2     1.0982     1.7551     6.6335    24.5237
         2     1.0982     1.7551     7.1025    34.7754
         2     1.1005     1.7551     7.6385    31.6932
         2     1.1016     1.7618     7.6385    30.1521
         2     1.1016     1.7618     9.6487    28.1420
         2     1.1010     1.7613     8.1746    31.6932
         2     1.1034     1.7647     7.6385    30.6881
         2     1.1034     1.7647     6.6335    31.1572
         2     1.1039     1.7652     7.6385    33.7034
         2     1.1056     1.7663     8.1746    34.2394
         2     1.1056     1.7663     7.1025    33.7034
         2     1.1056     1.7691    10.1847    33.7034
         2     1.1090     1.7697     8.6436    33.7034
         2     1.1090     1.7697    10.1847    27.6059
         2     1.1096     1.7708    10.1847    33.7034
         2     1.1114     1.7759    11.1898    33.7034
         2     1.1114     1.7759     9.1796    35.7805
         2     1.1131     1.7765    11.1898    35.7805
         2     1.1143     1.7873    12.2619    26.0648
         2     1.1143     1.7873    13.7360    20.4364
         2     1.1143     1.7873     9.6487    38.8627
         2     1.1154     1.7890    10.7207    35.7805
         2     1.1154     1.7890     9.6487    37.8576
         2     1.1165     1.7895    12.2619    37.3216
         2     1.1171     1.7895    12.7309    26.6009
         2     1.1171     1.7895    11.1898    35.7805
         2     1.1177     1.7945    12.7309    35.2445
         2     1.1194     1.8063    12.2619    35.2445
         2     1.1194     1.8063    12.7309    36.3165
         2     1.1194     1.8063    13.2669    38.8627
         2     1.1223     1.8081    13.2669    40.8729
         2     1.1223     1.8081    14.8080    33.2343
         2     1.1229     1.8102    14.2720    36.3165
         2     1.1270     1.8124    12.2619    37.8576
         2     1.1270     1.8124    14.2720    38.3267
         2     1.1276     1.8119    13.7360    40.4038
         2     1.1304     1.8205    13.7360    39.3317
         2     1.1304     1.8205    14.2720    41.4089
         2     1.1321     1.8238    14.8080    40.8729
         2     1.1315     1.8249    14.8080    40.8729
         2     1.1315     1.8249    14.8080    41.4089
         2     1.1327     1.8249    16.8182    40.8729
         2     1.1344     1.8266    12.2619    59.2991
         2     1.1344     1.8266    16.3491    41.4089
         2     1.1344     1.8330    17.3542    40.8729
         2     1.1356     1.8336    17.8232    39.8678
         2     1.1356     1.8336    17.8232    41.4089
         2     1.1367     1.8396    17.8232    43.4190
         2     1.1367     1.8418    21.4415    33.2343
         2     1.1367     1.8418    18.8953    44.4911
         2     1.1390     1.8429    19.3644    46.0322
         2     1.1419     1.8486    19.3644    44.4911
         2     1.1419     1.8486    20.3694    44.9601
         2     1.1436     1.8510    21.4415    42.9500
         2     1.1436     1.8562    17.8232    59.8352
         2     1.1436     1.8562    19.9004    50.5885
         2     1.1452     1.8568    20.9055    48.0424
         2     1.1475     1.8611    21.9105    45.4962
         2     1.1475     1.8611    23.4516    44.4911
         2     1.1482     1.8611    23.4516    50.5885
         2     1.1487     1.8666    22.9826    48.0424
         2     1.1487     1.8666    22.9826    49.5835
         2     1.1505     1.8707    23.4516    49.0474
         2     1.1522     1.8735    24.4567    49.0474
         2     1.1522     1.8735    25.5288    47.5063
         2     1.1534     1.8779    25.5288    49.0474
         2     1.1545     1.8829    28.0750    38.8627
         2     1.1545     1.8829    25.9978    50.1195
         2     1.1545     1.8874    28.0750    49.0474
         2     1.1557     1.8918    25.5288    52.6657
         2     1.1557     1.8918    27.0029    55.2119
         2     1.1592     1.8924    30.6211    47.5063
         2     1.1608     1.8973    27.0029    54.6758
         2     1.1608     1.8973    28.5440    56.2169
         2     1.1626     1.8968    29.0800    56.2169
         2     1.1648     1.9020    31.0902    54.6758
         2     1.1648     1.9020    32.1622    52.6657
         2     1.1648     1.9025    31.0902    55.2119
         2     1.1659     1.9060    33.1673    52.1296
         2     1.1659     1.9060    33.6363    56.2169
         2     1.1665     1.9066    32.1622    57.7580
         2     1.1682     1.9112    35.7135    57.2220
         2     1.1682     1.9112    36.2495    56.2169
         2     1.1688     1.9117    35.7135    57.7580
         2     1.1712     1.9150    37.2546    60.3042
         2     1.1712     1.9150    36.7186    62.3814
         2     1.1724     1.9161    38.7957    60.3042
         2     1.1735     1.9263    39.2647    59.8352
         2     1.1735     1.9263    39.2647    64.3915
         2     1.1723     1.9275    42.3470    60.8402
         2     1.1752     1.9287    42.8830    66.4686
         2     1.1752     1.9287    43.8881    66.9377
         2     1.1751     1.9287    43.8881    68.4788
         2     1.1780     1.9287    47.4393    60.8402
         2     1.1780     1.9287    46.9703    69.0148
         2     1.1797     1.9327    50.5215    67.4737
         2     1.1826     1.9333    50.5215    71.0250
         2     1.1826     1.9333    52.0626    73.1021
         2     1.1831     1.9374    53.6037    73.1021
         2     1.1849     1.9440    56.1499    66.4686
         2     1.1849     1.9440    59.7012    64.3915
         2     1.1861     1.9478    59.1651    79.7356
         2     1.1884     1.9518    60.7062    82.2817
         2     1.1884     1.9518    62.7834    82.8178
         2     1.1896     1.9512    65.7986    80.7406
         2     1.1919     1.9553    68.3448    85.3640
         2     1.1919     1.9553    70.4219    86.9051
         2     1.1931     1.9602    72.4321    89.9873
         2     1.1943     1.9576    76.0503    91.9974
         2     1.1943     1.9576    80.6066    92.5335
         2     1.1943     1.9613    82.1477    96.6207
         2     1.1977     1.9692    86.2350    97.6258
         3     1.0932     1.4420    -0.5360     0.5360
         3     1.0926     1.4464     0.0000     5.0924
         3     1.0932     1.4649     0.4690     1.0051
         3     1.0944     1.4655     0.0000     4.0873
         3     1.0944     1.4700     0.4690     1.0051
         3     1.0943     1.4752     0.4690     1.0051
         3     1.0938     1.4752     1.5411     1.0051
         3     1.0938     1.4752    -0.5360     4.6233
         3     1.0938     1.4790     1.0051     0.5360
         3     1.0938     1.4802     1.0051     0.5360
         3     1.0944     1.4807     1.5411     3.0822
         3     1.0944     1.4813     0.4690     0.0000
         3     1.0944     1.4824     0.4690     1.0051
         3     1.0944     1.4819     1.0051     1.5411
         3     1.0944     1.4892     1.5411     3.0822
         3     1.0944     1.4892     0.4690     2.0771
         3     1.0944     1.4892     1.0051     2.5462
         3     1.0944     1.4897     1.0051     3.0822
         3     1.0938     1.4898     1.5411     1.0051
         3     1.0932     1.4914     2.0101     7.6385
         3     1.0944     1.4925     1.5411     8.7106
         3     1.0944     1.4931     2.5462     0.5360
         3     1.0944     1.4936     1.5411     3.0822
         3     1.0944     1.4931     1.0051     4.0873
         3     1.0955     1.4948     0.4690     3.0822
         3     1.0950     1.4948     1.5411     4.6233
         3     1.0950     1.4953     3.5512     7.1695
         3     1.0955     1.4953     1.0051     7.6385
         3     1.0955     1.4953     2.0101     1.0051
         3     1.0944     1.4964     1.0051     4.6233
         3     1.0955     1.4964     1.0051     5.6284
         3     1.0944     1.4964     1.5411     4.0873
         3     1.0955     1.5051     1.5411     2.5462
         3     1.0967     1.5051     2.0101     3.0822
         3     1.0961     1.5062     1.0051     5.0924
         3     1.0961     1.5062     1.5411     5.0924
         3     1.0961     1.5067     2.0101     4.6233
         3     1.0973     1.5196     2.5462     3.5512
         3     1.0978     1.5190     1.0051     5.0924
         3     1.0972     1.5225     2.0101     6.6335
         3     1.0973     1.5280     2.0101     8.7106
         3     1.0973     1.5280     4.5563     3.0822
         3     1.0973     1.5280     2.5462     7.1695
         3     1.0973     1.5285     2.0101     5.0924
         3     1.0973     1.5291     1.5411     6.1644
         3     1.0967     1.5291     1.5411     5.6284
         3     1.0973     1.5296     3.5512     7.1695
         3     1.0967     1.5302     2.5462    10.2517
         3     1.0979     1.5364     1.5411     2.5462
         3     1.0973     1.5369     1.5411     6.6335
         3     1.0978     1.5364     2.0101     7.6385
         3     1.0979     1.5369     2.5462     6.1644
         3     1.0979     1.5437     2.0101    11.2568
         3     1.0984     1.5443     3.5512     6.6335
         3     1.0984     1.5448     4.5563     1.5411
         3     1.0990     1.5448     3.0152     5.6284
         3     1.0984     1.5454     2.5462     8.1746
         3     1.0984     1.5454     2.0101     8.7106
         3     1.0990     1.5454     3.0152     8.1746
         3     1.1013     1.5465     3.0152     8.1746
         3     1.1007     1.5465     5.6284     0.5360
         3     1.1007     1.5471     3.5512     3.5512
         3     1.1001     1.5476     2.5462     7.6385
         3     1.1013     1.5511     1.5411    10.2517
         3     1.1013     1.5544     3.5512     9.1796
         3     1.1013     1.5544     2.5462    14.3390
         3     1.1007     1.5549     3.0152    14.3390
         3     1.1007     1.5584     4.0873     6.1644
         3     1.1013     1.5622     3.5512     8.7106
         3     1.1019     1.5622     2.5462    10.7207
         3     1.1013     1.5628     3.0152    10.7207
         3     1.1007     1.5639     4.0873    12.2619
         3     1.1019     1.5634     4.5563     6.1644
         3     1.1019     1.5639     4.5563     8.7106
         3     1.1019     1.5645     4.0873    10.2517
         3     1.1030     1.5651     4.5563    10.2517
         3     1.1024     1.5685     3.0152    10.7207
         3     1.1030     1.5696     4.0873     9.1796
         3     1.1036     1.5696     5.0924     2.5462
         3     1.1036     1.5696     3.0152    13.8030
         3     1.1042     1.5708     4.5563    10.7207
         3     1.1036     1.5775     4.5563    10.2517
         3     1.1048     1.5802     4.5563    11.7258
         3     1.1048     1.5808     5.0924    11.2568
         3     1.1059     1.5802     5.6284    11.2568
         3     1.1048     1.5808     4.0873    13.2669
         3     1.1059     1.5808     5.0924     9.7157
         3     1.1059     1.5854     4.5563    11.2568
         3     1.1059     1.5859     4.0873    12.2619
         3     1.1059     1.5865     3.5512    12.2619
         3     1.1059     1.5865     3.5512     8.1746
         3     1.1059     1.5871     6.0974     3.5512
         3     1.1071     1.5876     4.5563    15.8131
         3     1.1076     1.5916     5.0924    13.2669
         3     1.1082     1.6000     3.5512    13.8030
         3     1.1070     1.5995     4.0873    14.8080
         3     1.1076     1.6000     3.5512    14.8080
         3     1.1076     1.6000     6.6335    14.3390
         3     1.1082     1.6001     4.0873    29.1470
         3     1.1093     1.6006     5.0924    15.3441
         3     1.1099     1.6083     5.6284    14.8080
         3     1.1093     1.6089     5.6284    14.8080
         3     1.1099     1.6089     6.0974    15.3441
         3     1.1105     1.6089     4.0873    19.4314
         3     1.1140     1.6083     7.1025    14.3390
         3     1.1145     1.6100     6.6335    13.8030
         3     1.1151     1.6111     4.5563    17.8902
         3     1.1157     1.6106     6.0974    14.8080
         3     1.1157     1.6134     7.6385    13.2669
         3     1.1157     1.6169     6.6335    13.8030
         3     1.1157     1.6174     5.0924    36.3165
         3     1.1168     1.6169     4.5563    25.5288
         3     1.1168     1.6186     7.1025    14.3390
         3     1.1198     1.6191     6.6335    16.3491
         3     1.1203     1.6191     4.5563    17.8902
         3     1.1209     1.6191     7.1025    17.8902
         3     1.1226     1.6219     5.0924    30.1521
         3     1.1221     1.6219     5.0924    29.6161
         3     1.1249     1.6219     7.1025    18.4263
         3     1.1237     1.6257     6.0974    18.8953
         3     1.1249     1.6263     6.6335    16.8852
         3     1.1255     1.6315     7.6385    17.8902
         3     1.1266     1.6303     7.6385    22.9826
         3     1.1283     1.6315     7.1025    33.7034
         3     1.1289     1.6338     9.1796    21.4415
         3     1.1300     1.6338     9.1796    20.4364
         3     1.1317     1.6349     9.6487    18.4263
         3     1.1323     1.6395     9.6487    17.3542
         3     1.1323     1.6390     9.6487    16.8852
         3     1.1334     1.6406     8.6436    19.4314
         3     1.1334     1.6406    10.7207    16.3491
         3     1.1334     1.6406     9.1796    21.9775
         3     1.1340     1.6412    10.7207    19.4314
         3     1.1352     1.6406     9.6487    19.9674
         3     1.1357     1.6461     7.6385    22.5136
         3     1.1369     1.6461     9.6487    26.0648
         3     1.1369     1.6461     8.1746    34.7754
         3     1.1397     1.6535     9.6487    24.0547
         3     1.1415     1.6584     8.6436    25.0597
         3     1.1420     1.6578    10.7207    25.0597
         3     1.1420     1.6589     9.1796    25.5288
         3     1.1432     1.6584    10.1847    27.0699
         3     1.1449     1.6624    11.7258    24.5237
         3     1.1449     1.6624    12.2619    22.5136
         3     1.1460     1.6635    12.7309    25.0597
         3     1.1472     1.6641    12.7309    23.5186
         3     1.1466     1.6641    13.7360    24.0547
         3     1.1471     1.6714    13.7360    25.0597
         3     1.1489     1.6726    10.7207    35.2445
         3     1.1489     1.6720    14.2720    16.3491
         3     1.1494     1.6726    13.7360    25.0597
         3     1.1500     1.6731    13.7360    27.0699
         3     1.1512     1.6726    15.2771    26.0648
         3     1.1523     1.6737    15.2771    27.0699
         3     1.1558     1.6777    17.3542    23.5186
         3     1.1580     1.6807    16.8182    21.9775
         3     1.1585     1.6807    15.2771    26.6009
         3     1.1567     1.6824    16.8182    27.0699
         3     1.1603     1.6851    16.8182    27.0699
         3     1.1609     1.6883    17.8232    26.0648
         3     1.1609     1.6883    17.8232    26.6009
         3     1.1633     1.6889    20.3694    15.3441
         3     1.1632     1.6946    19.9004    25.5288
         3     1.1638     1.6946    19.3644    28.6110
         3     1.1638     1.6946    18.8953    29.1470
         3     1.1661     1.6952    19.9004    27.6059
         3     1.1666     1.7004    20.9055    23.5186
         3     1.1660     1.7039    22.4466    16.8852
         3     1.1671     1.7034    20.9055    28.6110
         3     1.1677     1.7039    20.3694    32.6983
         3     1.1677     1.7077    20.9055    31.6932
         3     1.1689     1.7077    22.4466    29.1470
         3     1.1705     1.7083    19.9004    30.6881
         3     1.1711     1.7077    24.9927    15.8131
         3     1.1717     1.7094    22.4466    32.2292
         3     1.1716     1.7123    23.9877    31.6932
         3     1.1750     1.7135    24.4567    31.6932
         3     1.1756     1.7135    23.9877    33.7034
         3     1.1750     1.7135    24.4567    25.5288
         3     1.1756     1.7141    24.9927    32.2292
         3     1.1779     1.7141    25.9978    31.1572
         3     1.1803     1.7219    25.9978    33.2343
         3     1.1815     1.7251    28.0750    34.2394
         3     1.1821     1.7257    27.5389    33.2343
         3     1.1833     1.7341    26.5339    37.8576
         3     1.1827     1.7347    29.0800    29.1470
         3     1.1838     1.7387    29.0800    34.7754
         3     1.1843     1.7393    30.0851    38.8627
         3     1.1849     1.7393    30.0851    38.8627
         3     1.1855     1.7404    32.6313    36.7856
         3     1.1877     1.7411    32.1622    38.3267
         3     1.1872     1.7416    35.7135    25.0597
         3     1.1882     1.7451    33.6363    40.8729
         3     1.1894     1.7446    34.1724    39.8678
         3     1.1899     1.7451    33.6363    40.8729
         3     1.1899     1.7503    35.7135    38.8627
         3     1.1899     1.7519    35.1775    41.9449
         3     1.1905     1.7530    37.7236    34.7754
         3     1.1916     1.7566    38.2597    41.4089
         3     1.1921     1.7566    39.8008    43.4190
         3     1.1933     1.7571    40.8058    42.4140
         3     1.1981     1.7571    40.8058    43.4190
         3     1.1980     1.7624    43.8881    44.9601
         3     1.1980     1.7630    44.3571    50.1195
         3     1.1991     1.7624    44.8931    44.9601
         3     1.1991     1.7629    45.8982    44.4911
         3     1.1997     1.7641    47.9753    46.5012
         3     1.2007     1.7688    49.5165    47.0373
         3     1.2018     1.7682    50.9906    44.4911
         3     1.2051     1.7736    51.5266    48.0424
         3     1.2052     1.7778    54.0728    45.4962
         3     1.2057     1.7814    55.0778    50.1195
         3     1.2058     1.7862    55.0778    52.1296
         3     1.2069     1.7862    57.1550    51.1246
         3     1.2070     1.7886    61.2423    42.9500
         3     1.2080     1.7892    63.7885    42.9500
         3     1.2104     1.7892    63.2524    51.1246
         3     1.2104     1.7909    65.7986    54.6758
         3     1.2123     1.7903    67.8757    55.2119
         3     1.2129     1.7908    69.4168    56.2169
         3     1.2135     1.7998    74.9782    43.9551
         3     1.2157     1.7988    75.5143    57.2220
         3     1.2145     1.8047    79.0655    56.7530
         3     1.2152     1.8083    82.1477    59.8352
         3     1.2150     1.8047    84.6939    60.8402
         3     1.2161     1.8082    90.8583    50.1195
         3     1.2166     1.8094    94.4096    60.8402
         3     1.2161     1.8088    97.9608    64.3915
         3     1.2173     1.8131   101.5791    65.3966
         3     1.2174     1.8214   107.1405    67.4737
         3     1.2197     1.8255   112.7689    69.0148
         4     1.0495     1.5318     0.4690     0.0000
         4     1.0496     1.5375    -0.5360     4.0873
         4     1.0502     1.5375     0.4690     0.0000
         4     1.0496     1.5381     0.0000     0.5360
         4     1.0496     1.5414     0.0000     5.0924
         4     1.0495     1.5447     0.4690     5.0924
         4     1.0501     1.5459     0.4690     9.7157
         4     1.0495     1.5464    -0.5360    10.7207
         4     1.0495     1.5464     0.0000     5.0924
         4     1.0501     1.5464     0.0000     5.6284
         4     1.0496     1.5493    -0.5360     5.6284
         4     1.0502     1.5533    -0.5360     6.1644
         4     1.0490     1.5549    -0.5360     4.6233
         4     1.0502     1.5549    -0.5360     6.1644
         4     1.0496     1.5555     0.0000     6.6335
         4     1.0496     1.5555     0.0000     3.5512
         4     1.0496     1.5594     0.4690     2.5462
         4     1.0496     1.5594     0.0000     4.6233
         4     1.0485     1.5599    -0.5360     7.6385
         4     1.0501     1.5638     0.0000     6.6335
         4     1.0484     1.5644     1.5411     3.0822
         4     1.0496     1.5718     1.0051    10.2517
         4     1.0491     1.5718    -0.5360     6.6335
         4     1.0491     1.5729     1.0051     8.7106
         4     1.0491     1.5729     0.4690     7.6385
         4     1.0491     1.5729     0.0000     7.6385
         4     1.0502     1.5735     1.0051     7.1695
         4     1.0497     1.5740     2.0101     6.1644
         4     1.0491     1.5740    -0.5360    11.2568
         4     1.0491     1.5746     1.5411     6.1644
         4     1.0491     1.5746     0.0000     7.6385
         4     1.0485     1.5746     0.0000     9.1796
         4     1.0485     1.5779     1.5411     8.1746
         4     1.0491     1.5819     1.0051    14.8080
         4     1.0491     1.5887     1.0051     6.6335
         4     1.0491     1.5887     0.4690     9.1796
         4     1.0491     1.5887     1.0051    10.2517
         4     1.0497     1.5887     1.0051     8.7106
         4     1.0491     1.5904     0.4690    10.7207
         4     1.0491     1.5909     0.4690    10.7207
         4     1.0497     1.5909     1.5411     7.6385
         4     1.0497     1.5909     1.0051     9.7157
         4     1.0497     1.5915     0.4690    11.2568
         4     1.0503     1.5920     1.0051    11.2568
         4     1.0508     1.5915     1.0051    10.7207
         4     1.0509     1.5921     3.0152     5.6284
         4     1.0509     1.6045     1.5411     9.1796
         4     1.0514     1.6045     1.0051     9.1796
         4     1.0509     1.6045     0.4690    11.2568
         4     1.0514     1.6078     0.4690    11.2568
         4     1.0508     1.6083     0.0000    11.2568
         4     1.0508     1.6083     2.0101    15.8131
         4     1.0514     1.6139     3.5512     6.1644
         4     1.0514     1.6139     2.0101     7.1695
         4     1.0509     1.6185     0.0000    14.3390
         4     1.0509     1.6185     1.0051    12.2619
         4     1.0520     1.6196     1.0051    13.2669
         4     1.0514     1.6196     2.0101    10.7207
         4     1.0514     1.6190     4.0873     2.5462
         4     1.0514     1.6201     2.5462     7.1695
         4     1.0520     1.6190     1.5411    12.7979
         4     1.0520     1.6263     1.5411    13.8030
         4     1.0514     1.6257     1.5411    13.2669
         4     1.0520     1.6274     1.0051    12.7979
         4     1.0526     1.6269     2.5462     0.0000
         4     1.0514     1.6274     2.5462    11.7258
         4     1.0520     1.6274     1.5411    14.3390
         4     1.0520     1.6280     1.5411    13.8030
         4     1.0520     1.6280     0.4690    15.3441
         4     1.0520     1.6297     1.5411    12.7979
         4     1.0526     1.6291     2.5462     7.1695
         4     1.0526     1.6320     3.5512     3.0822
         4     1.0526     1.6347     1.0051    16.8852
         4     1.0520     1.6347     1.0051    14.3390
         4     1.0520     1.6347     2.0101    14.8080
         4     1.0514     1.6370     1.5411    14.3390
         4     1.0532     1.6393     0.0000    20.9725
         4     1.0526     1.6393     4.0873     4.6233
         4     1.0526     1.6426     2.0101    14.3390
         4     1.0526     1.6420     2.0101    15.8131
         4     1.0532     1.6426     2.5462    16.3491
         4     1.0520     1.6426     2.0101    15.3441
         4     1.0532     1.6426     2.0101    12.7979
         4     1.0526     1.6443     4.5563     7.6385
         4     1.0532     1.6443     3.5512    13.8030
         4     1.0532     1.6443     2.5462    17.3542
         4     1.0526     1.6449     2.0101    17.3542
         4     1.0532     1.6488     2.5462    17.3542
         4     1.0538     1.6489     2.5462    16.3491
         4     1.0526     1.6489     4.0873    11.2568
         4     1.0526     1.6584     3.5512    11.7258
         4     1.0544     1.6584     2.5462    13.8030
         4     1.0532     1.6590     2.0101    17.8902
         4     1.0538     1.6590     2.0101    18.4263
         4     1.0550     1.6680     3.5512    16.3491
         4     1.0550     1.6680     3.5512    12.2619
         4     1.0549     1.6718     4.0873    10.2517
         4     1.0555     1.6718     2.5462    16.8852
         4     1.0555     1.6718     2.5462    17.8902
         4     1.0555     1.6758     1.5411    19.9674
         4     1.0561     1.6764     3.0152    19.9674
         4     1.0555     1.6764     2.5462    21.9775
         4     1.0561     1.6769     5.0924     8.7106
         4     1.0561     1.6775     3.0152    16.8852
         4     1.0561     1.6775     1.5411    19.4314
         4     1.0567     1.6814     1.5411    20.9725
         4     1.0561     1.6848     2.0101    19.9674
         4     1.0561     1.6854     3.0152    22.9826
         4     1.0566     1.6887     4.5563    13.2669
         4     1.0566     1.6893     3.5512    15.8131
         4     1.0561     1.6892     3.5512    19.9674
         4     1.0561     1.6898     2.0101    21.9775
         4     1.0573     1.6932     3.5512    22.9826
         4     1.0567     1.6938     2.5462    25.0597
         4     1.0573     1.6938     4.5563    18.4263
         4     1.0573     1.6949     4.0873    18.8953
         4     1.0573     1.6944     3.0152    20.9725
         4     1.0573     1.6949     3.5512    22.5136
         4     1.0573     1.6955     3.5512    22.5136
         4     1.0584     1.7034     2.5462    21.9775
         4     1.0579     1.7039     6.0974     9.1796
         4     1.0578     1.7045     4.0873    21.4415
         4     1.0578     1.7078     4.0873    22.9826
         4     1.0578     1.7078     3.5512    23.5186
         4     1.0584     1.7112     4.5563    20.9725
         4     1.0578     1.7118     3.0152    35.7805
         4     1.0590     1.7118     4.5563    19.4314
         4     1.0590     1.7135     3.5512    23.5186
         4     1.0590     1.7135     4.0873    25.0597
         4     1.0585     1.7163     3.5512    23.5186
         4     1.0608     1.7175     4.5563    21.9775
         4     1.0613     1.7213     2.0101    40.4038
         4     1.0613     1.7213     5.0924    22.9826
         4     1.0613     1.7213     4.0873    25.5288
         4     1.0619     1.7219     4.5563    24.5237
         4     1.0613     1.7292     3.5512    24.5237
         4     1.0619     1.7292     4.0873    26.0648
         4     1.0613     1.7298     4.5563    24.0547
         4     1.0620     1.7338     5.6284    20.9725
         4     1.0614     1.7343     4.5563    25.5288
         4     1.0625     1.7343     4.0873    26.6009
         4     1.0625     1.7349     4.5563    26.0648
         4     1.0625     1.7393     4.0873    28.1420
         4     1.0636     1.7483     4.5563    28.1420
         4     1.0654     1.7489     5.0924    20.9725
         4     1.0660     1.7523     4.0873    30.6881
         4     1.0660     1.7534     5.6284    28.1420
         4     1.0666     1.7540     5.0924    29.1470
         4     1.0666     1.7534     4.5563    28.1420
         4     1.0671     1.7545     3.5512    36.3165
         4     1.0671     1.7584     5.0924    33.2343
         4     1.0671     1.7579     3.5512    35.2445
         4     1.0694     1.7584     5.6284    28.6110
         4     1.0700     1.7590     5.0924    30.1521
         4     1.0700     1.7590     4.5563    30.1521
         4     1.0700     1.7596     5.0924    27.0699
         4     1.0694     1.7624     3.5512    35.7805
         4     1.0736     1.7653     6.6335    28.1420
         4     1.0736     1.7686     4.5563    32.2292
         4     1.0735     1.7692     5.0924    32.6983
         4     1.0735     1.7725     5.0924    32.2292
         4     1.0741     1.7736     3.0152    47.5063
         4     1.0752     1.7736     4.5563    39.3317
         4     1.0741     1.7742     5.0924    33.2343
         4     1.0741     1.7742     6.0974    32.2292
         4     1.0752     1.7759     4.0873    32.6983
         4     1.0752     1.7759     6.0974    34.2394
         4     1.0764     1.7759     7.1025    31.1572
         4     1.0770     1.7787     5.6284    39.3317
         4     1.0781     1.7799     6.0974    34.2394
         4     1.0781     1.7832     8.1746    32.6983
         4     1.0794     1.7850     6.6335    35.2445
         4     1.0821     1.7888     6.6335    35.7805
         4     1.0816     1.7894     8.1746    34.2394
         4     1.0828     1.7940     3.0152    54.2068
         4     1.0857     1.7934     6.6335    35.2445
         4     1.0857     1.7974     7.1025    35.2445
         4     1.0856     1.7979     8.6436    34.7754
         4     1.0862     1.8073     8.1746    37.3216
         4     1.0867     1.8068     6.6335    36.7856
         4     1.0873     1.8079     6.0974    41.9449
         4     1.0885     1.8119     8.1746    39.3317
         4     1.0891     1.8125     7.1025    40.4038
         4     1.0885     1.8125     7.6385    38.3267
         4     1.0903     1.8131     7.6385    39.3317
         4     1.0890     1.8158     6.6335    40.8729
         4     1.0908     1.8231     7.1025    54.2068
         4     1.0919     1.8237    10.7207    37.8576
         4     1.0931     1.8242    10.1847    41.4089
         4     1.0931     1.8237    11.1898    37.3216
         4     1.0937     1.8237     9.6487    40.8729
         4     1.0948     1.8248    10.1847    40.8729
         4     1.0972     1.8294    12.2619    26.6009
         4     1.0978     1.8294     9.1796    40.4038
         4     1.0978     1.8305    10.7207    39.8678
         4     1.0990     1.8334    10.7207    41.9449
         4     1.0996     1.8334    11.7258    42.9500
         4     1.0996     1.8339    12.7309    41.4089
         4     1.1001     1.8389     8.6436    57.2220
         4     1.1001     1.8422    10.7207    42.4140
         4     1.1029     1.8433    11.1898    41.9449
         4     1.1029     1.8433    11.1898    43.4190
         4     1.1052     1.8479    11.7258    44.9601
         4     1.1052     1.8479    11.1898    43.4190
         4     1.1082     1.8519    10.7207    54.6758
         4     1.1082     1.8530    13.2669    47.5063
         4     1.1087     1.8519    13.7360    43.9551
         4     1.1093     1.8569    12.7309    45.4962
         4     1.1098     1.8608    12.2619    44.9601
         4     1.1104     1.8653    10.7207    65.9326
         4     1.1104     1.8659    12.2619    54.2068
         4     1.1110     1.8659    14.8080    42.9500
         4     1.1117     1.8739    13.7360    47.5063
         4     1.1128     1.8733    14.8080    46.5012
         4     1.1128     1.8745    16.3491    44.4911
         4     1.1134     1.8756    17.8232    36.3165
         4     1.1134     1.8745    18.3593    35.2445
         4     1.1145     1.8800    16.8182    46.0322
         4     1.1150     1.8890    16.3491    46.0322
         4     1.1151     1.8835    17.8232    49.0474
         4     1.1167     1.8923    17.3542    42.4140
         4     1.1185     1.8890    18.8953    43.9551
         4     1.1180     1.8890    17.8232    46.0322
         4     1.1238     1.8901    17.8232    50.1195
         4     1.1249     1.8963    20.3694    49.5835
         4     1.1238     1.8963    19.9004    49.5835
         4     1.1272     1.8974    19.3644    50.5885
         4     1.1272     1.8997    21.9105    41.4089
         4     1.1278     1.9003    19.9004    47.5063
         4     1.1283     1.9008    20.3694    51.1246
         4     1.1289     1.9014    20.9055    51.1246
         4     1.1289     1.9014    21.4415    50.5885
         4     1.1301     1.9058    21.9105    42.9500
         4     1.1289     1.9059    21.4415    47.5063
         4     1.1306     1.9053    22.4466    53.6707
         4     1.1306     1.9053    21.9105    55.2119
         4     1.1312     1.9104    22.9826    53.1347
         4     1.1330     1.9110    22.9826    55.6809
         4     1.1347     1.9145    25.5288    53.6707
         4     1.1342     1.9139    24.4567    56.7530
         4     1.1359     1.9191    25.5288    52.6657
         4     1.1365     1.9197    24.9927    59.2991
         4     1.1365     1.9235    24.4567    58.7631
         4     1.1365     1.9235    26.5339    60.3042
         4     1.1399     1.9286    28.0750    60.3042
         4     1.1393     1.9281    27.5389    62.3814
         4     1.1410     1.9292    27.5389    60.8402
         4     1.1405     1.9292    28.0750    61.3093
         4     1.1439     1.9333    27.5389    62.8504
         4     1.1474     1.9414    29.0800    62.3814
         4     1.1468     1.9414    30.6211    62.3814
         4     1.1480     1.9425    33.6363    51.5936
         4     1.1480     1.9460    31.6262    67.4737
         4     1.1492     1.9466    31.0902    66.9377
         4     1.1504     1.9466    31.0902    69.4838
         4     1.1515     1.9471    32.6313    67.4737
         4     1.1526     1.9477    33.1673    70.5559
         4     1.1531     1.9548    34.1724    70.5559
         4     1.1531     1.9543    35.7135    70.5559
         4     1.1532     1.9550    36.2495    74.1072
         4     1.1554     1.9594    36.7186    72.5661
         4     1.1560     1.9594    38.2597    74.1072
         4     1.1577     1.9594    39.2647    71.5610
         4     1.1577     1.9687    39.2647    75.6483
         4     1.1571     1.9687    40.8058    77.1894
         4     1.1577     1.9693    41.3419    78.1945
         4     1.1588     1.9687    42.8830    79.1995
         4     1.1595     1.9779    43.3520    81.2767
         4     1.1595     1.9768    44.8931    84.8279
         4     1.1600     1.9773    47.4393    82.8178
         4     1.1612     1.9779    49.9855    84.8279
         4     1.1641     1.9779    49.9855    87.3741
         4     1.1647     1.9785    50.9906    87.9101
         4     1.1669     1.9785    56.6190    79.7356
         4     1.1693     1.9823    55.6139    92.5335
         4     1.1698     1.9907    56.6190    96.6207
         5     1.1369     1.4089     3.5512     5.0924
         5     1.1374     1.4218     3.5512     0.0000
         5     1.1380     1.4218     2.5462     1.5411
         5     1.1386     1.4223     4.5563     1.0051
         5     1.1392     1.4229     5.6284     0.5360
         5     1.1403     1.4240     3.5512     2.0771
         5     1.1403     1.4240     4.0873     1.5411
         5     1.1392     1.4240     4.5563     1.0051
         5     1.1398     1.4246     4.5563     3.5512
         5     1.1403     1.4257     2.0101     8.1746
         5     1.1397     1.4297     3.5512     2.0771
         5     1.1403     1.4303     2.5462     2.5462
         5     1.1402     1.4338     3.0152     9.1796
         5     1.1409     1.4382     1.5411    17.8902
         5     1.1415     1.4415     3.5512     2.5462
         5     1.1432     1.4420     5.0924     1.5411
         5     1.1432     1.4420     4.0873     3.5512
         5     1.1432     1.4420     4.0873     3.0822
         5     1.1438     1.4464     4.5563     4.0873
         5     1.1438     1.4510     2.0101    12.7979
         5     1.1438     1.4515     4.5563     0.0000
         5     1.1432     1.4521     3.5512     2.5462
         5     1.1460     1.4527     5.6284     2.5462
         5     1.1466     1.4532     5.0924     3.5512
         5     1.1483     1.4538     4.5563     4.0873
         5     1.1472     1.4533     4.0873     9.7157
         5     1.1477     1.4538     4.0873    10.2517
         5     1.1477     1.4568     5.6284     3.0822
         5     1.1494     1.4573     6.0974     4.6233
         5     1.1505     1.4573     6.6335     1.5411
         5     1.1505     1.4573     6.6335     3.0822
         5     1.1511     1.4579     7.1025     0.5360
         5     1.1511     1.4613     7.1025     1.5411
         5     1.1511     1.4608     3.5512    20.9725
         5     1.1522     1.4613     6.6335     6.6335
         5     1.1522     1.4608     5.0924     5.0924
         5     1.1551     1.4641     6.6335     5.6284
         5     1.1551     1.4663     7.1025     4.6233
         5     1.1568     1.4646     6.0974     5.0924
         5     1.1568     1.4646     6.6335    10.2517
         5     1.1568     1.4663     7.1025     8.1746
         5     1.1585     1.4658     6.6335     6.6335
         5     1.1590     1.4699     7.6385     5.0924
         5     1.1590     1.4699     6.0974     6.6335
         5     1.1590     1.4704     7.6385    10.2517
         5     1.1601     1.4699     8.1746     8.1746
         5     1.1602     1.4732     3.0152    26.0648
         5     1.1635     1.4767     6.6335    11.2568
         5     1.1652     1.4778     7.6385     8.1746
         5     1.1646     1.4778    10.1847     5.0924
         5     1.1658     1.4778     9.1796     7.6385
         5     1.1674     1.4779     8.1746     8.1746
         5     1.1680     1.4790    12.2619     0.0000
         5     1.1681     1.4784     8.6436    20.4364
         5     1.1696     1.4826    10.1847    10.2517
         5     1.1702     1.4843    10.1847     7.6385
         5     1.1701     1.4849    10.1847     8.7106
         5     1.1717     1.4873    11.7258     9.1796
         5     1.1713     1.4843     8.6436    19.9674
         5     1.1718     1.4884    10.1847     4.0873
         5     1.1718     1.4884    11.7258     5.0924
         5     1.1717     1.4890    13.2669     5.6284
         5     1.1734     1.4885    12.2619     9.7157
         5     1.1734     1.4891     9.6487    12.7979
         5     1.1751     1.4920    10.7207    12.7979
         5     1.1756     1.4932    12.2619     3.5512
         5     1.1789     1.4938    13.7360     5.0924
         5     1.1783     1.4932    12.2619    10.2517
         5     1.1790     1.4938    13.7360    11.7258
         5     1.1847     1.4944    13.7360    12.2619
         5     1.1853     1.4939    14.8080    10.2517
         5     1.1853     1.4944    15.2771    10.2517
         5     1.1859     1.4944    14.8080    14.3390
         5     1.1870     1.4950    12.7309    23.5186
         5     1.1882     1.5028    16.3491    11.2568
         5     1.1889     1.5033    17.3542    14.3390
         5     1.1888     1.5045    16.8182    14.3390
         5     1.1894     1.5034    17.3542    14.3390
         5     1.1889     1.5066    21.4415     4.6233
         5     1.1908     1.5113    16.8182    20.4364
         5     1.1925     1.5076    19.3644    13.8030
         5     1.1924     1.5117    19.3644    14.3390
         5     1.1930     1.5154    19.9004    15.3441
         5     1.1956     1.5129    20.9055    14.8080
         5     1.1956     1.5123    22.4466     4.0873
         5     1.1956     1.5129    22.4466    10.7207
         5     1.1956     1.5129    22.4466    13.2669
         5     1.1974     1.5135    22.4466    16.8852
         5     1.1972     1.5171    23.4516    18.4263
         5     1.1983     1.5183    23.9877    17.8902
         5     1.1977     1.5172    24.9927    17.8902
         5     1.1995     1.5177    29.0800     5.0924
         5     1.1987     1.5220    25.9978    15.3441
         5     1.2012     1.5250    27.0029    18.8953
         5     1.2000     1.5256    27.5389    21.4415
         5     1.2049     1.5249    29.0800    20.9725
         5     1.2060     1.5255    31.0902    19.4314
         5     1.2056     1.5254    31.6262    12.7979
         5     1.2059     1.5279    32.1622    17.8902
         5     1.2054     1.5291    31.6262    21.4415
         5     1.2059     1.5291    33.1673    22.9826
         5     1.2075     1.5254    33.6363    24.5237
         5     1.2076     1.5253    36.7186    24.0547
         5     1.2081     1.5254    38.2597    23.5186
         5     1.2087     1.5338    36.7186    24.5237
         5     1.2089     1.5301    39.2647    24.5237
         5     1.2084     1.5301    40.3368    26.0648
         5     1.2115     1.5350    41.8109    25.5288
         5     1.2132     1.5344    43.8881    19.9674
         5     1.2139     1.5339    46.4342    11.7258
         5     1.2148     1.5308    47.9753    14.8080
         5     1.2144     1.5271    49.5165    27.0699
         5     1.2148     1.5314    50.9906    27.0699
         5     1.2154     1.5303    53.0677    27.6059
         5     1.2166     1.5308    56.6190    27.0699
         5     1.2158     1.5345    60.2372    14.3390
         5     1.2185     1.5380    61.7113    23.5186
         5     1.2194     1.5356    62.7834    27.0699
         5     1.2192     1.5392    66.3346    29.6161
         5     1.2188     1.5356    68.8808    31.1572
         5     1.2199     1.5357    72.4321    29.1470
         5     1.2205     1.5351    76.5193    29.1470
         5     1.2206     1.5441    81.6787    27.0699
         5     1.2224     1.5442    83.6888    34.7754
         5     1.2212     1.5454    88.3122    34.7754
         5     1.2227     1.5494    93.8735    36.3165
         5     1.2240     1.5499    98.4969    36.3165
         5     1.2249     1.5525   106.6714    24.0547
         5     1.2264     1.5532   109.2176    35.7805
