# Supplementary material for: Biaxial mechanical data of porcine atrioventricular valve leaflets
Source: Data Brief. 2018 Oct 3;21:358–63. doi: 10.1016/j.dib.2018.09.073 (PMC6197746; doi:10.1016/j.dib.2018.09.073)
Supplement: Supplementary file 2 — Supplementary material [file mmc2.zip › BiaxialData/TVAL_5.txt]

         1     1.1586     1.4418    -0.9299    -2.8517
         1     1.1629     1.4481     1.4259    -3.2857
         1     1.1639     1.4485     0.0000    -1.8598
         1     1.1639     1.4495     0.0000    -0.9299
         1     1.1668     1.4518     0.0000    -1.4259
         1     1.1678     1.4523     0.9299    -2.8517
         1     1.1711     1.4542     0.4960    -1.8598
         1     1.1721     1.4552     0.9299    -3.2857
         1     1.1730     1.4561     1.9218    -2.8517
         1     1.1745     1.4565     1.4259    -2.3558
         1     1.1750     1.4571     1.9218    -2.3558
         1     1.1807     1.4619     1.9218     0.9299
         1     1.1861     1.4637     1.4259    -2.8517
         1     1.1909     1.4680     3.2857    -3.2857
         1     1.1933     1.4690     0.9299    12.7709
         1     1.1933     1.4695     1.9218     3.7817
         1     1.1933     1.4699     5.2075    -2.3558
         1     1.1953     1.4704     5.2075    -1.4259
         1     1.1948     1.4709     2.3558     1.9218
         1     1.1957     1.4714     3.7817    -1.8598
         1     1.1962     1.4724     5.2075    -1.8598
         1     1.1977     1.4729     2.8517     7.1294
         1     1.1986     1.4738     2.3558     6.6334
         1     1.1981     1.4738     3.7817     1.4259
         1     1.1991     1.4758     6.6334    -2.8517
         1     1.2011     1.4758     6.6334    -3.2857
         1     1.2011     1.4758     6.6334    -2.3558
         1     1.2025     1.4768     4.7116     1.4259
         1     1.2025     1.4768     4.7116     5.2075
         1     1.2030     1.4778     6.1375    -1.4259
         1     1.2044     1.4778     6.1375     0.0000
         1     1.2049     1.4778     6.6334    -2.3558
         1     1.2049     1.4783     6.1375    -1.8598
         1     1.2054     1.4792     7.5633    -0.4340
         1     1.2054     1.4801     5.6415    -1.8598
         1     1.2064     1.4801     7.0674    -1.4259
         1     1.2069     1.4811     7.5633    -2.3558
         1     1.2074     1.4821     7.5633    -1.8598
         1     1.2093     1.4825     7.5633    -1.4259
         1     1.2093     1.4831     7.5633     0.0000
         1     1.2098     1.4830     7.5633     0.0000
         1     1.2103     1.4835     6.6334    -1.4259
         1     1.2107     1.4835     6.1375     4.2776
         1     1.2117     1.4835     6.6334     0.4960
         1     1.2122     1.4845     6.6334    -2.8517
         1     1.2122     1.4845     9.4232    -0.4340
         1     1.2142     1.4864     9.9191    -1.8598
         1     1.2146     1.4859     8.0593     2.3558
         1     1.2146     1.4864     8.0593    -2.3558
         1     1.2151     1.4869     9.4232    -1.8598
         1     1.2156     1.4874     7.5633    -2.3558
         1     1.2156     1.4879     7.0674     2.8517
         1     1.2161     1.4884     8.9892     1.4259
         1     1.2175     1.4889     8.9892     3.3477
         1     1.2180     1.4889    10.4151    -1.8598
         1     1.2185     1.4889     7.0674     9.9191
         1     1.2195     1.4898     8.4932    -0.9299
         1     1.2199     1.4908     9.9191     0.0000
         1     1.2200     1.4913     8.9892     1.4259
         1     1.2200     1.4913    10.4151     2.3558
         1     1.2214     1.4923     9.4232     1.4259
         1     1.2214     1.4923     7.5633     8.0593
         1     1.2214     1.4927     8.9892     0.9299
         1     1.2224     1.4927    11.3450     1.4259
         1     1.2224     1.4927    12.2749    -0.9299
         1     1.2228     1.4932     6.1375    10.9110
         1     1.2233     1.4937     8.4932     9.9191
         1     1.2234     1.4942     9.4232     1.4259
         1     1.2233     1.4947    11.8409     0.0000
         1     1.2238     1.4956    10.4151     1.9218
         1     1.2253     1.4956     9.9191     4.7116
         1     1.2253     1.4961     8.9892     8.9892
         1     1.2253     1.4961    10.4151     4.7116
         1     1.2262     1.4966    10.8490     1.4259
         1     1.2272     1.4966    10.4151     6.6334
         1     1.2272     1.4981     9.9191    15.1267
         1     1.2282     1.4985     9.9191    12.2749
         1     1.2282     1.4985    12.2749     5.2075
         1     1.2292     1.4985    12.7709     4.2776
         1     1.2287     1.4995    11.3450     5.7035
         1     1.2296     1.4995    12.7709     2.8517
         1     1.2311     1.4995    10.4151     6.6334
         1     1.2306     1.5000     9.9191     9.9191
         1     1.2311     1.5010    14.1967     3.7817
         1     1.2320     1.5015    11.3450     1.9218
         1     1.2320     1.5015    13.7008     0.9299
         1     1.2325     1.5025    14.1967    -1.8598
         1     1.2330     1.5039    15.1267    -1.4259
         1     1.2335     1.5039    12.2749    10.9110
         1     1.2344     1.5044    12.2749     3.7817
         1     1.2344     1.5044    13.7008     4.7116
         1     1.2344     1.5048    13.2048     6.1375
         1     1.2359     1.5054    12.7709     6.1375
         1     1.2364     1.5063    12.7709     7.5633
         1     1.2364     1.5063    15.1267     4.2776
         1     1.2364     1.5069    13.2048     8.0593
         1     1.2368     1.5069    15.1267     8.4932
         1     1.2383     1.5079    14.1967     8.9892
         1     1.2383     1.5079    13.7008     2.3558
         1     1.2383     1.5083    15.5606     2.8517
         1     1.2393     1.5088    14.6307     6.1375
         1     1.2398     1.5093    16.5525     7.1294
         1     1.2398     1.5098    16.0566     8.4932
         1     1.2397     1.5102    13.7008    10.9110
         1     1.2403     1.5107    16.5525     5.7035
         1     1.2412     1.5112    16.9865     6.6334
         1     1.2412     1.5117    15.1267     9.9191
         1     1.2417     1.5122    17.4824    12.2749
         1     1.2422     1.5122    19.3423    -1.4259
         1     1.2426     1.5122    19.3423     1.4259
         1     1.2436     1.5132    16.9865     8.4932
         1     1.2441     1.5132    16.0566    12.2749
         1     1.2441     1.5142    17.4824    10.9110
         1     1.2445     1.5146    16.9865    11.8409
         1     1.2445     1.5146    17.4824     8.9892
         1     1.2460     1.5161    16.9865    12.2749
         1     1.2460     1.5161    17.4824    10.4151
         1     1.2460     1.5171    17.9784    11.8409
         1     1.2464     1.5175    19.8382     5.7035
         1     1.2479     1.5175    20.3342     3.7817
         1     1.2479     1.5185    22.6900     3.3477
         1     1.2489     1.5190    21.2641     6.6334
         1     1.2494     1.5200    20.3342    12.7709
         1     1.2499     1.5200    20.3342    13.7008
         1     1.2503     1.5205    20.7682    13.2668
         1     1.2503     1.5210    22.1940    11.3450
         1     1.2508     1.5210    20.3342    16.0566
         1     1.2513     1.5225    22.6900    13.7008
         1     1.2518     1.5225    21.6981    15.6226
         1     1.2522     1.5234    24.1159    10.9110
         1     1.2522     1.5234    21.2641    15.6226
         1     1.2532     1.5244    23.6199     9.9191
         1     1.2532     1.5254    23.1239    17.0485
         1     1.2542     1.5254    22.1940    20.3342
         1     1.2542     1.5259    24.1159    17.4824
         1     1.2542     1.5268    22.6900    22.2560
         1     1.2552     1.5268    23.6199    20.8301
         1     1.2556     1.5274    25.9757    20.8301
         1     1.2556     1.5274    24.5498    17.4824
         1     1.2556     1.5283    25.0458    20.8301
         1     1.2566     1.5283    27.4016    11.8409
         1     1.2571     1.5298    25.4797    18.4744
         1     1.2580     1.5298    26.9056    16.5525
         1     1.2580     1.5298    27.8355    20.3342
         1     1.2594     1.5313    27.8355    21.7601
         1     1.2594     1.5313    28.3315    21.2641
         1     1.2603     1.5317    26.9056    24.1159
         1     1.2609     1.5332    29.2614    19.4043
         1     1.2613     1.5332    28.8274    22.2560
         1     1.2618     1.5337    26.4716    25.5417
         1     1.2618     1.5347    29.2614    23.1859
         1     1.2628     1.5352    29.7574    25.0458
         1     1.2627     1.5366    32.6091    12.2749
         1     1.2632     1.5366    30.6873    25.5417
         1     1.2642     1.5371    33.0431    20.3342
         1     1.2652     1.5376    32.1131    28.3935
         1     1.2652     1.5386    32.6091    26.4716
         1     1.2656     1.5390    33.5390    25.5417
         1     1.2657     1.5396    35.3989    22.6900
         1     1.2661     1.5396    32.6091    28.8274
         1     1.2671     1.5401    34.0350    26.0377
         1     1.2680     1.5410    34.4689    26.9676
         1     1.2686     1.5426    34.4689    29.3234
         1     1.2686     1.5421    34.4689    25.0458
         1     1.2690     1.5425    35.8948    30.2533
         1     1.2695     1.5435    36.3908    31.6792
         1     1.2700     1.5440    37.3207    33.6010
         1     1.2700     1.5445    37.3207    33.6010
         1     1.2700     1.5460    40.1724    31.2452
         1     1.2709     1.5464    41.1023    32.6091
         1     1.2719     1.5469    41.1023    33.1051
         1     1.2719     1.5469    39.1805    39.2425
         1     1.2719     1.5479    42.0323    40.6684
         1     1.2723     1.5489    39.6765    41.5983
         1     1.2723     1.5489    43.4581    35.9568
         1     1.2733     1.5503    42.5282    39.7385
         1     1.2738     1.5508    43.8921    40.6684
         1     1.2748     1.5513    45.3180    38.8085
         1     1.2753     1.5523    44.8840    44.0161
         1     1.2762     1.5523    43.4581    52.9433
         1     1.2762     1.5528    46.7438    44.0161
         1     1.2767     1.5538    47.2398    44.0161
         1     1.2767     1.5543    48.6657    47.7977
         1     1.2781     1.5548    50.0295    45.3800
         1     1.2781     1.5557    51.0215    40.6684
         1     1.2790     1.5562    52.4473    44.0161
         1     1.2790     1.5562    52.4473    50.1535
         1     1.2791     1.5567    54.3072    48.7277
         1     1.2795     1.5577    55.2371    51.0835
         1     1.2800     1.5582    56.6630    47.7977
         1     1.2810     1.5596    55.7330    52.9433
         1     1.2810     1.5596    58.0888    51.0835
         1     1.2824     1.5606    57.5929    57.2209
         1     1.2824     1.5621    60.4446    55.7950
         1     1.2829     1.5621    61.3745    53.9352
         1     1.2834     1.5631    63.2964    50.1535
         1     1.2839     1.5631    61.8705    59.1427
         1     1.2843     1.5631    63.7303    62.4284
         1     1.2848     1.5651    65.6522    60.5686
         1     1.2848     1.5656    65.6522    63.8543
         1     1.2853     1.5656    67.5120    62.4284
         1     1.2857     1.5670    68.9379    61.0026
         1     1.2862     1.5675    70.3637    64.7842
         1     1.2871     1.5676    72.7195    64.7842
         1     1.2867     1.5690    73.2155    68.1319
         1     1.2877     1.5690    74.6414    69.4958
         1     1.2887     1.5695    78.4230    62.9244
         1     1.2896     1.5700    77.9271    69.9918
         1     1.2910     1.5705    78.8570    73.2775
         1     1.2901     1.5714    81.2128    71.9136
         1     1.2905     1.5729    82.6386    78.4850
         1     1.2919     1.5734    82.6386    83.2586
         1     1.2924     1.5744    86.4203    76.1292
         1     1.2929     1.5749    88.2801    79.4769
         1     1.2934     1.5749    89.2721    83.2586
         1     1.2934     1.5754    91.1319    93.1777
         1     1.2934     1.5759    94.4796    82.2667
         1     1.2943     1.5768    95.4095    85.6144
         1     1.2948     1.5773    99.6251    84.6845
         1     1.2953     1.5778   100.6170    89.3960
         1     1.2962     1.5793   102.4769    89.3960
         1     1.2962     1.5793   105.7626    89.8300
         1     1.2972     1.5798   106.2585    96.9594
         1     1.2972     1.5808   110.0402    95.0375
         1     1.2977     1.5813   111.9000   100.2451
         2     1.1504     1.4557    -0.4960    -2.8517
         2     1.1514     1.4566    -0.4960    -2.8517
         2     1.1533     1.4581    -0.4960    -2.3558
         2     1.1533     1.4595    -0.9299    -0.9299
         2     1.1581     1.4638     1.4259    -2.8517
         2     1.1605     1.4666     0.0000    -0.9299
         2     1.1591     1.4672     1.9218    -3.2857
         2     1.1648     1.4700     0.4960    -2.8517
         2     1.1648     1.4700     0.4960     0.4960
         2     1.1668     1.4714     0.9299     0.4960
         2     1.1697     1.4733     1.9218    -2.8517
         2     1.1696     1.4728     2.8517    -3.2857
         2     1.1716     1.4748     2.3558    -3.2857
         2     1.1749     1.4762     1.9218     2.3558
         2     1.1759     1.4767     1.9218    -2.3558
         2     1.1773     1.4781     2.8517     1.9218
         2     1.1778     1.4781     1.4259    -2.3558
         2     1.1778     1.4781     3.2857    -2.8517
         2     1.1788     1.4791     0.4960    11.3450
         2     1.1797     1.4791     2.8517     3.3477
         2     1.1802     1.4795     2.3558    -2.8517
         2     1.1812     1.4810     2.8517    -0.4340
         2     1.1821     1.4819     3.7817     0.9299
         2     1.1831     1.4819     5.2075    -2.8517
         2     1.1831     1.4819     1.4259    -0.9299
         2     1.1841     1.4824     4.2776    -1.4259
         2     1.1860     1.4838     3.7817    -2.8517
         2     1.1860     1.4838     4.2776    -2.3558
         2     1.1865     1.4844     5.6415    -0.9299
         2     1.1875     1.4844     3.7817    -0.4340
         2     1.1875     1.4844     5.2075    -3.2857
         2     1.1879     1.4858     4.2776    -0.9299
         2     1.1879     1.4868     4.2776    -3.2857
         2     1.1879     1.4868     4.7116    -1.8598
         2     1.1908     1.4877     3.7817     3.7817
         2     1.1908     1.4877     5.6415    -2.8517
         2     1.1908     1.4877     4.2776     0.9299
         2     1.1923     1.4877     4.7116    -0.4340
         2     1.1918     1.4882     4.2776    -2.8517
         2     1.1918     1.4882     3.2857     0.0000
         2     1.1937     1.4891     5.6415     0.4960
         2     1.1947     1.4897     5.2075    -1.4259
         2     1.1971     1.4911     7.5633    -3.2857
         2     1.1976     1.4921     5.6415     0.0000
         2     1.1976     1.4921     6.1375    -1.8598
         2     1.1981     1.4925     4.7116     3.7817
         2     1.1990     1.4925     6.6334     1.4259
         2     1.1990     1.4925     7.0674    -0.9299
         2     1.1991     1.4940     5.2075    -0.4340
         2     1.1995     1.4936     7.5633     2.8517
         2     1.1995     1.4936     7.0674     9.4852
         2     1.2010     1.4955     5.6415     2.8517
         2     1.2015     1.4955     7.5633    -1.4259
         2     1.2024     1.4959     7.0674    -1.4259
         2     1.2029     1.4965     7.0674     0.9299
         2     1.2029     1.4965     8.0593     0.9299
         2     1.2048     1.4974     8.9892    -2.8517
         2     1.2048     1.4974     8.4932     0.0000
         2     1.2048     1.4974     6.6334     3.3477
         2     1.2053     1.4989     8.9892    -0.9299
         2     1.2053     1.4994     5.2075    12.2749
         2     1.2073     1.5003     7.5633     1.4259
         2     1.2073     1.5003     8.9892     0.9299
         2     1.2077     1.5013     7.0674     0.9299
         2     1.2082     1.5013     8.0593     1.9218
         2     1.2097     1.5018     8.4932    -0.9299
         2     1.2097     1.5028     9.4232    -0.9299
         2     1.2097     1.5028     7.5633     2.3558
         2     1.2102     1.5028     8.4932    -1.8598
         2     1.2112     1.5033     9.4232     3.3477
         2     1.2121     1.5047     8.4932    -0.9299
         2     1.2121     1.5047     8.9892     2.3558
         2     1.2121     1.5047     8.9892     3.7817
         2     1.2131     1.5047     9.4232     2.8517
         2     1.2140     1.5067     9.9191    -1.4259
         2     1.2140     1.5067     8.4932     6.6334
         2     1.2145     1.5066     9.4232     3.3477
         2     1.2145     1.5066    10.4151     1.9218
         2     1.2154     1.5076    10.4151    -0.9299
         2     1.2164     1.5086    10.8490     5.7035
         2     1.2169     1.5096     9.4232     4.2776
         2     1.2174     1.5101    11.3450     2.8517
         2     1.2174     1.5101     9.4232     6.1375
         2     1.2183     1.5105     8.9892     7.5633
         2     1.2188     1.5105    12.7709     0.9299
         2     1.2188     1.5105    11.8409     1.4259
         2     1.2208     1.5115    11.3450     6.6334
         2     1.2213     1.5115    11.3450     8.0593
         2     1.2213     1.5115    11.8409     9.9191
         2     1.2217     1.5125    10.8490    12.2749
         2     1.2212     1.5134    11.3450     3.3477
         2     1.2212     1.5134    12.7709     4.7116
         2     1.2227     1.5139    13.2048     2.8517
         2     1.2227     1.5144    11.3450     6.6334
         2     1.2227     1.5144    12.7709     5.2075
         2     1.2236     1.5154    11.8409     4.7116
         2     1.2246     1.5159    13.2048     7.5633
         2     1.2246     1.5159    11.8409     8.9892
         2     1.2251     1.5164    12.7709     0.4960
         2     1.2255     1.5169    13.2048     9.9191
         2     1.2255     1.5169    14.1967     0.9299
         2     1.2265     1.5169    14.6307     2.3558
         2     1.2270     1.5183    15.5606     3.3477
         2     1.2270     1.5183    12.7709     8.0593
         2     1.2279     1.5198    12.2749     8.9892
         2     1.2289     1.5203    14.1967     8.4932
         2     1.2289     1.5203    13.2048     7.1294
         2     1.2289     1.5212    12.7709     8.0593
         2     1.2294     1.5212    15.1267     6.6334
         2     1.2294     1.5212    16.9865    -0.9299
         2     1.2308     1.5217    15.1267     6.1375
         2     1.2308     1.5227    16.5525     4.2776
         2     1.2308     1.5227    15.1267     9.4852
         2     1.2323     1.5232    14.6307     9.4852
         2     1.2323     1.5236    16.5525    13.2668
         2     1.2323     1.5236    15.1267    10.4151
         2     1.2332     1.5257    14.6307    15.6226
         2     1.2332     1.5257    14.6307    16.0566
         2     1.2332     1.5257    16.5525    11.3450
         2     1.2356     1.5271    16.5525    10.9110
         2     1.2351     1.5271    17.4824    10.4151
         2     1.2351     1.5271    17.4824     7.1294
         2     1.2371     1.5291    18.9083     5.2075
         2     1.2371     1.5291    17.4824    15.6226
         2     1.2371     1.5291    16.9865    12.2749
         2     1.2380     1.5291    14.6307    15.1267
         2     1.2390     1.5301    16.9865    17.0485
         2     1.2390     1.5301    16.9865    16.0566
         2     1.2395     1.5310    18.4124    12.7709
         2     1.2394     1.5320    16.9865    17.4824
         2     1.2394     1.5320    17.4824    19.4043
         2     1.2404     1.5330    17.9784    10.9110
         2     1.2409     1.5334    22.1940     8.9892
         2     1.2409     1.5334    21.2641     9.9191
         2     1.2418     1.5345    21.2641    15.1267
         2     1.2418     1.5354    19.3423    14.6927
         2     1.2418     1.5354    20.3342    16.5525
         2     1.2428     1.5359    19.3423    17.4824
         2     1.2428     1.5359    18.9083    22.6900
         2     1.2428     1.5359    19.8382    15.6226
         2     1.2443     1.5374    20.7682    19.9002
         2     1.2442     1.5379    20.3342    19.4043
         2     1.2442     1.5379    20.7682    21.2641
         2     1.2462     1.5389    20.3342    28.8274
         2     1.2462     1.5403    24.1159    14.1967
         2     1.2462     1.5403    23.6199    17.4824
         2     1.2480     1.5408    22.6900    22.6900
         2     1.2480     1.5408    22.6900    25.0458
         2     1.2480     1.5408    23.6199    21.2641
         2     1.2495     1.5428    23.1239    22.6900
         2     1.2500     1.5433    25.0458    21.2641
         2     1.2500     1.5433    25.9757    21.2641
         2     1.2514     1.5433    24.5498    20.3342
         2     1.2514     1.5447    26.4716    24.6118
         2     1.2514     1.5447    26.9056    26.9676
         2     1.2524     1.5457    26.4716    23.6819
         2     1.2528     1.5472    26.9056    27.8975
         2     1.2528     1.5472    28.3315    27.4636
         2     1.2538     1.5482    25.4797    29.3234
         2     1.2538     1.5487    27.8355    25.5417
         2     1.2538     1.5487    30.2533    23.1859
         2     1.2543     1.5496    27.4016    28.3935
         2     1.2552     1.5501    28.3315    27.8975
         2     1.2552     1.5501    29.7574    25.0458
         2     1.2572     1.5516    30.2533    25.5417
         2     1.2576     1.5517    31.6172    26.9676
         2     1.2576     1.5517    31.1832    27.4636
         2     1.2576     1.5536    31.6172    30.2533
         2     1.2576     1.5541    33.5390    29.3234
         2     1.2576     1.5541    33.0431    30.7493
         2     1.2590     1.5550    32.1131    38.8085
         2     1.2595     1.5560    31.1832    38.8085
         2     1.2595     1.5560    33.5390    35.4608
         2     1.2600     1.5570    32.6091    36.4528
         2     1.2609     1.5575    34.0350    36.4528
         2     1.2609     1.5575    34.0350    39.7385
         2     1.2615     1.5590    35.8948    35.9568
         2     1.2614     1.5595    36.3908    36.8867
         2     1.2614     1.5595    36.3908    37.8166
         2     1.2638     1.5605    37.7546    39.2425
         2     1.2642     1.5614    37.7546    38.8085
         2     1.2642     1.5614    36.3908    48.7277
         2     1.2652     1.5630    36.8247    44.9460
         2     1.2657     1.5634    38.2506    44.9460
         2     1.2657     1.5634    39.6765    42.5902
         2     1.2666     1.5644    39.6765    45.3800
         2     1.2671     1.5649    41.1023    46.3719
         2     1.2681     1.5649    42.0323    42.0943
         2     1.2676     1.5659    43.4581    46.8058
         2     1.2686     1.5659    41.5363    52.0134
         2     1.2691     1.5664    42.5282    50.1535
         2     1.2691     1.5669    42.5282    51.5794
         2     1.2696     1.5679    45.3180    45.8759
         2     1.2696     1.5699    45.3180    52.5093
         2     1.2706     1.5699    45.8139    49.1616
         2     1.2710     1.5699    44.3881    55.3611
         2     1.2715     1.5709    47.6738    53.9352
         2     1.2739     1.5718    49.5956    44.0161
         2     1.2739     1.5723    48.1697    55.7950
         2     1.2739     1.5737    50.0295    56.7869
         2     1.2748     1.5742    49.5956    60.0727
         2     1.2748     1.5752    51.0215    59.5767
         2     1.2753     1.5752    52.4473    56.2910
         2     1.2758     1.5757    52.4473    62.4284
         2     1.2758     1.5767    54.8031    58.6468
         2     1.2763     1.5767    55.7330    59.1427
         2     1.2772     1.5776    55.7330    64.3503
         2     1.2777     1.5782    57.5929    61.4985
         2     1.2777     1.5787    59.9487    61.0026
         2     1.2782     1.5801    60.4446    64.3503
         2     1.2787     1.5801    60.9406    66.2101
         2     1.2787     1.5801    62.3665    67.1400
         2     1.2796     1.5816    60.9406    71.4176
         2     1.2806     1.5826    64.2263    69.4958
         2     1.2806     1.5826    65.6522    72.8435
         2     1.2811     1.5836    65.6522    74.7034
         2     1.2815     1.5841    68.0079    70.4877
         2     1.2820     1.5850    68.0079    76.6252
         2     1.2820     1.5861    68.5039    81.8327
         2     1.2825     1.5860    70.3637    82.7626
         2     1.2835     1.5870    72.2856    82.2667
         2     1.2835     1.5875    72.7195    89.3960
         2     1.2849     1.5879    75.0753    85.1184
         2     1.2859     1.5889    77.4311    84.6845
         2     1.2858     1.5899    78.4230    91.7518
         2     1.2858     1.5903    80.2829    88.9001
         2     1.2863     1.5904    82.1427    92.2478
         2     1.2873     1.5924    81.7087    96.4634
         2     1.2882     1.5929    84.9944    95.5335
         3     1.1662     1.4286    -0.4960    -3.2857
         3     1.1691     1.4324     0.9299    -3.2857
         3     1.1700     1.4352    -0.9299    -1.8598
         3     1.1710     1.4371    -0.9299    -2.8517
         3     1.1710     1.4371    -0.9299     0.0000
         3     1.1730     1.4385     0.9299    -2.8517
         3     1.1739     1.4395     0.4960    -1.4259
         3     1.1744     1.4395     1.4259    -1.8598
         3     1.1744     1.4399     0.9299    -3.2857
         3     1.1749     1.4405     0.4960    -2.3558
         3     1.1807     1.4452     1.4259    -1.4259
         3     1.1816     1.4456     0.9299    -2.3558
         3     1.1855     1.4486     3.7817    -2.8517
         3     1.1874     1.4490     0.4960    -1.4259
         3     1.1879     1.4495     0.9299     0.4960
         3     1.1942     1.4537     3.7817    -1.8598
         3     1.1976     1.4566     4.2776    -2.8517
         3     1.1985     1.4571     4.2776    -1.4259
         3     1.1995     1.4575     5.2075    -2.8517
         3     1.2015     1.4590     2.3558    10.4151
         3     1.2019     1.4595     5.6415    -0.9299
         3     1.2024     1.4600     5.2075    -2.8517
         3     1.2039     1.4619     4.2776    -0.9299
         3     1.2053     1.4619     4.2776    -1.8598
         3     1.2068     1.4633     1.9218    15.1267
         3     1.2073     1.4638     2.8517    12.2749
         3     1.2073     1.4633     6.6334     0.0000
         3     1.2087     1.4642     6.6334    -3.2857
         3     1.2092     1.4648     6.6334    -1.4259
         3     1.2092     1.4648     4.2776     1.4259
         3     1.2092     1.4652     3.7817     0.0000
         3     1.2102     1.4657     6.1375    -2.3558
         3     1.2111     1.4671     6.6334    -0.9299
         3     1.2126     1.4686     7.5633    -1.8598
         3     1.2141     1.4695     7.5633    -0.9299
         3     1.2141     1.4690     5.6415     3.7817
         3     1.2146     1.4700     6.6334    -1.8598
         3     1.2175     1.4715     8.0593    -2.8517
         3     1.2184     1.4724     7.5633    -2.8517
         3     1.2189     1.4724     7.5633    -2.3558
         3     1.2189     1.4730     8.0593     0.9299
         3     1.2204     1.4749     7.0674     0.4960
         3     1.2213     1.4744     9.4232    -1.8598
         3     1.2223     1.4759     7.0674     3.3477
         3     1.2237     1.4764     8.4932    -1.4259
         3     1.2237     1.4764     8.9892    -2.3558
         3     1.2242     1.4773     8.9892    -2.3558
         3     1.2247     1.4773     7.0674     6.1375
         3     1.2257     1.4773     8.9892     0.4960
         3     1.2257     1.4779    10.8490    -2.8517
         3     1.2267     1.4789    10.8490    -0.4340
         3     1.2271     1.4798     9.4232    -1.8598
         3     1.2276     1.4807    11.3450    -2.8517
         3     1.2286     1.4807     9.9191     1.4259
         3     1.2291     1.4817    10.4151    -3.2857
         3     1.2305     1.4822    10.4151    -1.8598
         3     1.2311     1.4822     8.9892     0.4960
         3     1.2315     1.4831    10.4151    -2.3558
         3     1.2330     1.4846    11.8409    -0.9299
         3     1.2330     1.4851    11.8409    -1.4259
         3     1.2335     1.4855    10.4151     1.4259
         3     1.2344     1.4861     9.9191     2.8517
         3     1.2349     1.4861    11.3450    -3.2857
         3     1.2349     1.4861    12.2749     0.0000
         3     1.2354     1.4865    12.2749     2.8517
         3     1.2359     1.4865    10.8490     2.8517
         3     1.2359     1.4875    11.3450     0.9299
         3     1.2383     1.4885    13.2048    -1.8598
         3     1.2383     1.4890    12.2749     5.2075
         3     1.2393     1.4890    12.7709     1.4259
         3     1.2393     1.4899    13.7008     3.3477
         3     1.2397     1.4899    12.7709     2.8517
         3     1.2402     1.4904    11.8409     4.7116
         3     1.2407     1.4909    11.3450     2.3558
         3     1.2407     1.4914    12.7709     4.7116
         3     1.2417     1.4919    11.8409     3.7817
         3     1.2417     1.4919    14.1967    -3.2857
         3     1.2427     1.4933    13.7008    -0.4340
         3     1.2427     1.4933    13.2048     1.4259
         3     1.2432     1.4933    14.1967     1.4259
         3     1.2441     1.4933    15.1267     1.4259
         3     1.2441     1.4943    14.1967     4.2776
         3     1.2446     1.4953    14.1967     3.7817
         3     1.2451     1.4953    12.7709     7.5633
         3     1.2461     1.4953    12.2749     6.6334
         3     1.2466     1.4953    15.1267     6.1375
         3     1.2471     1.4978    17.9784     1.9218
         3     1.2480     1.4978    16.5525     6.1375
         3     1.2480     1.4982    15.1267     6.1375
         3     1.2490     1.4982    15.5606     6.1375
         3     1.2494     1.4987    15.1267     6.6334
         3     1.2495     1.4988    13.2048    13.2668
         3     1.2495     1.4997    15.1267     6.6334
         3     1.2495     1.5002    14.6307     8.9892
         3     1.2500     1.5007    17.9784     3.7817
         3     1.2523     1.5036    19.3423     5.2075
         3     1.2528     1.5036    17.4824     8.0593
         3     1.2533     1.5041    19.3423     6.6334
         3     1.2533     1.5050    17.9784     8.0593
         3     1.2538     1.5050    18.9083     7.5633
         3     1.2543     1.5050    20.7682     6.6334
         3     1.2548     1.5050    19.8382     6.1375
         3     1.2552     1.5065    19.3423     8.9892
         3     1.2557     1.5070    18.9083     9.4852
         3     1.2562     1.5075    19.8382     8.0593
         3     1.2572     1.5070    21.2641     3.7817
         3     1.2571     1.5079    21.6981     7.5633
         3     1.2576     1.5085    21.2641     8.0593
         3     1.2581     1.5090    21.2641     9.9191
         3     1.2581     1.5090    22.1940     8.9892
         3     1.2595     1.5094    19.8382    12.7709
         3     1.2595     1.5099    23.1239     8.0593
         3     1.2596     1.5104    22.1940     8.9892
         3     1.2610     1.5110    22.6900     9.9191
         3     1.2620     1.5114    24.5498     9.4852
         3     1.2625     1.5114    25.4797     1.9218
         3     1.2625     1.5119    24.1159     7.1294
         3     1.2629     1.5128    26.4716     7.5633
         3     1.2635     1.5134    24.5498    10.9110
         3     1.2639     1.5139    25.9757    11.3450
         3     1.2644     1.5143    24.1159    11.3450
         3     1.2649     1.5149    24.1159    15.6226
         3     1.2649     1.5163    25.9757    12.7709
         3     1.2653     1.5172    25.9757    16.0566
         3     1.2658     1.5172    26.9056    12.7709
         3     1.2663     1.5177    27.8355    13.7008
         3     1.2663     1.5181    28.8274     8.4932
         3     1.2668     1.5187    29.2614    10.4151
         3     1.2673     1.5197    29.2614    11.8409
         3     1.2682     1.5197    29.7574    14.1967
         3     1.2682     1.5202    30.2533    17.9784
         3     1.2682     1.5211    28.8274    17.4824
         3     1.2692     1.5212    29.7574    20.8301
         3     1.2692     1.5221    29.7574    15.6226
         3     1.2702     1.5226    30.6873    18.9083
         3     1.2706     1.5221    32.1131    17.0485
         3     1.2707     1.5236    35.3989     6.1375
         3     1.2711     1.5236    34.0350    11.8409
         3     1.2716     1.5241    32.6091    15.6226
         3     1.2716     1.5246    32.6091    20.3342
         3     1.2721     1.5250    33.0431    23.1859
         3     1.2726     1.5261    34.9649    20.3342
         3     1.2735     1.5261    34.9649    19.4043
         3     1.2731     1.5265    34.4689    23.1859
         3     1.2735     1.5270    34.9649    21.7601
         3     1.2740     1.5275    37.3207    21.2641
         3     1.2745     1.5280    35.8948    22.2560
         3     1.2755     1.5280    37.7546    27.4636
         3     1.2764     1.5294    38.2506    23.1859
         3     1.2764     1.5294    40.1724    19.9002
         3     1.2770     1.5310    38.7466    26.4716
         3     1.2779     1.5324    41.1023    25.5417
         3     1.2779     1.5324    41.5363    26.4716
         3     1.2783     1.5324    41.5363    26.0377
         3     1.2788     1.5324    42.9622    24.1159
         3     1.2793     1.5343    42.5282    26.4716
         3     1.2793     1.5343    44.3881    25.5417
         3     1.2803     1.5343    45.3180    26.4716
         3     1.2807     1.5353    48.6657    15.1267
         3     1.2807     1.5353    46.3099    28.3935
         3     1.2817     1.5368    48.1697    29.3234
         3     1.2812     1.5378    49.5956    28.3935
         3     1.2827     1.5378    50.0295    31.2452
         3     1.2827     1.5383    50.5255    32.6091
         3     1.2836     1.5387    50.5255    33.1051
         3     1.2842     1.5398    51.4554    34.5309
         3     1.2842     1.5398    51.9514    34.0350
         3     1.2851     1.5398    55.2371    31.6792
         3     1.2860     1.5407    57.1589    29.8193
         3     1.2860     1.5412    56.6630    34.0350
         3     1.2870     1.5418    59.5147    27.4636
         3     1.2870     1.5418    59.0187    36.4528
         3     1.2874     1.5427    59.9487    37.3827
         3     1.2875     1.5432    61.3745    39.7385
         3     1.2874     1.5456    63.2964    39.2425
         3     1.2884     1.5456    61.8705    44.4500
         3     1.2884     1.5466    65.1562    40.6684
         3     1.2889     1.5481    65.6522    43.5201
         3     1.2912     1.5471    68.0079    41.5983
         3     1.2912     1.5481    71.7896    36.8867
         3     1.2917     1.5491    72.2856    43.5201
         3     1.2922     1.5491    72.7195    46.3719
         3     1.2922     1.5500    75.0753    45.3800
         3     1.2927     1.5510    76.0052    46.8058
         3     1.2932     1.5510    77.4311    48.2317
         3     1.2936     1.5515    78.4230    52.0134
         3     1.2941     1.5530    79.7869    52.9433
         3     1.2946     1.5535    83.1346    49.6576
         3     1.2951     1.5535    85.4904    50.5875
         3     1.2956     1.5545    87.3502    52.5093
         3     1.2956     1.5550    87.3502    55.7950
         3     1.2961     1.5554    91.6278    55.7950
         3     1.2971     1.5560    93.9836    53.9352
         3     1.2980     1.5570    95.4095    60.5686
         3     1.2980     1.5579    98.1993    59.1427
         3     1.2980     1.5584   100.1211    63.8543
         3     1.2990     1.5589   101.0510    68.1319
         3     1.2994     1.5594   106.2585    63.8543
         3     1.2994     1.5598   106.7545    69.0619
         3     1.3004     1.5608   110.9701    67.6360
         3     1.3008     1.5623   114.7518    68.5659
         4     1.1240     1.4638    -0.4960    -1.4259
         4     1.1255     1.4672     0.0000    -0.9299
         4     1.1269     1.4686    -0.9299    -2.3558
         4     1.1326     1.4757    -0.4960    -3.2857
         4     1.1336     1.4772    -0.9299    -2.3558
         4     1.1335     1.4771    -0.9299    -2.3558
         4     1.1336     1.4776     0.0000    -2.3558
         4     1.1350     1.4791     0.0000    -0.4340
         4     1.1354     1.4795     0.4960    -0.4340
         4     1.1388     1.4839    -0.4960     0.9299
         4     1.1412     1.4852     0.0000    -0.4340
         4     1.1421     1.4862     0.9299    -2.3558
         4     1.1441     1.4872     1.4259    -1.8598
         4     1.1441     1.4872     0.4960     0.0000
         4     1.1479     1.4896     1.4259     1.4259
         4     1.1488     1.4896     1.4259    -2.3558
         4     1.1502     1.4905     2.3558    -0.9299
         4     1.1508     1.4910     2.3558    -2.3558
         4     1.1531     1.4924     1.9218    -2.3558
         4     1.1536     1.4933     2.3558    -2.8517
         4     1.1546     1.4933     1.9218    -2.3558
         4     1.1560     1.4939     2.3558    -3.2857
         4     1.1565     1.4948     2.8517     0.0000
         4     1.1575     1.4948     2.8517    -2.3558
         4     1.1574     1.4953     4.2776    -3.2857
         4     1.1584     1.4962     3.7817     0.4960
         4     1.1593     1.4962     0.0000    13.7008
         4     1.1594     1.4968     0.4960     5.2075
         4     1.1603     1.4972     3.2857     0.9299
         4     1.1603     1.4977     2.8517    -3.2857
         4     1.1603     1.4977     2.8517    -0.9299
         4     1.1612     1.4977     4.2776    -0.9299
         4     1.1618     1.4982     3.7817    -2.8517
         4     1.1622     1.4997     3.2857    -2.3558
         4     1.1627     1.4996     3.2857     3.3477
         4     1.1637     1.5001     4.2776    -1.4259
         4     1.1642     1.5001     1.9218     8.4932
         4     1.1646     1.5001     2.3558     9.9191
         4     1.1646     1.5001     1.9218     0.4960
         4     1.1671     1.5021     3.7817    -1.8598
         4     1.1670     1.5025     3.2857     0.4960
         4     1.1680     1.5025     4.7116     1.4259
         4     1.1675     1.5026     2.8517    -1.8598
         4     1.1699     1.5025     3.7817    -0.4340
         4     1.1709     1.5050     3.7817     3.3477
         4     1.1713     1.5054     4.2776     2.3558
         4     1.1718     1.5054     5.6415    -2.8517
         4     1.1718     1.5054     3.7817    -2.8517
         4     1.1723     1.5059     5.2075    -1.4259
         4     1.1737     1.5069     4.2776    -1.4259
         4     1.1737     1.5069     4.7116     1.4259
         4     1.1742     1.5069     4.7116     0.4960
         4     1.1752     1.5078     6.1375     2.3558
         4     1.1752     1.5074     1.4259     8.4932
         4     1.1766     1.5093     4.7116     0.9299
         4     1.1771     1.5093     3.7817     0.9299
         4     1.1771     1.5093     3.7817     1.9218
         4     1.1775     1.5103     5.2075     3.3477
         4     1.1780     1.5108     2.8517     8.4932
         4     1.1790     1.5108     3.7817     7.5633
         4     1.1790     1.5108     5.2075    -0.9299
         4     1.1799     1.5113     4.7116     1.9218
         4     1.1804     1.5117     5.2075     1.9218
         4     1.1819     1.5132     5.2075     1.4259
         4     1.1824     1.5137     6.1375     3.3477
         4     1.1824     1.5137     4.7116     4.7116
         4     1.1833     1.5137     5.2075     3.3477
         4     1.1833     1.5142     4.7116     5.7035
         4     1.1828     1.5146     4.7116     4.7116
         4     1.1847     1.5156     5.2075     6.1375
         4     1.1847     1.5156     7.0674     4.2776
         4     1.1857     1.5166     6.1375     2.8517
         4     1.1862     1.5156     8.0593     2.8517
         4     1.1857     1.5166     7.0674     4.7116
         4     1.1862     1.5166     6.1375     1.4259
         4     1.1872     1.5176     7.5633    -0.4340
         4     1.1876     1.5176     6.6334     1.9218
         4     1.1881     1.5186     6.6334     2.3558
         4     1.1891     1.5186     5.6415     4.7116
         4     1.1891     1.5186     6.1375     5.7035
         4     1.1891     1.5190     6.6334     4.2776
         4     1.1900     1.5190     6.6334     4.7116
         4     1.1905     1.5195     8.0593     4.2776
         4     1.1910     1.5195     6.1375    10.9110
         4     1.1910     1.5215     6.1375     8.4932
         4     1.1910     1.5219     8.0593    -1.4259
         4     1.1924     1.5220     7.0674     5.2075
         4     1.1929     1.5220     7.5633     7.1294
         4     1.1934     1.5224     8.0593     3.3477
         4     1.1934     1.5234     8.9892     3.3477
         4     1.1943     1.5234     7.0674     6.6334
         4     1.1943     1.5239     8.0593     7.5633
         4     1.1948     1.5239     6.6334     8.9892
         4     1.1953     1.5249    10.4151     0.4960
         4     1.1958     1.5249     9.4232    -3.2857
         4     1.1962     1.5249    10.4151     2.8517
         4     1.1967     1.5258     8.9892     9.4852
         4     1.1976     1.5268     8.0593     8.9892
         4     1.1976     1.5268     9.4232     8.9892
         4     1.1977     1.5268     9.4232     7.1294
         4     1.1982     1.5273     9.4232     7.5633
         4     1.1986     1.5278     8.9892     7.5633
         4     1.1996     1.5293     8.9892    13.7008
         4     1.2001     1.5293     9.9191     7.1294
         4     1.2006     1.5293    10.4151     5.7035
         4     1.2005     1.5298     9.9191     0.4960
         4     1.2015     1.5308    11.3450     3.7817
         4     1.2025     1.5312    11.3450     7.1294
         4     1.2025     1.5308    10.8490     8.9892
         4     1.2030     1.5318    10.8490     8.9892
         4     1.2034     1.5323     9.9191    11.8409
         4     1.2039     1.5327     9.4232    14.6927
         4     1.2049     1.5332    10.8490     8.4932
         4     1.2058     1.5342    10.8490    10.4151
         4     1.2048     1.5342    12.7709     7.1294
         4     1.2063     1.5352    12.2749     7.1294
         4     1.2072     1.5352    12.7709     2.3558
         4     1.2077     1.5357    13.7008     8.4932
         4     1.2077     1.5367    11.8409    12.7709
         4     1.2087     1.5372    11.3450    13.7008
         4     1.2091     1.5372    10.8490    11.8409
         4     1.2101     1.5377    12.2749    15.1267
         4     1.2096     1.5386    11.8409    14.1967
         4     1.2105     1.5391    11.3450    15.1267
         4     1.2105     1.5396    12.2749    14.6927
         4     1.2115     1.5406    13.7008    10.4151
         4     1.2115     1.5406    15.5606     7.5633
         4     1.2125     1.5406    11.8409    15.6226
         4     1.2124     1.5411    13.2048    10.9110
         4     1.2129     1.5425    12.7709    17.0485
         4     1.2134     1.5420    13.7008    13.2668
         4     1.2139     1.5430    13.7008    16.0566
         4     1.2144     1.5430    13.7008    16.0566
         4     1.2153     1.5440    13.7008    17.4824
         4     1.2157     1.5440    12.7709    17.9784
         4     1.2162     1.5445    15.1267    15.6226
         4     1.2163     1.5450    15.1267    10.9110
         4     1.2167     1.5455    14.6307    17.0485
         4     1.2177     1.5465    14.6307    14.6927
         4     1.2176     1.5460    14.6307    19.9002
         4     1.2181     1.5460    16.5525    15.6226
         4     1.2186     1.5475    14.6307    18.9083
         4     1.2186     1.5485    15.5606    20.8301
         4     1.2190     1.5484    16.5525    20.8301
         4     1.2191     1.5494    13.7008    24.6118
         4     1.2195     1.5504    16.5525    20.8301
         4     1.2205     1.5504    15.5606    22.2560
         4     1.2209     1.5514    18.4124    16.5525
         4     1.2219     1.5518    17.4824    15.6226
         4     1.2219     1.5523    17.4824    18.4744
         4     1.2228     1.5533    16.5525    22.2560
         4     1.2233     1.5538    16.0566    25.5417
         4     1.2238     1.5544    16.9865    24.6118
         4     1.2242     1.5543    17.4824    25.5417
         4     1.2257     1.5554    18.4124    23.1859
         4     1.2257     1.5559    19.3423    22.6900
         4     1.2262     1.5563    16.9865    26.0377
         4     1.2271     1.5569    18.9083    22.2560
         4     1.2276     1.5568    20.3342    17.4824
         4     1.2276     1.5583    19.3423    26.4716
         4     1.2276     1.5588    20.7682    16.0566
         4     1.2286     1.5588    18.9083    26.4716
         4     1.2291     1.5598    19.8382    27.4636
         4     1.2295     1.5602    20.3342    28.8274
         4     1.2295     1.5603    20.7682    29.8193
         4     1.2300     1.5617    21.6981    28.8274
         4     1.2309     1.5632    21.6981    32.6091
         4     1.2309     1.5632    23.1239    27.8975
         4     1.2314     1.5637    22.1940    32.1751
         4     1.2327     1.5642    24.1159    25.5417
         4     1.2328     1.5647    24.1159    31.6792
         4     1.2337     1.5657    24.1159    31.6792
         4     1.2342     1.5661    24.1159    31.6792
         4     1.2342     1.5666    23.1239    32.1751
         4     1.2347     1.5667    24.1159    35.4608
         4     1.2351     1.5676    25.0458    33.6010
         4     1.2356     1.5681    25.9757    33.1051
         4     1.2361     1.5681    26.4716    35.4608
         4     1.2361     1.5691    25.9757    37.3827
         4     1.2371     1.5701    25.4797    35.0269
         4     1.2371     1.5701    27.8355    34.0350
         4     1.2380     1.5706    28.3315    36.4528
         4     1.2390     1.5711    23.6199    48.2317
         4     1.2390     1.5711    27.4016    43.5201
         4     1.2400     1.5716    28.3315    40.2344
         4     1.2400     1.5731    27.4016    42.0943
         4     1.2404     1.5735    27.8355    44.0161
         4     1.2408     1.5736    28.8274    40.2344
         4     1.2409     1.5750    28.8274    43.5201
         4     1.2413     1.5746    29.2614    44.9460
         4     1.2424     1.5760    29.2614    44.4500
         4     1.2428     1.5760    33.5390    33.1051
         4     1.2433     1.5765    32.1131    47.7977
         4     1.2433     1.5775    30.6873    49.1616
         4     1.2447     1.5775    31.6172    49.1616
         4     1.2452     1.5785    29.2614    53.4392
         4     1.2462     1.5795    31.6172    50.1535
         4     1.2462     1.5795    34.4689    44.0161
         4     1.2466     1.5810    33.5390    52.0134
         4     1.2466     1.5810    33.0431    53.4392
         4     1.2476     1.5810    33.5390    52.5093
         4     1.2485     1.5829    35.8948    42.0943
         4     1.2485     1.5839    36.8247    50.5875
         4     1.2495     1.5840    36.3908    51.0835
         4     1.2495     1.5849    35.8948    54.3692
         4     1.2509     1.5859    36.3908    56.2910
         4     1.2509     1.5864    35.3989    58.6468
         4     1.2509     1.5874    37.7546    56.2910
         4     1.2514     1.5874    39.1805    52.0134
         4     1.2519     1.5879    39.1805    60.0727
         4     1.2523     1.5889    39.1805    59.5767
         4     1.2533     1.5899    39.1805    59.5767
         4     1.2538     1.5903    42.5282    49.1616
         4     1.2533     1.5908    40.1724    69.4958
         4     1.2543     1.5918    40.6064    68.5659
         4     1.2543     1.5923    42.5282    70.9217
         4     1.2553     1.5932    42.5282    70.4877
         4     1.2562     1.5933    43.8921    70.4877
         4     1.2562     1.5938    44.3881    69.0619
         4     1.2577     1.5947    44.8840    75.1993
         4     1.2577     1.5957    46.7438    72.3476
         4     1.2592     1.5957    44.8840    79.4769
         4     1.2596     1.5958    49.0996    75.1993
         4     1.2606     1.5972    48.1697    78.9810
         4     1.2606     1.5977    48.6657    81.8327
         4     1.2606     1.5977    50.5255    80.4068
         4     1.2610     1.5992    49.5956    80.9028
         4     1.2623     1.6002    51.0215    82.7626
         4     1.2624     1.6011    52.8813    84.1885
         4     1.2634     1.6017    50.5255    91.2559
         4     1.2634     1.6017    55.2371    86.5443
         4     1.2643     1.6032    55.2371    86.5443
         4     1.2647     1.6031    56.2290    86.5443
         4     1.2648     1.6046    57.1589    91.7518
         5     1.1740     1.4010    -0.9299    -2.3558
         5     1.1779     1.4043    -0.4960    -3.2857
         5     1.1822     1.4077     0.4960    -3.2857
         5     1.1852     1.4119     0.9299    -3.2857
         5     1.1856     1.4123     0.0000    -1.8598
         5     1.1876     1.4153    -0.4960     0.9299
         5     1.1876     1.4157    -0.4960    -0.9299
         5     1.1920     1.4195    -0.9299    -0.4340
         5     1.1930     1.4195     1.4259    -1.8598
         5     1.1929     1.4199     0.4960    -3.2857
         5     1.1934     1.4205     0.4960    -1.8598
         5     1.1978     1.4247     2.3558    -0.9299
         5     1.1978     1.4242     2.8517    -2.8517
         5     1.2027     1.4285     1.9218     0.4960
         5     1.2065     1.4314     3.7817    -1.4259
         5     1.2065     1.4323     3.2857    -2.3558
         5     1.2075     1.4322     2.3558    -0.4340
         5     1.2075     1.4332     3.2857     6.1375
         5     1.2080     1.4332     2.8517     0.4960
         5     1.2090     1.4336     3.7817    -2.3558
         5     1.2095     1.4346     3.2857    -2.8517
         5     1.2143     1.4375     3.7817     2.3558
         5     1.2143     1.4375     4.7116    -2.3558
         5     1.2148     1.4385     4.2776    -2.3558
         5     1.2158     1.4389     5.6415    -1.8598
         5     1.2167     1.4394     3.7817    -1.8598
         5     1.2177     1.4409     4.7116     0.4960
         5     1.2187     1.4423     5.6415    -3.2857
         5     1.2196     1.4428     4.2776     0.4960
         5     1.2201     1.4433     6.1375    -1.4259
         5     1.2230     1.4462     6.1375    -2.3558
         5     1.2231     1.4466     6.6334     0.4960
         5     1.2235     1.4466     4.7116     8.4932
         5     1.2235     1.4476     7.0674    -0.9299
         5     1.2245     1.4476     6.1375    -2.3558
         5     1.2250     1.4480     7.5633    -0.9299
         5     1.2255     1.4481     8.0593    -1.8598
         5     1.2255     1.4485     7.5633     0.4960
         5     1.2265     1.4496     5.6415     3.7817
         5     1.2274     1.4496     7.5633    -2.3558
         5     1.2289     1.4510     8.0593    -3.2857
         5     1.2294     1.4510     7.0674    -3.2857
         5     1.2299     1.4520     9.4232    -1.8598
         5     1.2303     1.4524     9.9191    -2.3558
         5     1.2303     1.4524     9.4232    -2.3558
         5     1.2322     1.4524     9.9191    -0.4340
         5     1.2322     1.4530     8.4932    -1.4259
         5     1.2332     1.4544     7.5633    -2.8517
         5     1.2361     1.4563     8.9892    -2.3558
         5     1.2361     1.4563    10.8490    -0.9299
         5     1.2366     1.4572     9.9191    -1.4259
         5     1.2371     1.4568     7.5633     3.7817
         5     1.2376     1.4583    10.8490    -1.4259
         5     1.2376     1.4583     8.9892    -1.8598
         5     1.2376     1.4587     9.9191     0.4960
         5     1.2400     1.4597    11.3450     0.0000
         5     1.2400     1.4602    10.4151     0.0000
         5     1.2405     1.4602    10.4151    -1.4259
         5     1.2415     1.4606    10.4151    -1.4259
         5     1.2415     1.4611     9.9191     2.8517
         5     1.2424     1.4621    10.8490    -2.8517
         5     1.2429     1.4621    11.3450     0.9299
         5     1.2459     1.4641    12.2749    -2.8517
         5     1.2459     1.4641    11.8409     1.4259
         5     1.2464     1.4641    11.8409    -0.4340
         5     1.2464     1.4655    11.8409     0.9299
         5     1.2464     1.4650    10.4151     2.3558
         5     1.2469     1.4665    10.8490     0.0000
         5     1.2483     1.4670    13.2048    -1.4259
         5     1.2497     1.4675    13.2048     4.2776
         5     1.2503     1.4685    14.1967     0.9299
         5     1.2507     1.4685    12.7709     2.3558
         5     1.2511     1.4689    14.1967     0.0000
         5     1.2526     1.4694    11.3450     6.6334
         5     1.2526     1.4704    12.2749     2.3558
         5     1.2526     1.4704    12.7709     0.9299
         5     1.2541     1.4710    15.5606     0.9299
         5     1.2551     1.4724    16.0566     0.4960
         5     1.2551     1.4724    13.7008     2.8517
         5     1.2551     1.4728    14.1967     0.4960
         5     1.2556     1.4739    15.1267     2.3558
         5     1.2560     1.4739    16.5525     2.3558
         5     1.2560     1.4743    14.6307     2.8517
         5     1.2570     1.4743    14.1967     1.4259
         5     1.2570     1.4753    15.1267     3.7817
         5     1.2575     1.4759    15.1267     2.3558
         5     1.2594     1.4777    17.9784     1.9218
         5     1.2599     1.4777    17.9784     4.7116
         5     1.2604     1.4777    18.4124     0.4960
         5     1.2604     1.4777    18.4124     1.4259
         5     1.2614     1.4792    18.4124     5.7035
         5     1.2619     1.4807    17.4824     2.8517
         5     1.2623     1.4798    20.3342     3.3477
         5     1.2624     1.4807    21.2641    -1.8598
         5     1.2638     1.4822    20.7682     1.4259
         5     1.2638     1.4826    21.2641     3.3477
         5     1.2648     1.4831    20.3342     5.2075
         5     1.2648     1.4831    21.6981     2.8517
         5     1.2653     1.4836    20.7682     6.6334
         5     1.2653     1.4841    22.1940     5.2075
         5     1.2662     1.4846    22.1940     4.2776
         5     1.2662     1.4850    25.0458    -2.3558
         5     1.2667     1.4856    23.6199     1.4259
         5     1.2681     1.4865    25.9757    -1.4259
         5     1.2691     1.4865    24.5498     2.3558
         5     1.2691     1.4870    25.0458     4.2776
         5     1.2701     1.4870    23.6199     4.7116
         5     1.2701     1.4881    25.0458     5.2075
         5     1.2701     1.4881    28.3315     2.8517
         5     1.2706     1.4885    24.5498     6.1375
         5     1.2706     1.4895    26.4716     4.7116
         5     1.2715     1.4900    29.2614     2.3558
         5     1.2735     1.4919    27.4016     7.1294
         5     1.2735     1.4919    30.2533     7.1294
         5     1.2735     1.4924    30.2533     8.0593
         5     1.2744     1.4934    30.2533     8.9892
         5     1.2744     1.4939    30.6873    11.3450
         5     1.2749     1.4939    30.6873     7.5633
         5     1.2759     1.4953    32.1131     8.0593
         5     1.2759     1.4953    32.1131     6.1375
         5     1.2764     1.4953    33.0431     3.7817
         5     1.2774     1.4973    34.0350     0.4960
         5     1.2774     1.4973    34.9649     3.3477
         5     1.2779     1.4978    35.8948     7.5633
         5     1.2779     1.4983    35.8948     8.9892
         5     1.2783     1.4987    36.8247    11.8409
         5     1.2788     1.4987    35.8948    14.1967
         5     1.2793     1.4997    35.3989    17.0485
         5     1.2793     1.5002    36.8247    11.3450
         5     1.2798     1.5007    39.1805    13.2668
         5     1.2808     1.5007    38.7466    13.7008
         5     1.2812     1.5017    42.5282     0.9299
         5     1.2812     1.5017    42.0323     8.0593
         5     1.2817     1.5028    39.6765    13.2668
         5     1.2836     1.5032    42.9622    14.1967
         5     1.2836     1.5037    43.4581    17.9784
         5     1.2841     1.5047    44.8840    16.5525
         5     1.2841     1.5052    44.3881    17.9784
         5     1.2846     1.5052    43.8921    22.2560
         5     1.2851     1.5057    46.3099    15.6226
         5     1.2856     1.5062    49.0996    17.0485
         5     1.2861     1.5070    50.5255    11.3450
         5     1.2861     1.5076    50.5255    17.9784
         5     1.2866     1.5076    54.3072     3.3477
         5     1.2870     1.5091    52.8813    18.9083
         5     1.2875     1.5095    55.2371    14.6927
         5     1.2875     1.5095    56.6630    16.0566
         5     1.2885     1.5101    55.2371    23.1859
         5     1.2880     1.5101    57.1589    20.8301
         5     1.2895     1.5105    58.0888    24.6118
         5     1.2900     1.5115    60.4446    20.3342
         5     1.2900     1.5120    61.8705    23.6819
         5     1.2909     1.5119    63.7303    20.8301
         5     1.2909     1.5130    66.0861    20.3342
         5     1.2914     1.5136    66.5821    17.4824
         5     1.2914     1.5149    69.4338    21.7601
         5     1.2919     1.5154    69.4338    22.6900
         5     1.2929     1.5154    70.3637    23.1859
         5     1.2929     1.5164    73.2155    25.0458
         5     1.2934     1.5174    74.1454    26.4716
         5     1.2938     1.5174    76.5012    28.3935
         5     1.2943     1.5188    77.9271    27.4636
         5     1.2953     1.5188    80.2829    26.9676
         5     1.2958     1.5193    84.0645    21.7601
         5     1.2958     1.5198    85.4904    26.4716
         5     1.2967     1.5203    87.3502    24.1159
         5     1.2972     1.5207    90.2020    26.9676
         5     1.2972     1.5212    91.6278    29.3234
         5     1.2982     1.5218    94.4796    30.2533
         5     1.2986     1.5222    95.4095    35.0269
         5     1.2991     1.5227    96.8354    40.6684
         5     1.2996     1.5232   102.4769    34.5309
         5     1.3001     1.5232   103.4068    35.9568
         5     1.3001     1.5247   108.1184    35.9568
         5     1.3006     1.5247   110.4742    35.4608
         5     1.3016     1.5262   112.3960    36.8867
