# Supplementary material for: Biaxial mechanical data of porcine atrioventricular valve leaflets
Source: Data Brief. 2018 Oct 3;21:358–63. doi: 10.1016/j.dib.2018.09.073 (PMC6197746; doi:10.1016/j.dib.2018.09.073)
Supplement: Supplementary file 2 — Supplementary material [file mmc2.zip › BiaxialData/TVAL_6.txt]

         1     1.0205     1.3250    -2.3286     8.5046
         1     1.0198     1.3304    -1.5187   -10.8333
         1     1.0198     1.3316    -2.3286     7.6947
         1     1.0197     1.3345    -2.3286    10.8333
         1     1.0197     1.3357    -1.5187     8.5046
         1     1.0197     1.3369     1.5187    -6.9859
         1     1.0197     1.3376    -1.5187     5.3660
         1     1.0197     1.3408    -2.3286    13.1619
         1     1.0197     1.3447    -2.3286    20.8566
         1     1.0200     1.3448    -2.3286    10.0233
         1     1.0197     1.3476    -1.5187    11.5420
         1     1.0197     1.3476    -2.3286    10.8333
         1     1.0192     1.3505    -2.3286    23.1852
         1     1.0193     1.3497     1.5187     5.3660
         1     1.0193     1.3512    -2.3286    10.0233
         1     1.0189     1.3524    -2.3286    14.6806
         1     1.0182     1.3540    -2.3286    14.6806
         1     1.0182     1.3540    -1.5187    13.8706
         1     1.0189     1.3567    -0.8100     5.3660
         1     1.0185     1.3568    -1.5187    17.0092
         1     1.0182     1.3576    -0.8100    10.0233
         1     1.0185     1.3596    -2.3286    15.3893
         1     1.0185     1.3596    -1.5187    14.6806
         1     1.0185     1.3635     0.0000    13.8706
         1     1.0185     1.3635     0.0000    17.7180
         1     1.0178     1.3657    -1.5187    12.3519
         1     1.0178     1.3657    -2.3286    15.3893
         1     1.0178     1.3665    -2.3286    17.0092
         1     1.0178     1.3682     0.0000    14.6806
         1     1.0178     1.3682     0.8100    19.3379
         1     1.0182     1.3706     0.0000    11.5420
         1     1.0182     1.3706    -0.8100    14.6806
         1     1.0178     1.3718    -1.5187    17.0092
         1     1.0177     1.3749    -2.3286    13.8706
         1     1.0177     1.3749    -0.8100    17.0092
         1     1.0181     1.3754     0.8100    16.1993
         1     1.0182     1.3773     0.8100    16.1993
         1     1.0181     1.3782    -1.5187    18.5279
         1     1.0181     1.3799    -0.8100    17.7180
         1     1.0181     1.3799    -0.8100    15.3893
         1     1.0181     1.3814    -1.5187    20.8566
         1     1.0178     1.3829    -2.3286    26.2226
         1     1.0178     1.3829     0.8100     8.5046
         1     1.0181     1.3841    -1.5187    13.8706
         1     1.0185     1.3862    -0.8100    16.1993
         1     1.0185     1.3862    -0.8100    16.1993
         1     1.0189     1.3866     0.8100    17.7180
         1     1.0193     1.3894    -0.8100    20.0466
         1     1.0193     1.3894     0.0000    30.0699
         1     1.0189     1.3919     0.8100    22.3752
         1     1.0189     1.3919     0.0000    19.3379
         1     1.0189     1.3927     1.5187    17.0092
         1     1.0205     1.3947     1.5187    18.5279
         1     1.0205     1.3947     0.8100    19.3379
         1     1.0204     1.3959    -0.8100    26.2226
         1     1.0209     1.3975    -0.8100    27.7412
         1     1.0209     1.3975     2.3286    16.1993
         1     1.0212     1.3980     0.0000    20.0466
         1     1.0220     1.4005    -0.8100    22.3752
         1     1.0220     1.4005     0.0000    22.3752
         1     1.0224     1.4012     0.8100    20.8566
         1     1.0220     1.4037    -0.8100    41.7131
         1     1.0224     1.4047    -1.5187    25.5138
         1     1.0231     1.4069    -0.8100    21.5653
         1     1.0231     1.4069     0.8100    22.3752
         1     1.0235     1.4077     1.5187    20.8566
         1     1.0239     1.4089     1.5187    19.3379
         1     1.0239     1.4089     0.8100    35.5371
         1     1.0239     1.4101     0.0000    32.3985
         1     1.0261     1.4123     0.0000    23.1852
         1     1.0261     1.4123     0.8100    25.5138
         1     1.0261     1.4123     1.5187    22.3752
         1     1.0265     1.4148     2.3286    22.3752
         1     1.0265     1.4148     3.8473    21.5653
         1     1.0269     1.4152    -2.3286    53.2551
         1     1.0277     1.4190     2.3286    23.1852
         1     1.0277     1.4190     2.3286    25.5138
         1     1.0277     1.4195     3.8473    23.8939
         1     1.0288     1.4215     3.8473    21.5653
         1     1.0288     1.4215     2.3286    24.7039
         1     1.0292     1.4224     1.5187    24.7039
         1     1.0300     1.4258     6.9859    13.8706
         1     1.0300     1.4258     0.0000    31.6898
         1     1.0304     1.4266     3.8473    23.1852
         1     1.0308     1.4286     2.3286    26.2226
         1     1.0308     1.4286     3.8473    24.7039
         1     1.0319     1.4296     3.8473    27.0325
         1     1.0323     1.4320     0.8100    47.8891
         1     1.0323     1.4320    -0.8100    45.5604
         1     1.0327     1.4329     4.6573    30.8799
         1     1.0339     1.4348     5.3660    28.5512
         1     1.0339     1.4348     5.3660    27.0325
         1     1.0338     1.4365     6.9859    26.2226
         1     1.0349     1.4382     2.3286    32.3985
         1     1.0349     1.4382     3.8473    49.4078
         1     1.0353     1.4397     0.0000    47.8891
         1     1.0361     1.4413     3.8473    25.5138
         1     1.0361     1.4413     5.3660    27.7412
         1     1.0373     1.4426     6.1760    27.0325
         1     1.0376     1.4442     4.6573    30.0699
         1     1.0376     1.4442     3.8473    30.0699
         1     1.0383     1.4456     6.9859    23.8939
         1     1.0391     1.4479     5.3660    23.1852
         1     1.0391     1.4479     9.3146    26.2226
         1     1.0395     1.4488     6.1760    30.8799
         1     1.0402     1.4504     6.9859    28.5512
         1     1.0402     1.4504    10.0233    29.3612
         1     1.0410     1.4512     5.3660    36.2459
         1     1.0425     1.4533    11.5420    14.6806
         1     1.0425     1.4533    12.3519    18.5279
         1     1.0425     1.4546     9.3146    32.3985
         1     1.0444     1.4566     6.9859    33.2085
         1     1.0444     1.4566     6.9859    32.3985
         1     1.0444     1.4582     7.6947    32.3985
         1     1.0448     1.4610    10.8333    25.5138
         1     1.0448     1.4610     7.6947    33.9172
         1     1.0455     1.4621    11.5420    28.5512
         1     1.0466     1.4643     9.3146    34.7272
         1     1.0466     1.4643    10.8333    33.2085
         1     1.0478     1.4654     9.3146    35.5371
         1     1.0478     1.4675    10.0233    31.6898
         1     1.0478     1.4675    12.3519    26.2226
         1     1.0489     1.4680    13.8706    27.0325
         1     1.0496     1.4713    10.8333    37.8658
         1     1.0496     1.4713    11.5420    33.9172
         1     1.0503     1.4717    10.8333    31.6898
         1     1.0515     1.4741    11.5420    32.3985
         1     1.0515     1.4741    10.8333    29.3612
         1     1.0519     1.4749    13.1619    23.1852
         1     1.0530     1.4766    14.6806    33.9172
         1     1.0530     1.4766    11.5420    40.0932
         1     1.0542     1.4785    14.6806    34.7272
         1     1.0548     1.4799    13.1619    38.5745
         1     1.0548     1.4799    14.6806    29.3612
         1     1.0552     1.4820    19.3379    14.6806
         1     1.0563     1.4840    20.8566    28.5512
         1     1.0563     1.4840    17.0092    33.9172
         1     1.0567     1.4848    12.3519    42.4218
         1     1.0574     1.4869    17.0092    37.8658
         1     1.0574     1.4869    16.1993    36.2459
         1     1.0586     1.4880    18.5279    30.0699
         1     1.0593     1.4901    20.8566    24.7039
         1     1.0593     1.4901    18.5279    35.5371
         1     1.0604     1.4905    19.3379    40.0932
         1     1.0612     1.4934    18.5279    39.3845
         1     1.0612     1.4934    18.5279    42.4218
         1     1.0619     1.4938    18.5279    39.3845
         1     1.0622     1.4967    22.3752    24.7039
         1     1.0622     1.4967    21.5653    33.9172
         1     1.0626     1.4975    22.3752    42.4218
         1     1.0641     1.4995    22.3752    44.0418
         1     1.0641     1.4995    22.3752    44.0418
         1     1.0653     1.5007    22.3752    41.7131
         1     1.0660     1.5028    21.5653    37.8658
         1     1.0660     1.5028    22.3752    32.3985
         1     1.0663     1.5039    21.5653    46.3704
         1     1.0678     1.5057    23.8939    44.0418
         1     1.0678     1.5057    25.4126    46.3704
         1     1.0685     1.5064    25.4126    44.7505
         1     1.0700     1.5089    25.4126    45.5604
         1     1.0700     1.5089    27.0325    33.2085
         1     1.0704     1.5100    27.0325    45.5604
         1     1.0719     1.5124    25.4126    46.3704
         1     1.0719     1.5124    27.0325    46.3704
         1     1.0730     1.5124    26.2226    50.9265
         1     1.0737     1.5157    30.8799    48.5978
         1     1.0737     1.5157    27.0325    57.1024
         1     1.0741     1.5162    30.0699    45.5604
         1     1.0763     1.5190    30.0699    48.5978
         1     1.0763     1.5190    31.5886    50.9265
         1     1.0767     1.5190    29.3612    53.2551
         1     1.0778     1.5213    30.8799    51.7364
         1     1.0778     1.5213    31.5886    44.0418
         1     1.0793     1.5240    39.3845    35.5371
         1     1.0800     1.5249    36.2459    50.9265
         1     1.0804     1.5257    36.2459    55.5837
         1     1.0815     1.5273    33.9172    57.1024
         1     1.0823     1.5281    34.7272    56.3937
         1     1.0830     1.5293    39.3845    33.9172
         1     1.0833     1.5308    38.5745    50.2177
         1     1.0849     1.5318    39.3845    54.7738
         1     1.0853     1.5330    37.7645    60.2410
         1     1.0864     1.5341    39.3845    60.9497
         1     1.0877     1.5367    38.5745    60.9497
         1     1.0889     1.5398    45.5604    37.8658
         1     1.0893     1.5414    42.4218    57.9124
         1     1.0904     1.5430    43.9405    59.4311
         1     1.0911     1.5437    43.9405    63.2784
         1     1.0918     1.5449    46.2692    64.0884
         1     1.0926     1.5453    46.2692    61.7597
         1     1.0944     1.5507    47.0791    57.1024
         1     1.0951     1.5516    50.1165    55.5837
         1     1.0959     1.5519    50.9265    64.0884
         1     1.0967     1.5530    50.9265    71.7830
         1     1.0978     1.5542    51.6352    71.0743
         1     1.0985     1.5558    52.4451    69.4544
         1     1.0989     1.5558    57.1024    54.0651
         1     1.1000     1.5579    57.8111    67.1257
         1     1.1004     1.5591    57.1024    71.0743
         1     1.1012     1.5599    57.8111    74.1117
         1     1.1019     1.5616    60.1398    75.6303
         1     1.1027     1.5622    62.4684    77.2503
         1     1.1041     1.5630    63.9871    73.4029
         1     1.1049     1.5637    67.1257    72.5930
         1     1.1057     1.5649    68.6444    78.7689
         1     1.1060     1.5656    67.8344    81.0976
         1     1.1075     1.5669    70.1631    82.6163
         1     1.1085     1.5706    69.4544    91.1209
         1     1.1088     1.5710    75.6303    79.5789
         1     1.1097     1.5728    77.1490    80.2876
         1     1.1104     1.5731    78.6677    85.7549
         1     1.1111     1.5743    80.1864    89.6022
         1     1.1119     1.5754    82.5150    91.1209
         1     1.1122     1.5767    84.8437    90.3109
         1     1.1138     1.5773    92.5383    81.0976
         1     1.1142     1.5784    91.0196    94.9682
         1     1.1149     1.5798    96.3856    95.7782
         1     1.1156     1.5804    97.9043    98.1068
         1     1.1172     1.5824   100.2330   100.3342
         1     1.1168     1.5834   108.7376    88.7922
         1     1.1187     1.5846   109.5476    92.6396
         1     1.1187     1.5857   111.0662   108.1301
         1     1.1199     1.5868   114.9136   111.9774
         2     1.0150     1.3477    -0.8100     8.5046
         2     1.0150     1.3489    -0.8100    10.0233
         2     1.0147     1.3525    -0.8100     8.5046
         2     1.0147     1.3533     0.8100     3.0374
         2     1.0140     1.3577    -2.3286    10.0233
         2     1.0136     1.3589    -2.3286     5.3660
         2     1.0140     1.3594    -1.5187     6.8847
         2     1.0140     1.3606    -1.5187     9.2133
         2     1.0140     1.3606    -1.5187    13.1619
         2     1.0129     1.3638    -1.5187    12.3519
         2     1.0129     1.3642    -0.8100    13.1619
         2     1.0135     1.3658     1.5187    -0.8100
         2     1.0128     1.3675     0.0000    10.8333
         2     1.0128     1.3679    -2.3286    14.6806
         2     1.0125     1.3702    -2.3286    13.1619
         2     1.0125     1.3710    -2.3286    13.8706
         2     1.0128     1.3718    -0.8100     3.8473
         2     1.0125     1.3731    -1.5187    18.5279
         2     1.0125     1.3746    -1.5187    11.5420
         2     1.0125     1.3746    -1.5187    13.8706
         2     1.0125     1.3758    -2.3286    16.1993
         2     1.0121     1.3774    -0.8100    10.0233
         2     1.0117     1.3794     0.0000    11.5420
         2     1.0117     1.3802    -2.3286    10.8333
         2     1.0117     1.3807    -1.5187    15.3893
         2     1.0120     1.3819    -1.5187    16.1993
         2     1.0117     1.3827    -1.5187    17.0092
         2     1.0113     1.3870    -1.5187    13.8706
         2     1.0113     1.3874    -1.5187    15.3893
         2     1.0113     1.3886    -2.3286    17.7180
         2     1.0116     1.3895    -1.5187    17.0092
         2     1.0116     1.3911    -2.3286    19.3379
         2     1.0113     1.3927    -1.5187    17.0092
         2     1.0109     1.3935    -2.3286    15.3893
         2     1.0113     1.3951    -2.3286    18.5279
         2     1.0108     1.3959    -0.8100    18.5279
         2     1.0109     1.3967    -1.5187    18.5279
         2     1.0109     1.3975    -0.8100    19.3379
         2     1.0105     1.3996    -1.5187    28.5512
         2     1.0109     1.3999    -2.3286    23.1852
         2     1.0109     1.4004    -0.8100    15.3893
         2     1.0105     1.4016    -1.5187    18.5279
         2     1.0105     1.4019    -2.3286    21.5653
         2     1.0105     1.4036    -2.3286    19.3379
         2     1.0105     1.4044    -2.3286    33.9172
         2     1.0105     1.4056    -1.5187    25.5138
         2     1.0105     1.4072     0.0000    17.0092
         2     1.0104     1.4080     0.0000    20.0466
         2     1.0101     1.4088    -0.8100    22.3752
         2     1.0105     1.4105     0.8100    20.0466
         2     1.0105     1.4118    -0.8100    20.0466
         2     1.0100     1.4126    -0.8100    19.3379
         2     1.0105     1.4135     0.0000    17.0092
         2     1.0109     1.4142     0.0000    19.3379
         2     1.0108     1.4150     0.0000    23.1852
         2     1.0108     1.4163    -0.8100    21.5653
         2     1.0116     1.4175     1.5187    12.3519
         2     1.0109     1.4186     0.0000    34.7272
         2     1.0109     1.4199     0.0000    20.8566
         2     1.0112     1.4208     0.8100    23.1852
         2     1.0109     1.4216     0.0000    23.1852
         2     1.0112     1.4220    -0.8100    24.7039
         2     1.0112     1.4231    -0.8100    23.8939
         2     1.0117     1.4252     3.1386    19.3379
         2     1.0117     1.4264    -0.8100    26.2226
         2     1.0120     1.4273     0.0000    22.3752
         2     1.0117     1.4284    -1.5187    24.7039
         2     1.0121     1.4289    -0.8100    27.0325
         2     1.0120     1.4304    -0.8100    26.2226
         2     1.0124     1.4316     1.5187    20.8566
         2     1.0124     1.4328     1.5187    22.3752
         2     1.0128     1.4336     0.0000    27.7412
         2     1.0128     1.4341     0.0000    27.0325
         2     1.0136     1.4345     2.3286    24.7039
         2     1.0140     1.4358     1.5187    23.8939
         2     1.0140     1.4370     1.5187    26.2226
         2     1.0143     1.4382     3.8473    19.3379
         2     1.0151     1.4397    -0.8100    40.9032
         2     1.0147     1.4406     0.0000    27.7412
         2     1.0151     1.4418     1.5187    26.2226
         2     1.0155     1.4421     0.8100    25.5138
         2     1.0162     1.4434     2.3286    24.7039
         2     1.0162     1.4443     1.5187    30.0699
         2     1.0166     1.4460     3.8473    13.1619
         2     1.0166     1.4463     6.9859     6.8847
         2     1.0174     1.4479     0.8100    33.9172
         2     1.0178     1.4479     2.3286    29.3612
         2     1.0178     1.4488     3.1386    26.2226
         2     1.0186     1.4504     3.1386    29.3612
         2     1.0190     1.4516     1.5187    27.0325
         2     1.0189     1.4524     6.1760    11.5420
         2     1.0190     1.4540     7.6947    21.5653
         2     1.0201     1.4544     2.3286    30.0699
         2     1.0205     1.4549     3.1386    30.0699
         2     1.0204     1.4561     3.1386    30.8799
         2     1.0208     1.4577     3.8473    30.0699
         2     1.0216     1.4582     3.8473    37.0558
         2     1.0216     1.4591     1.5187    54.0651
         2     1.0223     1.4611     6.1760    37.0558
         2     1.0224     1.4622     5.3660    32.3985
         2     1.0231     1.4626     5.3660    29.3612
         2     1.0235     1.4639     6.9859    30.8799
         2     1.0242     1.4656     6.1760    33.9172
         2     1.0250     1.4659     3.1386    30.8799
         2     1.0250     1.4668    10.8333     7.6947
         2     1.0250     1.4684     4.6573    36.2459
         2     1.0262     1.4696     3.8473    33.2085
         2     1.0261     1.4705     8.5046    30.0699
         2     1.0269     1.4713     6.1760    30.0699
         2     1.0269     1.4733     6.1760    37.0558
         2     1.0273     1.4730     6.1760    31.6898
         2     1.0273     1.4749    10.0233    20.8566
         2     1.0277     1.4757     6.9859    32.3985
         2     1.0288     1.4770     6.1760    32.3985
         2     1.0295     1.4779     8.5046    30.8799
         2     1.0299     1.4787     6.1760    36.2459
         2     1.0299     1.4795     6.9859    39.3845
         2     1.0303     1.4808    10.0233    19.3379
         2     1.0303     1.4816     6.9859    35.5371
         2     1.0314     1.4832     9.3146    30.8799
         2     1.0314     1.4843     7.6947    36.2459
         2     1.0318     1.4856    10.0233    32.3985
         2     1.0322     1.4865     7.6947    35.5371
         2     1.0329     1.4878    10.0233    27.7412
         2     1.0333     1.4890    10.0233    27.7412
         2     1.0332     1.4903    10.0233    33.9172
         2     1.0341     1.4914     8.5046    39.3845
         2     1.0344     1.4919     9.3146    37.0558
         2     1.0351     1.4931     9.3146    36.2459
         2     1.0359     1.4944     8.5046    33.9172
         2     1.0358     1.4945    10.8333    13.8706
         2     1.0363     1.4968    13.1619    31.6898
         2     1.0363     1.4980    11.5420    38.5745
         2     1.0374     1.4988    10.8333    40.0932
         2     1.0381     1.5001    12.3519    40.0932
         2     1.0378     1.5009    13.1619    41.7131
         2     1.0381     1.5018    12.3519    40.0932
         2     1.0385     1.5031    11.5420    41.7131
         2     1.0396     1.5039    13.8706    40.0932
         2     1.0403     1.5048    13.1619    43.2318
         2     1.0407     1.5064    13.8706    43.2318
         2     1.0407     1.5068    14.6806    40.9032
         2     1.0415     1.5083    15.3893    30.8799
         2     1.0423     1.5088    18.5279    22.3752
         2     1.0423     1.5107    14.6806    47.0791
         2     1.0430     1.5124    17.0092    44.7505
         2     1.0430     1.5124    17.7180    44.0418
         2     1.0437     1.5140    14.6806    43.2318
         2     1.0444     1.5154    14.6806    42.4218
         2     1.0452     1.5165    15.3893    40.0932
         2     1.0456     1.5176    16.1993    49.4078
         2     1.0464     1.5192    17.7180    46.3704
         2     1.0468     1.5200    19.3379    47.0791
         2     1.0468     1.5208    17.7180    48.5978
         2     1.0475     1.5220    16.1993    46.3704
         2     1.0482     1.5230    21.5653    14.6806
         2     1.0490     1.5240    22.3752    27.7412
         2     1.0494     1.5249    20.0466    46.3704
         2     1.0497     1.5267    21.5653    46.3704
         2     1.0501     1.5277    21.5653    48.5978
         2     1.0508     1.5289    20.0466    48.5978
         2     1.0516     1.5301    24.7039    17.0092
         2     1.0531     1.5311    23.8939    24.7039
         2     1.0535     1.5327    23.8939    45.5604
         2     1.0538     1.5332    23.8939    45.5604
         2     1.0546     1.5345    24.7039    51.7364
         2     1.0557     1.5359    23.8939    54.7738
         2     1.0557     1.5368    26.2226    37.8658
         2     1.0565     1.5379    30.0699    40.9032
         2     1.0568     1.5396    21.5653    74.1117
         2     1.0572     1.5404    27.7412    53.2551
         2     1.0579     1.5412    26.2226    54.7738
         2     1.0583     1.5423    27.0325    55.5837
         2     1.0590     1.5432    30.8799    55.5837
         2     1.0602     1.5451    20.8566    87.9823
         2     1.0606     1.5455    28.5512    58.7223
         2     1.0609     1.5467    29.3612    57.9124
         2     1.0613     1.5484    30.0699    56.3937
         2     1.0620     1.5487    29.3612    61.7597
         2     1.0627     1.5505    30.0699    59.4311
         2     1.0635     1.5512    33.2085    50.9265
         2     1.0639     1.5520    33.2085    57.9124
         2     1.0642     1.5533    33.2085    59.4311
         2     1.0650     1.5544    35.4359    59.4311
         2     1.0653     1.5549    34.7272    62.5697
         2     1.0661     1.5552    33.2085    62.5697
         2     1.0665     1.5565    35.4359    45.5604
         2     1.0677     1.5579    36.2459    61.7597
         2     1.0680     1.5591    38.5745    61.7597
         2     1.0691     1.5604    37.0558    66.4170
         2     1.0691     1.5612    37.0558    67.9357
         2     1.0699     1.5628    40.0932    66.4170
         2     1.0706     1.5635    37.7645    77.9590
         2     1.0714     1.5651    41.6119    60.9497
         2     1.0721     1.5659    41.6119    69.4544
         2     1.0725     1.5670    42.4218    67.1257
         2     1.0732     1.5682    43.2318    74.1117
         2     1.0744     1.5685    44.7505    72.5930
         2     1.0747     1.5698    48.5978    65.6070
         2     1.0755     1.5713    45.5604    80.2876
         2     1.0763     1.5725    48.5978    74.9216
         2     1.0778     1.5736    49.4078    76.4403
         2     1.0785     1.5740    48.5978    81.0976
         2     1.0789     1.5752    51.6352    79.5789
         2     1.0793     1.5756    50.9265    80.2876
         2     1.0804     1.5770    57.8111    61.7597
         2     1.0812     1.5778    53.2551    82.6163
         2     1.0816     1.5786    56.2925    82.6163
         2     1.0830     1.5801    53.2551    87.9823
         2     1.0838     1.5805    63.2784    58.7223
         2     1.0841     1.5817    63.9871    71.0743
         2     1.0849     1.5828    61.6585    81.8063
         2     1.0860     1.5836    61.6585    88.7922
         2     1.0868     1.5843    63.9871    88.7922
         2     1.0876     1.5855    66.3158    91.9309
         2     1.0876     1.5863    67.1257    92.6396
         2     1.0891     1.5871    77.1490    72.5930
         2     1.0902     1.5893    73.3017    97.2969
         2     1.0910     1.5896    74.0104    95.7782
         2     1.0910     1.5913    76.3391    98.1068
         2     1.0925     1.5920    77.8577    99.6255
         2     1.0932     1.5935    83.3250    95.7782
         2     1.0937     1.5946    84.8437    99.6255
         2     1.0940     1.5954    84.8437   106.6114
         3     1.0207     1.2805    -2.3286    -5.4673
         3     1.0204     1.2828    -2.3286    -7.6947
         3     1.0204     1.2831    -1.5187    -2.3286
         3     1.0230     1.2946    -2.3286    -9.3146
         3     1.0211     1.2905    -1.5187    -9.3146
         3     1.0203     1.2953    -2.3286     4.6573
         3     1.0192     1.2938    -2.3286    -8.5046
         3     1.0158     1.2900    -1.5187    -4.6573
         3     1.0158     1.2903    -1.5187     6.8847
         3     1.0154     1.2940    -2.3286    -3.1386
         3     1.0127     1.2943     0.0000    -8.5046
         3     1.0127     1.2943    -0.8100     5.3660
         3     1.0127     1.2959    -1.5187     9.2133
         3     1.0127     1.2966    -1.5187    10.0233
         3     1.0127     1.2979    -1.5187     7.6947
         3     1.0127     1.2980    -0.8100    12.3519
         3     1.0107     1.2978     0.8100     3.8473
         3     1.0107     1.2987    -1.5187     9.2133
         3     1.0107     1.2994    -1.5187    10.0233
         3     1.0111     1.2999    -0.8100    10.0233
         3     1.0099     1.3011    -1.5187     8.5046
         3     1.0106     1.3023    -0.8100    10.0233
         3     1.0114     1.3032     1.5187    -4.6573
         3     1.0103     1.3050    -1.5187    20.0466
         3     1.0103     1.3050    -0.8100    11.5420
         3     1.0103     1.3058    -1.5187    11.5420
         3     1.0107     1.3066    -2.3286    10.8333
         3     1.0106     1.3076     0.0000    10.8333
         3     1.0107     1.3079     0.8100    11.5420
         3     1.0110     1.3088    -0.8100    12.3519
         3     1.0107     1.3100     0.8100    23.1852
         3     1.0107     1.3108    -0.8100     7.6947
         3     1.0110     1.3112    -1.5187    13.8706
         3     1.0113     1.3122    -0.8100    11.5420
         3     1.0113     1.3130    -2.3286    15.3893
         3     1.0121     1.3138     1.5187     8.5046
         3     1.0121     1.3153     1.5187    11.5420
         3     1.0118     1.3164     0.8100    10.0233
         3     1.0117     1.3177    -0.8100    15.3893
         3     1.0117     1.3177     0.0000    13.8706
         3     1.0125     1.3185    -1.5187    13.1619
         3     1.0125     1.3189    -1.5187    13.1619
         3     1.0125     1.3197    -0.8100    13.1619
         3     1.0124     1.3210     0.0000    17.0092
         3     1.0124     1.3218    -0.8100    32.3985
         3     1.0132     1.3245     0.0000    12.3519
         3     1.0132     1.3249     0.0000    12.3519
         3     1.0140     1.3258     0.8100    13.8706
         3     1.0140     1.3271     1.5187    12.3519
         3     1.0144     1.3274     1.5187    12.3519
         3     1.0147     1.3291     3.8473     6.8847
         3     1.0150     1.3308     3.1386    13.8706
         3     1.0154     1.3312     0.0000    15.3893
         3     1.0158     1.3324    -0.8100    14.6806
         3     1.0161     1.3324     1.5187    14.6806
         3     1.0165     1.3348     0.0000    18.5279
         3     1.0169     1.3359     0.0000    29.3612
         3     1.0169     1.3372    -0.8100    17.7180
         3     1.0169     1.3381    -0.8100    15.3893
         3     1.0172     1.3389     0.0000    16.1993
         3     1.0172     1.3397     4.6573    15.3893
         3     1.0176     1.3406     2.3286    17.7180
         3     1.0183     1.3423     3.1386    11.5420
         3     1.0183     1.3430    -1.5187    37.8658
         3     1.0183     1.3449     2.3286    12.3519
         3     1.0195     1.3450     2.3286    14.6806
         3     1.0195     1.3463     3.1386    16.1993
         3     1.0199     1.3471     2.3286    17.7180
         3     1.0199     1.3479     3.1386    18.5279
         3     1.0210     1.3492     5.3660    17.7180
         3     1.0209     1.3504    -2.3286    40.0932
         3     1.0213     1.3512     1.5187    21.5653
         3     1.0213     1.3520     2.3286    19.3379
         3     1.0220     1.3533     3.8473    19.3379
         3     1.0224     1.3538     3.1386    17.0092
         3     1.0228     1.3553     5.3660    19.3379
         3     1.0232     1.3557     1.5187    23.8939
         3     1.0235     1.3570    -0.8100    40.9032
         3     1.0235     1.3582     4.6573    27.7412
         3     1.0250     1.3596     6.1760    21.5653
         3     1.0250     1.3604     5.3660    20.0466
         3     1.0253     1.3608     3.8473    17.7180
         3     1.0257     1.3617     2.3286    20.0466
         3     1.0267     1.3626     3.8473    22.3752
         3     1.0264     1.3638     2.3286    30.0699
         3     1.0268     1.3656     3.1386    21.5653
         3     1.0275     1.3674     3.8473    20.8566
         3     1.0279     1.3681     5.3660    20.0466
         3     1.0279     1.3690     7.6947    20.0466
         3     1.0290     1.3698     6.1760    23.1852
         3     1.0298     1.3711     3.8473    28.5512
         3     1.0301     1.3720     5.3660    39.3845
         3     1.0304     1.3728     5.3660    28.5512
         3     1.0315     1.3742     6.1760    27.7412
         3     1.0315     1.3749     6.9859    21.5653
         3     1.0322     1.3760     6.1760    20.0466
         3     1.0323     1.3771     3.8473    24.7039
         3     1.0330     1.3786     6.1760    25.5138
         3     1.0330     1.3799    10.0233    15.3893
         3     1.0333     1.3804     7.6947    29.3612
         3     1.0340     1.3809     8.5046    23.1852
         3     1.0351     1.3823     5.3660    26.2226
         3     1.0352     1.3834     9.3146    24.7039
         3     1.0359     1.3846     8.5046    23.1852
         3     1.0358     1.3856     6.9859    33.9172
         3     1.0366     1.3864     9.3146    13.1619
         3     1.0373     1.3883     9.3146    18.5279
         3     1.0385     1.3887     9.3146    24.7039
         3     1.0384     1.3904     8.5046    25.5138
         3     1.0391     1.3913     7.6947    28.5512
         3     1.0395     1.3925     9.3146    25.5138
         3     1.0406     1.3932     8.5046    39.3845
         3     1.0410     1.3946     6.1760    52.5464
         3     1.0413     1.3967     9.3146    26.2226
         3     1.0421     1.3967     9.3146    26.2226
         3     1.0424     1.3983     9.3146    26.2226
         3     1.0432     1.3995     9.3146    25.5138
         3     1.0435     1.4001     9.3146    27.7412
         3     1.0442     1.4016     8.5046    32.3985
         3     1.0445     1.4026    13.1619     8.5046
         3     1.0453     1.4037    12.3519    23.8939
         3     1.0456     1.4042    11.5420    29.3612
         3     1.0467     1.4048    13.1619    29.3612
         3     1.0475     1.4059    13.1619    27.0325
         3     1.0478     1.4076    12.3519    30.8799
         3     1.0486     1.4092    11.5420    37.0558
         3     1.0489     1.4100    13.8706    25.5138
         3     1.0493     1.4116    14.6806    27.0325
         3     1.0504     1.4129    13.8706    32.3985
         3     1.0508     1.4137    13.1619    27.7412
         3     1.0515     1.4142    15.3893    27.7412
         3     1.0522     1.4155    12.3519    28.5512
         3     1.0529     1.4171    16.1993    24.7039
         3     1.0533     1.4184    18.5279    17.0092
         3     1.0544     1.4193    18.5279    16.1993
         3     1.0547     1.4198    13.1619    28.5512
         3     1.0555     1.4205    17.0092    29.3612
         3     1.0558     1.4221    17.0092    30.0699
         3     1.0564     1.4235    18.5279    31.6898
         3     1.0569     1.4239    18.5279    30.0699
         3     1.0571     1.4256    17.0092    32.3985
         3     1.0583     1.4264    20.0466    30.0699
         3     1.0591     1.4268    20.8566    31.6898
         3     1.0601     1.4278    20.8566    32.3985
         3     1.0605     1.4285    21.5653    29.3612
         3     1.0612     1.4301    20.8566    33.2085
         3     1.0618     1.4311    24.7039    15.3893
         3     1.0623     1.4322    19.3379    45.5604
         3     1.0637     1.4334    23.8939    27.7412
         3     1.0644     1.4347    23.1852    32.3985
         3     1.0648     1.4355    22.3752    33.9172
         3     1.0655     1.4363    23.8939    33.2085
         3     1.0669     1.4373    23.8939    37.0558
         3     1.0666     1.4382    25.4126    31.6898
         3     1.0673     1.4386    27.0325    28.5512
         3     1.0684     1.4403    26.2226    33.2085
         3     1.0688     1.4414    26.2226    35.5371
         3     1.0699     1.4418    25.4126    38.5745
         3     1.0706     1.4430    26.2226    35.5371
         3     1.0709     1.4442    26.2226    28.5512
         3     1.0720     1.4459    33.2085    13.8706
         3     1.0727     1.4471    29.3612    33.9172
         3     1.0731     1.4476    29.3612    36.2459
         3     1.0746     1.4484    30.0699    38.5745
         3     1.0753     1.4496    29.3612    38.5745
         3     1.0753     1.4507    30.0699    34.7272
         3     1.0760     1.4521    36.2459    17.0092
         3     1.0763     1.4533    31.5886    37.8658
         3     1.0771     1.4540    31.5886    41.7131
         3     1.0779     1.4548    31.5886    43.2318
         3     1.0785     1.4558    33.9172    40.9032
         3     1.0792     1.4570    37.7645    38.5745
         3     1.0799     1.4578    30.8799    54.0651
         3     1.0806     1.4587    34.7272    44.7505
         3     1.0810     1.4598    36.2459    44.7505
         3     1.0817     1.4603    38.5745    44.0418
         3     1.0828     1.4611    39.3845    46.3704
         3     1.0832     1.4625    39.3845    43.2318
         3     1.0843     1.4635    41.6119    39.3845
         3     1.0846     1.4644    40.0932    41.7131
         3     1.0858     1.4652    41.6119    47.8891
         3     1.0857     1.4669    41.6119    49.4078
         3     1.0868     1.4680    41.6119    49.4078
         3     1.0869     1.4688    44.7505    44.0418
         3     1.0876     1.4695    48.5978    30.0699
         3     1.0886     1.4705    49.4078    28.5512
         3     1.0890     1.4713    48.5978    45.5604
         3     1.0901     1.4720    49.4078    50.2177
         3     1.0909     1.4727    47.7878    54.0651
         3     1.0912     1.4740    50.1165    54.7738
         3     1.0920     1.4755    53.2551    41.7131
         3     1.0930     1.4767    56.2925    31.6898
         3     1.0942     1.4783    54.7738    47.8891
         3     1.0949     1.4782    57.1024    52.5464
         3     1.0960     1.4791    57.8111    54.7738
         3     1.0964     1.4798    60.1398    51.7364
         3     1.0975     1.4806    65.6070    38.5745
         3     1.0987     1.4821    66.3158    47.0791
         3     1.0990     1.4825    66.3158    54.0651
         3     1.0998     1.4836    68.6444    58.7223
         3     1.1008     1.4845    69.4544    61.7597
         3     1.1016     1.4855    70.1631    59.4311
         3     1.1020     1.4872    74.0104    40.0932
         3     1.1040     1.4886    78.6677    41.7131
         3     1.1052     1.4893    76.3391    65.6070
         3     1.1059     1.4901    80.1864    64.0884
         3     1.1066     1.4910    81.8063    65.6070
         3     1.1074     1.4913    84.8437    67.1257
         3     1.1074     1.4929    87.1723    58.7223
         3     1.1082     1.4947    94.8670    47.8891
         3     1.1093     1.4960    93.3483    64.8983
         3     1.1100     1.4964    96.3856    67.9357
         3     1.1108     1.4975   100.2330    67.9357
         3     1.1118     1.4988   105.7002    71.0743
         3     1.1126     1.4996   111.8762    61.7597
         4     1.0046     1.3783    -2.3286    11.5420
         4     1.0035     1.3806    -0.8100    13.1619
         4     1.0031     1.3838    -2.3286     8.5046
         4     1.0024     1.3882    -1.5187     3.0374
         4     1.0016     1.3882    -1.5187    -0.8100
         4     1.0021     1.3901    -2.3286    13.1619
         4     1.0013     1.3909    -2.3286    12.3519
         4     1.0013     1.3927    -2.3286    16.1993
         4     1.0013     1.3935    -1.5187    17.0092
         4     1.0009     1.3947    -1.5187    18.5279
         4     1.0009     1.3940     0.0000    -1.5187
         4     1.0009     1.3952     1.5187     0.7087
         4     1.0002     1.4000    -1.5187    13.1619
         4     0.9994     1.4040    -0.8100    18.5279
         4     0.9994     1.4052    -2.3286    20.0466
         4     0.9994     1.4064    -0.8100    15.3893
         4     0.9990     1.4072    -2.3286    21.5653
         4     0.9986     1.4088    -1.5187    24.7039
         4     0.9986     1.4093    -2.3286    18.5279
         4     0.9986     1.4113    -2.3286    18.5279
         4     0.9986     1.4121     0.0000    18.5279
         4     0.9979     1.4157    -1.5187    15.3893
         4     0.9979     1.4178    -2.3286    23.1852
         4     0.9979     1.4190    -1.5187    21.5653
         4     0.9974     1.4206    -1.5187    19.3379
         4     0.9974     1.4214    -0.8100    18.5279
         4     0.9974     1.4222    -1.5187    18.5279
         4     0.9970     1.4234    -1.5187    20.8566
         4     0.9963     1.4238    -1.5187    21.5653
         4     0.9963     1.4254    -1.5187    20.8566
         4     0.9963     1.4266    -2.3286    24.7039
         4     0.9959     1.4270    -2.3286    23.8939
         4     0.9959     1.4291    -2.3286    25.5138
         4     0.9959     1.4291    -1.5187    20.8566
         4     0.9955     1.4307    -2.3286    21.5653
         4     0.9955     1.4320    -0.8100    21.5653
         4     0.9955     1.4332    -2.3286    32.3985
         4     0.9955     1.4352    -2.3286    21.5653
         4     0.9951     1.4365    -1.5187    23.8939
         4     0.9955     1.4376    -1.5187    25.5138
         4     0.9951     1.4388    -2.3286    23.8939
         4     0.9955     1.4388    -1.5187    24.7039
         4     0.9943     1.4402    -0.8100    24.7039
         4     0.9944     1.4424    -2.3286    20.8566
         4     0.9947     1.4437    -1.5187    25.5138
         4     0.9936     1.4441    -2.3286    26.2226
         4     0.9936     1.4453    -1.5187    24.7039
         4     0.9939     1.4470     0.8100    13.1619
         4     0.9939     1.4486    -0.8100    23.8939
         4     0.9936     1.4497    -1.5187    23.8939
         4     0.9935     1.4509    -2.3286    25.5138
         4     0.9935     1.4513    -1.5187    27.7412
         4     0.9935     1.4523     0.0000    26.2226
         4     0.9932     1.4531    -0.8100    23.8939
         4     0.9931     1.4543     1.5187    21.5653
         4     0.9935     1.4563     0.0000    27.0325
         4     0.9935     1.4568    -0.8100    27.0325
         4     0.9935     1.4583    -0.8100    28.5512
         4     0.9935     1.4597     1.5187    28.5512
         4     0.9935     1.4628     0.0000    26.2226
         4     0.9939     1.4636     0.0000    26.2226
         4     0.9935     1.4649     1.5187    28.5512
         4     0.9943     1.4653    -2.3286    30.0699
         4     0.9931     1.4662     0.8100    27.7412
         4     0.9935     1.4678     2.3286    18.5279
         4     0.9942     1.4695     0.8100    25.5138
         4     0.9946     1.4703    -0.8100    30.0699
         4     0.9939     1.4707     0.0000    29.3612
         4     0.9943     1.4723    -1.5187    30.8799
         4     0.9947     1.4731     0.8100    17.7180
         4     0.9947     1.4743     2.3286    10.0233
         4     0.9947     1.4743     2.3286    20.0466
         4     0.9947     1.4756     0.0000    26.2226
         4     0.9951     1.4765     0.0000    32.3985
         4     0.9951     1.4768    -0.8100    33.9172
         4     0.9954     1.4790     0.0000    32.3985
         4     0.9950     1.4790    -0.8100    36.2459
         4     0.9958     1.4802    -0.8100    41.7131
         4     0.9958     1.4814     0.8100    35.5371
         4     0.9954     1.4823    -0.8100    34.7272
         4     0.9958     1.4835    -1.5187    37.8658
         4     0.9962     1.4840     1.5187    32.3985
         4     0.9962     1.4844     2.3286    30.8799
         4     0.9969     1.4862     0.8100    33.2085
         4     0.9966     1.4877     2.3286    23.8939
         4     0.9973     1.4885     3.1386    23.8939
         4     0.9973     1.4889     1.5187    32.3985
         4     0.9977     1.4902     2.3286    32.3985
         4     0.9981     1.4907     1.5187    36.2459
         4     0.9984     1.4922     2.3286    37.8658
         4     0.9985     1.4951     4.6573    21.5653
         4     0.9989     1.4962     2.3286    33.2085
         4     0.9985     1.4971     0.8100    37.0558
         4     0.9992     1.4982     4.6573    33.9172
         4     0.9996     1.4992     2.3286    37.8658
         4     0.9996     1.4997     4.6573    39.3845
         4     1.0003     1.5005     0.8100    44.7505
         4     1.0003     1.5021     3.8473    31.6898
         4     1.0004     1.5032     4.6573    36.2459
         4     1.0011     1.5042     3.8473    37.0558
         4     1.0011     1.5049     3.8473    37.8658
         4     1.0015     1.5054     5.3660    36.2459
         4     1.0011     1.5068     3.1386    48.5978
         4     1.0015     1.5087     1.5187    64.0884
         4     1.0015     1.5098     1.5187    40.0932
         4     1.0027     1.5108     3.8473    39.3845
         4     1.0030     1.5116     5.3660    40.9032
         4     1.0030     1.5128     5.3660    40.9032
         4     1.0034     1.5137     6.9859    43.2318
         4     1.0041     1.5136     6.1760    27.7412
         4     1.0037     1.5151     6.1760    40.0932
         4     1.0041     1.5159     4.6573    44.7505
         4     1.0045     1.5168     5.3660    39.3845
         4     1.0049     1.5180     6.9859    40.0932
         4     1.0048     1.5189     7.6947    40.0932
         4     1.0052     1.5199     7.6947    35.5371
         4     1.0052     1.5203     8.5046    29.3612
         4     1.0052     1.5219     7.6947    42.4218
         4     1.0060     1.5232     6.9859    47.8891
         4     1.0063     1.5245     7.6947    41.7131
         4     1.0067     1.5256     6.1760    44.7505
         4     1.0067     1.5265    10.0233    37.0558
         4     1.0075     1.5276     2.3286    82.6163
         4     1.0075     1.5291     9.3146    47.0791
         4     1.0079     1.5300     8.5046    47.0791
         4     1.0082     1.5312     6.9859    44.0418
         4     1.0090     1.5328    10.0233    44.7505
         4     1.0090     1.5344     8.5046    46.3704
         4     1.0093     1.5354     3.8473    73.4029
         4     1.0093     1.5361    11.5420    37.8658
         4     1.0097     1.5377    10.0233    48.5978
         4     1.0105     1.5385    11.5420    47.0791
         4     1.0112     1.5390    11.5420    47.0791
         4     1.0116     1.5401    11.5420    50.9265
         4     1.0116     1.5408    14.6806    38.5745
         4     1.0124     1.5427    14.6806    33.2085
         4     1.0128     1.5441     9.3146    57.9124
         4     1.0131     1.5450    15.3893    47.8891
         4     1.0131     1.5466    13.1619    49.4078
         4     1.0142     1.5478    11.5420    48.5978
         4     1.0138     1.5480    13.8706    55.5837
         4     1.0150     1.5497     6.9859    81.8063
         4     1.0154     1.5516    13.1619    43.2318
         4     1.0158     1.5524    13.1619    54.0651
         4     1.0166     1.5537    15.3893    52.5464
         4     1.0169     1.5549    14.6806    51.7364
         4     1.0173     1.5557    14.6806    48.5978
         4     1.0177     1.5568    14.6806    51.7364
         4     1.0188     1.5585    15.3893    48.5978
         4     1.0195     1.5593    13.1619    51.7364
         4     1.0195     1.5612    13.1619    56.3937
         4     1.0203     1.5616    16.1993    55.5837
         4     1.0210     1.5628    17.7180    56.3937
         4     1.0218     1.5643    19.3379    48.5978
         4     1.0237     1.5670    22.3752    39.3845
         4     1.0241     1.5682    20.8566    52.5464
         4     1.0245     1.5698    20.0466    58.7223
         4     1.0252     1.5706    20.8566    60.9497
         4     1.0252     1.5714    20.8566    58.7223
         4     1.0260     1.5726    20.8566    55.5837
         4     1.0268     1.5755    25.4126    53.2551
         4     1.0279     1.5763    23.8939    54.7738
         4     1.0279     1.5778    23.1852    61.7597
         4     1.0287     1.5783    23.8939    61.7597
         4     1.0294     1.5799    23.8939    59.4311
         4     1.0294     1.5804    23.1852    53.2551
         4     1.0302     1.5817    27.0325    55.5837
         4     1.0309     1.5833    23.8939    60.2410
         4     1.0313     1.5846    25.4126    64.0884
         4     1.0324     1.5854    24.7039    66.4170
         4     1.0332     1.5866    25.4126    64.8983
         4     1.0335     1.5874    25.4126    60.9497
         4     1.0339     1.5890    27.7412    59.4311
         4     1.0346     1.5894    27.7412    67.1257
         4     1.0350     1.5914    29.3612    68.7456
         4     1.0358     1.5921    28.5512    71.7830
         4     1.0361     1.5937    30.0699    69.4544
         4     1.0369     1.5945    29.3612    71.0743
         4     1.0373     1.5961    32.3985    74.1117
         4     1.0376     1.5969    30.8799    76.4403
         4     1.0384     1.5977    32.3985    69.4544
         4     1.0391     1.5989    32.3985    71.7830
         4     1.0395     1.5997    32.3985    74.9216
         4     1.0399     1.6016    40.0932    57.1024
         4     1.0410     1.6021    34.7272    74.1117
         4     1.0414     1.6032    34.7272    77.2503
         4     1.0421     1.6041    37.0558    78.7689
         4     1.0425     1.6053    37.7645    79.5789
         4     1.0433     1.6060    36.2459    77.9590
         4     1.0440     1.6079    43.2318    60.9497
         4     1.0444     1.6087    38.5745    81.0976
         4     1.0448     1.6098    40.9032    84.1350
         4     1.0452     1.6117    40.0932    85.7549
         4     1.0463     1.6122    43.2318    86.4636
         4     1.0463     1.6129    43.9405    87.2736
         4     1.0471     1.6145    47.7878    82.6163
         4     1.0474     1.6156    46.2692    91.9309
         4     1.0490     1.6164    46.2692    93.4495
         4     1.0493     1.6177    46.2692    93.4495
         4     1.0501     1.6188    47.0791    94.9682
         4     1.0501     1.6205    52.4451    67.1257
         4     1.0505     1.6213    50.9265    97.2969
         4     1.0520     1.6217    51.6352    97.2969
         4     1.0517     1.6229    53.2551   101.9541
         4     1.0532     1.6233    54.7738   101.9541
         4     1.0539     1.6248    55.5837   103.4728
         5     1.0055     1.1912    -2.3286    -3.8473
         5     1.0055     1.1926    -2.3286     6.1760
         5     1.0065     1.1966    -2.3286     0.7087
         5     1.0095     1.2030    -1.5187     0.7087
         5     1.0098     1.2030    -1.5187     3.8473
         5     1.0106     1.2054    -2.3286   -10.8333
         5     1.0115     1.2070    -2.3286    -3.1386
         5     1.0154     1.2088    -2.3286    -6.1760
         5     1.0227     1.2124    -2.3286   -10.8333
         5     1.0227     1.2158    -0.8100     0.7087
         5     1.0231     1.2161    -1.5187     2.3286
         5     1.0227     1.2178    -1.5187     2.3286
         5     1.0218     1.2182     0.8100     0.0000
         5     1.0227     1.2200    -1.5187    -0.8100
         5     1.0227     1.2212    -0.8100    -0.8100
         5     1.0227     1.2212     0.0000     3.8473
         5     1.0230     1.2220    -0.8100     3.0374
         5     1.0230     1.2233    -2.3286     1.5187
         5     1.0230     1.2236    -2.3286    -0.8100
         5     1.0230     1.2248    -1.5187    -6.9859
         5     1.0250     1.2264     0.0000    -7.6947
         5     1.0249     1.2269    -1.5187     0.7087
         5     1.0249     1.2276    -1.5187     3.0374
         5     1.0257     1.2292    -0.8100     3.0374
         5     1.0254     1.2295    -2.3286     2.3286
         5     1.0233     1.2299     0.8100    -0.8100
         5     1.0241     1.2313    -2.3286    10.0233
         5     1.0245     1.2314     1.5187    -4.6573
         5     1.0252     1.2318     0.8100     0.7087
         5     1.0252     1.2331    -0.8100     6.1760
         5     1.0252     1.2334    -0.8100     6.8847
         5     1.0249     1.2338    -1.5187     4.6573
         5     1.0272     1.2372     1.5187     0.7087
         5     1.0279     1.2385     1.5187     0.0000
         5     1.0279     1.2393    -1.5187     7.6947
         5     1.0276     1.2400    -0.8100     5.3660
         5     1.0287     1.2423    -0.8100     5.3660
         5     1.0267     1.2416     1.5187    -2.3286
         5     1.0309     1.2444     0.0000    10.0233
         5     1.0307     1.2454     2.3286    16.1993
         5     1.0315     1.2468     0.0000     7.6947
         5     1.0319     1.2481    -0.8100     9.2133
         5     1.0321     1.2487    -0.8100     4.6573
         5     1.0319     1.2494    -2.3286     9.2133
         5     1.0321     1.2503     0.8100     6.8847
         5     1.0330     1.2507     1.5187    -0.8100
         5     1.0330     1.2506    -0.8100    -6.9859
         5     1.0337     1.2519     3.1386    -9.3146
         5     1.0333     1.2524     2.3286    -5.4673
         5     1.0344     1.2524     5.3660    -2.3286
         5     1.0352     1.2528     3.1386     3.8473
         5     1.0352     1.2531     0.0000     7.6947
         5     1.0356     1.2539    -0.8100     8.5046
         5     1.0356     1.2547     1.5187     7.6947
         5     1.0375     1.2569     1.5187    10.0233
         5     1.0364     1.2594     1.5187    10.0233
         5     1.0379     1.2595     0.8100    14.6806
         5     1.0371     1.2603     2.3286    10.8333
         5     1.0379     1.2612     1.5187     8.5046
         5     1.0390     1.2615     1.5187     9.2133
         5     1.0382     1.2611     4.6573     6.8847
         5     1.0385     1.2624     0.8100    13.1619
         5     1.0359     1.2617    -0.8100    13.1619
         5     1.0396     1.2629     1.5187    -6.9859
         5     1.0400     1.2637     6.1760     0.0000
         5     1.0404     1.2646     2.3286    16.1993
         5     1.0411     1.2650     3.1386    11.5420
         5     1.0415     1.2653     2.3286    12.3519
         5     1.0426     1.2669     3.1386     6.1760
         5     1.0427     1.2673     6.1760     5.3660
         5     1.0449     1.2684     1.5187    20.8566
         5     1.0434     1.2694     4.6573    13.1619
         5     1.0441     1.2702     2.3286    15.3893
         5     1.0449     1.2711     6.9859     5.3660
         5     1.0449     1.2716     2.3286    11.5420
         5     1.0457     1.2727    -0.8100    15.3893
         5     1.0456     1.2731     5.3660    10.0233
         5     1.0463     1.2741     6.1760    10.0233
         5     1.0463     1.2749     3.1386    20.8566
         5     1.0470     1.2766     1.5187    37.8658
         5     1.0481     1.2773     4.6573    18.5279
         5     1.0482     1.2781     3.1386    11.5420
         5     1.0497     1.2790     3.8473    12.3519
         5     1.0492     1.2795     7.6947     8.5046
         5     1.0500     1.2796     6.1760    10.8333
         5     1.0506     1.2821     4.6573     7.6947
         5     1.0519     1.2838     3.8473    30.0699
         5     1.0523     1.2841     6.1760     6.8847
         5     1.0533     1.2851     6.9859    12.3519
         5     1.0537     1.2851     5.3660    14.6806
         5     1.0541     1.2866     5.3660    13.8706
         5     1.0548     1.2880     7.6947    13.1619
         5     1.0520     1.2878     9.3146    10.0233
         5     1.0534     1.2885     6.1760    21.5653
         5     1.0529     1.2873    12.3519   -10.8333
         5     1.0536     1.2886     9.3146     3.8473
         5     1.0543     1.2892     4.6573    21.5653
         5     1.0543     1.2899     6.1760    17.0092
         5     1.0558     1.2916     6.9859    15.3893
         5     1.0550     1.2920     6.9859    14.6806
         5     1.0565     1.2938     7.6947    11.5420
         5     1.0560     1.2940     7.6947    27.0325
         5     1.0558     1.2946     3.1386    50.9265
         5     1.0572     1.2959     7.6947    15.3893
         5     1.0572     1.2959     9.3146    17.0092
         5     1.0583     1.2973     6.1760    17.0092
         5     1.0587     1.2982     8.5046    17.0092
         5     1.0595     1.2993    10.8333    14.6806
         5     1.0588     1.2998     7.6947    17.0092
         5     1.0566     1.2999    10.0233     9.2133
         5     1.0565     1.3002    10.0233    11.5420
         5     1.0569     1.3013     9.3146    19.3379
         5     1.0575     1.3015    10.0233    18.5279
         5     1.0586     1.3026    10.8333    17.0092
         5     1.0598     1.3038    13.8706    13.8706
         5     1.0584     1.3040    12.3519    13.1619
         5     1.0572     1.3034    13.1619    -3.1386
         5     1.0562     1.3040    13.8706    11.5420
         5     1.0569     1.3053    12.3519    17.0092
         5     1.0568     1.3054    13.1619    16.1993
         5     1.0574     1.3064    13.1619    18.5279
         5     1.0586     1.3075    13.1619    17.7180
         5     1.0593     1.3089    10.8333    22.3752
         5     1.0566     1.3090    14.6806     6.8847
         5     1.0567     1.3106    15.3893    15.3893
         5     1.0579     1.3110    12.3519    17.0092
         5     1.0581     1.3116    14.6806    19.3379
         5     1.0595     1.3129    15.3893    18.5279
         5     1.0599     1.3128    13.8706    18.5279
         5     1.0609     1.3142    13.8706    17.0092
         5     1.0612     1.3140    15.3893    15.3893
         5     1.0583     1.3147    20.0466    12.3519
         5     1.0589     1.3161    16.1993    26.2226
         5     1.0593     1.3169    17.7180    17.0092
         5     1.0605     1.3178    16.1993    20.8566
         5     1.0616     1.3187    13.8706    25.5138
         5     1.0619     1.3199    17.0092    23.8939
         5     1.0628     1.3206    19.3379    22.3752
         5     1.0631     1.3208    21.5653    12.3519
         5     1.0635     1.3223    20.8566    12.3519
         5     1.0638     1.3227    23.1852    18.5279
         5     1.0649     1.3236    22.3752    22.3752
         5     1.0655     1.3241    23.1852    20.8566
         5     1.0659     1.3256    21.5653    20.0466
         5     1.0670     1.3257    22.3752    21.5653
         5     1.0679     1.3268    24.7039     3.0374
         5     1.0680     1.3284    27.0325     4.6573
         5     1.0688     1.3292    23.8939    13.8706
         5     1.0697     1.3302    25.4126    23.1852
         5     1.0705     1.3305    27.0325    25.5138
         5     1.0708     1.3314    26.2226    23.8939
         5     1.0720     1.3317    23.1852    24.7039
         5     1.0703     1.3333    30.0699     0.7087
         5     1.0713     1.3338    28.5512    13.1619
         5     1.0716     1.3339    26.2226    24.7039
         5     1.0723     1.3352    27.7412    24.7039
         5     1.0731     1.3351    29.3612    23.8939
         5     1.0733     1.3364    30.0699    23.1852
         5     1.0748     1.3382    28.5512    26.2226
         5     1.0747     1.3383    33.9172    -6.1760
         5     1.0755     1.3391    33.9172    10.8333
         5     1.0765     1.3395    33.9172    22.3752
         5     1.0773     1.3401    33.9172    25.5138
         5     1.0776     1.3415    34.7272    26.2226
         5     1.0784     1.3414    33.2085    28.5512
         5     1.0793     1.3425    33.9172    26.2226
         5     1.0795     1.3426    36.2459    11.5420
         5     1.0799     1.3434    38.5745     7.6947
         5     1.0806     1.3434    38.5745    17.0092
         5     1.0813     1.3443    41.6119    28.5512
         5     1.0814     1.3446    42.4218    30.0699
         5     1.0823     1.3461    40.9032    28.5512
         5     1.0829     1.3469    44.7505    17.7180
         5     1.0832     1.3474    46.2692    11.5420
         5     1.0838     1.3479    43.9405    28.5512
         5     1.0842     1.3491    47.0791    29.3612
         5     1.0845     1.3488    48.5978    32.3985
         5     1.0857     1.3499    49.4078    33.2085
         5     1.0866     1.3502    50.1165    31.6898
         5     1.0871     1.3515    53.2551    27.0325
         5     1.0877     1.3520    54.7738    23.1852
         5     1.0882     1.3523    54.7738    30.8799
         5     1.0887     1.3533    57.8111    32.3985
         5     1.0898     1.3532    60.9497    37.0558
         5     1.0901     1.3550    61.6585    32.3985
         5     1.0911     1.3554    63.2784    33.2085
         5     1.0908     1.3559    67.8344    20.0466
         5     1.0917     1.3569    69.4544    30.8799
         5     1.0925     1.3575    72.4917    34.7272
         5     1.0923     1.3577    75.6303    36.2459
         5     1.0935     1.3583    76.3391    40.9032
         5     1.0941     1.3594    79.4777    37.0558
         5     1.0944     1.3606    84.0337    24.7039
         5     1.0946     1.3620    87.1723    32.3985
         5     1.0956     1.3625    90.2097    37.0558
         5     1.0960     1.3637    94.0570    39.3845
         5     1.0971     1.3644    97.1956    40.0932
         5     1.0979     1.3654   101.8529    38.5745
         5     1.0993     1.3668   108.0289    27.7412
         5     1.0995     1.3677   114.9136    25.5138
