# Supplementary material for: Biaxial mechanical data of porcine atrioventricular valve leaflets
Source: Data Brief. 2018 Oct 3;21:358–63. doi: 10.1016/j.dib.2018.09.073 (PMC6197746; doi:10.1016/j.dib.2018.09.073)
Supplement: Supplementary file 2 — Supplementary material [file mmc2.zip › BiaxialData/TVPL_1.txt]

         1     1.1800     1.6589    -1.1199     0.2986
         1     1.1812     1.6594    -1.9784     1.7171
         1     1.1816     1.6594    -2.2771     0.2986
         1     1.1934     1.6695    -2.2771     5.9727
         1     1.1938     1.6700    -0.8586     0.2986
         1     1.1969     1.6713    -0.2613     0.8586
         1     1.2003     1.6748     0.0000     1.9784
         1     1.2030     1.6761     0.2986     0.2986
         1     1.2053     1.6779    -0.2613     0.5599
         1     1.2057     1.6792     0.5599     0.0000
         1     1.2110     1.6823     1.1572     0.8586
         1     1.2118     1.6828     0.0000     1.4185
         1     1.2126     1.6837     0.5599     1.4185
         1     1.2141     1.6841     0.5599     1.1199
         1     1.2149     1.6845     0.8586     4.8528
         1     1.2172     1.6872     1.4185     1.7171
         1     1.2183     1.6881     0.8586     1.1199
         1     1.2191     1.6885     0.8586     1.1199
         1     1.2194     1.6885     1.4185     0.8586
         1     1.2210     1.6890     1.4185     0.0000
         1     1.2229     1.6907    -0.5599     8.8097
         1     1.2236     1.6916     0.8586     2.5757
         1     1.2252     1.6930     1.1572     2.5757
         1     1.2260     1.6934     1.1572     1.9784
         1     1.2263     1.6934     1.7171     1.1199
         1     1.2275     1.6938     1.4185     1.9784
         1     1.2286     1.6965     2.0158     1.7171
         1     1.2309     1.6965     2.0158     2.5757
         1     1.2317     1.6974     1.4185     2.2771
         1     1.2321     1.6983     1.4185     1.9784
         1     1.2324     1.6991     1.7171     3.6956
         1     1.2343     1.6991     2.2771     1.9784
         1     1.2359     1.7005     0.8586     2.5757
         1     1.2362     1.7014     0.8586     5.9727
         1     1.2366     1.7018     2.0158     5.1141
         1     1.2378     1.7022     2.2771     1.4185
         1     1.2385     1.7031     1.7171     3.1356
         1     1.2401     1.7040     1.4185     4.5542
         1     1.2408     1.7049     2.2771     2.8370
         1     1.2443     1.7080     3.4343     2.8370
         1     1.2455     1.7093     1.4185     3.9942
         1     1.2466     1.7093     2.0158     4.5542
         1     1.2474     1.7102     2.8370     2.8370
         1     1.2485     1.7107     3.9942     2.2771
         1     1.2512     1.7133     3.9942     1.7171
         1     1.2523     1.7146     3.4343     3.6956
         1     1.2531     1.7147     3.9942     3.3969
         1     1.2538     1.7160     3.9942     3.6956
         1     1.2550     1.7160     4.2928     5.1141
         1     1.2566     1.7182     5.4127     1.7171
         1     1.2577     1.7191     4.2928     2.8370
         1     1.2588     1.7199     4.8528     3.1356
         1     1.2596     1.7208     4.2928     3.3969
         1     1.2600     1.7213     4.2928     3.6956
         1     1.2611     1.7222     4.2928     3.3969
         1     1.2626     1.7235     5.4127     0.5599
         1     1.2642     1.7239     4.8528     3.6956
         1     1.2645     1.7253     5.4127     4.8528
         1     1.2657     1.7257     5.4127     3.9942
         1     1.2669     1.7262     4.2928     5.1141
         1     1.2672     1.7271     4.8528     5.4127
         1     1.2684     1.7275     6.2713     0.5599
         1     1.2695     1.7284     5.7114     3.6956
         1     1.2703     1.7293     5.7114     5.9727
         1     1.2714     1.7297     5.4127     5.6740
         1     1.2729     1.7306     5.7114     5.6740
         1     1.2737     1.7311     6.5326     3.1356
         1     1.2753     1.7333     6.8312     1.1199
         1     1.2764     1.7337     5.9727     5.1141
         1     1.2776     1.7350     5.4127     6.2713
         1     1.2780     1.7355     5.4127     4.8528
         1     1.2787     1.7359     6.2713     5.9727
         1     1.2799     1.7368     7.1299     4.2555
         1     1.2818     1.7386     7.3912     3.3969
         1     1.2833     1.7386     6.8312     5.9727
         1     1.2837     1.7395     6.5326     5.4127
         1     1.2845     1.7399     6.8312     7.1299
         1     1.2860     1.7417     6.5326     6.2713
         1     1.2863     1.7422     7.6898     5.4127
         1     1.2871     1.7426     8.5484     2.2771
         1     1.2883     1.7435     7.1299     5.4127
         1     1.2894     1.7444     6.8312     7.1299
         1     1.2898     1.7448     7.3912     7.6898
         1     1.2906     1.7466     7.3912     7.9884
         1     1.2917     1.7462     7.9884     6.2713
         1     1.2929     1.7470     9.1083     2.5757
         1     1.2941     1.7483     9.6682     0.8586
         1     1.2952     1.7479     7.9884     6.2713
         1     1.2956     1.7492     8.5484     7.6898
         1     1.2964     1.7497     8.8097     7.9884
         1     1.2971     1.7506     8.2497     8.2497
         1     1.2982     1.7510     8.2497     7.3912
         1     1.2998     1.7528     9.4069     4.2555
         1     1.3009     1.7537     8.8097     7.3912
         1     1.3021     1.7546     8.5484     9.4069
         1     1.3028     1.7546     8.8097     9.1083
         1     1.3040     1.7555     9.6682     7.6898
         1     1.3040     1.7559     9.6682     7.6898
         1     1.3056     1.7573     8.5484    10.2655
         1     1.3067     1.7577     9.9669     8.5484
         1     1.3071     1.7581     9.9669     8.8097
         1     1.3079     1.7595     9.1083     9.9669
         1     1.3095     1.7603     9.4069     9.1083
         1     1.3098     1.7608     9.1083     9.9669
         1     1.3102     1.7612    11.6840     5.4127
         1     1.3117     1.7617    10.8254     6.5326
         1     1.3125     1.7621    10.5268     9.9669
         1     1.3136     1.7635    10.8254    10.5268
         1     1.3140     1.7639    10.2282    11.3854
         1     1.3152     1.7652    10.5268    10.2655
         1     1.3163     1.7657    11.9453     6.8312
         1     1.3167     1.7670    12.8039     4.2555
         1     1.3179     1.7683    12.2439     7.6898
         1     1.3183     1.7684    11.0867    11.3854
         1     1.3195     1.7697    11.0867    11.6840
         1     1.3206     1.7697    11.6840    11.6840
         1     1.3214     1.7706    12.5052    10.2655
         1     1.3222     1.7715    13.9611     7.6898
         1     1.3226     1.7719    11.9453    11.3854
         1     1.3237     1.7724    11.9453    11.9453
         1     1.3244     1.7742    12.5052    12.2439
         1     1.3249     1.7737    11.6840    12.5426
         1     1.3264     1.7746    12.8039    13.3638
         1     1.3276     1.7750    13.3638    10.8254
         1     1.3288     1.7759    15.0810     4.5542
         1     1.3291     1.7772    13.6625    12.8039
         1     1.3299     1.7772    13.3638    13.6625
         1     1.3307     1.7781    13.1025    13.6625
         1     1.3322     1.7790    13.9611    13.3638
         1     1.3330     1.7794    14.5210    11.6840
         1     1.3338     1.7812    15.9395     6.2713
         1     1.3346     1.7812    13.6625    13.3638
         1     1.3350     1.7821    13.9611    14.8197
         1     1.3369     1.7830    15.0810    14.8197
         1     1.3377     1.7834    14.7823    15.3796
         1     1.3381     1.7848    14.5210    15.9395
         1     1.3389     1.7852    16.4995    11.6840
         1     1.3397     1.7861    15.6409    13.1025
         1     1.3409     1.7870    15.6409    16.2382
         1     1.3413     1.7879    15.6409    15.9395
         1     1.3428     1.7883    15.9395    16.2382
         1     1.3432     1.7892    17.6567    14.8197
         1     1.3444     1.7905    18.2166     8.8097
         1     1.3459     1.7914    16.4995    17.6567
         1     1.3460     1.7923    17.0594    17.0967
         1     1.3472     1.7927    17.6567    17.6567
         1     1.3483     1.7928    18.2166    18.2166
         1     1.3491     1.7941    18.2166    16.4995
         1     1.3500     1.7945    19.3365    13.9611
         1     1.3508     1.7950    18.4779    18.2166
         1     1.3515     1.7963    18.2166    18.7765
         1     1.3524     1.7967    18.2166    19.3738
         1     1.3531     1.7981    18.4779    19.0752
         1     1.3547     1.7985    19.6351    17.0967
         1     1.3559     1.7994    19.8964    19.0752
         1     1.3563     1.8003    19.6351    19.9337
         1     1.3571     1.8012    20.1950    19.9337
         1     1.3579     1.8016    19.8964    21.0536
         1     1.3595     1.8020    20.7550    21.3522
         1     1.3595     1.8038    22.1735    18.7765
         1     1.3611     1.8043    21.9122    20.2324
         1     1.3619     1.8051    22.4721    20.2324
         1     1.3631     1.8056    22.4721    22.2108
         1     1.3639     1.8073    22.7708    22.2108
         1     1.3643     1.8078    22.7708    22.2108
         1     1.3655     1.8087    23.8906    21.0536
         1     1.3659     1.8091    25.0478    19.0752
         1     1.3671     1.8100    24.1893    23.9280
         1     1.3683     1.8113    24.4506    24.4879
         1     1.3687     1.8118    24.4506    24.7865
         1     1.3699     1.8127    25.6078    23.3307
         1     1.3707     1.8131    28.1461    18.5152
         1     1.3719     1.8144    27.3249    20.7923
         1     1.3727     1.8158    26.1677    26.4663
         1     1.3736     1.8162    26.4663    28.4821
         1     1.3747     1.8162    26.1677    29.0420
         1     1.3752     1.8180    27.8848    26.7650
         1     1.3763     1.8189    29.5647    25.9064
         1     1.3775     1.8197    29.3033    26.4663
         1     1.3783     1.8202    29.3033    29.3407
         1     1.3787     1.8215    30.4232    29.6020
         1     1.3796     1.8220    30.7219    29.9006
         1     1.3804     1.8233    31.0205    32.4763
         1     1.3820     1.8242    32.9989    31.0205
         1     1.3828     1.8250    33.2602    30.7592
         1     1.3840     1.8259    32.7003    33.0363
         1     1.3844     1.8264    33.5589    33.0363
         1     1.3852     1.8282    33.2602    35.5746
         1     1.3872     1.8286    34.7161    37.8517
         1     1.3872     1.8295    35.8359    35.5746
         1     1.3884     1.8299    36.1346    35.5746
         1     1.3904     1.8312    36.9558    37.2918
         1     1.3908     1.8321    38.1130    38.1503
         1     1.3916     1.8330    37.8144    39.3075
         1     1.3928     1.8339    40.6887    35.3133
         1     1.3932     1.8352    40.6887    40.7261
         1     1.3944     1.8357    41.2487    41.2860
         1     1.3952     1.8370    42.9285    41.2860
         1     1.3968     1.8379    42.9285    43.8617
         1     1.3972     1.8392    44.3843    43.2644
         1     1.3984     1.8392    46.0641    41.5846
         1     1.3992     1.8397    46.3627    46.1388
         1     1.4005     1.8406    47.2213    46.9973
         1     1.4012     1.8419    48.3412    48.6772
         1     1.4024     1.8423    50.6183    48.1172
         1     1.4032     1.8432    51.4768    47.5573
         1     1.4044     1.8437    51.4768    52.6714
         1     1.4057     1.8450    53.4553    53.8286
         1     1.4068     1.8459    54.8738    54.6498
         1     1.4076     1.8468    56.0310    55.5084
         1     1.4092     1.8481    57.7481    57.2255
         1     1.4096     1.8486    58.8680    58.0841
         1     1.4108     1.8494    60.2865    60.6598
         1     1.4124     1.8499    62.0036    62.6382
         1     1.4128     1.8512    63.1235    63.7954
         1     1.4140     1.8525    65.9605    64.0567
         1     1.4152     1.8530    67.1177    67.7523
         1     1.4168     1.8539    68.8349    69.7681
         1     1.4180     1.8543    71.9332    70.6267
         1     1.4187     1.8556    74.2103    72.6051
         1     1.4203     1.8565    75.3675    75.1808
         1     1.4207     1.8579    77.6445    78.3165
         1     1.4223     1.8583    81.3401    79.9963
         1     1.4231     1.8587    82.7586    82.0120
         1     1.4247     1.8601    85.2970    84.5504
         1     1.4258     1.8610    87.5741    87.4248
         1     1.4266     1.8614    90.4484    88.8433
         1     1.4270     1.8614    93.2854    92.2402
         1     1.4290     1.8628    96.9810    95.3759
         1     1.4306     1.8632    99.5194    98.2502
         1     1.4317     1.8636   102.3564   101.6471
         1     1.4325     1.8650   105.4920   103.6629
         1     1.4333     1.8659   109.4863   108.2171
         1     1.4348     1.8663   112.8832   111.0541
         2     1.1434     1.6824    -1.6798     0.5599
         2     1.1445     1.6833    -1.6798     0.8586
         2     1.1472     1.6855    -1.9784     0.2986
         2     1.1560     1.6916    -1.1199     0.0000
         2     1.1598     1.6943    -0.5599     1.9784
         2     1.1629     1.6952    -0.8586     1.1199
         2     1.1645     1.6965    -1.1199     1.1199
         2     1.1675     1.7000     0.2986     1.1199
         2     1.1679     1.7005     0.0000     0.8586
         2     1.1690     1.7009    -0.2613     0.5599
         2     1.1702     1.7018    -0.5599     0.5599
         2     1.1725     1.7053    -1.1199     3.3969
         2     1.1736     1.7058    -0.8586     3.9942
         2     1.1740     1.7058    -0.8586     1.9784
         2     1.1748     1.7071     0.0000     1.1199
         2     1.1763     1.7080    -0.8586     2.2771
         2     1.1767     1.7084     0.0000     0.8586
         2     1.1779     1.7102    -1.4185     6.5326
         2     1.1794     1.7102    -0.2613     0.5599
         2     1.1801     1.7111     0.8586     1.7171
         2     1.1805     1.7115    -0.2613     1.9784
         2     1.1821     1.7133     0.8586     1.7171
         2     1.1836     1.7137     1.1572     1.4185
         2     1.1848     1.7155     0.0000     0.8586
         2     1.1855     1.7159    -0.2613     5.1141
         2     1.1870     1.7168     0.5599     1.7171
         2     1.1878     1.7177    -0.2613     2.8370
         2     1.1878     1.7186     0.2986     3.3969
         2     1.1886     1.7195    -0.2613     3.3969
         2     1.1901     1.7199     0.5599     2.8370
         2     1.1909     1.7212    -0.5599     6.2713
         2     1.1920     1.7212     0.0000     6.5326
         2     1.1928     1.7221     1.1572     3.3969
         2     1.1939     1.7226     1.1572     2.2771
         2     1.1947     1.7230     1.1572     1.9784
         2     1.1955     1.7243     1.4185     1.9784
         2     1.1962     1.7248     1.4185     2.8370
         2     1.1997     1.7270     1.4185     1.4185
         2     1.2004     1.7274     1.1572     4.2555
         2     1.2004     1.7292     0.8586     3.6956
         2     1.2016     1.7292     0.8586     4.2555
         2     1.2031     1.7301     1.4185     4.2555
         2     1.2046     1.7305     2.5757     0.8586
         2     1.2061     1.7314     1.4185     5.6740
         2     1.2066     1.7327     2.8370     1.7171
         2     1.2077     1.7327     2.5757     3.6956
         2     1.2085     1.7341     1.4185     3.6956
         2     1.2096     1.7350     2.2771     3.6956
         2     1.2100     1.7358     2.0158     5.9727
         2     1.2123     1.7358     2.2771     0.2986
         2     1.2127     1.7376     1.7171     5.6740
         2     1.2134     1.7376     2.0158     3.9942
         2     1.2142     1.7385     2.2771     3.9942
         2     1.2153     1.7389     1.4185     4.2555
         2     1.2165     1.7407     2.0158     5.4127
         2     1.2165     1.7416     0.5599    11.6840
         2     1.2180     1.7420     0.2986    14.5210
         2     1.2192     1.7425     2.0158     5.1141
         2     1.2199     1.7434     2.2771     3.6956
         2     1.2211     1.7443     2.5757     4.5542
         2     1.2218     1.7447     3.6956     4.8528
         2     1.2234     1.7460     3.9942     3.1356
         2     1.2253     1.7478     4.5542     3.6956
         2     1.2264     1.7487     4.2928     4.2555
         2     1.2272     1.7496     2.8370     5.9727
         2     1.2280     1.7496     2.8370     6.2713
         2     1.2287     1.7505     3.4343     5.4127
         2     1.2311     1.7522     4.2928     0.8586
         2     1.2315     1.7527     3.6956     5.4127
         2     1.2330     1.7536     4.2928     6.2713
         2     1.2337     1.7540     3.9942     6.2713
         2     1.2341     1.7540     4.2928     5.9727
         2     1.2356     1.7562     4.8528     4.8528
         2     1.2360     1.7562     4.5542     5.4127
         2     1.2368     1.7575     5.9727     0.0000
         2     1.2383     1.7584     4.2928     5.1141
         2     1.2391     1.7589     5.1141     4.5542
         2     1.2399     1.7598     4.2928     6.8312
         2     1.2410     1.7598     3.9942     7.6898
         2     1.2418     1.7602     4.2928     6.8312
         2     1.2437     1.7620     5.9727     0.8586
         2     1.2448     1.7633     4.5542     5.6740
         2     1.2456     1.7633     5.1141     6.5326
         2     1.2464     1.7638     5.4127     7.3912
         2     1.2475     1.7651     4.5542     7.6898
         2     1.2483     1.7660     5.4127     7.1299
         2     1.2495     1.7664     8.5484     0.8586
         2     1.2506     1.7677     7.1299     4.2555
         2     1.2518     1.7677     5.9727     5.6740
         2     1.2521     1.7686     6.2713     7.3912
         2     1.2537     1.7695     5.9727     7.3912
         2     1.2536     1.7704     5.9727     7.9884
         2     1.2552     1.7717     6.8312     6.8312
         2     1.2567     1.7722     6.8312     3.3969
         2     1.2575     1.7735     7.3912     6.5326
         2     1.2583     1.7740     6.2713     7.9884
         2     1.2594     1.7744     6.2713     8.5484
         2     1.2606     1.7758     6.8312     7.9884
         2     1.2609     1.7762     6.8312     7.1299
         2     1.2629     1.7771     7.9884     5.6740
         2     1.2636     1.7780     7.1299     9.1083
         2     1.2644     1.7784     6.8312     9.1083
         2     1.2652     1.7793     7.1299     9.6682
         2     1.2667     1.7797     6.8312    10.2655
         2     1.2678     1.7806     7.3912     8.5484
         2     1.2682     1.7811     8.8097     5.9727
         2     1.2694     1.7815     7.9884     3.9942
         2     1.2702     1.7829     7.9884     8.8097
         2     1.2713     1.7838     7.3912    10.5268
         2     1.2717     1.7846     8.5484     9.9669
         2     1.2728     1.7846     8.2497    10.8254
         2     1.2732     1.7864     8.8097    11.0867
         2     1.2748     1.7868     7.9884    10.2655
         2     1.2752     1.7869     8.2497     9.1083
         2     1.2763     1.7882     7.9884    11.3854
         2     1.2767     1.7878     8.8097    11.0867
         2     1.2774     1.7882     8.5484    10.5268
         2     1.2790     1.7895     9.1083     9.6682
         2     1.2798     1.7904    11.9453     2.2771
         2     1.2806     1.7913     7.9884    11.9453
         2     1.2813     1.7922     8.8097    13.1025
         2     1.2821     1.7926     9.4069    12.5426
         2     1.2833     1.7935     9.9669    11.9453
         2     1.2837     1.7944     9.6682    11.3854
         2     1.2852     1.7953    10.2282    12.2439
         2     1.2860     1.7949    11.6840     9.1083
         2     1.2867     1.7966     9.9669    10.8254
         2     1.2879     1.7966     9.9669    13.6625
         2     1.2879     1.7984     9.9669    13.6625
         2     1.2887     1.7984    10.2282    13.6625
         2     1.2898     1.7998    10.2282    12.2439
         2     1.2910     1.8011    12.5052     8.8097
         2     1.2921     1.8011    11.9453    11.3854
         2     1.2929     1.8020    10.8254    14.5210
         2     1.2933     1.8033    11.0867    14.2224
         2     1.2945     1.8037    11.6840    13.9611
         2     1.2957     1.8051    12.8039    10.2655
         2     1.2961     1.8051    13.6625     7.9884
         2     1.2964     1.8064    11.0867    14.2224
         2     1.2976     1.8068    11.9453    14.5210
         2     1.2988     1.8077    11.9453    15.6409
         2     1.2996     1.8082    11.9453    15.3796
         2     1.3000     1.8095    13.1025    13.6625
         2     1.3012     1.8099    13.3638    11.9453
         2     1.3019     1.8109    12.5052    15.6409
         2     1.3027     1.8117    12.5052    16.4995
         2     1.3035     1.8131    12.2439    17.0967
         2     1.3047     1.8135    13.1025    17.3580
         2     1.3058     1.8135    14.5210    13.9611
         2     1.3062     1.8140    13.3638    11.0867
         2     1.3062     1.8149    14.2224    15.6409
         2     1.3082     1.8162    13.1025    18.2166
         2     1.3082     1.8175    13.3638    18.2166
         2     1.3098     1.8175    13.6625    19.0752
         2     1.3105     1.8184    14.5210    17.3580
         2     1.3109     1.8193    14.5210    17.9180
         2     1.3125     1.8202    14.7823    17.9180
         2     1.3133     1.8211    14.5210    19.9337
         2     1.3141     1.8215    15.0810    19.9337
         2     1.3152     1.8224    15.6409    19.0752
         2     1.3156     1.8224    15.3796    18.5152
         2     1.3172     1.8242    14.7823    22.5094
         2     1.3176     1.8246    15.0810    23.9280
         2     1.3185     1.8259    15.6409    21.0536
         2     1.3188     1.8264    15.6409    21.9122
         2     1.3196     1.8268    16.4995    21.9122
         2     1.3208     1.8281    19.3365    14.2224
         2     1.3216     1.8290    18.4779    13.9611
         2     1.3224     1.8299    17.3580    20.2324
         2     1.3232     1.8304    17.3580    24.4879
         2     1.3236     1.8313    17.9180    23.6293
         2     1.3243     1.8321    17.9180    23.3307
         2     1.3259     1.8330    18.2166    25.6078
         2     1.3268     1.8339    19.3365    24.4879
         2     1.3272     1.8352    18.7765    22.7708
         2     1.3279     1.8353    19.0752    24.7865
         2     1.3287     1.8361    19.8964    25.0478
         2     1.3296     1.8370    19.6351    25.3465
         2     1.3308     1.8383    20.7550    23.0694
         2     1.3312     1.8388    20.1950    25.3465
         2     1.3324     1.8401    21.3522    25.3465
         2     1.3328     1.8414    21.3522    27.0636
         2     1.3340     1.8419    21.6136    27.6235
         2     1.3348     1.8428    21.6136    28.4821
         2     1.3363     1.8432    22.7708    25.6078
         2     1.3371     1.8446    23.3307    28.7434
         2     1.3371     1.8459    22.7708    28.4821
         2     1.3391     1.8463    23.3307    30.1619
         2     1.3395     1.8472    23.5920    30.7592
         2     1.3403     1.8477    24.7492    30.1619
         2     1.3411     1.8490    25.0478    31.0205
         2     1.3427     1.8499    25.3091    31.3191
         2     1.3427     1.8499    25.3091    33.0363
         2     1.3435     1.8516    25.3091    33.2976
         2     1.3451     1.8521    26.4663    33.8948
         2     1.3451     1.8525    27.0263    32.7376
         2     1.3459     1.8539    27.0263    35.5746
         2     1.3471     1.8552    27.5862    37.2918
         2     1.3480     1.8556    27.5862    36.4332
         2     1.3479     1.8565    28.4448    38.1503
         2     1.3495     1.8578    29.0047    37.8517
         2     1.3508     1.8587    30.4232    35.0147
         2     1.3515     1.8592    30.1619    39.8675
         2     1.3520     1.8601    31.0205    39.0089
         2     1.3532     1.8610    31.2818    41.8459
         2     1.3536     1.8623    31.5804    43.0031
         2     1.3544     1.8632    32.4390    43.2644
         2     1.3564     1.8641    34.9774    37.5904
         2     1.3568     1.8649    33.8575    45.5415
         2     1.3572     1.8663    34.7161    45.5415
         2     1.3580     1.8671    34.9774    46.9973
         2     1.3596     1.8676    35.8359    47.8186
         2     1.3604     1.8685    37.2544    48.9758
         2     1.3608     1.8694    37.8144    50.3943
         2     1.3624     1.8703    38.9716    50.6929
         2     1.3628     1.8707    39.5315    52.3727
         2     1.3648     1.8725    40.6887    53.8286
         2     1.3652     1.8725    41.2487    55.2471
         2     1.3656     1.8738    42.6672    56.3669
         2     1.3672     1.8743    43.5257    56.3669
         2     1.3680     1.8752    44.3843    58.3827
         2     1.3684     1.8760    45.8028    59.8012
         2     1.3700     1.8774    47.4826    60.9211
         2     1.3708     1.8783    48.0799    63.7954
         2     1.3716     1.8791    48.9011    65.4752
         2     1.3732     1.8800    50.6183    67.7523
         2     1.3736     1.8809    51.4768    69.4695
         2     1.3748     1.8818    53.1940    71.1866
         2     1.3755     1.8831    55.1724    72.0452
         2     1.3771     1.8831    56.5909    74.8822
         2     1.3771     1.8845    57.1509    77.1593
         2     1.3783     1.8849    59.1666    79.1750
         2     1.3803     1.8862    60.2865    82.5720
         2     1.3814     1.8871    62.2649    83.4305
         2     1.3826     1.8876    64.8407    86.0063
         2     1.3834     1.8884    66.5578    87.4248
         2     1.3846     1.8898    67.9763    90.5604
         2     1.3853     1.8907    70.5147    93.9574
         2     1.3869     1.8915    72.2318    96.5331
         2     1.3881     1.8920    72.5304   102.5057
         2     1.3889     1.8925    76.4873   107.0599
         2     1.3901     1.8938    79.0630   107.0599
         2     1.3908     1.8947    81.6014   108.7770
         2     1.3920     1.8955    84.1771   113.5925
         3     1.1836     1.6370    -0.8586     0.5599
         3     1.1928     1.6440    -1.1199     0.0000
         3     1.1978     1.6484     0.0000     0.0000
         3     1.1986     1.6493    -0.8586     0.0000
         3     1.2032     1.6524    -0.5599     1.4185
         3     1.2108     1.6581     0.2986     1.4185
         3     1.2139     1.6603     0.8586     1.1199
         3     1.2159     1.6621     0.5599     0.5599
         3     1.2174     1.6634     0.2986     0.8586
         3     1.2189     1.6647    -0.2613     6.8312
         3     1.2189     1.6647     1.1572     0.5599
         3     1.2251     1.6692     0.8586     0.2986
         3     1.2250     1.6687    -1.9784     9.6682
         3     1.2274     1.6700     1.7171     3.6956
         3     1.2297     1.6727     1.4185     0.2986
         3     1.2308     1.6736     1.1572     0.5599
         3     1.2324     1.6749     1.7171     1.1199
         3     1.2324     1.6749     0.8586     1.4185
         3     1.2331     1.6762    -0.2613     8.5484
         3     1.2354     1.6775     2.0158     1.1199
         3     1.2354     1.6775     2.2771     1.4185
         3     1.2362     1.6775     2.0158     1.4185
         3     1.2381     1.6793     1.7171     1.4185
         3     1.2381     1.6793     2.2771     0.8586
         3     1.2393     1.6806     1.7171     3.1356
         3     1.2415     1.6820     3.1356     0.2986
         3     1.2423     1.6828     2.5757     0.2986
         3     1.2442     1.6846     2.5757     2.2771
         3     1.2442     1.6846     2.2771     1.9784
         3     1.2453     1.6842     2.2771     2.2771
         3     1.2476     1.6864     1.7171     2.8370
         3     1.2476     1.6864     1.7171     3.1356
         3     1.2476     1.6872     0.5599    10.8254
         3     1.2503     1.6881     2.2771     4.2555
         3     1.2503     1.6881     2.5757     3.1356
         3     1.2511     1.6890     3.1356     2.5757
         3     1.2530     1.6903     3.1356     2.2771
         3     1.2530     1.6903     4.2928     0.0000
         3     1.2553     1.6934     3.9942     0.8586
         3     1.2564     1.6943     4.2928     2.5757
         3     1.2584     1.6961     3.9942     2.5757
         3     1.2584     1.6961     4.5542     2.2771
         3     1.2591     1.6961     3.9942     1.9784
         3     1.2637     1.7001     4.5542     1.7171
         3     1.2637     1.7001     4.5542     3.3969
         3     1.2641     1.7014     4.5542     3.3969
         3     1.2664     1.7036     4.2928     2.2771
         3     1.2695     1.7049     5.7114     1.4185
         3     1.2695     1.7049     5.1141     1.9784
         3     1.2706     1.7063     4.5542     3.3969
         3     1.2722     1.7080     4.8528     2.5757
         3     1.2722     1.7080     3.9942     3.9942
         3     1.2729     1.7076     5.1141     2.5757
         3     1.2749     1.7098     4.8528     3.9942
         3     1.2749     1.7098     5.9727     1.1199
         3     1.2767     1.7107     5.1141     3.6956
         3     1.2783     1.7120     6.2713     3.6956
         3     1.2783     1.7120     5.7114     3.6956
         3     1.2791     1.7129     5.1141     4.5542
         3     1.2814     1.7147     5.7114     6.5326
         3     1.2814     1.7147     6.2713     4.2555
         3     1.2821     1.7155     6.5326     1.1199
         3     1.2837     1.7164     5.9727     3.1356
         3     1.2837     1.7164     6.2713     3.6956
         3     1.2840     1.7178     6.5326     5.4127
         3     1.2867     1.7186     5.9727     5.1141
         3     1.2867     1.7186     7.3912     3.3969
         3     1.2871     1.7191     5.1141    10.2655
         3     1.2894     1.7209     6.2713     4.8528
         3     1.2894     1.7209     7.1299     4.8528
         3     1.2905     1.7213     6.5326     5.1141
         3     1.2925     1.7231     6.2713     5.9727
         3     1.2925     1.7231     6.8312     5.1141
         3     1.2936     1.7231     7.6898     1.9784
         3     1.2952     1.7253     6.2713     7.3912
         3     1.2952     1.7253     7.3912     7.1299
         3     1.2955     1.7262     7.3912     5.9727
         3     1.2974     1.7270     7.3912     5.6740
         3     1.2974     1.7270     7.3912     5.6740
         3     1.2990     1.7288     8.2497     5.1141
         3     1.3005     1.7297     9.6682     1.7171
         3     1.3013     1.7306     7.9884     5.6740
         3     1.3032     1.7324     8.2497     6.2713
         3     1.3032     1.7324     7.9884     7.1299
         3     1.3048     1.7333     7.6898     6.8312
         3     1.3063     1.7350     7.9884     6.8312
         3     1.3063     1.7350     9.4069     5.1141
         3     1.3071     1.7359     9.4069     5.6740
         3     1.3094     1.7372     8.8097     6.5326
         3     1.3094     1.7372     8.5484     7.3912
         3     1.3093     1.7377     8.2497     7.6898
         3     1.3117     1.7395     9.1083     6.2713
         3     1.3117     1.7395    10.8254     4.5542
         3     1.3143     1.7426     9.9669     5.6740
         3     1.3143     1.7426     9.9669     7.3912
         3     1.3147     1.7426     9.4069     8.2497
         3     1.3178     1.7443    10.5268     7.1299
         3     1.3178     1.7443    10.8254     7.6898
         3     1.3182     1.7448     9.4069     9.9669
         3     1.3205     1.7461    11.0867     6.2713
         3     1.3205     1.7461    11.3854     6.5326
         3     1.3209     1.7470    10.5268     8.2497
         3     1.3232     1.7492    10.8254     8.8097
         3     1.3232     1.7492    10.5268     8.5484
         3     1.3247     1.7497    10.8254     9.6682
         3     1.3263     1.7510    12.8039     3.6956
         3     1.3263     1.7510    11.3854     8.5484
         3     1.3267     1.7519    11.3854     9.6682
         3     1.3286     1.7536    10.8254    10.2655
         3     1.3286     1.7536    11.6840     9.6682
         3     1.3294     1.7545    11.6840    10.2655
         3     1.3313     1.7559    11.3854    11.0867
         3     1.3313     1.7559    12.2439     9.4069
         3     1.3321     1.7572    12.2439    10.2655
         3     1.3340     1.7590    12.2439    10.2655
         3     1.3340     1.7590    12.5052     9.9669
         3     1.3344     1.7590    12.5052    10.8254
         3     1.3363     1.7612    15.6409     1.4185
         3     1.3363     1.7612    14.5210     4.8528
         3     1.3367     1.7616    12.8039    10.2655
         3     1.3399     1.7629    13.6625    10.8254
         3     1.3399     1.7629    13.6625    11.3854
         3     1.3402     1.7634    14.2224    10.8254
         3     1.3426     1.7652    15.6409     6.5326
         3     1.3426     1.7652    15.0810     9.4069
         3     1.3434     1.7656    14.2224    12.2439
         3     1.3453     1.7669    14.5210    11.9453
         3     1.3453     1.7669    14.5210    11.9453
         3     1.3457     1.7687    14.5210    12.5426
         3     1.3473     1.7696    16.2008     9.4069
         3     1.3473     1.7696    13.9611    17.9180
         3     1.3488     1.7700    15.6409    12.5426
         3     1.3508     1.7723    15.3796    13.3638
         3     1.3508     1.7723    15.9395    12.8039
         3     1.3515     1.7723    16.4995    12.5426
         3     1.3535     1.7740    16.7981     9.1083
         3     1.3535     1.7740    16.2008    13.3638
         3     1.3543     1.7745    16.4995    13.9611
         3     1.3563     1.7771    17.3580    12.8039
         3     1.3563     1.7771    17.9180    14.2224
         3     1.3571     1.7771    17.6567    15.0810
         3     1.3590     1.7785    17.6567    12.8039
         3     1.3590     1.7785    17.3580    19.0752
         3     1.3598     1.7794    18.4779    13.3638
         3     1.3614     1.7802    18.4779    15.0810
         3     1.3614     1.7802    18.7765    15.3796
         3     1.3625     1.7811    19.3365    15.3796
         3     1.3646     1.7829    19.8964    13.6625
         3     1.3646     1.7829    21.3522     9.6682
         3     1.3653     1.7838    20.7550    11.6840
         3     1.3677     1.7851    20.1950    15.6409
         3     1.3677     1.7851    19.8964    16.7981
         3     1.3681     1.7860    20.1950    16.2382
         3     1.3701     1.7878    20.7550    18.2166
         3     1.3701     1.7878    21.9122    17.0967
         3     1.3705     1.7882    22.7708    14.5210
         3     1.3728     1.7895    21.3522    18.2166
         3     1.3728     1.7895    21.9122    17.3580
         3     1.3740     1.7908    22.7708    17.9180
         3     1.3756     1.7917    23.5920    16.7981
         3     1.3756     1.7917    24.1893    15.0810
         3     1.3764     1.7922    24.4506    17.9180
         3     1.3788     1.7948    24.4506    18.2166
         3     1.3788     1.7948    24.7492    20.4937
         3     1.3796     1.7957    24.4506    19.3738
         3     1.3816     1.7966    23.5920    24.7865
         3     1.3816     1.7966    26.7276    17.6567
         3     1.3820     1.7975    27.3249    16.4995
         3     1.3844     1.7988    26.4663    20.4937
         3     1.3844     1.7988    26.1677    22.2108
         3     1.3848     1.7993    27.5862    21.6509
         3     1.3872     1.8019    30.1619    15.3796
         3     1.3872     1.8019    31.0205    14.2224
         3     1.3880     1.8019    30.1619    17.3580
         3     1.3896     1.8037    29.3033    23.9280
         3     1.3896     1.8037    29.8633    23.0694
         3     1.3905     1.8050    30.7219    23.0694
         3     1.3928     1.8059    30.4232    22.5094
         3     1.3928     1.8059    32.1404    20.2324
         3     1.3936     1.8068    34.1188    18.2166
         3     1.3956     1.8081    32.4390    24.1893
         3     1.3956     1.8081    33.2602    25.0478
         3     1.3960     1.8090    33.5589    26.7650
         3     1.3985     1.8103    34.9774    26.4663
         3     1.3985     1.8103    35.5373    25.6078
         3     1.4001     1.8112    36.9558    23.0694
         3     1.4017     1.8134    36.6945    28.1835
         3     1.4017     1.8134    37.2544    28.1835
         3     1.4021     1.8139    37.8144    29.3407
         3     1.4049     1.8156    40.3901    25.0478
         3     1.4049     1.8156    40.0915    27.6235
         3     1.4053     1.8161    40.9500    29.0420
         3     1.4081     1.8183    42.3685    31.0205
         3     1.4081     1.8183    42.6672    31.6178
         3     1.4085     1.8188    42.9285    32.1777
         3     1.4109     1.8206    43.7870    33.2976
         3     1.4109     1.8206    44.0857    35.5746
         3     1.4121     1.8219    46.0641    35.3133
         3     1.4141     1.8232    47.4826    35.8733
         3     1.4141     1.8232    48.0799    36.1719
         3     1.4149     1.8241    49.1998    36.7318
         3     1.4173     1.8263    50.6183    37.2918
         3     1.4173     1.8263    52.8953    35.0147
         3     1.4189     1.8268    53.1940    39.8675
         3     1.4201     1.8285    54.8738    40.1288
         3     1.4201     1.8285    55.7324    41.5846
         3     1.4218     1.8290    57.4495    41.8459
         3     1.4238     1.8308    59.4279    42.7045
         3     1.4238     1.8308    60.8464    42.4059
         3     1.4242     1.8321    61.4437    45.5415
         3     1.4269     1.8334    63.4221    46.6987
         3     1.4269     1.8334    64.8407    48.1172
         3     1.4285     1.8339    66.5578    49.8344
         3     1.4301     1.8357    68.8349    51.8128
         3     1.4301     1.8357    70.5147    51.5515
         3     1.4321     1.8365    71.6719    54.9484
         3     1.4341     1.8374    75.0688    54.3885
         3     1.4341     1.8374    76.7860    53.8286
         3     1.4353     1.8383    80.4815    50.0957
         3     1.4377     1.8405    81.3401    57.7855
         3     1.4377     1.8405    83.0199    60.6598
         3     1.4388     1.8410    85.0357    63.7954
         3     1.4416     1.8428    88.4326    63.7954
         3     1.4416     1.8428    91.5683    63.7954
         3     1.4421     1.8437    94.1440    65.4752
         3     1.4448     1.8450    96.6824    69.7681
         3     1.4448     1.8450    99.5194    71.4852
         3     1.4464     1.8455   102.6550    73.7623
         3     1.4472     1.8472   105.7907    76.8606
         3     1.4472     1.8472   108.6277    78.8764
         3     1.4495     1.8477   112.6219    81.4521
         4     1.0878     1.7091    -1.9784     0.0000
         4     1.0916     1.7131    -2.2771     0.0000
         4     1.0935     1.7144    -1.9784     0.2986
         4     1.0943     1.7148    -1.4185     0.2986
         4     1.0962     1.7174    -1.4185     1.1199
         4     1.0974     1.7175    -1.9784     0.0000
         4     1.0981     1.7192    -1.9784     0.5599
         4     1.0996     1.7205    -1.1199     0.5599
         4     1.1019     1.7228    -2.2771     0.5599
         4     1.1031     1.7227    -1.9784     1.1199
         4     1.1039     1.7236    -1.9784     0.5599
         4     1.1046     1.7250    -1.9784     0.8586
         4     1.1062     1.7250    -1.1199     0.5599
         4     1.1085     1.7272    -1.6798     1.9784
         4     1.1104     1.7294    -2.2771     1.4185
         4     1.1108     1.7289    -1.9784     0.5599
         4     1.1131     1.7311    -1.4185     1.1199
         4     1.1169     1.7347    -1.1199     1.9784
         4     1.1181     1.7355    -1.1199     1.9784
         4     1.1192     1.7356    -0.5599     0.8586
         4     1.1200     1.7373    -1.9784     2.8370
         4     1.1204     1.7373    -1.9784     5.6740
         4     1.1211     1.7382    -1.4185     3.9942
         4     1.1219     1.7386    -2.2771     4.8528
         4     1.1230     1.7395    -0.8586     1.7171
         4     1.1234     1.7395    -0.5599     1.1199
         4     1.1238     1.7404    -1.6798     2.2771
         4     1.1254     1.7417     0.0000     0.8586
         4     1.1265     1.7417    -0.5599     2.8370
         4     1.1276     1.7431    -0.5599     0.8586
         4     1.1285     1.7444    -0.8586     3.3969
         4     1.1284     1.7439    -1.1199     4.2555
         4     1.1299     1.7448     0.2986     0.5599
         4     1.1295     1.7457     0.0000     2.5757
         4     1.1307     1.7466    -0.8586     3.1356
         4     1.1330     1.7470     0.5599     1.7171
         4     1.1357     1.7510    -0.5599     1.4185
         4     1.1365     1.7510    -1.1199     5.9727
         4     1.1369     1.7519    -0.5599     3.6956
         4     1.1369     1.7519    -0.5599     3.1356
         4     1.1380     1.7528    -0.2613     3.9942
         4     1.1396     1.7537     1.7171     0.8586
         4     1.1399     1.7550    -0.8586     2.5757
         4     1.1415     1.7554    -0.2613     5.6740
         4     1.1411     1.7559    -0.5599     4.8528
         4     1.1415     1.7563     0.0000     4.5542
         4     1.1426     1.7576     0.0000     3.3969
         4     1.1445     1.7590     0.0000     2.8370
         4     1.1453     1.7590     0.8586     1.9784
         4     1.1469     1.7607    -0.8586     7.6898
         4     1.1465     1.7607    -1.6798     9.9669
         4     1.1465     1.7616     0.2986     4.5542
         4     1.1480     1.7629     0.5599     3.9942
         4     1.1487     1.7638     0.8586     3.9942
         4     1.1507     1.7643    -0.2613     6.2713
         4     1.1515     1.7647    -1.4185    10.8254
         4     1.1511     1.7660    -1.9784    14.2224
         4     1.1514     1.7665     0.5599     4.2555
         4     1.1542     1.7678     0.8586     3.9942
         4     1.1553     1.7683     0.8586     3.3969
         4     1.1557     1.7683     1.1572     3.6956
         4     1.1553     1.7691     1.7171     3.9942
         4     1.1560     1.7709    -0.2613     8.5484
         4     1.1584     1.7722     0.8586     7.1299
         4     1.1591     1.7727     2.0158     2.5757
         4     1.1591     1.7731     0.5599     4.5542
         4     1.1603     1.7731     1.4185     4.5542
         4     1.1615     1.7736     1.4185     5.1141
         4     1.1630     1.7749     2.2771     3.3969
         4     1.1641     1.7762    -0.5599     6.2713
         4     1.1629     1.7758    -1.4185    15.6409
         4     1.1641     1.7771     0.5599     7.6898
         4     1.1660     1.7771     2.2771     4.2555
         4     1.1680     1.7784     1.7171     6.8312
         4     1.1680     1.7793     0.8586     7.1299
         4     1.1680     1.7802     0.0000    10.5268
         4     1.1695     1.7811     1.7171     9.1083
         4     1.1710     1.7815     2.0158     4.5542
         4     1.1718     1.7824     1.1572     6.2713
         4     1.1718     1.7838     2.0158     6.5326
         4     1.1726     1.7847     1.4185     7.6898
         4     1.1741     1.7855     0.8586     8.5484
         4     1.1760     1.7864    -1.1199    18.7765
         4     1.1768     1.7873     1.4185     9.4069
         4     1.1775     1.7882     2.8370     6.2713
         4     1.1779     1.7891     2.2771     7.6898
         4     1.1791     1.7900     2.0158     7.3912
         4     1.1810     1.7908     3.6956     6.2713
         4     1.1810     1.7909     4.2928     0.0000
         4     1.1817     1.7926     1.7171    11.6840
         4     1.1829     1.7931     1.7171     9.9669
         4     1.1833     1.7939     2.2771     7.6898
         4     1.1848     1.7948     2.8370     7.9884
         4     1.1860     1.7953     3.9942     7.9884
         4     1.1871     1.7957     3.1356     4.8528
         4     1.1871     1.7962     2.5757     9.1083
         4     1.1883     1.7979     2.5757     8.8097
         4     1.1898     1.7984     2.8370     8.5484
         4     1.1906     1.7993     2.0158    10.2655
         4     1.1913     1.8002     3.1356     9.6682
         4     1.1929     1.8010     4.2928     7.1299
         4     1.1929     1.8019     4.2928     7.3912
         4     1.1936     1.8024     3.9942     8.5484
         4     1.1945     1.8037     3.6956     9.1083
         4     1.1956     1.8046     3.9942     9.9669
         4     1.1964     1.8046     4.2928     9.9669
         4     1.1971     1.8055     3.4343     9.4069
         4     1.1983     1.8064     2.5757    15.3796
         4     1.1994     1.8072     5.1141     8.2497
         4     1.1999     1.8068     4.5542     9.4069
         4     1.2006     1.8077     4.5542    11.0867
         4     1.2017     1.8090     4.5542    10.2655
         4     1.2025     1.8099     3.6956    10.2655
         4     1.2037     1.8108     5.9727     7.9884
         4     1.2049     1.8117     6.2713     1.9784
         4     1.2056     1.8126     5.4127     5.9727
         4     1.2064     1.8130     3.9942    10.5268
         4     1.2072     1.8139     4.5542    10.8254
         4     1.2083     1.8153     4.5542    11.0867
         4     1.2094     1.8157     4.5542    11.6840
         4     1.2106     1.8166     4.2928    17.6567
         4     1.2114     1.8175     4.8528    12.5426
         4     1.2117     1.8184     4.8528     9.9669
         4     1.2121     1.8184     4.5542    11.9453
         4     1.2129     1.8197     5.7114    11.6840
         4     1.2144     1.8201     5.1141    11.0867
         4     1.2156     1.8206     6.2713    11.6840
         4     1.2164     1.8215     6.5326     6.8312
         4     1.2172     1.8228     5.7114    12.8039
         4     1.2179     1.8228     5.9727    11.9453
         4     1.2195     1.8241     5.9727    12.8039
         4     1.2199     1.8246     5.9727    12.5426
         4     1.2211     1.8246     6.5326    12.2439
         4     1.2214     1.8259     6.8312     5.9727
         4     1.2230     1.8273     6.2713    12.5426
         4     1.2237     1.8273     6.5326    13.1025
         4     1.2245     1.8286     7.1299    12.8039
         4     1.2249     1.8290     6.8312    14.2224
         4     1.2261     1.8299     8.5484    12.8039
         4     1.2276     1.8308     9.4069     6.2713
         4     1.2284     1.8317     7.1299    13.1025
         4     1.2287     1.8326     6.8312    15.0810
         4     1.2295     1.8335     7.3912    15.0810
         4     1.2311     1.8344     7.1299    15.0810
         4     1.2315     1.8344     8.8097    14.5210
         4     1.2323     1.8352    10.2282     5.1141
         4     1.2335     1.8366     9.1083    10.5268
         4     1.2342     1.8370     7.9884    15.6409
         4     1.2346     1.8379     7.9884    16.2382
         4     1.2361     1.8393     7.6898    15.3796
         4     1.2365     1.8388     9.4069    14.5210
         4     1.2377     1.8401     9.9669     6.2713
         4     1.2385     1.8410     9.6682    12.8039
         4     1.2389     1.8419     8.8097    16.2382
         4     1.2397     1.8424     8.5484    15.9395
         4     1.2404     1.8428     8.8097    18.2166
         4     1.2416     1.8437     8.5484    17.6567
         4     1.2424     1.8442     9.9669    16.4995
         4     1.2432     1.8450    10.8254     9.4069
         4     1.2435     1.8455     9.4069    17.3580
         4     1.2455     1.8468     9.4069    17.9180
         4     1.2455     1.8482     9.4069    17.9180
         4     1.2462     1.8482     9.4069    18.5152
         4     1.2471     1.8495    10.8254    17.6567
         4     1.2482     1.8495    10.8254    13.3638
         4     1.2486     1.8508     9.9669    20.2324
         4     1.2502     1.8517    10.8254    19.3738
         4     1.2506     1.8526    11.0867    19.0752
         4     1.2514     1.8535    10.5268    19.3738
         4     1.2514     1.8544    11.6840    17.9180
         4     1.2525     1.8544    11.6840    17.9180
         4     1.2537     1.8562    10.5268    19.9337
         4     1.2549     1.8562    10.8254    20.7923
         4     1.2549     1.8575    11.6840    20.4937
         4     1.2557     1.8579    11.6840    21.3522
         4     1.2564     1.8593    11.9453    18.5152
         4     1.2569     1.8602    11.9453    20.7923
         4     1.2584     1.8606    12.2439    21.3522
         4     1.2589     1.8619    11.9453    22.7708
         4     1.2596     1.8624    12.5052    21.9122
         4     1.2596     1.8628    13.3638    22.5094
         4     1.2612     1.8646    13.9611    18.5152
         4     1.2616     1.8650    13.1025    23.6293
         4     1.2624     1.8655    13.3638    22.2108
         4     1.2632     1.8668    12.2439    25.0478
         4     1.2636     1.8677    13.6625    24.7865
         4     1.2647     1.8677    13.3638    24.7865
         4     1.2660     1.8682    14.5210    22.7708
         4     1.2663     1.8695    14.5210    25.0478
         4     1.2671     1.8708    14.7823    23.9280
         4     1.2683     1.8713    14.5210    25.9064
         4     1.2687     1.8717    14.2224    26.2050
         4     1.2691     1.8726    15.3796    26.2050
         4     1.2699     1.8739    16.7981    18.7765
         4     1.2711     1.8744    15.6409    25.0478
         4     1.2715     1.8757    15.6409    28.7434
         4     1.2723     1.8762    17.0594    27.3249
         4     1.2727     1.8771    16.2008    29.3407
         4     1.2735     1.8779    16.4995    29.0420
         4     1.2747     1.8793    16.7981    29.6020
         4     1.2743     1.8797    17.9180    27.3249
         4     1.2754     1.8802    17.0594    30.7592
         4     1.2762     1.8819    17.3580    32.1777
         4     1.2775     1.8824    17.3580    32.7376
         4     1.2779     1.8833    17.9180    32.4763
         4     1.2790     1.8842    20.7550    24.4879
         4     1.2799     1.8855    19.0752    33.8948
         4     1.2799     1.8860    18.4779    34.1561
         4     1.2815     1.8868    18.2166    35.3133
         4     1.2818     1.8877    18.7765    34.7534
         4     1.2818     1.8891    20.7550    32.1777
         4     1.2830     1.8891    21.6136    29.9006
         4     1.2838     1.8895    20.1950    36.7318
         4     1.2850     1.8913    20.7550    37.5904
         4     1.2854     1.8913    21.3522    38.4490
         4     1.2854     1.8926    21.9122    39.5688
         4     1.2858     1.8935    22.7708    37.0305
         4     1.2870     1.8944    23.3307    37.0305
         4     1.2874     1.8953    22.1735    41.8459
         4     1.2887     1.8962    22.7708    42.7045
         4     1.2891     1.8975    24.1893    43.5631
         4     1.2898     1.8984    23.8906    43.0031
         4     1.2903     1.8993    24.1893    44.7203
         4     1.2907     1.9006    25.0478    44.4216
         4     1.2918     1.9011    25.3091    47.5573
         4     1.2938     1.9019    26.1677    48.1172
         4     1.2938     1.9028    25.8691    48.9758
         4     1.2942     1.9042    27.0263    49.8344
         4     1.2950     1.9046    28.7434    43.8617
         4     1.2958     1.9055    27.8848    51.8128
         4     1.2966     1.9064    28.1461    53.8286
         4     1.2974     1.9077    29.3033    54.0899
         4     1.2981     1.9086    29.0047    55.2471
         4     1.2990     1.9090    32.7003    48.9758
         4     1.2990     1.9104    30.4232    58.0841
         4     1.3002     1.9113    31.0205    59.8012
         4     1.3014     1.9126    32.4390    61.7797
         4     1.3018     1.9130    32.4390    63.1982
         4     1.3025     1.9139    35.5373    58.6440
         4     1.3033     1.9153    35.5373    62.3396
         4     1.3041     1.9161    34.9774    68.0510
         4     1.3050     1.9170    35.8359    69.4695
         4     1.3061     1.9179    36.9558    70.8880
         4     1.3065     1.9192    37.8144    72.6051
         4     1.3073     1.9201    38.6730    74.3222
         4     1.3081     1.9206    39.8302    75.4421
         4     1.3101     1.9215    40.3901    78.8764
         4     1.3105     1.9224    41.2487    80.5935
         4     1.3116     1.9232    43.2271    81.1535
         4     1.3124     1.9237    43.5257    84.8491
         4     1.3128     1.9255    44.6456    87.4248
         4     1.3135     1.9259    45.8028    89.9631
         4     1.3156     1.9272    47.2213    92.8375
         4     1.3164     1.9277    48.6398    95.1146
         4     1.3167     1.9286    49.7597    97.3916
         4     1.3180     1.9299    51.4768    99.9300
         4     1.3191     1.9308    52.3354   103.3643
         4     1.3191     1.9312    54.0525   105.6414
         4     1.3214     1.9330    55.7324   108.4784
         4     1.3219     1.9339    57.4495   110.7555
         5     1.2008     1.5960    -1.6798     3.1356
         5     1.2023     1.5965    -0.5599     1.9784
         5     1.2085     1.6022    -1.9784     1.4185
         5     1.2208     1.6123    -1.1199     0.8586
         5     1.2216     1.6141    -1.1199     3.6956
         5     1.2235     1.6163    -0.5599     0.2986
         5     1.2266     1.6180     0.5599     0.0000
         5     1.2273     1.6189    -1.4185     1.1199
         5     1.2284     1.6202    -1.4185     6.8312
         5     1.2304     1.6211     0.5599     0.2986
         5     1.2335     1.6238     0.8586     0.0000
         5     1.2369     1.6277     0.0000     0.8586
         5     1.2438     1.6330     0.2986     2.8370
         5     1.2442     1.6330     0.8586     0.5599
         5     1.2492     1.6370     1.1572     2.2771
         5     1.2504     1.6387     1.1572     1.9784
         5     1.2553     1.6444     2.2771     2.2771
         5     1.2588     1.6453     2.2771     1.1199
         5     1.2622     1.6471     2.2771     0.2986
         5     1.2626     1.6471     2.0158     2.2771
         5     1.2630     1.6488     0.2986     9.1083
         5     1.2646     1.6488     1.7171     5.6740
         5     1.2657     1.6506     3.1356     0.5599
         5     1.2672     1.6510     3.4343     0.0000
         5     1.2684     1.6524     3.4343     0.2986
         5     1.2692     1.6524     3.4343     0.0000
         5     1.2718     1.6550     3.4343     0.0000
         5     1.2738     1.6568     3.6956     0.8586
         5     1.2746     1.6577     4.2928     0.2986
         5     1.2753     1.6585     4.5542     0.8586
         5     1.2780     1.6603     1.1572     8.5484
         5     1.2784     1.6612     2.8370    10.5268
         5     1.2814     1.6621     4.2928     0.8586
         5     1.2822     1.6625     4.2928     1.7171
         5     1.2829     1.6634     4.8528     1.4185
         5     1.2837     1.6643     4.2928     1.9784
         5     1.2879     1.6665     5.7114     0.0000
         5     1.2891     1.6678     4.8528     1.1199
         5     1.2891     1.6682     5.1141     2.2771
         5     1.2910     1.6696     5.1141     2.5757
         5     1.2910     1.6700     4.2928     1.4185
         5     1.2929     1.6709     3.6956     8.8097
         5     1.2940     1.6718     5.7114     2.5757
         5     1.2971     1.6735     6.2713     0.8586
         5     1.2971     1.6740     5.9727     2.2771
         5     1.2990     1.6744     6.8312     2.2771
         5     1.2990     1.6753     5.9727     1.9784
         5     1.3048     1.6788     6.2713     1.9784
         5     1.3055     1.6797     6.2713     3.3969
         5     1.3063     1.6810     6.5326     2.8370
         5     1.3075     1.6815     7.3912     0.2986
         5     1.3106     1.6841     6.8312     1.9784
         5     1.3117     1.6850     6.8312     2.5757
         5     1.3128     1.6850     6.5326     3.1356
         5     1.3140     1.6868     6.2713     3.3969
         5     1.3151     1.6872     7.1299     2.5757
         5     1.3159     1.6877     7.6898     3.3969
         5     1.3171     1.6890     7.1299     5.6740
         5     1.3182     1.6894     7.3912     3.3969
         5     1.3186     1.6894     7.9884     2.5757
         5     1.3201     1.6899     8.5484     3.1356
         5     1.3213     1.6912     8.2497     2.8370
         5     1.3220     1.6916     7.9884     3.6956
         5     1.3228     1.6934     8.8097     0.5599
         5     1.3240     1.6930     7.9884     1.1199
         5     1.3243     1.6943     8.8097     0.2986
         5     1.3255     1.6943     9.1083     3.1356
         5     1.3263     1.6947     9.4069     3.9942
         5     1.3278     1.6961     8.5484     4.2555
         5     1.3278     1.6969     8.8097     3.9942
         5     1.3286     1.6974     9.6682     3.6956
         5     1.3312     1.6996     9.6682     0.5599
         5     1.3324     1.7005     8.5484     5.1141
         5     1.3343     1.7014     8.8097     5.9727
         5     1.3347     1.7027     9.1083     5.6740
         5     1.3358     1.7022    10.2282     4.5542
         5     1.3366     1.7040    11.6840     0.5599
         5     1.3378     1.7040     9.9669     2.8370
         5     1.3389     1.7053    10.5268     4.5542
         5     1.3401     1.7067    10.2282     5.6740
         5     1.3412     1.7071     9.9669     4.8528
         5     1.3420     1.7080    10.8254     4.8528
         5     1.3428     1.7080    10.5268     3.9942
         5     1.3435     1.7093    11.3854     4.8528
         5     1.3455     1.7106    12.2439     3.6956
         5     1.3459     1.7106    11.0867     5.6740
         5     1.3467     1.7115    10.8254     6.5326
         5     1.3474     1.7128    10.5268     7.6898
         5     1.3482     1.7137    11.6840     5.6740
         5     1.3493     1.7137    12.8039     2.8370
         5     1.3505     1.7142    11.6840     5.9727
         5     1.3509     1.7159    11.6840     7.3912
         5     1.3525     1.7164    11.9453     7.1299
         5     1.3532     1.7168    12.2439     7.1299
         5     1.3540     1.7177    12.2439     7.3912
         5     1.3544     1.7182    13.3638     6.2713
         5     1.3563     1.7191    13.9611     2.5757
         5     1.3567     1.7199    13.9611     3.3969
         5     1.3575     1.7208    12.5052     7.3912
         5     1.3590     1.7217    13.3638     8.2497
         5     1.3601     1.7226    13.3638     8.5484
         5     1.3606     1.7226    13.3638     8.2497
         5     1.3617     1.7235    14.5210     4.5542
         5     1.3625     1.7243    13.9611     6.2713
         5     1.3637     1.7248    14.2224     6.8312
         5     1.3644     1.7252    14.2224     7.3912
         5     1.3656     1.7266    13.6625     8.8097
         5     1.3664     1.7270    14.7823     7.9884
         5     1.3675     1.7279    15.0810     7.6898
         5     1.3687     1.7288    15.9395     6.8312
         5     1.3707     1.7297    15.3796     8.8097
         5     1.3714     1.7305    15.6409     8.8097
         5     1.3722     1.7305    16.4995     8.5484
         5     1.3734     1.7314    15.9395     9.1083
         5     1.3742     1.7314    16.4995     8.5484
         5     1.3757     1.7327    16.4995     8.2497
         5     1.3761     1.7341    16.4995     8.5484
         5     1.3769     1.7345    17.0594     8.5484
         5     1.3781     1.7341    17.3580     8.2497
         5     1.3793     1.7358    17.6567     9.6682
         5     1.3797     1.7372    18.2166     9.4069
         5     1.3808     1.7376    18.2166     9.6682
         5     1.3816     1.7376    17.9180     9.1083
         5     1.3823     1.7389    19.3365     8.2497
         5     1.3843     1.7394    18.2166    10.5268
         5     1.3847     1.7411    19.3365     9.9669
         5     1.3855     1.7411    18.4779    11.3854
         5     1.3867     1.7420    19.6351    10.5268
         5     1.3875     1.7425    20.1950     9.4069
         5     1.3882     1.7420    22.4721     2.2771
         5     1.3898     1.7438    21.6136     7.3912
         5     1.3909     1.7442    20.7550    10.2655
         5     1.3914     1.7451    21.0536    11.6840
         5     1.3925     1.7460    20.7550    12.8039
         5     1.3937     1.7473    21.0536    12.8039
         5     1.3945     1.7478    22.1735    10.2655
         5     1.3953     1.7478    22.7708    10.5268
         5     1.3965     1.7487    22.1735    11.3854
         5     1.3973     1.7500    22.1735    13.9611
         5     1.3980     1.7500    23.0321    13.6625
         5     1.3989     1.7513    23.5920    13.3638
         5     1.4005     1.7522    24.7492     7.6898
         5     1.4009     1.7531    21.6136    19.0752
         5     1.4020     1.7535    24.4506    15.3796
         5     1.4032     1.7544    24.4506    14.5210
         5     1.4036     1.7549    25.0478    15.0810
         5     1.4048     1.7562    25.8691    13.6625
         5     1.4063     1.7562    25.6078    14.5210
         5     1.4072     1.7575    27.3249    14.2224
         5     1.4076     1.7584    27.0263    14.5210
         5     1.4088     1.7584    27.3249    16.4995
         5     1.4100     1.7588    28.1461    15.0810
         5     1.4108     1.7602    28.4448    16.4995
         5     1.4119     1.7615    30.1619    14.2224
         5     1.4123     1.7615    31.5804     9.4069
         5     1.4132     1.7624    29.3033    15.9395
         5     1.4148     1.7633    30.4232    15.9395
         5     1.4159     1.7633    30.7219    18.2166
         5     1.4167     1.7646    31.5804    17.9180
         5     1.4175     1.7655    32.7003    15.0810
         5     1.4188     1.7655    34.4174    11.6840
         5     1.4196     1.7668    33.2602    15.9395
         5     1.4208     1.7677    33.5589    19.3738
         5     1.4216     1.7677    34.4174    19.6351
         5     1.4223     1.7681    36.1346    17.6567
         5     1.4232     1.7690    37.8144    13.9611
         5     1.4244     1.7699    38.1130    13.1025
         5     1.4267     1.7703    37.2544    20.4937
         5     1.4271     1.7712    37.5531    21.3522
         5     1.4279     1.7717    38.4116    21.3522
         5     1.4287     1.7726    39.2329    21.6509
         5     1.4303     1.7735    41.8086    19.6351
         5     1.4311     1.7739    42.3685    17.6567
         5     1.4316     1.7748    41.8086    21.9122
         5     1.4335     1.7761    42.6672    23.3307
         5     1.4339     1.7761    43.2271    25.6078
         5     1.4352     1.7774    44.9442    23.3307
         5     1.4367     1.7774    45.8028    22.5094
         5     1.4375     1.7788    47.2213    23.0694
         5     1.4383     1.7792    48.0799    24.7865
         5     1.4387     1.7801    49.4984    25.6078
         5     1.4407     1.7805    49.4984    27.0636
         5     1.4423     1.7814    51.4768    25.0478
         5     1.4427     1.7823    53.4553    23.3307
         5     1.4436     1.7828    55.7324    21.3522
         5     1.4451     1.7832    54.6125    28.4821
         5     1.4471     1.7837    56.2923    28.4821
         5     1.4475     1.7846    57.4495    29.9006
         5     1.4491     1.7850    57.7481    33.5962
         5     1.4495     1.7863    61.4437    30.1619
         5     1.4511     1.7863    62.0036    31.6178
         5     1.4523     1.7872    63.1235    31.8791
         5     1.4535     1.7886    64.5420    34.1561
         5     1.4543     1.7895    67.4164    32.4763
         5     1.4559     1.7899    70.2534    30.1619
         5     1.4567     1.7908    71.1119    33.5962
         5     1.4579     1.7912    72.2318    33.5962
         5     1.4591     1.7926    74.2103    37.0305
         5     1.4595     1.7930    76.2260    37.2918
         5     1.4615     1.7939    77.9058    37.8517
         5     1.4627     1.7948    80.7802    38.7103
         5     1.4635     1.7957    83.6172    39.8675
         5     1.4647     1.7962    85.5956    40.1288
         5     1.4655     1.7975    87.5741    43.5631
         5     1.4675     1.7984    90.4484    44.1230
         5     1.4675     1.7993    92.6882    44.1230
         5     1.4691     1.7997    98.1009    38.7103
         5     1.4699     1.8002    98.1009    47.8186
         5     1.4719     1.8020   100.6766    49.5357
         5     1.4727     1.8029   104.6335    50.9542
         5     1.4742     1.8033   107.5078    51.8128
         5     1.4751     1.8046   111.4647    50.6929
         5     1.4762     1.8051   114.3017    54.9484
