# Supplementary material for: Biaxial mechanical data of porcine atrioventricular valve leaflets
Source: Data Brief. 2018 Oct 3;21:358–63. doi: 10.1016/j.dib.2018.09.073 (PMC6197746; doi:10.1016/j.dib.2018.09.073)
Supplement: Supplementary file 2 — Supplementary material [file mmc2.zip › BiaxialData/TVPL_2.txt]

         1     1.0404     1.5347     0.0000     0.3158
         1     1.0432     1.5417     0.0000     3.0393
         1     1.0441     1.5425     0.2763     0.0000
         1     1.0461     1.5450     0.0000     1.2236
         1     1.0482     1.5499     0.0000     3.0393
         1     1.0494     1.5524     0.5921     1.4999
         1     1.0502     1.5536     0.2763     3.3156
         1     1.0511     1.5549     0.5921     1.8157
         1     1.0523     1.5557     2.4078    -0.5921
         1     1.0543     1.5606     0.0000     2.4078
         1     1.0556     1.5627     0.5921     3.0393
         1     1.0556     1.5631     0.0000     3.3156
         1     1.0572     1.5677     0.5921     3.3156
         1     1.0597     1.5705     1.1842     3.0393
         1     1.0597     1.5726     0.9078     5.7234
         1     1.0618     1.5743     2.9998     1.2236
         1     1.0622     1.5755     2.4078    -2.9998
         1     1.0622     1.5767     1.4999     2.7235
         1     1.0638     1.5784     0.2763     4.2235
         1     1.0638     1.5792     0.2763     4.8155
         1     1.0646     1.5805     0.5921     3.9077
         1     1.0659     1.5817     2.9998    -3.3156
         1     1.0667     1.5833     2.6841    -2.9998
         1     1.0663     1.5838     1.8157     4.2235
         1     1.0671     1.5854     1.4999     4.5392
         1     1.0683     1.5871     1.1842     4.8155
         1     1.0687     1.5883     1.1842     5.4471
         1     1.0700     1.5900     0.5921     6.9470
         1     1.0696     1.5908     3.5919    -2.0920
         1     1.0708     1.5924     2.9998    -0.5921
         1     1.0716     1.5937     2.0920     3.9077
         1     1.0724     1.5962     1.1842     7.2233
         1     1.0733     1.5970     1.4999     6.0392
         1     1.0745     1.5982     1.8157     6.3155
         1     1.0753     1.5999     2.6841     8.4469
         1     1.0749     1.6003     0.2763    15.6703
         1     1.0761     1.6024     2.0920     4.5392
         1     1.0778     1.6040     1.4999     6.6312
         1     1.0790     1.6057     2.0920     6.3155
         1     1.0794     1.6073     2.0920     5.7234
         1     1.0798     1.6090     2.9998     7.5391
         1     1.0807     1.6094     2.6841     8.7627
         1     1.0819     1.6115     2.4078     6.9470
         1     1.0819     1.6123     1.8157     7.5391
         1     1.0819     1.6135     0.5921     8.1312
         1     1.0827     1.6148     1.4999     8.1312
         1     1.0835     1.6164     1.4999     8.4469
         1     1.0843     1.6193     3.5919     4.5392
         1     1.0860     1.6205     3.5919     2.4078
         1     1.0868     1.6214     2.9998     9.0390
         1     1.0876     1.6226     3.3156     7.8549
         1     1.0880     1.6247     1.8157     9.0390
         1     1.0888     1.6264     2.4078     7.5391
         1     1.0901     1.6284     4.4998     1.2236
         1     1.0917     1.6300     6.3155     0.0000
         1     1.0925     1.6313     4.8155     5.7234
         1     1.0934     1.6321     2.9998     9.3548
         1     1.0938     1.6338     3.9077     9.0390
         1     1.0946     1.6350     4.8155     7.8549
         1     1.0954     1.6367     4.8155     7.5391
         1     1.0954     1.6379     5.4076     1.2236
         1     1.0958     1.6400     2.6841    12.9467
         1     1.0975     1.6408     3.5919     9.0390
         1     1.0991     1.6425     3.9077     8.4469
         1     1.1007     1.6450     4.4998     9.0390
         1     1.1007     1.6462     3.9077     9.9469
         1     1.1016     1.6474     1.8157    15.3545
         1     1.1011     1.6475     4.4998     3.3156
         1     1.1019     1.6495     5.0919     9.9469
         1     1.1036     1.6508     5.7234     8.7627
         1     1.1036     1.6520     5.0919     9.0390
         1     1.1044     1.6536     5.9997     8.4469
         1     1.1056     1.6562     5.9997     5.1313
         1     1.1060     1.6574     5.7234     3.3156
         1     1.1065     1.6591     4.8155     6.9470
         1     1.1077     1.6603     6.3155     8.7627
         1     1.1081     1.6611     5.4076    10.2626
         1     1.1097     1.6624     5.7234    10.5389
         1     1.1106     1.6640     4.8155    11.4468
         1     1.1105     1.6669     5.4076     8.1312
         1     1.1118     1.6677     5.9997    10.5389
         1     1.1126     1.6694     6.5918    10.8547
         1     1.1130     1.6706     6.9075    10.5389
         1     1.1134     1.6723     6.3155    12.0389
         1     1.1150     1.6736     5.4076    10.8547
         1     1.1159     1.6760     5.9997    10.2626
         1     1.1163     1.6773     6.5918     5.7234
         1     1.1179     1.6785     5.9997    12.0389
         1     1.1183     1.6806     6.5918    11.4468
         1     1.1187     1.6814     6.5918    12.3546
         1     1.1200     1.6835     6.9075    11.4468
         1     1.1203     1.6852     8.0917    11.1705
         1     1.1212     1.6868     4.4998    18.6701
         1     1.1228     1.6885     7.2233    14.4466
         1     1.1241     1.6901     8.0917    12.6704
         1     1.1244     1.6914     7.4996    12.9467
         1     1.1257     1.6926     7.2233    12.9467
         1     1.1261     1.6955     7.8154    13.5783
         1     1.1269     1.6964     7.4996    10.2626
         1     1.1281     1.6984     8.4075     9.6311
         1     1.1285     1.6989     7.4996    15.0782
         1     1.1293     1.6997     6.9075    13.8546
         1     1.1306     1.7030     8.0917    13.5783
         1     1.1310     1.7034     7.8154    13.8546
         1     1.1314     1.7055     8.4075    10.2626
         1     1.1322     1.7072    10.2232     6.0392
         1     1.1330     1.7088     8.4075    14.7624
         1     1.1342     1.7105     8.4075    14.4466
         1     1.1346     1.7117     8.9995    13.8546
         1     1.1359     1.7133     8.7232    14.4466
         1     1.1367     1.7150     8.9995    13.2625
         1     1.1379     1.7175    10.8152     9.9469
         1     1.1379     1.7179     8.7232    15.9860
         1     1.1387     1.7205     8.7232    15.9860
         1     1.1395     1.7217     8.4075    16.2623
         1     1.1404     1.7229     8.9995    15.9860
         1     1.1408     1.7237     9.9074    10.8547
         1     1.1420     1.7270     8.9995    16.5781
         1     1.1432     1.7283    10.2232    15.9860
         1     1.1436     1.7296    10.4995    15.9860
         1     1.1444     1.7312     8.9995    16.8544
         1     1.1461     1.7325     8.7232    17.1702
         1     1.1465     1.7346    12.6309     7.5391
         1     1.1473     1.7362     9.9074    15.6703
         1     1.1472     1.7375    10.4995    15.6703
         1     1.1485     1.7395    10.2232    17.4860
         1     1.1501     1.7412    10.2232    17.4860
         1     1.1505     1.7429    10.4995    16.8544
         1     1.1513     1.7437    10.8152    14.7624
         1     1.1521     1.7458    10.8152    16.8544
         1     1.1521     1.7466    11.1310    18.0780
         1     1.1534     1.7483    11.7231    18.0780
         1     1.1538     1.7496    11.4073    18.0780
         1     1.1550     1.7516    11.1310    19.5780
         1     1.1558     1.7528    11.9994    18.6701
         1     1.1566     1.7545    10.8152    16.8544
         1     1.1575     1.7561    11.9994    19.3017
         1     1.1582     1.7587    11.9994    18.3938
         1     1.1591     1.7599    11.7231    20.4858
         1     1.1595     1.7616    12.6309    19.5780
         1     1.1611     1.7632    11.4073    19.8937
         1     1.1619     1.7645    14.1309    12.6704
         1     1.1619     1.7657    13.2230    19.8937
         1     1.1627     1.7683    12.9072    20.4858
         1     1.1639     1.7695    12.9072    22.3015
         1     1.1644     1.7707    12.9072    20.1700
         1     1.1647     1.7728    15.0387    19.5780
         1     1.1656     1.7737    15.0387    19.5780
         1     1.1668     1.7761    13.2230    21.7094
         1     1.1676     1.7774    13.2230    21.9857
         1     1.1680     1.7791    14.1309    21.0779
         1     1.1688     1.7803    13.5388    20.8016
         1     1.1701     1.7820    15.6308    17.4860
         1     1.1705     1.7828    16.2229    16.2623
         1     1.1713     1.7849    13.8151    22.8936
         1     1.1716     1.7870    14.4072    23.4857
         1     1.1725     1.7886    14.4072    23.4857
         1     1.1737     1.7899    15.0387    22.8936
         1     1.1737     1.7915    15.3150    21.7094
         1     1.1745     1.7932    17.4465    15.3545
         1     1.1757     1.7944    15.9466    23.8014
         1     1.1761     1.7957    15.9466    24.7093
         1     1.1769     1.7974    15.0387    25.3014
         1     1.1777     1.8007    17.1307    23.8014
         1     1.1790     1.8011    17.1307    22.5778
         1     1.1794     1.8028    17.1307    25.3014
         1     1.1802     1.8040    17.1307    25.8934
         1     1.1806     1.8053    17.7228    25.8934
         1     1.1813     1.8070    17.4465    25.6171
         1     1.1822     1.8083    17.4465    25.6171
         1     1.1822     1.8095    20.4463    19.8937
         1     1.1838     1.8112    18.6306    26.8013
         1     1.1842     1.8128    18.6306    26.8013
         1     1.1854     1.8149    18.9464    27.3934
         1     1.1862     1.8166    19.2227    27.3934
         1     1.1871     1.8178    20.7226    18.3938
         1     1.1878     1.8187    19.2227    27.3934
         1     1.1883     1.8208    19.8543    26.8013
         1     1.1886     1.8220    19.8543    27.7091
         1     1.1895     1.8229    19.5385    28.6170
         1     1.1911     1.8249    21.0384    28.6170
         1     1.1911     1.8266    21.3542    28.9328
         1     1.1919     1.8283    21.6305    27.7091
         1     1.1931     1.8291    21.3542    30.1169
         1     1.1935     1.8304    21.9463    30.7090
         1     1.1939     1.8321    22.5383    30.7090
         1     1.1947     1.8333    22.2226    30.7090
         1     1.1959     1.8346    24.0383    28.6170
         1     1.1963     1.8363    24.6303    28.6170
         1     1.1972     1.8375    23.4462    32.2484
         1     1.1979     1.8388    24.0383    32.2484
         1     1.1983     1.8400    24.6303    31.9326
         1     1.1995     1.8413    24.3540    32.5247
         1     1.1999     1.8421    27.0381    28.9328
         1     1.2003     1.8446    24.6303    34.3404
         1     1.2020     1.8455    26.1697    34.9325
         1     1.2023     1.8476    25.8540    34.6562
         1     1.2027     1.8480    26.1697    35.2482
         1     1.2036     1.8497    27.3539    35.2482
         1     1.2048     1.8513    28.5380    31.6168
         1     1.2048     1.8526    28.5380    36.4324
         1     1.2060     1.8534    28.5380    36.7482
         1     1.2076     1.8551    29.4459    37.3402
         1     1.2077     1.8567    30.0774    37.3402
         1     1.2089     1.8572    30.9458    38.5639
         1     1.2101     1.8584    30.9458    38.5639
         1     1.2101     1.8597    31.8537    39.1559
         1     1.2109     1.8622    32.7615    39.1559
         1     1.2121     1.8631    31.8537    40.3401
         1     1.2125     1.8647    35.7614    35.5245
         1     1.2129     1.8651    33.6694    40.0638
         1     1.2137     1.8663    34.2614    41.5637
         1     1.2149     1.8672    36.0771    43.3794
         1     1.2161     1.8685    36.6692    43.6557
         1     1.2161     1.8698    36.9850    43.6557
         1     1.2169     1.8710    37.5771    44.5636
         1     1.2173     1.8727    39.0770    43.3794
         1     1.2185     1.8744    38.7612    46.0635
         1     1.2198     1.8748    39.9848    47.6029
         1     1.2198     1.8756    41.1690    47.2871
         1     1.2218     1.8777    41.8005    48.1950
         1     1.2218     1.8789    44.8004    43.0636
         1     1.2222     1.8794    43.5768    50.0107
         1     1.2246     1.8807    44.2083    51.5106
         1     1.2251     1.8819    45.9845    52.1027
         1     1.2254     1.8828    46.5766    52.6947
         1     1.2267     1.8836    50.2080    46.6950
         1     1.2271     1.8856    49.6159    55.6946
         1     1.2283     1.8869    50.8001    56.0104
         1     1.2287     1.8873    52.0237    56.9182
         1     1.2299     1.8886    52.8921    58.1418
         1     1.2299     1.8894    55.9314    59.6418
         1     1.2311     1.8902    56.2077    59.3260
         1     1.2319     1.8915    57.4313    61.7338
         1     1.2328     1.8919    59.2076    63.8258
         1     1.2343     1.8936    60.7075    65.0494
         1     1.2352     1.8949    62.2469    66.8651
         1     1.2360     1.8966    66.7467    62.9574
         1     1.2368     1.8966    67.0230    67.7729
         1     1.2372     1.8986    68.2466    70.4570
         1     1.2384     1.8991    70.0623    72.5885
         1     1.2396     1.9003    72.4701    74.0884
         1     1.2396     1.9012    74.5621    76.4962
         1     1.2408     1.9024    77.2461    78.5882
         1     1.2412     1.9024    79.6539    80.0881
         1     1.2425     1.9037    82.3775    82.2196
         1     1.2424     1.9050    84.4695    82.8116
         1     1.2444     1.9063    86.2852    86.7193
         1     1.2449     1.9071    91.3770    80.4039
         1     1.2461     1.9075    93.1927    90.9428
         1     1.2472     1.9092    96.8241    93.0348
         1     1.2477     1.9104   100.1003    96.3504
         1     1.2489     1.9113   104.9158    99.0740
         1     1.2502     1.9121   107.0473   101.7975
         1     1.2505     1.9133   110.9550   104.4816
         2     1.0123     1.5162     0.2763    -3.9077
         2     1.0152     1.5240     0.0000    -0.2763
         2     1.0259     1.5496     0.2763     2.4078
         2     1.0301     1.5562     0.2763    -0.2763
         2     1.0309     1.5578     0.0000    -3.5919
         2     1.0342     1.5636     0.2763     9.0390
         2     1.0370     1.5694     0.0000     2.7235
         2     1.0375     1.5706     0.2763     2.1315
         2     1.0383     1.5718     0.0000     3.6314
         2     1.0407     1.5764     0.2763     2.7235
         2     1.0412     1.5780     0.5921     1.8157
         2     1.0440     1.5838     1.1842    -0.2763
         2     1.0453     1.5851     0.0000     4.2235
         2     1.0461     1.5867     0.5921     4.5392
         2     1.0485     1.5921     0.2763     5.7234
         2     1.0485     1.5937     0.9078     4.8155
         2     1.0490     1.5950     0.9078     4.8155
         2     1.0494     1.5962     0.5921     4.2235
         2     1.0522     1.5991     2.9998    -3.5919
         2     1.0526     1.5999     0.0000     4.2235
         2     1.0535     1.6024     0.2763     6.0392
         2     1.0543     1.6037     0.9078     4.5392
         2     1.0547     1.6057     0.9078     5.4471
         2     1.0572     1.6095     1.4999     9.9469
         2     1.0576     1.6107     1.4999     6.3155
         2     1.0584     1.6119     0.2763     7.2233
         2     1.0596     1.6140     0.9078     7.2233
         2     1.0592     1.6156     0.5921     7.2233
         2     1.0613     1.6181     0.9078     5.1313
         2     1.0613     1.6194     0.9078     8.1312
         2     1.0621     1.6206     0.0000     8.1312
         2     1.0633     1.6223     1.8157     6.6312
         2     1.0641     1.6247     1.1842     6.6312
         2     1.0650     1.6255     0.2763    14.7624
         2     1.0670     1.6293     0.2763     5.7234
         2     1.0678     1.6309     1.4999     7.5391
         2     1.0682     1.6313     2.0920     8.4469
         2     1.0682     1.6330     2.4078     7.8549
         2     1.0691     1.6342     2.6841     6.9470
         2     1.0699     1.6351     5.4076    -0.5921
         2     1.0699     1.6372     2.0920     8.4469
         2     1.0707     1.6384     2.0920     8.7627
         2     1.0719     1.6400     2.4078     7.8549
         2     1.0723     1.6417     2.0920     7.5391
         2     1.0736     1.6425     2.9998     7.5391
         2     1.0748     1.6433     1.4999    13.8546
         2     1.0752     1.6454     3.5919     6.9470
         2     1.0768     1.6475     2.9998     8.1312
         2     1.0764     1.6487     2.9998     8.7627
         2     1.0773     1.6499     2.4078     8.1312
         2     1.0777     1.6512     2.4078     9.0390
         2     1.0785     1.6524     4.1840     8.4469
         2     1.0781     1.6537     5.4076     5.1313
         2     1.0793     1.6553     0.9078    13.5783
         2     1.0818     1.6570     2.9998     9.6311
         2     1.0834     1.6595     2.9998     9.3548
         2     1.0838     1.6611     3.3156     9.3548
         2     1.0846     1.6620     3.5919     9.0390
         2     1.0859     1.6636     5.7234     1.2236
         2     1.0859     1.6648     3.9077    11.4468
         2     1.0859     1.6661     3.5919    11.4468
         2     1.0858     1.6674     3.5919    10.8547
         2     1.0883     1.6694     2.9998    11.4468
         2     1.0883     1.6711     3.5919     9.9469
         2     1.0887     1.6719     3.9077     9.0390
         2     1.0904     1.6740     5.7234     3.0393
         2     1.0920     1.6756     3.3156    11.7626
         2     1.0924     1.6777     3.5919     9.9469
         2     1.0924     1.6781     3.3156    11.4468
         2     1.0932     1.6798     2.6841    11.7626
         2     1.0944     1.6815     3.3156     8.7627
         2     1.0953     1.6827     3.9077     9.9469
         2     1.0965     1.6847     4.8155     9.9469
         2     1.0965     1.6860     5.4076    11.4468
         2     1.0973     1.6881     5.7234    11.4468
         2     1.0998     1.6901     5.0919    11.7626
         2     1.0993     1.6914     5.0919    11.4468
         2     1.1002     1.6930     7.8154     4.8155
         2     1.1018     1.6943     5.9997     9.3548
         2     1.1022     1.6955     5.9997    12.0389
         2     1.1026     1.6984     6.5918    12.0389
         2     1.1038     1.6997     5.7234    12.9467
         2     1.1042     1.7013     6.5918    11.7626
         2     1.1055     1.7026     6.5918    15.6703
         2     1.1063     1.7038     5.7234    14.7624
         2     1.1063     1.7055     5.7234    12.6704
         2     1.1071     1.7067     5.9997    13.2625
         2     1.1087     1.7092     6.3155    13.5783
         2     1.1092     1.7105     6.5918    12.6704
         2     1.1108     1.7121     9.3153     7.8549
         2     1.1112     1.7138     7.2233    13.5783
         2     1.1116     1.7154     6.9075    13.5783
         2     1.1120     1.7163     6.9075    13.5783
         2     1.1132     1.7179     6.9075    13.8546
         2     1.1145     1.7200     6.5918    14.4466
         2     1.1149     1.7221     9.3153     5.7234
         2     1.1165     1.7237     8.0917    13.2625
         2     1.1173     1.7250     7.2233    13.8546
         2     1.1177     1.7266     7.2233    15.0782
         2     1.1190     1.7287     6.9075    15.9860
         2     1.1194     1.7304     7.2233    15.0782
         2     1.1202     1.7312     8.9995     8.1312
         2     1.1214     1.7333     7.8154    14.7624
         2     1.1218     1.7349     8.0917    14.4466
         2     1.1226     1.7366     8.0917    15.3545
         2     1.1234     1.7386     8.4075    15.6703
         2     1.1251     1.7395     8.4075    14.1703
         2     1.1255     1.7416     8.4075    13.2625
         2     1.1263     1.7424     8.7232    15.0782
         2     1.1267     1.7441     9.3153    15.9860
         2     1.1271     1.7453     9.3153    17.1702
         2     1.1288     1.7482     8.7232    15.9860
         2     1.1291     1.7503     8.0917    15.3545
         2     1.1304     1.7524     8.4075    15.3545
         2     1.1308     1.7528     8.4075    18.6701
         2     1.1312     1.7544     8.9995    18.0780
         2     1.1336     1.7561     9.6311    17.7623
         2     1.1336     1.7573     8.9995    17.7623
         2     1.1340     1.7594     8.4075    16.2623
         2     1.1353     1.7611     8.4075    18.0780
         2     1.1365     1.7628    10.2232    15.6703
         2     1.1365     1.7640     9.6311    18.0780
         2     1.1377     1.7653     9.3153    18.6701
         2     1.1389     1.7665    10.2232    18.3938
         2     1.1397     1.7682    10.4995    18.0780
         2     1.1401     1.7703    10.8152    17.4860
         2     1.1406     1.7719    10.8152    18.6701
         2     1.1414     1.7727    10.4995    18.3938
         2     1.1422     1.7744    10.8152    19.5780
         2     1.1430     1.7757    11.1310    19.3017
         2     1.1442     1.7773    10.8152    19.3017
         2     1.1450     1.7794     9.6311    21.3937
         2     1.1458     1.7811    11.9994    14.7624
         2     1.1462     1.7827    11.4073    19.8937
         2     1.1470     1.7832    11.1310    20.4858
         2     1.1479     1.7856    11.7231    20.4858
         2     1.1487     1.7869    11.1310    20.4858
         2     1.1491     1.7885     9.6311    21.7094
         2     1.1495     1.7902    11.9994    17.7623
         2     1.1511     1.7915    11.1310    21.9857
         2     1.1523     1.7940    11.4073    22.5778
         2     1.1527     1.7948    11.9994    21.9857
         2     1.1536     1.7968    12.3152    23.2094
         2     1.1548     1.7985    12.6309    22.5778
         2     1.1547     1.8002    13.5388    19.5780
         2     1.1556     1.8011    12.3152    22.8936
         2     1.1564     1.8027    13.2230    23.4857
         2     1.1580     1.8040    12.6309    23.8014
         2     1.1588     1.8065    14.4072    23.4857
         2     1.1588     1.8077    13.8151    21.3937
         2     1.1596     1.8102    12.6309    23.2094
         2     1.1600     1.8119    13.5388    24.1172
         2     1.1608     1.8131    13.5388    24.3935
         2     1.1625     1.8148    13.5388    24.3935
         2     1.1625     1.8160    15.3150    23.8014
         2     1.1633     1.8177    16.2229    21.3937
         2     1.1645     1.8190    14.7229    24.3935
         2     1.1649     1.8214    14.4072    24.7093
         2     1.1653     1.8227    13.5388    24.9856
         2     1.1661     1.8240    14.7229    26.2092
         2     1.1673     1.8252    14.4072    24.1172
         2     1.1677     1.8265    15.0387    26.8013
         2     1.1681     1.8277    15.6308    25.3014
         2     1.1690     1.8302    15.9466    27.1171
         2     1.1702     1.8306    15.6308    27.7091
         2     1.1710     1.8323    15.3150    27.1171
         2     1.1714     1.8340    17.1307    25.8934
         2     1.1726     1.8360    17.7228    23.8014
         2     1.1734     1.8365    16.5386    28.3012
         2     1.1734     1.8381    17.1307    28.6170
         2     1.1742     1.8399    16.8149    28.9328
         2     1.1754     1.8415    16.8149    30.1169
         2     1.1754     1.8428    19.5385    25.6171
         2     1.1762     1.8440    18.3149    28.6170
         2     1.1782     1.8449    18.3149    28.9328
         2     1.1782     1.8465    17.7228    31.0248
         2     1.1786     1.8486    17.7228    30.7090
         2     1.1799     1.8494    19.2227    31.6168
         2     1.1811     1.8519    18.9464    30.7090
         2     1.1815     1.8524    18.0386    31.9326
         2     1.1815     1.8536    19.8543    31.3405
         2     1.1827     1.8553    19.8543    32.8405
         2     1.1835     1.8561    20.4463    32.5247
         2     1.1843     1.8591    21.0384    31.0248
         2     1.1851     1.8603    21.0384    32.5247
         2     1.1859     1.8612    21.3542    32.5247
         2     1.1867     1.8628    22.2226    33.1168
         2     1.1879     1.8641    21.3542    33.7483
         2     1.1879     1.8662    22.5383    32.8405
         2     1.1887     1.8666    22.5383    34.0246
         2     1.1895     1.8679    22.5383    34.6562
         2     1.1904     1.8699    23.4462    35.2482
         2     1.1903     1.8704    23.1304    36.7482
         2     1.1924     1.8720    24.0383    37.9323
         2     1.1928     1.8737    24.3540    32.8405
         2     1.1932     1.8741    24.6303    36.1561
         2     1.1944     1.8746    25.5382    37.9323
         2     1.1952     1.8763    25.2619    38.8402
         2     1.1956     1.8779    25.8540    39.4717
         2     1.1964     1.8791    26.7618    39.1559
         2     1.1969     1.8812    25.8540    40.0638
         2     1.1977     1.8820    27.0381    37.0639
         2     1.1981     1.8841    27.3539    41.5637
         2     1.2001     1.8850    27.9460    41.8795
         2     1.2005     1.8863    28.8538    41.5637
         2     1.2009     1.8875    29.4459    41.8795
         2     1.2021     1.8880    29.1696    43.0636
         2     1.2029     1.8892    29.7617    43.9715
         2     1.2033     1.8900    30.6695    44.8793
         2     1.2042     1.8920    30.9458    45.1951
         2     1.2045     1.8929    32.1694    45.7872
         2     1.2057     1.8942    32.1694    46.9713
         2     1.2066     1.8954    33.0773    46.3793
         2     1.2070     1.8963    33.6694    48.7870
         2     1.2082     1.8971    34.5772    49.3791
         2     1.2086     1.8984    35.1693    50.8790
         2     1.2090     1.8988    35.7614    51.1948
         2     1.2102     1.8996    38.7612    44.5636
         2     1.2106     1.9022    37.5771    51.5106
         2     1.2118     1.9030    38.4849    53.6026
         2     1.2122     1.9047    38.7612    56.3261
         2     1.2130     1.9055    39.0770    55.4183
         2     1.2138     1.9068    43.3005    50.8790
         2     1.2151     1.9071    43.5768    52.6947
         2     1.2155     1.9088    43.3005    58.7339
         2     1.2167     1.9093    43.5768    61.7338
         2     1.2175     1.9113    44.4846    62.3258
         2     1.2183     1.9118    45.7082    62.9574
         2     1.2191     1.9127    48.3923    65.6415
         2     1.2195     1.9135    48.9844    67.4572
         2     1.2203     1.9143    49.8922    68.0492
         2     1.2212     1.9159    51.3922    68.9571
         2     1.2220     1.9163    52.6158    70.4570
         2     1.2228     1.9180    53.7999    71.6806
         2     1.2232     1.9189    55.9314    73.7726
         2     1.2244     1.9205    56.5235    74.0884
         2     1.2260     1.9210    58.9313    76.4962
         2     1.2264     1.9218    60.7075    78.5882
         2     1.2272     1.9235    63.4310    75.9041
         2     1.2272     1.9243    64.6547    81.9038
         2     1.2293     1.9247    65.5230    85.5352
         2     1.2301     1.9260    67.9308    86.4430
         2     1.2306     1.9272    69.7465    89.4429
         2     1.2313     1.9277    72.7464    92.1270
         2     1.2317     1.9298    74.8384    93.6664
         2     1.2325     1.9306    76.6541    96.0741
         2     1.2329     1.9315    79.6539    99.9818
         2     1.2342     1.9319    82.0617   101.7975
         2     1.2358     1.9327    85.9694   105.0737
         3     1.0445     1.5013     0.2763    -2.0920
         3     1.0491     1.5096     0.2763    -0.5921
         3     1.0503     1.5108     0.0000    -0.9078
         3     1.0519     1.5129     0.2763     0.6315
         3     1.0536     1.5174     0.0000    -1.1842
         3     1.0544     1.5178     0.2763     0.3158
         3     1.0569     1.5211     0.0000    -0.2763
         3     1.0577     1.5228     0.2763     2.4078
         3     1.0593     1.5248     0.0000     3.3156
         3     1.0598     1.5261     0.5921     1.4999
         3     1.0602     1.5277     0.5921     0.9078
         3     1.0610     1.5285     0.9078     1.2236
         3     1.0618     1.5302     0.9078     0.0000
         3     1.0618     1.5306     1.8157    -2.9998
         3     1.0635     1.5318     1.4999     0.9078
         3     1.0639     1.5335     0.9078     1.2236
         3     1.0643     1.5343     0.5921     1.4999
         3     1.0651     1.5364     0.0000     2.4078
         3     1.0663     1.5380     0.2763     1.8157
         3     1.0680     1.5401     1.4999     6.3155
         3     1.0680     1.5401     0.5921     5.4471
         3     1.0688     1.5425     1.1842     2.1315
         3     1.0692     1.5438     1.4999     2.7235
         3     1.0704     1.5454     1.1842     2.4078
         3     1.0733     1.5483     1.8157    -1.7762
         3     1.0742     1.5500     2.0920     1.8157
         3     1.0742     1.5504     1.1842     3.6314
         3     1.0746     1.5525     1.4999     3.6314
         3     1.0750     1.5533     1.1842     1.4999
         3     1.0779     1.5583     1.1842     3.6314
         3     1.0787     1.5595     1.1842     3.3156
         3     1.0787     1.5603     1.1842     3.9077
         3     1.0795     1.5611     2.4078     2.7235
         3     1.0807     1.5632     0.9078     5.7234
         3     1.0820     1.5640     1.1842     1.4999
         3     1.0819     1.5657     1.1842    -0.9078
         3     1.0828     1.5669     0.0000     5.7234
         3     1.0840     1.5690     1.1842     4.8155
         3     1.0844     1.5698     1.4999     5.7234
         3     1.0844     1.5706     2.0920     4.5392
         3     1.0856     1.5727     3.3156    -1.4999
         3     1.0873     1.5744     1.4999     2.1315
         3     1.0881     1.5756     2.9998     3.6314
         3     1.0885     1.5765     2.6841     3.9077
         3     1.0889     1.5785     2.6841     5.1313
         3     1.0902     1.5797     2.4078     5.1313
         3     1.0914     1.5810     4.1840     3.3156
         3     1.0914     1.5822     4.8155    -2.4078
         3     1.0926     1.5843     3.5919     2.7235
         3     1.0943     1.5855     2.4078     5.1313
         3     1.0955     1.5864     2.4078     6.0392
         3     1.0955     1.5876     3.9077     4.8155
         3     1.0967     1.5892     2.0920     6.3155
         3     1.0980     1.5921     3.3156    -3.9077
         3     1.0984     1.5930     3.9077    -0.2763
         3     1.0992     1.5938     3.9077     7.5391
         3     1.0996     1.5950     2.9998     6.3155
         3     1.1004     1.5963     2.4078     7.5391
         3     1.1016     1.5979     5.0919     6.0392
         3     1.1016     1.5988     4.1840     3.9077
         3     1.1033     1.6009     6.5918    -2.4078
         3     1.1041     1.6033     3.5919     5.7234
         3     1.1045     1.6042     4.1840     6.0392
         3     1.1049     1.6058     3.3156     7.8549
         3     1.1062     1.6066     3.9077     7.2233
         3     1.1066     1.6083     5.7234     4.8155
         3     1.1078     1.6099     2.0920    14.4466
         3     1.1090     1.6108     1.4999    16.8544
         3     1.1086     1.6124     4.8155     6.3155
         3     1.1107     1.6145     4.8155     6.6312
         3     1.1115     1.6157     4.8155     8.1312
         3     1.1115     1.6170     5.0919     6.9470
         3     1.1135     1.6182     6.5918     2.7235
         3     1.1139     1.6194     5.9997     4.5392
         3     1.1143     1.6211     5.9997     6.6312
         3     1.1151     1.6224     5.9997     6.9470
         3     1.1164     1.6240     5.7234     8.1312
         3     1.1176     1.6261     5.4076     8.1312
         3     1.1176     1.6269     4.8155     7.8549
         3     1.1193     1.6294     4.4998     5.4471
         3     1.1192     1.6298     4.8155     7.2233
         3     1.1201     1.6315     5.7234     8.1312
         3     1.1213     1.6340     5.4076     9.0390
         3     1.1217     1.6348     5.9997     9.3548
         3     1.1221     1.6360     6.9075     8.7627
         3     1.1238     1.6377     7.2233    -0.5921
         3     1.1246     1.6385     6.5918     5.1313
         3     1.1250     1.6398     6.9075     6.3155
         3     1.1266     1.6419     6.9075     9.0390
         3     1.1270     1.6431     6.9075     9.3548
         3     1.1274     1.6452     6.5918     9.6311
         3     1.1295     1.6468     6.5918     9.0390
         3     1.1299     1.6472     8.4075    -2.0920
         3     1.1299     1.6489     6.5918    12.6704
         3     1.1311     1.6514     6.9075    10.5389
         3     1.1327     1.6526     6.9075    10.8547
         3     1.1331     1.6539     7.4996    11.1705
         3     1.1344     1.6555     8.4075     8.7627
         3     1.1352     1.6572     6.9075     3.9077
         3     1.1356     1.6584     8.9995     2.7235
         3     1.1368     1.6597     6.9075    12.0389
         3     1.1376     1.6610     7.8154    10.5389
         3     1.1380     1.6630     8.0917    10.8547
         3     1.1397     1.6643     7.4996    12.3546
         3     1.1405     1.6667     8.4075     6.3155
         3     1.1413     1.6680     8.4075     8.1312
         3     1.1425     1.6692     8.0917    11.4468
         3     1.1425     1.6713     8.9995    11.7626
         3     1.1445     1.6726     8.4075    12.0389
         3     1.1450     1.6746     8.7232    12.0389
         3     1.1458     1.6758     9.3153     9.9469
         3     1.1474     1.6771     9.9074    10.5389
         3     1.1482     1.6788    10.2232    10.5389
         3     1.1486     1.6805     8.9995    12.6704
         3     1.1494     1.6821     9.3153    13.2625
         3     1.1507     1.6838     8.9995    12.9467
         3     1.1506     1.6851     9.6311    13.8546
         3     1.1515     1.6879    11.9994     7.5391
         3     1.1523     1.6887     9.9074    10.2626
         3     1.1531     1.6904     8.9995    14.4466
         3     1.1547     1.6917     9.6311    13.8546
         3     1.1547     1.6930     9.9074    14.7624
         3     1.1560     1.6950     8.9995    13.8546
         3     1.1563     1.6963     9.9074    12.3546
         3     1.1576     1.6979    11.4073     7.2233
         3     1.1584     1.6995    10.4995    13.2625
         3     1.1584     1.7012     9.9074    15.0782
         3     1.1592     1.7033    10.2232    15.9860
         3     1.1612     1.7050    11.4073    16.2623
         3     1.1616     1.7067    10.8152    16.2623
         3     1.1624     1.7079    10.4995    11.1705
         3     1.1637     1.7096    11.1310    15.3545
         3     1.1645     1.7112    11.7231    14.7624
         3     1.1645     1.7137    10.8152    17.1702
         3     1.1657     1.7149    11.9994    16.2623
         3     1.1665     1.7166    10.8152    10.5389
         3     1.1677     1.7179    11.1310    17.4860
         3     1.1685     1.7191    11.4073    17.1702
         3     1.1694     1.7203    11.4073    17.1702
         3     1.1701     1.7225    11.4073    16.8544
         3     1.1705     1.7237    12.3152    17.1702
         3     1.1714     1.7266    12.6309    17.1702
         3     1.1718     1.7278    12.9072    10.2626
         3     1.1730     1.7291    12.6309    18.0780
         3     1.1746     1.7308    12.9072    16.8544
         3     1.1746     1.7320    13.2230    18.0780
         3     1.1754     1.7341    13.2230    16.2623
         3     1.1762     1.7362    15.6308    15.3545
         3     1.1771     1.7383    13.8151    17.1702
         3     1.1771     1.7387    13.5388    17.4860
         3     1.1787     1.7403    13.2230    19.5780
         3     1.1795     1.7420    14.1309    18.0780
         3     1.1799     1.7441    14.7229    18.0780
         3     1.1807     1.7462    15.3150    15.9860
         3     1.1819     1.7479    14.7229    19.3017
         3     1.1823     1.7499    14.4072    19.8937
         3     1.1827     1.7520    14.1309    19.8937
         3     1.1840     1.7528    14.7229    19.3017
         3     1.1843     1.7553    15.6308    18.6701
         3     1.1848     1.7565    15.9466    18.6701
         3     1.1864     1.7579    15.0387    21.7094
         3     1.1868     1.7595    15.6308    21.3937
         3     1.1872     1.7603    15.0387    20.8016
         3     1.1888     1.7624    16.2229    21.0779
         3     1.1892     1.7645    17.1307    21.7094
         3     1.1900     1.7666    17.1307    21.7094
         3     1.1908     1.7682    18.0386    17.7623
         3     1.1912     1.7695    16.5386    22.5778
         3     1.1921     1.7711    17.1307    21.3937
         3     1.1933     1.7724    17.4465    21.7094
         3     1.1932     1.7753    18.0386    20.4858
         3     1.1941     1.7761    17.1307    21.7094
         3     1.1957     1.7770    17.7228    21.9857
         3     1.1961     1.7791    17.4465    23.2094
         3     1.1969     1.7799    18.0386    23.2094
         3     1.1977     1.7820    18.6306    22.8936
         3     1.1985     1.7841    19.5385    24.3935
         3     1.1989     1.7857    20.4463    23.8014
         3     1.1993     1.7870    18.6306    24.3935
         3     1.2006     1.7899    19.2227    24.1172
         3     1.2013     1.7903    20.1306    24.7093
         3     1.2017     1.7924    20.1306    24.3935
         3     1.2029     1.7937    20.1306    24.1172
         3     1.2033     1.7954    23.4462    18.6701
         3     1.2041     1.7971    21.3542    24.9856
         3     1.2049     1.7987    21.3542    24.9856
         3     1.2058     1.8003    21.0384    26.2092
         3     1.2062     1.8016    21.6305    26.8013
         3     1.2066     1.8037    22.8541    28.3012
         3     1.2078     1.8054    22.8541    25.8934
         3     1.2082     1.8070    23.7620    25.8934
         3     1.2090     1.8079    23.4462    27.3934
         3     1.2097     1.8092    23.4462    27.1171
         3     1.2102     1.8109    24.3540    26.5250
         3     1.2118     1.8130    25.2619    27.7091
         3     1.2122     1.8145    26.1697    28.0249
         3     1.2130     1.8167    25.5382    28.0249
         3     1.2138     1.8179    26.7618    28.9328
         3     1.2151     1.8192    27.0381    28.3012
         3     1.2150     1.8205    27.0381    28.6170
         3     1.2158     1.8217    29.7617    22.3015
         3     1.2170     1.8234    27.6697    30.1169
         3     1.2179     1.8255    28.2617    30.4327
         3     1.2187     1.8275    28.8538    31.3405
         3     1.2199     1.8284    28.8538    31.3405
         3     1.2199     1.8301    31.2616    25.3014
         3     1.2207     1.8313    31.5774    26.8013
         3     1.2215     1.8326    30.9458    31.6168
         3     1.2223     1.8347    31.2616    32.8405
         3     1.2231     1.8355    32.4457    32.5247
         3     1.2235     1.8364    31.8537    32.8405
         3     1.2243     1.8385    35.4851    25.8934
         3     1.2250     1.8394    33.3536    34.6562
         3     1.2259     1.8406    34.2614    34.6562
         3     1.2275     1.8427    35.4851    34.9325
         3     1.2278     1.8436    36.0771    35.8403
         3     1.2291     1.8452    36.6692    34.0246
         3     1.2294     1.8469    40.3006    29.5248
         3     1.2299     1.8486    38.4849    36.1561
         3     1.2307     1.8490    39.9848    36.1561
         3     1.2323     1.8502    40.5769    37.6560
         3     1.2331     1.8520    42.3926    38.2481
         3     1.2343     1.8528    42.3926    38.5639
         3     1.2344     1.8553    43.8925    38.8402
         3     1.2352     1.8565    43.5768    40.0638
         3     1.2359     1.8569    45.0767    40.9716
         3     1.2376     1.8586    45.9845    40.9716
         3     1.2379     1.8603    48.3923    39.7480
         3     1.2391     1.8612    48.1160    41.5637
         3     1.2399     1.8629    49.8922    42.7479
         3     1.2408     1.8633    51.1159    43.9715
         3     1.2415     1.8651    51.7079    44.8793
         3     1.2424     1.8667    53.5236    44.5636
         3     1.2428     1.8683    55.0236    46.0635
         3     1.2435     1.8692    57.1156    45.4714
         3     1.2444     1.8709    57.7076    47.8792
         3     1.2452     1.8721    59.2076    49.3791
         3     1.2464     1.8738    60.7075    49.6949
         3     1.2472     1.8751    63.1153    48.7870
         3     1.2492     1.8759    66.1546    45.4714
         3     1.2504     1.8772    66.7467    51.7869
         3     1.2504     1.8789    67.9308    53.9184
         3     1.2516     1.8793    70.0623    54.5104
         3     1.2520     1.8802    72.1543    55.6946
         3     1.2528     1.8818    77.2461    48.7870
         3     1.2536     1.8826    76.6541    58.1418
         3     1.2545     1.8839    79.0618    59.6418
         3     1.2552     1.8852    82.0617    60.8259
         3     1.2560     1.8869    83.8774    61.7338
         3     1.2568     1.8877    87.7851    62.3258
         3     1.2581     1.8890    90.5086    68.9571
         3     1.2588     1.8899    92.9164    66.2335
         3     1.2604     1.8903    96.1926    67.7729
         3     1.2612     1.8916    99.8240    69.8649
         3     1.2621     1.8924   103.4159    71.9569
         3     1.2629     1.8937   105.8237    73.1805
         3     1.2636     1.8941   111.8234    74.3647
         4     1.0037     1.5728     0.2763    -3.9077
         4     1.0103     1.5876     0.9078     1.8157
         4     1.0107     1.5910     0.0000     2.7235
         4     1.0136     1.5959     0.0000     5.4471
         4     1.0152     1.5992     0.5921     1.8157
         4     1.0230     1.6149     0.0000     0.0000
         4     1.0271     1.6244     0.0000     5.1313
         4     1.0275     1.6256     0.0000     6.6312
         4     1.0287     1.6273     0.0000     6.9470
         4     1.0316     1.6339     0.9078     7.8549
         4     1.0320     1.6351     0.2763     6.6312
         4     1.0345     1.6397     1.1842     7.8549
         4     1.0365     1.6422     0.0000    15.3545
         4     1.0365     1.6422     0.0000     8.4469
         4     1.0382     1.6459     1.1842     7.5391
         4     1.0382     1.6459     0.5921     8.1312
         4     1.0402     1.6513     1.8157     3.6314
         4     1.0402     1.6513     2.4078     0.6315
         4     1.0414     1.6517     1.1842     8.7627
         4     1.0419     1.6546     0.5921     8.4469
         4     1.0419     1.6546     0.5921     8.1312
         4     1.0427     1.6562     0.0000     9.3548
         4     1.0443     1.6591     1.1842     6.3155
         4     1.0443     1.6591     3.3156     3.9077
         4     1.0451     1.6604     0.9078     9.3548
         4     1.0468     1.6632     1.1842     9.9469
         4     1.0468     1.6632     0.9078     9.0390
         4     1.0472     1.6641     0.2763     9.3548
         4     1.0484     1.6666     1.4999     8.7627
         4     1.0496     1.6703     0.2763    17.1702
         4     1.0517     1.6724     0.2763    12.6704
         4     1.0517     1.6724     0.5921    10.2626
         4     1.0517     1.6740     1.8157     9.9469
         4     1.0537     1.6769     2.4078     8.7627
         4     1.0537     1.6769     2.9998     9.9469
         4     1.0550     1.6811     2.0920     8.4469
         4     1.0550     1.6811     1.4999    10.5389
         4     1.0554     1.6827     1.4999    10.2626
         4     1.0570     1.6852     2.0920    10.8547
         4     1.0570     1.6852     2.6841     8.1312
         4     1.0587     1.6860     4.4998     6.6312
         4     1.0603     1.6906     3.3156     9.0390
         4     1.0603     1.6906     2.0920    12.0389
         4     1.0603     1.6910     3.3156    11.1705
         4     1.0632     1.6943     1.8157    11.7626
         4     1.0632     1.6943     1.8157    12.3546
         4     1.0631     1.6959     2.6841     3.3156
         4     1.0648     1.6993     3.9077     7.5391
         4     1.0648     1.6993     3.3156    10.5389
         4     1.0648     1.7001     2.9998    12.3546
         4     1.0672     1.7034     3.3156    12.0389
         4     1.0672     1.7034     2.4078    12.6704
         4     1.0681     1.7059     3.3156    10.2626
         4     1.0697     1.7088     3.9077     8.7627
         4     1.0697     1.7088     2.0920    14.1703
         4     1.0697     1.7100     3.5919    12.6704
         4     1.0717     1.7129     3.3156    11.7626
         4     1.0717     1.7129     2.4078    13.2625
         4     1.0730     1.7146     4.8155     9.0390
         4     1.0746     1.7175     5.9997     6.9470
         4     1.0746     1.7175     3.9077    13.2625
         4     1.0742     1.7188     3.3156    13.8546
         4     1.0766     1.7221     2.9998    14.4466
         4     1.0766     1.7221     3.9077    13.8546
         4     1.0775     1.7237     4.8155    12.6704
         4     1.0791     1.7266     6.9075     4.5392
         4     1.0791     1.7266     4.8155    12.0389
         4     1.0799     1.7279     5.0919    13.5783
         4     1.0816     1.7312     5.0919    14.1703
         4     1.0816     1.7312     5.7234    13.5783
         4     1.0824     1.7324     5.7234    14.4466
         4     1.0840     1.7353     6.9075     7.2233
         4     1.0840     1.7353     5.7234    12.3546
         4     1.0844     1.7370     5.0919    15.3545
         4     1.0856     1.7407     5.4076    14.4466
         4     1.0856     1.7407     5.9997    14.7624
         4     1.0889     1.7449     5.7234    14.4466
         4     1.0885     1.7457     6.9075     8.1312
         4     1.0885     1.7457     5.4076    14.4466
         4     1.0905     1.7495     5.9997    14.4466
         4     1.0909     1.7507     5.7234    15.0782
         4     1.0909     1.7507     5.0919    15.9860
         4     1.0926     1.7536     6.5918    14.4466
         4     1.0934     1.7552     8.4075    12.9467
         4     1.0934     1.7552     6.9075    15.0782
         4     1.0958     1.7581     5.7234    15.9860
         4     1.0958     1.7598     6.9075    16.5781
         4     1.0958     1.7598     5.9997    17.1702
         4     1.0979     1.7639     6.9075    15.9860
         4     1.0983     1.7648     7.4996    15.3545
         4     1.0983     1.7648     7.4996    15.6703
         4     1.0991     1.7668     7.2233    17.1702
         4     1.1011     1.7702     6.9075    16.2623
         4     1.1011     1.7702     7.2233    16.5781
         4     1.1020     1.7718     7.4996    16.5781
         4     1.1040     1.7747     8.7232    17.1702
         4     1.1040     1.7747     7.4996    17.7623
         4     1.1057     1.7776     7.2233    17.4860
         4     1.1061     1.7801     7.2233    18.6701
         4     1.1061     1.7801     6.9075    18.3938
         4     1.1081     1.7826     8.0917    17.7623
         4     1.1093     1.7847     9.6311    10.8547
         4     1.1093     1.7847     7.4996    18.9859
         4     1.1109     1.7872     7.8154    19.5780
         4     1.1113     1.7893     7.4996    20.1700
         4     1.1113     1.7893     7.4996    19.5780
         4     1.1130     1.7930     8.7232    16.5781
         4     1.1138     1.7947    10.4995    10.5389
         4     1.1138     1.7947     8.9995    18.6701
         4     1.1154     1.7967     8.9995    19.8937
         4     1.1162     1.7984     9.3153    19.8937
         4     1.1162     1.7984     8.7232    20.4858
         4     1.1178     1.8030     9.3153    17.1702
         4     1.1178     1.8038     9.9074    17.7623
         4     1.1178     1.8038     8.7232    21.9857
         4     1.1195     1.8067     9.3153    21.0779
         4     1.1211     1.8083     8.7232    21.3937
         4     1.1211     1.8083     8.9995    21.3937
         4     1.1227     1.8113    10.2232    22.5778
         4     1.1235     1.8126    10.4995    23.4857
         4     1.1235     1.8126     9.3153    22.5778
         4     1.1244     1.8163     8.9995    22.8936
         4     1.1256     1.8171     9.9074    22.3015
         4     1.1256     1.8171    10.2232    21.7094
         4     1.1272     1.8217    10.8152    21.3937
         4     1.1280     1.8230     8.7232    31.3405
         4     1.1280     1.8230     9.9074    22.8936
         4     1.1296     1.8255    10.2232    22.8936
         4     1.1296     1.8263    10.8152    23.2094
         4     1.1296     1.8263    11.1310    23.2094
         4     1.1321     1.8309    10.8152    22.8936
         4     1.1325     1.8317    14.1309    15.6703
         4     1.1325     1.8317    11.7231    24.1172
         4     1.1349     1.8346    11.1310    24.1172
         4     1.1357     1.8363    11.1310    25.6171
         4     1.1357     1.8363    10.8152    25.8934
         4     1.1377     1.8397    11.1310    23.2094
         4     1.1377     1.8413    12.3152    24.1172
         4     1.1377     1.8413    11.4073    24.3935
         4     1.1398     1.8438    11.4073    26.5250
         4     1.1406     1.8454    11.7231    25.6171
         4     1.1406     1.8454    12.6309    25.6171
         4     1.1422     1.8480    13.5388    28.0249
         4     1.1430     1.8501    12.9072    29.8011
         4     1.1430     1.8501    13.5388    26.5250
         4     1.1438     1.8538    12.9072    27.3934
         4     1.1451     1.8546    13.2230    27.3934
         4     1.1451     1.8546    13.8151    24.3935
         4     1.1463     1.8575    13.5388    25.8934
         4     1.1467     1.8588    12.9072    28.6170
         4     1.1467     1.8588    13.5388    29.2091
         4     1.1483     1.8613    13.8151    30.1169
         4     1.1491     1.8634    13.5388    30.1169
         4     1.1491     1.8634    14.4072    30.4327
         4     1.1515     1.8663    14.1309    30.1169
         4     1.1520     1.8675    14.4072    29.5248
         4     1.1520     1.8675    14.7229    30.7090
         4     1.1536     1.8701    14.4072    30.7090
         4     1.1544     1.8718    14.7229    30.7090
         4     1.1544     1.8718    15.3150    30.7090
         4     1.1556     1.8739    15.9466    29.2091
         4     1.1568     1.8759    15.3150    32.5247
         4     1.1568     1.8759    15.9466    33.1168
         4     1.1584     1.8797    16.5386    33.7483
         4     1.1592     1.8810    16.2229    33.7483
         4     1.1592     1.8810    15.9466    33.1168
         4     1.1604     1.8830    16.5386    32.5247
         4     1.1612     1.8843    16.8149    34.3404
         4     1.1612     1.8843    17.1307    34.6562
         4     1.1624     1.8877    16.5386    35.2482
         4     1.1632     1.8885    18.0386    35.5245
         4     1.1632     1.8885    17.4465    35.8403
         4     1.1649     1.8910    18.0386    37.3402
         4     1.1653     1.8922    18.0386    37.9323
         4     1.1653     1.8922    17.4465    37.6560
         4     1.1664     1.8956    18.3149    40.6559
         4     1.1677     1.8973    18.3149    39.7480
         4     1.1677     1.8973    18.9464    38.5639
         4     1.1698     1.8993    19.8543    37.9323
         4     1.1701     1.9002    18.9464    39.7480
         4     1.1701     1.9002    19.2227    39.4717
         4     1.1714     1.9030    21.0384    39.1559
         4     1.1721     1.9044    22.5383    35.8403
         4     1.1721     1.9044    21.0384    40.9716
         4     1.1738     1.9060    21.3542    42.7479
         4     1.1742     1.9077    21.3542    42.4716
         4     1.1742     1.9077    21.9463    43.6557
         4     1.1762     1.9097    21.6305    43.3794
         4     1.1762     1.9118    22.5383    43.0636
         4     1.1762     1.9118    22.8541    44.2873
         4     1.1782     1.9140    22.8541    45.7872
         4     1.1786     1.9152    24.3540    46.3793
         4     1.1786     1.9152    24.6303    46.6950
         4     1.1806     1.9177    26.1697    45.4714
         4     1.1810     1.9182    24.9461    48.1950
         4     1.1810     1.9182    25.2619    48.7870
         4     1.1827     1.9202    24.6303    50.2870
         4     1.1831     1.9215    25.5382    51.1948
         4     1.1831     1.9215    27.9460    45.1951
         4     1.1843     1.9244    26.4460    52.4184
         4     1.1847     1.9253    27.3539    53.6026
         4     1.1847     1.9253    27.9460    54.8262
         4     1.1863     1.9270    28.2617    55.1025
         4     1.1871     1.9278    29.1696    51.1948
         4     1.1871     1.9278    29.7617    57.8261
         4     1.1892     1.9306    30.3537    58.1418
         4     1.1896     1.9311    30.9458    59.9181
         4     1.1896     1.9311    31.2616    59.9181
         4     1.1908     1.9340    32.7615    62.0495
         4     1.1920     1.9345    34.8535    59.3260
         4     1.1920     1.9345    33.6694    62.6416
         4     1.1937     1.9369    33.9851    64.4573
         4     1.1945     1.9378    34.8535    67.1414
         4     1.1945     1.9378    35.4851    68.0492
         4     1.1957     1.9399    36.0771    68.6413
         4     1.1965     1.9411    37.8928    68.0492
         4     1.1965     1.9411    37.5771    72.2727
         4     1.1973     1.9436    39.0770    74.3647
         4     1.1981     1.9440    40.3006    76.1804
         4     1.1981     1.9440    41.1690    77.4040
         4     1.1994     1.9461    42.3926    78.3119
         4     1.2006     1.9474    42.9847    81.3117
         4     1.2006     1.9474    43.8925    83.1274
         4     1.2014     1.9486    45.3925    85.2194
         4     1.2026     1.9491    45.9845    87.3114
         4     1.2026     1.9491    47.8002    89.4429
         4     1.2038     1.9528    49.3002    92.4427
         4     1.2050     1.9532    50.4843    93.9427
         4     1.2050     1.9532    51.3922    96.3504
         4     1.2063     1.9553    53.2079    99.0740
         4     1.2070     1.9558    54.4315   106.6131
         4     1.2070     1.9558    55.9314   104.4816
         5     1.0606     1.4436     0.2763    -3.9077
         5     1.0615     1.4449     0.0000    -2.6841
         5     1.0656     1.4490     0.2763    -3.3156
         5     1.0685     1.4539     0.9078     1.4999
         5     1.0685     1.4552     0.2763    -1.1842
         5     1.0693     1.4564     0.9078    -2.4078
         5     1.0709     1.4564     0.5921    -1.7762
         5     1.0714     1.4572     0.5921    -2.0920
         5     1.0734     1.4609     0.9078    -2.4078
         5     1.0751     1.4626     0.5921    -2.6841
         5     1.0759     1.4630     0.2763    -1.1842
         5     1.0755     1.4642     0.2763    -1.4999
         5     1.0759     1.4650     0.2763    -1.4999
         5     1.0771     1.4659     1.1842    -0.2763
         5     1.0788     1.4692     1.1842    -2.0920
         5     1.0804     1.4700     0.0000    -2.0920
         5     1.0817     1.4729     1.1842    -1.4999
         5     1.0825     1.4729     0.0000     5.4471
         5     1.0829     1.4749     0.0000     6.9470
         5     1.0841     1.4754     2.0920    -1.1842
         5     1.0854     1.4766     2.4078    -3.3156
         5     1.0858     1.4774     0.2763     0.0000
         5     1.0870     1.4791     0.2763     0.0000
         5     1.0874     1.4799     1.1842    -2.0920
         5     1.0883     1.4807     0.5921    -1.1842
         5     1.0891     1.4836     0.5921    -0.5921
         5     1.0899     1.4840     1.1842     0.3158
         5     1.0903     1.4852     0.0000     0.3158
         5     1.0912     1.4865     1.1842     0.0000
         5     1.0928     1.4886     0.2763     0.6315
         5     1.0936     1.4890     0.5921     0.3158
         5     1.0936     1.4906     2.0920    -1.4999
         5     1.0957     1.4923     2.4078     0.0000
         5     1.0965     1.4931     2.0920    -0.2763
         5     1.0973     1.4935     1.8157     0.0000
         5     1.0969     1.4951     1.1842     0.3158
         5     1.0998     1.4980     2.4078     1.2236
         5     1.1006     1.4981     0.5921     6.0392
         5     1.1027     1.4997     2.4078     0.3158
         5     1.1027     1.5009     1.4999     1.4999
         5     1.1031     1.5022     1.4999     1.8157
         5     1.1031     1.5034     1.4999     0.9078
         5     1.1047     1.5050     2.9998    -1.7762
         5     1.1056     1.5063     2.4078     6.3155
         5     1.1056     1.5067     2.0920     5.1313
         5     1.1064     1.5075     2.6841     2.7235
         5     1.1080     1.5088     3.5919     1.8157
         5     1.1097     1.5096     2.0920     1.8157
         5     1.1097     1.5104     1.8157     2.7235
         5     1.1105     1.5125     2.6841    -1.7762
         5     1.1105     1.5137     1.4999     3.3156
         5     1.1117     1.5145     1.8157     2.1315
         5     1.1126     1.5166     2.9998     1.8157
         5     1.1130     1.5175     2.4078     2.4078
         5     1.1146     1.5175     3.3156     2.1315
         5     1.1150     1.5195     2.6841     2.4078
         5     1.1167     1.5204     3.9077    -0.9078
         5     1.1175     1.5216     1.8157     2.1315
         5     1.1183     1.5228     2.0920     3.3156
         5     1.1183     1.5236     2.9998     3.3156
         5     1.1195     1.5253     3.5919     2.4078
         5     1.1204     1.5266     3.5919     2.7235
         5     1.1220     1.5278     5.0919     1.4999
         5     1.1232     1.5295     6.3155     2.1315
         5     1.1245     1.5311     3.3156     7.5391
         5     1.1249     1.5323     4.8155     2.7235
         5     1.1257     1.5336     4.8155     3.9077
         5     1.1265     1.5356     5.0919     3.3156
         5     1.1269     1.5365     4.1840     3.6314
         5     1.1278     1.5377     3.9077     3.9077
         5     1.1282     1.5390     4.1840     0.9078
         5     1.1306     1.5402     5.0919     2.7235
         5     1.1314     1.5414     3.5919     6.0392
         5     1.1318     1.5427     4.1840     6.0392
         5     1.1331     1.5448     5.0919     4.2235
         5     1.1331     1.5464     5.4076     5.7234
         5     1.1351     1.5489     5.4076     3.0393
         5     1.1355     1.5497     5.7234     4.2235
         5     1.1368     1.5510     5.9997     5.7234
         5     1.1384     1.5518     5.4076     5.7234
         5     1.1384     1.5535     6.9075     2.4078
         5     1.1392     1.5555     5.4076     1.4999
         5     1.1404     1.5572     6.9075     3.9077
         5     1.1408     1.5584     6.3155     4.8155
         5     1.1417     1.5597     6.3155     5.7234
         5     1.1429     1.5605     6.3155     6.3155
         5     1.1433     1.5626     6.9075     5.1313
         5     1.1449     1.5643     6.5918    -2.4078
         5     1.1457     1.5647     8.0917     0.9078
         5     1.1466     1.5671     6.9075     5.7234
         5     1.1474     1.5684     6.3155     6.6312
         5     1.1482     1.5696     6.3155     6.9470
         5     1.1490     1.5709     7.2233     6.0392
         5     1.1494     1.5730     7.4996     4.5392
         5     1.1506     1.5746     6.3155     3.0393
         5     1.1523     1.5750     7.8154     5.1313
         5     1.1531     1.5767     7.4996     6.9470
         5     1.1535     1.5783     7.2233     7.2233
         5     1.1543     1.5800     7.4996     6.9470
         5     1.1551     1.5808     7.4996     4.5392
         5     1.1560     1.5837     6.3155    15.9860
         5     1.1572     1.5846     8.4075     6.0392
         5     1.1572     1.5854     8.4075     6.6312
         5     1.1584     1.5867     8.0917     7.8549
         5     1.1600     1.5883     8.4075     8.4469
         5     1.1613     1.5895     8.4075     6.9470
         5     1.1620     1.5925    11.4073     1.2236
         5     1.1625     1.5941     9.6311     6.0392
         5     1.1629     1.5950     8.9995     7.2233
         5     1.1633     1.5958     9.3153     8.4469
         5     1.1645     1.5975     8.9995     8.7627
         5     1.1653     1.5987     8.7232     8.1312
         5     1.1665     1.6004    10.4995     4.8155
         5     1.1669     1.6029    10.4995     1.8157
         5     1.1686     1.6033     9.3153     6.3155
         5     1.1694     1.6053     9.3153     8.1312
         5     1.1694     1.6066     9.6311     9.9469
         5     1.1706     1.6082     9.3153     9.6311
         5     1.1710     1.6095    10.2232    10.2626
         5     1.1718     1.6116    11.4073     4.8155
         5     1.1730     1.6129     9.3153     7.2233
         5     1.1742     1.6149    10.2232     9.9469
         5     1.1750     1.6162    10.2232    10.8547
         5     1.1751     1.6174    10.4995    10.5389
         5     1.1767     1.6186     9.6311    12.0389
         5     1.1775     1.6203     9.3153     7.5391
         5     1.1779     1.6224    11.9994     6.9470
         5     1.1791     1.6241    10.4995    12.3546
         5     1.1799     1.6257    10.8152    10.5389
         5     1.1807     1.6266    11.1310    11.4468
         5     1.1815     1.6291    11.1310    11.7626
         5     1.1828     1.6307    13.5388     8.1312
         5     1.1832     1.6332    11.7231    11.1705
         5     1.1839     1.6341    11.4073    11.7626
         5     1.1844     1.6357    11.7231    12.6704
         5     1.1856     1.6366    11.4073    12.3546
         5     1.1864     1.6386    11.4073    10.2626
         5     1.1872     1.6403    15.0387     6.0392
         5     1.1884     1.6424    13.5388     9.0390
         5     1.1892     1.6441    13.2230    10.8547
         5     1.1896     1.6453    12.6309    13.2625
         5     1.1904     1.6466    12.6309    12.6704
         5     1.1908     1.6479    13.2230    13.8546
         5     1.1913     1.6502    12.9072    15.9860
         5     1.1929     1.6528    12.6309    18.3938
         5     1.1932     1.6545    13.2230    13.2625
         5     1.1945     1.6557    13.2230    14.1703
         5     1.1957     1.6570    13.8151    13.8546
         5     1.1957     1.6587    14.4072    12.0389
         5     1.1965     1.6599    16.2229     7.2233
         5     1.1973     1.6620    15.0387     8.4469
         5     1.1981     1.6641    14.4072    12.6704
         5     1.1985     1.6657    14.1309    14.1703
         5     1.1993     1.6674    14.1309    14.7624
         5     1.1997     1.6686    14.7229    14.1703
         5     1.2018     1.6695    14.4072    10.5389
         5     1.2022     1.6720    15.6308     8.7627
         5     1.2021     1.6745    15.9466    14.4466
         5     1.2038     1.6761    15.3150    15.3545
         5     1.2042     1.6778    15.9466    15.0782
         5     1.2041     1.6790    16.2229    15.3545
         5     1.2058     1.6811    16.2229    22.5778
         5     1.2058     1.6824    17.1307    14.4466
         5     1.2066     1.6832    16.2229    15.9860
         5     1.2081     1.6854    16.2229    16.2623
         5     1.2086     1.6878    16.2229    16.5781
         5     1.2094     1.6895    17.4465    16.5781
         5     1.2102     1.6911    19.8543    12.3546
         5     1.2106     1.6928    18.9464    13.8546
         5     1.2115     1.6944    18.3149    16.2623
         5     1.2122     1.6958    18.3149    18.6701
         5     1.2126     1.6978    18.6306    17.4860
         5     1.2138     1.6995    19.2227    18.0780
         5     1.2142     1.7020    21.6305    12.9467
         5     1.2159     1.7036    19.2227    16.5781
         5     1.2159     1.7044    18.9464    18.3938
         5     1.2166     1.7066    19.8543    18.3938
         5     1.2170     1.7079    20.1306    18.9859
         5     1.2187     1.7103    20.4463    18.3938
         5     1.2191     1.7116    21.0384    15.6703
         5     1.2195     1.7141    21.6305    14.4466
         5     1.2203     1.7149    21.6305    18.9859
         5     1.2202     1.7174    21.0384    20.1700
         5     1.2219     1.7187    21.9463    20.4858
         5     1.2227     1.7204    21.9463    18.0780
         5     1.2235     1.7221    23.7620    21.0779
         5     1.2239     1.7233    23.1304    21.0779
         5     1.2247     1.7253    24.0383    20.1700
         5     1.2255     1.7266    23.4462    21.0779
         5     1.2267     1.7287    24.0383    21.7094
         5     1.2275     1.7308    24.9461    18.3938
         5     1.2279     1.7325    26.1697    21.9857
         5     1.2287     1.7333    26.1697    22.3015
         5     1.2295     1.7358    26.4460    21.9857
         5     1.2303     1.7367    27.0381    21.9857
         5     1.2311     1.7392    27.3539    22.3015
         5     1.2314     1.7405    27.6697    23.2094
         5     1.2327     1.7421    28.8538    22.3015
         5     1.2331     1.7442    28.5380    23.2094
         5     1.2339     1.7455    28.8538    23.2094
         5     1.2351     1.7472    29.7617    22.8936
         5     1.2351     1.7501    30.0774    23.8014
         5     1.2354     1.7518    32.4457    19.5780
         5     1.2367     1.7538    32.1694    23.8014
         5     1.2371     1.7551    32.1694    23.8014
         5     1.2387     1.7568    33.0773    24.1172
         5     1.2391     1.7584    33.3536    23.4857
         5     1.2399     1.7606    34.5772    24.3935
         5     1.2415     1.7627    34.2614    24.7093
         5     1.2415     1.7635    35.7614    25.6171
         5     1.2431     1.7652    36.0771    27.1171
         5     1.2435     1.7672    37.2613    26.8013
         5     1.2434     1.7689    38.7612    26.8013
         5     1.2447     1.7706    37.8928    23.2094
         5     1.2450     1.7723    39.3928    27.3934
         5     1.2462     1.7744    40.5769    26.5250
         5     1.2470     1.7753    41.4848    27.3934
         5     1.2482     1.7766    42.9847    27.1171
         5     1.2486     1.7791    43.5768    28.3012
         5     1.2498     1.7804    44.4846    29.5248
         5     1.2502     1.7824    46.3003    28.3012
         5     1.2514     1.7841    47.2082    29.8011
         5     1.2522     1.7857    47.8002    29.5248
         5     1.2530     1.7871    49.6159    31.3405
         5     1.2533     1.7892    50.8001    30.1169
         5     1.2550     1.7909    51.1159    31.9326
         5     1.2558     1.7929    52.0237    33.1168
         5     1.2562     1.7942    54.1157    32.2484
         5     1.2570     1.7955    56.2077    32.5247
         5     1.2581     1.7973    57.1156    32.8405
         5     1.2589     1.7997    58.3392    33.1168
         5     1.2593     1.8014    61.9311    30.1169
         5     1.2609     1.8023    61.6153    34.3404
         5     1.2613     1.8039    64.0231    34.9325
         5     1.2620     1.8049    66.1546    35.8403
         5     1.2632     1.8078    67.9308    35.8403
         5     1.2640     1.8087    70.0623    36.4324
         5     1.2644     1.8103    71.5622    37.0639
         5     1.2656     1.8121    73.9700    38.8402
         5     1.2664     1.8133    76.3778    39.4717
         5     1.2676     1.8146    78.4698    39.4717
         5     1.2675     1.8172    82.6932    38.8402
         5     1.2695     1.8189    84.4695    38.5639
         5     1.2703     1.8210    86.6009    40.9716
         5     1.2707     1.8218    90.1929    42.1558
         5     1.2723     1.8232    92.2849    42.7479
         5     1.2731     1.8244    95.9163    42.7479
         5     1.2738     1.8262    99.5082    43.9715
         5     1.2750     1.8278   102.8238    49.3791
         5     1.2758     1.8291   106.4157    46.0635
         5     1.2762     1.8308   109.7314    47.8792
