# Supplementary material for: Biaxial mechanical data of porcine atrioventricular valve leaflets
Source: Data Brief. 2018 Oct 3;21:358–63. doi: 10.1016/j.dib.2018.09.073 (PMC6197746; doi:10.1016/j.dib.2018.09.073)
Supplement: Supplementary file 2 — Supplementary material [file mmc2.zip › BiaxialData/TVPL_3.txt]

         1     1.2326     1.4488    -0.2390     0.0000
         1     1.2391     1.4541     0.2390     0.4482
         1     1.2396     1.4551    -0.2390     0.0000
         1     1.2416     1.4561    -0.4482     0.6872
         1     1.2411     1.4571     0.2390     0.4482
         1     1.2421     1.4580     0.0000     0.0000
         1     1.2471     1.4643    -0.4482     0.2390
         1     1.2477     1.4648     0.4482     0.2390
         1     1.2492     1.4657     0.6872     1.1353
         1     1.2501     1.4672     0.0000     7.5290
         1     1.2511     1.4677     0.2390     4.7803
         1     1.2546     1.4706    -0.2390     1.8225
         1     1.2546     1.4720     0.4482     1.1353
         1     1.2561     1.4726     0.0000     1.1353
         1     1.2571     1.4740     0.2390     0.6872
         1     1.2591     1.4769    -0.4482     3.8840
         1     1.2612     1.4783    -0.2390     1.1353
         1     1.2617     1.4793    -0.2390     1.3743
         1     1.2617     1.4798     0.4482     0.8963
         1     1.2636     1.4812     0.0000     2.2707
         1     1.2642     1.4822     0.6872     0.4482
         1     1.2651     1.4842     1.1353     1.3743
         1     1.2662     1.4852     1.8225     2.7487
         1     1.2667     1.4856     0.4482     0.6872
         1     1.2671     1.4866     0.2390     1.3743
         1     1.2687     1.4881     0.6872     1.3743
         1     1.2707     1.4885     0.6872     0.8963
         1     1.2712     1.4900     0.2390     1.1353
         1     1.2722     1.4915     0.0000     3.4060
         1     1.2737     1.4934    -0.2390     8.4253
         1     1.2747     1.4948     1.3743     1.3743
         1     1.2757     1.4958     1.3743     1.3743
         1     1.2762     1.4963     1.1353     1.5835
         1     1.2777     1.4972     0.6872     2.7487
         1     1.2777     1.4987     0.4482     1.8225
         1     1.2782     1.4991     2.0615     0.0000
         1     1.2802     1.5016     0.0000     7.2900
         1     1.2807     1.5026     0.2390     2.5097
         1     1.2812     1.5040     1.3743     1.5835
         1     1.2822     1.5045     1.3743     1.5835
         1     1.2837     1.5054     1.1353     1.8225
         1     1.2843     1.5059     0.8963     2.2707
         1     1.2848     1.5079     2.2707     0.8963
         1     1.2867     1.5093    -0.2390    12.0703
         1     1.2878     1.5102     0.0000     6.8418
         1     1.2893     1.5117     0.8963     2.5097
         1     1.2897     1.5127     0.6872     2.5097
         1     1.2903     1.5136     1.8225     2.5097
         1     1.2918     1.5141     1.5835     2.0615
         1     1.2923     1.5161     0.6872     2.7487
         1     1.2938     1.5165     1.5835     2.0615
         1     1.2948     1.5184     1.1353     6.6028
         1     1.2963     1.5194     2.0615     1.8225
         1     1.2973     1.5203     1.3743     2.5097
         1     1.2978     1.5218     1.1353     2.9578
         1     1.2983     1.5222     1.5835     2.5097
         1     1.2993     1.5232     1.5835     2.5097
         1     1.3004     1.5252     0.6872     9.1125
         1     1.3019     1.5266     0.4482    12.7575
         1     1.3029     1.5271     0.6872     5.4675
         1     1.3049     1.5281     0.8963     4.7803
         1     1.3053     1.5295     2.0615     2.5097
         1     1.3064     1.5305     1.8225     3.4060
         1     1.3074     1.5329     2.0615     2.2707
         1     1.3079     1.5334     0.4482     8.8735
         1     1.3089     1.5353     1.5835     8.8735
         1     1.3088     1.5363     2.0615     4.5712
         1     1.3099     1.5377     2.0615     3.4060
         1     1.3109     1.5382     2.5097     3.6450
         1     1.3125     1.5392     2.2707     3.6450
         1     1.3134     1.5401     2.2707     3.6450
         1     1.3145     1.5416     1.5835     6.6028
         1     1.3149     1.5420     2.7188     2.5097
         1     1.3160     1.5434     2.5097     5.7065
         1     1.3170     1.5449     2.7188     2.2707
         1     1.3175     1.5469     1.8225     3.8840
         1     1.3180     1.5473     2.0615     4.7803
         1     1.3190     1.5488     2.5097     3.6450
         1     1.3209     1.5492     2.9578     1.1353
         1     1.3229     1.5507     2.9578     1.3743
         1     1.3229     1.5516     2.2707     8.2162
         1     1.3234     1.5530     2.5097     5.4675
         1     1.3255     1.5545     2.2707     4.0931
         1     1.3259     1.5559     2.5097     4.7803
         1     1.3265     1.5559     2.5097     4.0931
         1     1.3280     1.5574     3.8541     2.2707
         1     1.3300     1.5593     4.3322     1.3743
         1     1.3300     1.5603     2.7188     5.2285
         1     1.3309     1.5612     2.7188     5.4675
         1     1.3325     1.5635     2.0615     6.1547
         1     1.3330     1.5641     3.8541     4.3322
         1     1.3340     1.5650     3.1968     3.8840
         1     1.3345     1.5674     3.8541     4.7803
         1     1.3374     1.5679     4.7803     2.5097
         1     1.3385     1.5688     4.3322     4.5712
         1     1.3395     1.5702     4.5413     4.5712
         1     1.3404     1.5711     4.0931     5.4675
         1     1.3415     1.5731     3.8541     4.7803
         1     1.3425     1.5736     4.3322     5.9156
         1     1.3435     1.5759     5.2285     4.5712
         1     1.3445     1.5769     4.7803     5.7065
         1     1.3450     1.5774     4.5413     5.9156
         1     1.3460     1.5788     5.0193     5.2285
         1     1.3470     1.5803     4.3322     6.1547
         1     1.3475     1.5812     4.5413     5.0193
         1     1.3495     1.5826     5.9156     1.5835
         1     1.3505     1.5836     5.0193     5.2285
         1     1.3505     1.5850     5.0193     6.1547
         1     1.3516     1.5860     5.6766     5.4675
         1     1.3539     1.5869     5.4675     6.3937
         1     1.3550     1.5884     5.2285     6.6028
         1     1.3559     1.5907     7.2900     1.1353
         1     1.3570     1.5912     6.1547     6.3937
         1     1.3579     1.5926     5.9156     6.8418
         1     1.3584     1.5941     5.9156     6.6028
         1     1.3594     1.5941     5.4675     7.5290
         1     1.3599     1.5954     6.1547     7.0510
         1     1.3609     1.5959     6.1547     3.6450
         1     1.3615     1.5969     7.7381     5.2285
         1     1.3619     1.5988     6.3638     5.9156
         1     1.3629     1.6002     6.3638     7.5290
         1     1.3635     1.6017     6.8120     7.5290
         1     1.3640     1.6026     6.3638     8.6643
         1     1.3654     1.6026     6.3638     7.2900
         1     1.3664     1.6041     7.4991     5.7065
         1     1.3664     1.6055     6.6028     6.3937
         1     1.3694     1.6064     7.2900     6.6028
         1     1.3704     1.6079     7.2900     7.9772
         1     1.3708     1.6088     7.0510     8.2162
         1     1.3718     1.6098     7.0510     8.4253
         1     1.3718     1.6112     7.4991     7.7381
         1     1.3729     1.6121     9.1125     3.4060
         1     1.3738     1.6126     7.7381     8.8735
         1     1.3748     1.6130     7.2900     9.1125
         1     1.3748     1.6140     7.9772     9.3515
         1     1.3753     1.6163     7.7381     9.7997
         1     1.3758     1.6168     7.9772     9.3515
         1     1.3768     1.6183     8.8735     4.5712
         1     1.3778     1.6192     8.6345     8.2162
         1     1.3783     1.6202     7.7381    11.1740
         1     1.3788     1.6216     8.1863    10.0387
         1     1.3793     1.6226     9.3216    10.2478
         1     1.3797     1.6244     9.1125    10.0387
         1     1.3807     1.6249     9.1125    10.2478
         1     1.3817     1.6273    10.6960     5.4675
         1     1.3817     1.6278     9.1125     8.2162
         1     1.3841     1.6283     9.3216    10.6960
         1     1.3851     1.6297     9.5606    11.6222
         1     1.3856     1.6306     9.3216    12.0703
         1     1.3866     1.6321    10.0088    11.6222
         1     1.3866     1.6334    10.9350     9.3515
         1     1.3876     1.6339    11.1441     9.3515
         1     1.3886     1.6354    10.2478    12.7575
         1     1.3885     1.6363    10.9350    12.3093
         1     1.3895     1.6373    10.2478    12.9965
         1     1.3900     1.6387    11.3831    12.5483
         1     1.3905     1.6406    12.0703     9.7997
         1     1.3900     1.6415    11.8313    12.9965
         1     1.3909     1.6425    10.9350    13.6837
         1     1.3920     1.6440    11.5923    14.3708
         1     1.3929     1.6449    12.0703    14.3708
         1     1.3935     1.6454    12.0703    14.1318
         1     1.3939     1.6473    14.1019     8.2162
         1     1.3944     1.6477    12.9666    13.2056
         1     1.3949     1.6496    12.9666    15.0281
         1     1.3959     1.6506    12.9666    15.9543
         1     1.3964     1.6511    13.4148    15.9543
         1     1.3969     1.6525    13.4148    16.8506
         1     1.3974     1.6534    15.0281    11.3831
         1     1.4002     1.6539    14.5501    13.6837
         1     1.4012     1.6558    14.1019    16.1933
         1     1.4028     1.6573    15.0281    18.0158
         1     1.4021     1.6578    15.0281    18.2250
         1     1.4027     1.6592    15.9244    17.7768
         1     1.4032     1.6601    18.4341    10.2478
         1     1.4037     1.6607    16.6116    16.8506
         1     1.4047     1.6625    17.2988    18.9121
         1     1.4061     1.6639    17.2988    20.5255
         1     1.4066     1.6649    17.2988    20.2865
         1     1.4066     1.6658    18.4341    20.0475
         1     1.4071     1.6668    20.0176    16.6415
         1     1.4082     1.6678    18.1951    22.7962
         1     1.4086     1.6682    18.6731    22.5571
         1     1.4101     1.6697    19.3304    23.4833
         1     1.4106     1.6707    19.8085    23.4833
         1     1.4115     1.6720    20.7048    23.6925
         1     1.4116     1.6730    23.2144    20.0475
         1     1.4125     1.6740    21.6309    25.9930
         1     1.4130     1.6744    22.0791    25.7540
         1     1.4130     1.6763    22.9754    27.3375
         1     1.4135     1.6768    23.2144    27.8155
         1     1.4151     1.6787    26.1723    23.0053
         1     1.4150     1.6791    24.7979    28.7118
         1     1.4165     1.6806    25.0369    30.0861
         1     1.4170     1.6816    25.7241    31.2215
         1     1.4180     1.6825    26.6204    31.2215
         1     1.4184     1.6835    27.0686    32.3568
         1     1.4194     1.6849    30.0264    28.0246
         1     1.4223     1.6850    29.1301    34.4183
         1     1.4228     1.6869    29.8172    35.7926
         1     1.4237     1.6878    31.1916    36.4499
         1     1.4248     1.6882    31.8489    37.3761
         1     1.4252     1.6882    32.7751    38.5115
         1     1.4258     1.6892    33.9104    39.4376
         1     1.4268     1.6911    36.1811    39.8858
         1     1.4273     1.6920    35.7329    42.3955
         1     1.4273     1.6930    37.1072    44.2180
         1     1.4282     1.6939    38.4517    44.9051
         1     1.4302     1.6954    39.5870    46.7276
         1     1.4307     1.6959    41.6485    46.0405
         1     1.4312     1.6973    42.0967    49.2373
         1     1.4322     1.6983    43.9192    50.5818
         1     1.4327     1.6988    45.5027    51.9561
         1     1.4337     1.6998    47.3252    53.7786
         1     1.4347     1.7016    48.6995    55.6011
         1     1.4351     1.7026    50.7610    56.7364
         1     1.4362     1.7035    53.0317    59.0370
         1     1.4361     1.7041    54.3761    61.3076
         1     1.4381     1.7055    56.6767    63.1301
         1     1.4391     1.7064    58.9473    64.9526
         1     1.4391     1.7073    60.5308    67.2233
         1     1.4402     1.7083    62.8015    69.5238
         1     1.4415     1.7097    65.7593    72.6907
         1     1.4421     1.7118    67.5818    74.3041
         1     1.4425     1.7122    70.0914    77.0229
         1     1.4430     1.7137    73.2883    80.2198
         1     1.4441     1.7147    76.2461    82.0422
         1     1.4451     1.7151    79.2039    85.0001
         1     1.4461     1.7161    82.6099    88.4359
         1     1.4499     1.7171    85.3287    90.9456
         1     1.4503     1.7190    89.2127    94.3516
         1     1.4514     1.7200    93.0669    97.3094
         1     1.4524     1.7200    95.8155   100.5062
         1     1.4518     1.7219    99.6697   104.3902
         1     1.4528     1.7229   104.2409   108.7224
         1     1.4533     1.7243   108.3340   112.3674
         2     1.2145     1.4601    -0.2390     4.7803
         2     1.2215     1.4689     0.0000     0.6872
         2     1.2220     1.4698    -0.4482     0.2390
         2     1.2230     1.4703    -0.2390     0.6872
         2     1.2245     1.4723     0.2390     0.8963
         2     1.2290     1.4786    -0.4482     1.8225
         2     1.2300     1.4775     0.0000     0.0000
         2     1.2300     1.4800     0.2390     0.8963
         2     1.2320     1.4815     0.4482     1.1353
         2     1.2340     1.4824     0.2390     0.8963
         2     1.2356     1.4834     0.6872     0.6872
         2     1.2365     1.4849    -0.2390     1.5835
         2     1.2386     1.4859    -0.2390     2.2707
         2     1.2385     1.4872     0.2390     0.8963
         2     1.2405     1.4882     0.0000     0.6872
         2     1.2411     1.4896    -0.2390     2.0615
         2     1.2416     1.4912     0.0000     0.4482
         2     1.2441     1.4931     0.4482     1.5835
         2     1.2456     1.4945    -0.2390     2.2707
         2     1.2461     1.4950     0.4482     1.8225
         2     1.2466     1.4965     1.1353     1.1353
         2     1.2477     1.4979     0.6872     0.6872
         2     1.2516     1.5018     0.2390     2.9578
         2     1.2526     1.5032     0.6872     1.3743
         2     1.2536     1.5042     0.4482     1.3743
         2     1.2546     1.5051     0.4482     1.8225
         2     1.2566     1.5090     0.2390     5.9156
         2     1.2582     1.5105     0.0000     5.7065
         2     1.2591     1.5114     0.6872     2.7487
         2     1.2596     1.5119     0.4482     2.0615
         2     1.2602     1.5129     1.1353     2.2707
         2     1.2622     1.5143     0.6872     2.2707
         2     1.2627     1.5143    -0.2390     2.9578
         2     1.2662     1.5182     0.6872     4.3322
         2     1.2677     1.5191     0.8963     1.5835
         2     1.2687     1.5206     1.3743     1.3743
         2     1.2686     1.5216     1.3743     2.5097
         2     1.2701     1.5220     1.1353     1.8225
         2     1.2707     1.5230     1.1353     4.0931
         2     1.2722     1.5260    -0.4482     9.3515
         2     1.2737     1.5274     1.5835     2.2707
         2     1.2742     1.5274     0.4482     3.6450
         2     1.2757     1.5289     1.3743     2.2707
         2     1.2762     1.5302     0.8963     2.2707
         2     1.2772     1.5312     0.8963     3.4060
         2     1.2783     1.5322     0.2390     2.7487
         2     1.2793     1.5336     0.4482     9.5606
         2     1.2803     1.5351     1.5835     1.1353
         2     1.2808     1.5361     0.6872     3.6450
         2     1.2818     1.5361     0.4482     3.4060
         2     1.2843     1.5375     1.3743     3.1968
         2     1.2848     1.5390     2.0615     2.2707
         2     1.2848     1.5399     1.3743     2.9578
         2     1.2868     1.5413     1.8225     5.4675
         2     1.2883     1.5422     2.5097     1.1353
         2     1.2883     1.5437     1.3743     4.7803
         2     1.2888     1.5452     1.3743     3.4060
         2     1.2898     1.5456     2.0615     2.9578
         2     1.2913     1.5466     1.5835     3.4060
         2     1.2913     1.5471     2.0615     3.1968
         2     1.2924     1.5481     1.5835     2.5097
         2     1.2934     1.5504     0.4482     7.9772
         2     1.2939     1.5519     1.8225     5.0193
         2     1.2949     1.5523     2.5097     2.7487
         2     1.2964     1.5533     1.8225     3.6450
         2     1.2974     1.5542     1.3743     4.7803
         2     1.2974     1.5557     1.8225     3.4060
         2     1.2979     1.5568     2.7188     2.7487
         2     1.2989     1.5577     2.2707     7.7381
         2     1.3019     1.5591     2.0615     3.6450
         2     1.3034     1.5605     2.0615     3.8840
         2     1.3034     1.5615     2.0615     4.3322
         2     1.3044     1.5629     1.5835     4.0931
         2     1.3054     1.5639     2.0615     5.4675
         2     1.3064     1.5644     2.5097     5.4675
         2     1.3084     1.5677     2.5097     2.7487
         2     1.3094     1.5682     2.0615     5.0193
         2     1.3110     1.5701     2.2707     4.7803
         2     1.3120     1.5710     2.9578     5.0193
         2     1.3120     1.5719     3.1968     4.5712
         2     1.3130     1.5734     0.8963    14.1318
         2     1.3145     1.5744     1.3743    13.6837
         2     1.3150     1.5753     2.5097     5.9156
         2     1.3174     1.5763     3.1968     4.7803
         2     1.3184     1.5782     3.1968     4.5712
         2     1.3190     1.5796     2.5097     6.1547
         2     1.3199     1.5806     2.5097     6.8418
         2     1.3199     1.5820     0.4482    18.4640
         2     1.3214     1.5825     2.5097    12.5483
         2     1.3220     1.5839     2.5097     7.5290
         2     1.3235     1.5844     3.6450     5.9156
         2     1.3240     1.5854     3.1968     5.4675
         2     1.3245     1.5863     3.1968     7.0510
         2     1.3255     1.5868     4.3322     5.0193
         2     1.3264     1.5891     4.3322     2.0615
         2     1.3275     1.5910     4.3322     3.6450
         2     1.3279     1.5915     4.0931     6.1547
         2     1.3295     1.5930     4.7803     5.9156
         2     1.3294     1.5939     4.0931     6.8418
         2     1.3305     1.5944     4.3322     6.3937
         2     1.3334     1.5954     5.2285     5.2285
         2     1.3344     1.5981     4.3322     5.0193
         2     1.3354     1.5986     5.0193     6.6028
         2     1.3359     1.6001     5.2285     6.6028
         2     1.3364     1.6010     5.4675     6.3937
         2     1.3374     1.6020     5.2285     6.3937
         2     1.3379     1.6024     5.6766     5.4675
         2     1.3384     1.6034     6.3638     5.2285
         2     1.3389     1.6053     5.6766     7.0510
         2     1.3399     1.6072     5.6766     5.7065
         2     1.3419     1.6077     5.0193     7.2900
         2     1.3419     1.6087     5.6766     7.5290
         2     1.3424     1.6091     5.4675     7.5290
         2     1.3434     1.6106     5.2285     8.8735
         2     1.3429     1.6120     5.4675     4.5712
         2     1.3444     1.6124     7.2900     2.7487
         2     1.3454     1.6130     5.6766     7.0510
         2     1.3478     1.6148     5.9156     8.4253
         2     1.3488     1.6162     5.6766     7.7381
         2     1.3493     1.6177     5.9156     8.8735
         2     1.3508     1.6181     6.3638     8.4253
         2     1.3508     1.6196     8.1863     1.8225
         2     1.3513     1.6206     6.1547    12.9965
         2     1.3512     1.6210     6.1547     8.2162
         2     1.3527     1.6225     6.3638     9.1125
         2     1.3538     1.6253     6.3638     9.3515
         2     1.3543     1.6257     6.6028     9.3515
         2     1.3543     1.6262     7.2900     7.0510
         2     1.3553     1.6271     8.1863     6.1547
         2     1.3567     1.6281     6.8120    10.6960
         2     1.3567     1.6296     7.0510     9.7997
         2     1.3578     1.6310     7.4991     9.7997
         2     1.3582     1.6323     7.4991     9.7997
         2     1.3587     1.6334     7.4991     9.3515
         2     1.3593     1.6338     7.4991    12.9965
         2     1.3597     1.6357     8.4253     7.5290
         2     1.3626     1.6361     7.9772     9.5606
         2     1.3631     1.6376     7.4991    10.9350
         2     1.3630     1.6385     7.7381    10.9350
         2     1.3645     1.6399     8.4253    10.2478
         2     1.3645     1.6414     9.3216     4.7803
         2     1.3656     1.6423     8.4253    11.1740
         2     1.3655     1.6433     8.6345    11.3831
         2     1.3670     1.6447     9.1125    11.6222
         2     1.3675     1.6452     8.8735    12.5483
         2     1.3675     1.6462     8.8735    12.0703
         2     1.3680     1.6480     8.6345    10.0387
         2     1.3685     1.6489     8.8735    11.6222
         2     1.3685     1.6504     9.3216    12.5483
         2     1.3700     1.6508    10.0088    13.2056
         2     1.3709     1.6518     9.5606    14.1318
         2     1.3714     1.6528     9.5606    13.4447
         2     1.3719     1.6537    11.1441    10.4868
         2     1.3719     1.6552    12.0703     8.4253
         2     1.3724     1.6571    10.2478    13.6837
         2     1.3729     1.6575    10.2478    14.3708
         2     1.3729     1.6585    10.4570    15.5062
         2     1.3733     1.6589    10.9350    14.8190
         2     1.3748     1.6609    11.1441    12.7575
         2     1.3772     1.6619    11.5923    12.5483
         2     1.3777     1.6628    11.8313    15.0281
         2     1.3781     1.6651    11.3831    17.0896
         2     1.3792     1.6661    11.3831    17.0896
         2     1.3797     1.6666    11.8313    17.3287
         2     1.3796     1.6670    11.5923    18.2250
         2     1.3801     1.6685    12.2794    14.5800
         2     1.3801     1.6694    12.9666    17.3287
         2     1.3821     1.6700    12.9666    18.2250
         2     1.3825     1.6713    13.4148    18.4640
         2     1.3825     1.6728    13.2056    19.3603
         2     1.3835     1.6741    13.6538    18.4640
         2     1.3835     1.6751    14.1019    20.0475
         2     1.3834     1.6766    14.7891    19.3603
         2     1.3850     1.6770    14.5501    21.4218
         2     1.3850     1.6780    14.3410    21.6608
         2     1.3865     1.6799    15.2373    21.1828
         2     1.3869     1.6808    16.3726    21.6608
         2     1.3874     1.6818    15.9244    23.0053
         2     1.3874     1.6827    15.9244    24.3796
         2     1.3878     1.6832    16.3726    24.6187
         2     1.3883     1.6841    16.8506    25.3058
         2     1.3894     1.6856    17.5079    25.0668
         2     1.3893     1.6866    18.1951    25.5150
         2     1.3908     1.6889    19.3304    23.9315
         2     1.3913     1.6894    18.4341    28.0246
         2     1.3918     1.6909    19.1213    28.0246
         2     1.3928     1.6913    20.0176    28.7118
         2     1.3927     1.6923    20.0176    29.8471
         2     1.3932     1.6928    20.4956    28.9508
         2     1.3942     1.6942    21.3919    30.5343
         2     1.3965     1.6961    21.8401    32.3568
         2     1.3980     1.6971    22.2882    33.2830
         2     1.3995     1.6981    23.2144    33.9702
         2     1.3995     1.6986    23.4534    35.5536
         2     1.4000     1.6999    24.3498    35.5536
         2     1.4010     1.7009    24.5888    35.7926
         2     1.4015     1.7024    25.4851    37.8243
         2     1.4024     1.7019    26.1723    38.7505
         2     1.4029     1.7042    26.6204    39.8858
         2     1.4034     1.7052    29.8172    35.5536
         2     1.4044     1.7066    28.4429    41.4693
         2     1.4049     1.7071    29.3691    43.9789
         2     1.4058     1.7081    30.2654    45.1143
         2     1.4069     1.7086    30.7136    46.2496
         2     1.4068     1.7100    32.9842    47.8630
         2     1.4089     1.7100    33.6714    48.7593
         2     1.4093     1.7128    33.9104    50.8208
         2     1.4093     1.7138    35.0457    52.1951
         2     1.4103     1.7148    36.6292    54.0176
         2     1.4108     1.7157    37.3164    56.0493
         2     1.4113     1.7162    37.7645    59.7241
         2     1.4127     1.7167    39.3779    59.9333
         2     1.4132     1.7181    40.9614    61.0686
         2     1.4142     1.7182    42.7839    62.8911
         2     1.4146     1.7210    44.3673    64.7136
         2     1.4157     1.7215    44.8454    67.0141
         2     1.4162     1.7224    46.8770    68.5976
         2     1.4177     1.7234    49.1477    71.1073
         2     1.4187     1.7234    50.2830    74.0651
         2     1.4192     1.7249    52.5835    75.2004
         2     1.4207     1.7253    54.1670    78.1582
         2     1.4212     1.7263    56.6767    80.6679
         2     1.4221     1.7281    58.4992    83.1776
         2     1.4226     1.7296    60.3217    85.4482
         2     1.4231     1.7311    62.5923    88.8841
         2     1.4241     1.7315    64.8630    92.0809
         2     1.4246     1.7321    67.3726    95.2479
         2     1.4256     1.7330    69.6433   100.5062
         2     1.4266     1.7330    72.1530   101.6416
         2     1.4271     1.7344    75.3199   105.0475
         2     1.4309     1.7369    78.7558   108.9316
         2     1.4313     1.7379    81.9227   112.1284
         3     1.2452     1.4332     0.4482     0.4482
         3     1.2452     1.4346    -0.4482     0.4482
         3     1.2477     1.4361    -0.2390     0.2390
         3     1.2546     1.4458    -0.4482     1.8225
         3     1.2561     1.4468     0.4482     1.3743
         3     1.2582     1.4478     0.6872     0.4482
         3     1.2597     1.4501    -0.4482     0.0000
         3     1.2612     1.4516    -0.4482     0.0000
         3     1.2617     1.4526     0.0000     1.3743
         3     1.2632     1.4545    -0.2390     1.8225
         3     1.2661     1.4575     0.2390     0.8963
         3     1.2671     1.4594     0.6872     0.2390
         3     1.2706     1.4623     0.0000     2.2707
         3     1.2711     1.4632     0.2390     0.8963
         3     1.2726     1.4638     0.4482     1.1353
         3     1.2731     1.4648     0.4482     1.1353
         3     1.2747     1.4658     0.0000     1.1353
         3     1.2751     1.4667     1.8225     1.3743
         3     1.2762     1.4677     0.6872     0.6872
         3     1.2777     1.4691     0.0000     2.2707
         3     1.2796     1.4715     1.1353     0.6872
         3     1.2812     1.4734     0.8963     0.6872
         3     1.2817     1.4749     1.5835     0.2390
         3     1.2832     1.4754     0.4482     1.3743
         3     1.2852     1.4764     0.6872     2.9578
         3     1.2886     1.4808     0.4482     0.6872
         3     1.2901     1.4822     1.3743     0.8963
         3     1.2901     1.4827     1.1353     1.3743
         3     1.2912     1.4836     1.5835     1.5835
         3     1.2922     1.4851     0.6872     4.7803
         3     1.2937     1.4866     0.2390     1.3743
         3     1.2937     1.4870     0.4482     6.3937
         3     1.2947     1.4880     1.5835     1.1353
         3     1.2962     1.4890     0.6872     2.0615
         3     1.2962     1.4909     0.8963     1.8225
         3     1.2977     1.4918     1.5835     1.8225
         3     1.3006     1.4929     1.5835     2.5097
         3     1.3006     1.4938     1.3743     0.4482
         3     1.3016     1.4953     0.6872     7.0510
         3     1.3021     1.4963     0.8963     3.6450
         3     1.3036     1.4967     1.5835     2.0615
         3     1.3042     1.4982     1.8225     1.8225
         3     1.3047     1.4982     1.8225     1.5835
         3     1.3057     1.5001     1.5835     1.8225
         3     1.3062     1.5026     1.5835     2.5097
         3     1.3082     1.5040     2.5097     0.6872
         3     1.3082     1.5040     2.5097     1.3743
         3     1.3087     1.5050     2.5097     2.2707
         3     1.3102     1.5059     1.3743     2.9578
         3     1.3112     1.5064     1.3743     2.5097
         3     1.3123     1.5084     1.8225     3.1968
         3     1.3128     1.5093     1.5835     3.6450
         3     1.3138     1.5103     1.1353     2.0615
         3     1.3154     1.5136     0.8963     4.7803
         3     1.3183     1.5147     2.0615     3.1968
         3     1.3187     1.5157     2.7188     2.7487
         3     1.3192     1.5166     2.0615     2.9578
         3     1.3207     1.5176     1.8225     2.9578
         3     1.3213     1.5195     1.5835     6.1547
         3     1.3218     1.5204     1.8225     7.5290
         3     1.3228     1.5210     1.8225     5.4675
         3     1.3243     1.5223     2.0615     4.0931
         3     1.3249     1.5242     2.5097     3.4060
         3     1.3259     1.5247     2.2707     3.6450
         3     1.3258     1.5257     2.7188     2.5097
         3     1.3273     1.5276     2.2707     1.1353
         3     1.3284     1.5282     1.8225    12.5483
         3     1.3288     1.5291     3.1968     4.7803
         3     1.3299     1.5301     2.7188     3.4060
         3     1.3304     1.5310     2.5097     4.0931
         3     1.3314     1.5315     3.4060     2.9578
         3     1.3318     1.5339     2.7188     2.7487
         3     1.3353     1.5349     2.2707     4.0931
         3     1.3358     1.5354     3.4060     0.4482
         3     1.3383     1.5378     3.6450     5.4675
         3     1.3378     1.5392     3.4060     2.9578
         3     1.3393     1.5397     3.1968     4.7803
         3     1.3403     1.5407     3.6450     4.0931
         3     1.3414     1.5411     3.1968     4.3322
         3     1.3419     1.5430     3.8541     2.7487
         3     1.3444     1.5454     2.9578     7.0510
         3     1.3449     1.5469     3.6450     3.6450
         3     1.3465     1.5488     3.4060     5.7065
         3     1.3464     1.5492     3.4060     4.3322
         3     1.3475     1.5502     3.1968     4.5712
         3     1.3490     1.5512     3.8541     4.5712
         3     1.3523     1.5546     5.6766     1.5835
         3     1.3534     1.5560     4.5413     5.0193
         3     1.3538     1.5570     4.5413     4.3322
         3     1.3544     1.5574     4.3322     4.7803
         3     1.3559     1.5585     4.5413     5.0193
         3     1.3564     1.5599     4.5413     4.7803
         3     1.3579     1.5604     4.0931     5.2285
         3     1.3604     1.5642     4.7803     4.7803
         3     1.3604     1.5651     5.0193     5.0193
         3     1.3615     1.5660     5.2285     5.4675
         3     1.3614     1.5670     4.7803     6.1547
         3     1.3635     1.5679     5.2285     4.0931
         3     1.3640     1.5689     4.7803     4.3322
         3     1.3645     1.5698     6.8120     0.8963
         3     1.3651     1.5708     4.7803     6.6028
         3     1.3689     1.5732     5.2285     5.4675
         3     1.3688     1.5747     5.4675     5.9156
         3     1.3699     1.5761     5.6766     6.1547
         3     1.3709     1.5767     5.9156     4.3322
         3     1.3715     1.5780     7.0510     1.1353
         3     1.3714     1.5785     4.7803     8.8735
         3     1.3729     1.5790     5.9156     4.5712
         3     1.3739     1.5804     6.6028     4.0931
         3     1.3744     1.5814     6.1547     6.3937
         3     1.3754     1.5832     5.4675     7.0510
         3     1.3759     1.5847     6.3638     5.0193
         3     1.3770     1.5851     8.1863     2.0615
         3     1.3774     1.5870     6.6028     7.0510
         3     1.3785     1.5875     6.8120     5.0193
         3     1.3795     1.5890     6.1547     7.0510
         3     1.3799     1.5894     6.8120     8.2162
         3     1.3805     1.5908     6.3638     7.0510
         3     1.3820     1.5923     6.8120     6.1547
         3     1.3820     1.5936     9.7698     0.2390
         3     1.3848     1.5947     8.1863     3.1968
         3     1.3858     1.5952     7.2900     6.8418
         3     1.3869     1.5970     7.2900     7.9772
         3     1.3879     1.5975     7.4991     8.2162
         3     1.3884     1.5985     7.9772     7.5290
         3     1.3888     1.6013     6.6028     8.6643
         3     1.3904     1.6013     7.7381     3.4060
         3     1.3908     1.6028     8.4253     1.1353
         3     1.3919     1.6037     8.1863     6.3937
         3     1.3919     1.6046     7.7381     8.6643
         3     1.3924     1.6056     8.1863     8.2162
         3     1.3939     1.6071     8.4253     8.2162
         3     1.3944     1.6071     8.6345     6.1547
         3     1.3944     1.6099     9.5606     2.5097
         3     1.3948     1.6104     9.7698     1.5835
         3     1.3958     1.6118     8.8735     7.5290
         3     1.3969     1.6117     8.6345     9.1125
         3     1.3969     1.6122     9.3216     9.1125
         3     1.4002     1.6137     8.8735     9.1125
         3     1.4006     1.6142     9.3216     7.9772
         3     1.4017     1.6152    10.9350     3.8840
         3     1.4022     1.6175    10.2478     7.5290
         3     1.4027     1.6184     9.7698     8.4253
         3     1.4036     1.6194    10.0088     9.5606
         3     1.4052     1.6208     9.3216    10.6960
         3     1.4052     1.6218    10.2478     9.7997
         3     1.4057     1.6228    11.3831     7.5290
         3     1.4067     1.6237    12.5185     4.3322
         3     1.4066     1.6251    11.1441     8.8735
         3     1.4077     1.6265    10.9350    10.6960
         3     1.4071     1.6274    11.1441    11.1740
         3     1.4092     1.6289    11.5923    10.9350
         3     1.4092     1.6299    11.3831    12.0703
         3     1.4102     1.6303    10.4570    16.1933
         3     1.4106     1.6313    12.2794    10.9350
         3     1.4111     1.6341    12.2794    12.0703
         3     1.4116     1.6350    12.5185    12.3093
         3     1.4121     1.6355    12.7575    11.8612
         3     1.4126     1.6369    13.4148    11.6222
         3     1.4159     1.6380    14.5501     6.8418
         3     1.4169     1.6385    13.8928    12.5483
         3     1.4175     1.6399    13.6538    13.2056
         3     1.4179     1.6404    13.6538    13.4447
         3     1.4194     1.6422    14.1019    13.4447
         3     1.4199     1.6437    14.5501    14.3708
         3     1.4199     1.6447    14.5501    12.9965
         3     1.4209     1.6456    15.4763    13.8928
         3     1.4214     1.6466    15.4763    15.2671
         3     1.4219     1.6480    15.9244    15.2671
         3     1.4223     1.6499    16.1635    14.8190
         3     1.4229     1.6508    17.0598    15.0281
         3     1.4239     1.6508    19.1213    10.2478
         3     1.4248     1.6522    17.7469    14.1318
         3     1.4253     1.6537    17.2988    16.8506
         3     1.4259     1.6537    18.4341    17.0896
         3     1.4268     1.6541    18.8823    17.5378
         3     1.4273     1.6575    18.4341    17.5378
         3     1.4273     1.6585    20.0176    16.4025
         3     1.4311     1.6585    20.4956    18.2250
         3     1.4322     1.6599    20.7048    19.1512
         3     1.4326     1.6614    21.3919    19.8383
         3     1.4331     1.6624    21.8401    19.5993
         3     1.4342     1.6623    23.4534    18.0158
         3     1.4345     1.6637    24.5888    16.8506
         3     1.4361     1.6651    23.2144    22.3480
         3     1.4372     1.6661    23.9016    21.6608
         3     1.4371     1.6671    24.7979    23.2443
         3     1.4381     1.6681    26.1723    22.3480
         3     1.4387     1.6679    26.8594    23.2443
         3     1.4402     1.6690    27.7557    22.7962
         3     1.4401     1.6713    27.7557    25.0668
         3     1.4416     1.6718    29.1301    25.9930
         3     1.4415     1.6728    30.0264    27.1283
         3     1.4426     1.6737    30.9526    27.3375
         3     1.4430     1.6747    30.9526    28.9508
         3     1.4441     1.6755    32.7751    28.9508
         3     1.4456     1.6761    34.1494    30.0861
         3     1.4461     1.6789    34.5976    30.7733
         3     1.4460     1.6794    36.1811    31.4605
         3     1.4470     1.6804    37.7645    31.4605
         3     1.4508     1.6810    40.2742    29.1600
         3     1.4514     1.6814    40.0651    34.6274
         3     1.4519     1.6828    41.2004    36.2408
         3     1.4529     1.6838    43.2320    36.4499
         3     1.4544     1.6857    44.6064    37.6151
         3     1.4548     1.6867    45.9807    39.4376
         3     1.4563     1.6877    48.4605    39.8858
         3     1.4568     1.6886    50.2830    41.7083
         3     1.4573     1.6891    52.1055    43.2918
         3     1.4583     1.6896    53.9280    44.6661
         3     1.4593     1.6919    56.4377    46.0405
         3     1.4597     1.6933    58.0211    46.7276
         3     1.4608     1.6938    60.9790    48.7593
         3     1.4612     1.6948    63.0405    51.0598
         3     1.4623     1.6962    65.7593    51.7470
         3     1.4637     1.6967    67.5818    54.0176
         3     1.4637     1.6977    70.7786    56.5273
         3     1.4642     1.6996    73.7364    58.7979
         3     1.4652     1.7005    77.3814    60.1723
         3     1.4661     1.7015    79.6521    63.1301
         3     1.4667     1.7025    83.2971    64.7136
         3     1.4682     1.7029    88.9737    61.0686
         3     1.4681     1.7039    91.2444    69.2848
         3     1.4692     1.7044    93.7540    72.0036
         3     1.4729     1.7073    98.0862    74.7523
         3     1.4739     1.7083   102.6275    77.2619
         3     1.4743     1.7089   106.5115    79.9807
         3     1.4754     1.7098   111.2918    83.4166
         4     1.1909     1.4744    -0.4482     0.4482
         4     1.1929     1.4768     0.6872     0.8963
         4     1.1944     1.4788    -0.2390     0.6872
         4     1.1954     1.4803    -0.2390     0.4482
         4     1.2015     1.4855     0.2390     0.4482
         4     1.2030     1.4869    -0.2390     0.6872
         4     1.2064     1.4928    -0.2390     2.2707
         4     1.2090     1.4971    -0.4482     1.5835
         4     1.2130     1.4991    -0.4482     5.2285
         4     1.2135     1.5010    -0.2390     2.5097
         4     1.2150     1.5030     0.0000     1.8225
         4     1.2160     1.5034     0.2390     1.1353
         4     1.2180     1.5083     0.4482     1.3743
         4     1.2185     1.5087    -0.4482     2.5097
         4     1.2205     1.5107     0.0000     2.0615
         4     1.2215     1.5111    -0.2390     1.5835
         4     1.2226     1.5122     0.0000     2.0615
         4     1.2236     1.5136     0.4482     1.3743
         4     1.2241     1.5150    -0.4482     7.2900
         4     1.2280     1.5194     0.2390     2.9578
         4     1.2290     1.5199     0.8963     2.0615
         4     1.2301     1.5208    -0.4482     2.9578
         4     1.2295     1.5218     0.8963     1.8225
         4     1.2305     1.5228     0.8963     1.8225
         4     1.2320     1.5247     0.0000     3.1968
         4     1.2331     1.5270     0.0000     2.0615
         4     1.2351     1.5289    -0.2390     2.2707
         4     1.2351     1.5304     0.6872     1.5835
         4     1.2366     1.5310     0.4482     3.6450
         4     1.2381     1.5333     0.6872     0.4482
         4     1.2386     1.5344     0.2390     3.4060
         4     1.2392     1.5353     0.2390     2.9578
         4     1.2411     1.5363     1.3743     2.2707
         4     1.2411     1.5377     1.5835     2.5097
         4     1.2422     1.5386     0.6872     2.9578
         4     1.2451     1.5401     1.1353     2.0615
         4     1.2456     1.5425     0.0000     5.7065
         4     1.2471     1.5425     0.2390     3.6450
         4     1.2476     1.5440     0.6872     2.9578
         4     1.2486     1.5445     0.6872     2.9578
         4     1.2491     1.5459     0.4482     3.4060
         4     1.2497     1.5464     0.2390     4.3322
         4     1.2532     1.5502     0.0000     2.5097
         4     1.2542     1.5511     1.1353     3.4060
         4     1.2542     1.5517     0.4482     3.4060
         4     1.2552     1.5531     0.6872     3.8840
         4     1.2557     1.5536     1.1353     3.8840
         4     1.2572     1.5555     1.3743     4.3322
         4     1.2577     1.5559     0.4482     8.8735
         4     1.2588     1.5570     0.2390    10.6960
         4     1.2617     1.5593     1.1353     5.0193
         4     1.2632     1.5603     1.1353     3.4060
         4     1.2637     1.5612     1.5835     2.9578
         4     1.2637     1.5618     1.1353     3.8840
         4     1.2647     1.5632     0.6872     5.2285
         4     1.2663     1.5646     1.5835     4.7803
         4     1.2672     1.5651     1.1353     6.1547
         4     1.2677     1.5666     2.5097     2.7487
         4     1.2677     1.5666     1.3743     3.8840
         4     1.2693     1.5694     1.5835     4.0931
         4     1.2702     1.5698     1.5835     3.8840
         4     1.2713     1.5708     1.8225     3.6450
         4     1.2718     1.5723     1.3743     8.2162
         4     1.2723     1.5733     1.5835     3.1968
         4     1.2728     1.5742     0.6872     5.4675
         4     1.2748     1.5752     1.5835     4.7803
         4     1.2767     1.5761     1.5835     4.3322
         4     1.2777     1.5789     1.3743     5.2285
         4     1.2787     1.5799     2.2707     4.0931
         4     1.2782     1.5814     1.1353    12.3093
         4     1.2803     1.5813     0.6872    13.2056
         4     1.2803     1.5823     1.5835     4.0931
         4     1.2818     1.5832     1.5835     5.0193
         4     1.2818     1.5843     1.5835     5.4675
         4     1.2833     1.5857     2.0615     5.9156
         4     1.2843     1.5866     1.1353     7.0510
         4     1.2849     1.5885     0.2390    16.4025
         4     1.2848     1.5909     0.8963    10.9350
         4     1.2858     1.5904     2.2707     4.5712
         4     1.2863     1.5914     2.0615     5.4675
         4     1.2873     1.5919     2.0615     5.2285
         4     1.2883     1.5933     1.3743     5.9156
         4     1.2889     1.5943     2.0615     6.3937
         4     1.2904     1.5952     3.8541     4.3322
         4     1.2909     1.5962     1.8225     9.5606
         4     1.2948     1.5990     2.7188     6.8418
         4     1.2958     1.5994     2.7188     6.1547
         4     1.2958     1.6009     2.2707     6.8418
         4     1.2968     1.6014     2.5097     7.2900
         4     1.2978     1.6028     3.1968     8.6643
         4     1.2993     1.6043     2.9578     7.0510
         4     1.3008     1.6048     2.9578     7.5290
         4     1.3009     1.6071     3.1968     6.3937
         4     1.3024     1.6080     2.7188     7.0510
         4     1.3028     1.6085     3.4060     6.8418
         4     1.3028     1.6099     2.2707     7.2900
         4     1.3039     1.6114     3.8541     0.4482
         4     1.3049     1.6114     2.9578    10.0387
         4     1.3048     1.6124     3.6450     8.4253
         4     1.3054     1.6138     4.0931     6.6028
         4     1.3074     1.6161     2.5097     7.9772
         4     1.3108     1.6170     3.4060     7.7381
         4     1.3108     1.6180     3.6450     7.5290
         4     1.3118     1.6195     2.7188    15.2671
         4     1.3123     1.6204     3.1968    10.4868
         4     1.3133     1.6204     3.8541     8.2162
         4     1.3133     1.6214     4.5413     7.9772
         4     1.3143     1.6224     4.5413     7.9772
         4     1.3148     1.6246     4.3322     8.2162
         4     1.3153     1.6256     4.7803     7.0510
         4     1.3158     1.6266     6.3638     5.0193
         4     1.3163     1.6281     5.0193     7.9772
         4     1.3173     1.6280     5.0193     7.5290
         4     1.3188     1.6290     5.0193     8.4253
         4     1.3188     1.6295     4.0931     8.4253
         4     1.3193     1.6309     4.7803     8.4253
         4     1.3203     1.6331     6.1547     5.9156
         4     1.3203     1.6342     6.6028     5.0193
         4     1.3237     1.6356     4.7803    10.2478
         4     1.3241     1.6360     5.2285     9.3515
         4     1.3241     1.6375     5.2285     9.5606
         4     1.3246     1.6385     5.2285     9.3515
         4     1.3267     1.6384     6.1547     8.4253
         4     1.3266     1.6417     7.2900     4.5712
         4     1.3276     1.6422     5.9156     7.5290
         4     1.3281     1.6432     6.1547     9.7997
         4     1.3276     1.6441     5.6766    10.2478
         4     1.3286     1.6451     6.3638    10.0387
         4     1.3285     1.6466     5.9156     9.3515
         4     1.3291     1.6471     5.9156    10.0387
         4     1.3295     1.6485     6.6028     7.7381
         4     1.3311     1.6503     6.1547    11.8612
         4     1.3305     1.6517     6.3638    10.9350
         4     1.3326     1.6517     6.6028    10.9350
         4     1.3325     1.6527     7.0510    11.1740
         4     1.3335     1.6536     5.6766    11.3831
         4     1.3369     1.6556     6.6028     9.3515
         4     1.3374     1.6556     6.6028    11.3831
         4     1.3374     1.6579     6.6028    11.8612
         4     1.3384     1.6598     7.0510    12.0703
         4     1.3384     1.6598     7.0510    12.3093
         4     1.3388     1.6607     7.7381    12.0703
         4     1.3393     1.6616     8.4253     6.1547
         4     1.3403     1.6622     7.9772    11.3831
         4     1.3408     1.6636     7.7381    13.2056
         4     1.3408     1.6641     8.1863    13.8928
         4     1.3418     1.6664     7.7381    13.8928
         4     1.3418     1.6673     7.4991    13.4447
         4     1.3423     1.6683    10.2478     7.5290
         4     1.3428     1.6683     9.5606    11.6222
         4     1.3427     1.6713     8.4253    13.8928
         4     1.3432     1.6711     8.4253    15.2671
         4     1.3437     1.6717     8.6345    15.7153
         4     1.3452     1.6744     8.8735    15.2671
         4     1.3451     1.6754    10.2478    11.1740
         4     1.3451     1.6759     8.8735    16.6415
         4     1.3461     1.6768     9.3216    16.4025
         4     1.3466     1.6783     9.3216    17.0896
         4     1.3495     1.6793     9.3216    17.3287
         4     1.3494     1.6792    10.0088    16.8506
         4     1.3499     1.6830    12.0703    11.8612
         4     1.3514     1.6829    10.2478    17.5378
         4     1.3508     1.6849    10.6960    17.5378
         4     1.3513     1.6853    10.6960    18.9121
         4     1.3519     1.6858    10.6960    20.0475
         4     1.3523     1.6868    11.1441    20.2865
         4     1.3528     1.6877    12.0703    18.4640
         4     1.3532     1.6901    11.3831    20.7346
         4     1.3537     1.6915    11.3831    21.6608
         4     1.3543     1.6915    11.3831    21.8700
         4     1.3552     1.6930    12.0703    21.6608
         4     1.3546     1.6944    12.5185    22.5571
         4     1.3551     1.6954    10.9350    31.4605
         4     1.3556     1.6964    12.5185    24.1705
         4     1.3561     1.6986    13.2056    23.6925
         4     1.3566     1.6996    13.2056    25.3058
         4     1.3576     1.7006    13.4148    25.7540
         4     1.3570     1.7015    14.1019    25.5150
         4     1.3580     1.7021    14.3410    26.4411
         4     1.3579     1.7030    14.3410    26.6503
         4     1.3584     1.7040    15.0281    28.7118
         4     1.3589     1.7044    15.2373    29.1600
         4     1.3588     1.7072    15.7153    29.6380
         4     1.3603     1.7081    15.7153    30.7733
         4     1.3604     1.7091    16.6116    30.9825
         4     1.3618     1.7101    16.6116    32.3568
         4     1.3623     1.7111    16.8506    33.9702
         4     1.3617     1.7115    17.2988    33.9702
         4     1.3632     1.7130    18.6731    33.0440
         4     1.3632     1.7135    17.9860    35.3146
         4     1.3642     1.7158    18.4341    37.1371
         4     1.3656     1.7168    18.8823    37.8243
         4     1.3656     1.7173    19.5694    38.9596
         4     1.3661     1.7192    19.8085    40.1248
         4     1.3671     1.7192    20.2566    41.4693
         4     1.3670     1.7206    20.9438    42.1565
         4     1.3675     1.7206    21.6309    43.5308
         4     1.3680     1.7216    22.2882    45.1143
         4     1.3694     1.7239    22.7663    46.0405
         4     1.3699     1.7254    23.2144    46.9368
         4     1.3704     1.7258    23.9016    48.7593
         4     1.3709     1.7268    24.7979    49.6855
         4     1.3719     1.7268    25.2461    51.0598
         4     1.3753     1.7283    25.7241    53.3304
         4     1.3767     1.7293    26.6204    54.2268
         4     1.3738     1.7303    27.3076    56.2883
         4     1.3766     1.7330    27.7557    58.3498
         4     1.3747     1.7335    28.6819    60.3814
         4     1.3757     1.7345    29.5782    60.8595
         4     1.3762     1.7345    30.5044    62.6820
         4     1.3800     1.7360    31.6397    64.0264
         4     1.3821     1.7364    33.2232    64.9526
         4     1.3820     1.7379    33.2232    69.0458
         4     1.3820     1.7379    34.5976    71.1073
         4     1.3830     1.7389    35.9420    72.6907
         4     1.3844     1.7427    36.6292    74.9913
         4     1.3844     1.7427    37.5554    77.0229
         4     1.3854     1.7432    38.8999    80.4588
         4     1.3869     1.7441    40.0651    82.2813
         4     1.3874     1.7456    41.4095    85.0001
         4     1.3884     1.7466    42.3357    87.7488
         4     1.3903     1.7481    44.3673    89.5713
         4     1.3903     1.7481    45.7417    92.9772
         4     1.3909     1.7491    47.1160    96.6222
         4     1.3922     1.7519    49.1477    99.8191
         4     1.3922     1.7519    50.5220   102.0897
         4     1.3933     1.7524    52.3445   105.9737
         4     1.3943     1.7538    54.8542   109.1706
         4     1.3947     1.7544    55.9895   113.2637
         5     1.2621     1.4120     0.2390     2.9578
         5     1.2665     1.4145     0.0000     0.2390
         5     1.2679     1.4171    -0.4482     0.2390
         5     1.2735     1.4229    -0.4482     0.2390
         5     1.2749     1.4249     0.0000     1.1353
         5     1.2759     1.4259    -0.4482     0.8963
         5     1.2769     1.4278    -0.4482     0.4482
         5     1.2785     1.4287     0.2390     0.2390
         5     1.2817     1.4318     0.2390     0.4482
         5     1.2828     1.4332    -0.2390     5.0193
         5     1.2842     1.4347    -0.2390     3.4060
         5     1.2857     1.4357     0.6872     0.8963
         5     1.2868     1.4366     0.6872     0.0000
         5     1.2883     1.4376     1.1353     0.2390
         5     1.2888     1.4381     0.4482     0.2390
         5     1.2902     1.4406    -0.2390     1.5835
         5     1.2917     1.4425     1.3743     0.0000
         5     1.2943     1.4443     1.1353     0.2390
         5     1.2953     1.4454     0.6872     0.2390
         5     1.2953     1.4463     0.8963     0.2390
         5     1.2968     1.4468     1.1353     0.2390
         5     1.2991     1.4489     0.0000     2.2707
         5     1.3010     1.4523     0.8963     1.8225
         5     1.3016     1.4528     1.1353     0.4482
         5     1.3026     1.4538     0.8963     0.6872
         5     1.3034     1.4554     1.3743     0.6872
         5     1.3046     1.4553     1.5835     0.4482
         5     1.3051     1.4567     0.6872     0.6872
         5     1.3095     1.4621     1.5835     1.1353
         5     1.3110     1.4626     0.8963     1.5835
         5     1.3128     1.4637     1.8225     0.0000
         5     1.3138     1.4647     1.3743     1.5835
         5     1.3153     1.4657     1.1353     1.1353
         5     1.3164     1.4661     2.2707     0.4482
         5     1.3169     1.4675     1.5835     1.1353
         5     1.3175     1.4690     1.5835     1.1353
         5     1.3179     1.4691     0.6872     2.0615
         5     1.3189     1.4714     1.8225     1.8225
         5     1.3204     1.4724     1.8225     0.8963
         5     1.3223     1.4744     1.8225     0.6872
         5     1.3245     1.4763     1.5835     2.2707
         5     1.3250     1.4767     1.3743     1.8225
         5     1.3260     1.4777     2.2707     2.0615
         5     1.3270     1.4796     2.0615     1.3743
         5     1.3293     1.4802     1.5835     0.2390
         5     1.3322     1.4842     1.8225     2.2707
         5     1.3328     1.4856     2.0615     2.0615
         5     1.3332     1.4862     1.5835     2.7487
         5     1.3348     1.4866     2.5097     2.5097
         5     1.3357     1.4881     2.0615     1.3743
         5     1.3364     1.4889     2.2707     0.8963
         5     1.3394     1.4914     3.1968     0.0000
         5     1.3398     1.4938     2.0615     2.7487
         5     1.3409     1.4948     2.5097     2.0615
         5     1.3409     1.4952     2.5097     1.8225
         5     1.3424     1.4967     1.3743     2.7487
         5     1.3452     1.4983     3.1968     0.4482
         5     1.3463     1.4992     2.9578     2.5097
         5     1.3477     1.5003     1.8225     8.4253
         5     1.3488     1.5017     3.1968     3.4060
         5     1.3488     1.5017     2.5097     2.7487
         5     1.3501     1.5046     2.9578     2.7487
         5     1.3517     1.5046     2.7188     2.9578
         5     1.3522     1.5060     3.1968     3.4060
         5     1.3522     1.5070     2.7188     7.0510
         5     1.3544     1.5089     2.9578     5.2285
         5     1.3559     1.5093     2.9578     3.1968
         5     1.3569     1.5113     3.1968     3.4060
         5     1.3570     1.5123     3.1968     4.0931
         5     1.3590     1.5127     3.6450     2.2707
         5     1.3599     1.5156     4.7803     1.8225
         5     1.3642     1.5182     3.6450     4.3322
         5     1.3653     1.5195     4.5413     3.1968
         5     1.3654     1.5200     3.8541     3.8840
         5     1.3664     1.5225     4.5413     3.6450
         5     1.3669     1.5215     4.0931     5.0193
         5     1.3683     1.5235     4.3322     2.2707
         5     1.3703     1.5264     5.4675     1.3743
         5     1.3709     1.5278     5.2285     2.5097
         5     1.3719     1.5287     3.8541     3.6450
         5     1.3729     1.5298     4.3322     4.5712
         5     1.3740     1.5312     4.5413     3.4060
         5     1.3740     1.5325     4.7803     3.8840
         5     1.3761     1.5340     6.8120     0.6872
         5     1.3798     1.5356     5.4675     3.6450
         5     1.3807     1.5376     5.2285     5.0193
         5     1.3807     1.5380     5.0193     5.0193
         5     1.3818     1.5394     5.2285     4.3322
         5     1.3828     1.5403     5.4675     3.4060
         5     1.3833     1.5408     4.3322     8.2162
         5     1.3843     1.5433     5.9156     1.8225
         5     1.3854     1.5451     5.4675     3.8840
         5     1.3869     1.5457     5.9156     4.7803
         5     1.3874     1.5480     5.9156     5.2285
         5     1.3885     1.5489     5.4675     5.2285
         5     1.3894     1.5504     5.6766     1.1353
         5     1.3911     1.5518     6.1547     5.0193
         5     1.3920     1.5532     6.1547     5.7065
         5     1.3926     1.5536     6.1547     5.0193
         5     1.3931     1.5546     6.1547     5.9156
         5     1.3937     1.5560     6.6028     5.0193
         5     1.3973     1.5591     7.0510     5.0193
         5     1.3961     1.5589     6.3638     3.6450
         5     1.3994     1.5610     7.0510     3.8840
         5     1.4004     1.5615     6.6028     5.9156
         5     1.4009     1.5629     7.0510     6.1547
         5     1.4014     1.5634     7.0510     5.7065
         5     1.4029     1.5648     7.0510     6.1547
         5     1.4039     1.5680     9.3216     0.2390
         5     1.4050     1.5695     7.7381     3.8840
         5     1.4060     1.5695     7.2900     5.7065
         5     1.4066     1.5709     7.4991     6.1547
         5     1.4076     1.5724     7.7381     5.9156
         5     1.4081     1.5738     7.9772     6.6028
         5     1.4091     1.5743     8.6345     3.4060
         5     1.4106     1.5775     9.1125     3.6450
         5     1.4107     1.5789     7.7381     6.8418
         5     1.4122     1.5795     7.9772     7.0510
         5     1.4160     1.5815     8.1863     6.8418
         5     1.4159     1.5820     9.5606     4.3322
         5     1.4180     1.5839    10.2478     3.1968
         5     1.4189     1.5863    10.0088     5.4675
         5     1.4194     1.5872     9.5606     7.2900
         5     1.4205     1.5886     9.3216     7.7381
         5     1.4205     1.5895     9.1125     6.8418
         5     1.4215     1.5905    10.9350     5.4675
         5     1.4215     1.5910    12.0703     2.9578
         5     1.4231     1.5923     8.8735     9.1125
         5     1.4240     1.5953     9.7698     7.9772
         5     1.4240     1.5962    10.4570     7.9772
         5     1.4250     1.5972    10.4570     7.9772
         5     1.4251     1.5976    11.1441     7.0510
         5     1.4262     1.5984    11.3831     5.4675
         5     1.4266     1.5994    12.2794     5.9156
         5     1.4308     1.6007    11.5923     7.5290
         5     1.4318     1.6035    11.8313     8.8735
         5     1.4318     1.6039    11.8313     9.3515
         5     1.4323     1.6053    11.8313     9.7997
         5     1.4338     1.6058    13.4148     7.2900
         5     1.4343     1.6068    14.7891     2.2707
         5     1.4354     1.6082    13.4148     6.8418
         5     1.4354     1.6091    13.2056     9.1125
         5     1.4359     1.6091    13.4148    10.6960
         5     1.4379     1.6119    14.1019     9.3515
         5     1.4384     1.6129    13.6538     9.5606
         5     1.4389     1.6134    14.1019     4.7803
         5     1.4400     1.6148    14.3410     7.5290
         5     1.4404     1.6158    14.3410    10.6960
         5     1.4415     1.6157    14.7891    10.9350
         5     1.4410     1.6167    15.7153    10.6960
         5     1.4420     1.6199    15.2373    10.9350
         5     1.4457     1.6206    17.0598     6.8418
         5     1.4466     1.6216    15.2373    15.5062
         5     1.4472     1.6226    16.1635    11.8612
         5     1.4481     1.6235    16.6116    12.3093
         5     1.4487     1.6235    17.2988    13.4447
         5     1.4493     1.6244    17.5079    13.2056
         5     1.4497     1.6249    18.1951    12.5483
         5     1.4507     1.6277    19.5694    12.0703
         5     1.4518     1.6287    20.0176    11.1740
         5     1.4518     1.6301    20.2566    12.9965
         5     1.4532     1.6302    20.4956    13.4447
         5     1.4543     1.6311    21.1529    14.1318
         5     1.4548     1.6325    21.1529    13.8928
         5     1.4557     1.6343    21.6309    12.9965
         5     1.4562     1.6348    22.0791    13.6837
         5     1.4568     1.6353    23.6626    13.8928
         5     1.4605     1.6369    23.6626    15.7153
         5     1.4616     1.6379    24.3498    16.1933
         5     1.4621     1.6373    25.4851    16.4025
         5     1.4635     1.6383    28.2039    11.8612
         5     1.4645     1.6411    28.2039    13.6837
         5     1.4645     1.6421    28.2039    16.1933
         5     1.4655     1.6431    29.1301    18.2250
         5     1.4661     1.6430    29.5782    18.6731
         5     1.4671     1.6440    30.9526    18.2250
         5     1.4677     1.6453    33.2232    14.1318
         5     1.4687     1.6453    34.5976    12.9965
         5     1.4695     1.6477    34.1494    19.5993
         5     1.4705     1.6487    34.8067    20.7346
         5     1.4711     1.6497    35.9420    20.7346
         5     1.4726     1.6501    37.7645    21.1828
         5     1.4733     1.6519    41.8876    15.2671
         5     1.4736     1.6539    40.5132    23.2443
         5     1.4741     1.6544    42.0967    22.7962
         5     1.4779     1.6551    43.6802    25.0668
         5     1.4789     1.6560    45.5027    24.6187
         5     1.4795     1.6569    47.3252    25.7540
         5     1.4814     1.6574    49.6257    26.4411
         5     1.4812     1.6598    50.9702    26.8893
         5     1.4817     1.6604    53.2408    28.7118
         5     1.4827     1.6613    55.5413    29.1600
         5     1.4838     1.6618    57.5730    29.6380
         5     1.4849     1.6631    60.0827    31.4605
         5     1.4853     1.6637    63.0405    32.5958
         5     1.4872     1.6651    64.8630    33.0440
         5     1.4872     1.6664    67.8208    34.4183
         5     1.4887     1.6665    70.5396    35.3146
         5     1.4893     1.6674    74.1846    35.3146
         5     1.4904     1.6688    76.6943    37.1371
         5     1.4903     1.6699    79.4131    38.9596
         5     1.4912     1.6722    82.8489    40.5730
         5     1.4923     1.6726    86.4640    42.3955
         5     1.4955     1.6738    91.0352    42.8436
         5     1.4966     1.6752    93.5449    44.6661
         5     1.4975     1.6757    97.6380    46.7276
         5     1.4980     1.6768   102.1793    48.0721
         5     1.4994     1.6786   106.0634    49.9245
         5     1.5000     1.6795   110.8437    52.1951
