# Supplementary material for: Biaxial mechanical data of porcine atrioventricular valve leaflets
Source: Data Brief. 2018 Oct 3;21:358–63. doi: 10.1016/j.dib.2018.09.073 (PMC6197746; doi:10.1016/j.dib.2018.09.073)
Supplement: Supplementary file 2 — Supplementary material [file mmc2.zip › BiaxialData/TVPL_4.txt]

         1     0.9461     1.5720     0.0000    -0.1957
         1     0.9461     1.5746    -0.1712     0.0000
         1     0.9466     1.5788     0.0000     0.5625
         1     0.9466     1.5800    -0.1712     0.5625
         1     0.9466     1.5830    -0.1712     0.5625
         1     0.9481     1.5867     0.0000     0.3669
         1     0.9476     1.5874     0.0000     0.5625
         1     0.9481     1.5880     0.0000     0.3669
         1     0.9486     1.5911     0.0000     0.3669
         1     0.9486     1.5911     0.0000     0.3669
         1     0.9486     1.5935     0.0000     0.9294
         1     0.9486     1.5935     0.1957     1.1006
         1     0.9486     1.5942    -0.1712     0.7338
         1     0.9491     1.5953    -0.1712     1.1006
         1     0.9486     1.5984     0.3913     0.7338
         1     0.9491     1.5990     0.1957     1.1006
         1     0.9491     1.5991     0.1957     1.2963
         1     0.9491     1.6009     0.1957     1.6632
         1     0.9491     1.6026     0.0000     1.8588
         1     0.9501     1.6024     0.3913     1.4920
         1     0.9501     1.6031     0.5625     0.7338
         1     0.9496     1.6030     0.1957     1.4920
         1     0.9507     1.6048     0.3913     1.4920
         1     0.9512     1.6051     0.3913     1.2963
         1     0.9521     1.6075     0.0000     2.2257
         1     0.9516     1.6080     0.1957     1.8588
         1     0.9526     1.6082     0.5625     0.7338
         1     0.9521     1.6098     0.5625     1.2963
         1     0.9531     1.6105     0.5625     1.4920
         1     0.9526     1.6129     0.1957     1.8588
         1     0.9526     1.6137     0.0000     2.7883
         1     0.9536     1.6136     0.1957     1.6632
         1     0.9536     1.6154     0.1957     1.2963
         1     0.9536     1.6161     0.5625     1.8588
         1     0.9536     1.6167     0.5625     1.6632
         1     0.9531     1.6172     0.5625     1.4920
         1     0.9536     1.6184     0.1957     2.0545
         1     0.9536     1.6203     0.5625     1.4920
         1     0.9536     1.6210     0.3913     2.4214
         1     0.9541     1.6222     0.3913     1.8588
         1     0.9541     1.6233     0.3913     2.0545
         1     0.9541     1.6240     0.1957     2.2257
         1     0.9541     1.6246    -0.1712     2.5926
         1     0.9541     1.6264     0.3913     2.5926
         1     0.9546     1.6276     0.5625     2.2257
         1     0.9551     1.6284     0.5625     1.2963
         1     0.9551     1.6296     0.7582     2.2257
         1     0.9546     1.6301     0.3913     2.4214
         1     0.9551     1.6289     0.1957     2.5926
         1     0.9551     1.6301     0.7582     2.2257
         1     0.9551     1.6301     0.5625     1.8588
         1     0.9556     1.6313     0.7582     1.2963
         1     0.9561     1.6319     0.3913     2.7883
         1     0.9566     1.6337     0.1957     3.1551
         1     0.9562     1.6343     0.7582     2.2257
         1     0.9566     1.6355     0.0000     3.9133
         1     0.9561     1.6367     0.5625     2.4214
         1     0.9577     1.6380     0.0000     4.4759
         1     0.9571     1.6387     0.7582     2.5926
         1     0.9581     1.6392     0.5625     2.4214
         1     0.9581     1.6397     1.1251     2.0545
         1     0.9581     1.6411     0.5625     2.7883
         1     0.9586     1.6423     0.9539     2.5926
         1     0.9586     1.6436     0.0000     7.0929
         1     0.9602     1.6446     0.7582     4.2802
         1     0.9597     1.6453     0.5625     3.7177
         1     0.9607     1.6460     0.9539     3.5465
         1     0.9607     1.6478     1.1251     3.3508
         1     0.9612     1.6484     0.5625     4.0845
         1     0.9612     1.6497     0.3913     8.1936
         1     0.9626     1.6509     0.7582     5.5765
         1     0.9632     1.6514     0.9539     2.7883
         1     0.9637     1.6517     1.1251     2.5926
         1     0.9647     1.6529     1.3208     3.3508
         1     0.9652     1.6529     0.9539     4.0845
         1     0.9652     1.6541     1.4920     4.0845
         1     0.9652     1.6545     0.3913     9.3186
         1     0.9657     1.6545     0.5625     7.0929
         1     0.9667     1.6551     0.7582     4.0845
         1     0.9672     1.6569     1.3208     3.9133
         1     0.9682     1.6575     1.4920     3.1551
         1     0.9682     1.6583     1.3208     3.3508
         1     0.9693     1.6593     1.4920     2.9839
         1     0.9697     1.6619     1.6876     4.0845
         1     0.9708     1.6619     2.0545     3.9133
         1     0.9713     1.6630     1.6876     4.2802
         1     0.9718     1.6642     1.4920     4.0845
         1     0.9729     1.6649     1.6876     3.1551
         1     0.9729     1.6661     2.4214     2.9839
         1     0.9748     1.6674     0.7582     9.6855
         1     0.9748     1.6686     2.0545     4.2802
         1     0.9758     1.6693     2.0545     4.4759
         1     0.9758     1.6698     2.2502     4.4759
         1     0.9763     1.6700     2.6170     3.9133
         1     0.9768     1.6705     1.8833     5.9678
         1     0.9773     1.6718     0.3913    11.9357
         1     0.9773     1.6730     2.0545     5.5765
         1     0.9779     1.6743     2.6170     4.2802
         1     0.9783     1.6750     1.8833     5.0384
         1     0.9788     1.6747     2.4214     5.0384
         1     0.9794     1.6759     2.2502     5.5765
         1     0.9799     1.6759     1.4920     8.5849
         1     0.9809     1.6765     1.4920    10.8106
         1     0.9809     1.6777     2.0545     5.5765
         1     0.9809     1.6789     2.9839     5.2096
         1     0.9814     1.6794     2.9839     5.2096
         1     0.9819     1.6801     2.8127     5.0384
         1     0.9843     1.6820     2.0545     8.0223
         1     0.9843     1.6833     1.6876    11.1775
         1     0.9843     1.6840     3.3753     4.4759
         1     0.9853     1.6845     2.9839     6.1390
         1     0.9864     1.6850     2.2502     6.3347
         1     0.9864     1.6868     3.1796     5.4053
         1     0.9869     1.6875     3.9133     4.6471
         1     0.9869     1.6888     3.7421     4.4759
         1     0.9879     1.6906     4.8672     1.2963
         1     0.9879     1.6901     3.7421     6.3347
         1     0.9884     1.6914     3.7421     6.1390
         1     0.9888     1.6921     3.1796     7.4598
         1     0.9888     1.6927     4.3047     5.5765
         1     0.9894     1.6939     2.4214    12.1069
         1     0.9904     1.6944     3.9133     6.7016
         1     0.9923     1.6956     4.1090     4.6471
         1     0.9923     1.6970     4.3047     6.1390
         1     0.9929     1.6982     4.3047     5.9678
         1     0.9934     1.6993     3.9133     7.0929
         1     0.9934     1.6988     4.4759     7.2641
         1     0.9949     1.7000     3.7421    12.6694
         1     0.9960     1.7003     5.2341     5.2096
         1     0.9954     1.7010     4.8672     6.8973
         1     0.9964     1.7015     5.2341     6.8973
         1     0.9964     1.7034     5.2341     6.3347
         1     0.9964     1.7034     5.6010     6.5304
         1     0.9975     1.7039     5.6010     3.7177
         1     0.9985     1.7057     5.7966     5.4053
         1     0.9985     1.7069     5.6010     6.8973
         1     1.0004     1.7082     5.4053     7.4598
         1     1.0004     1.7089     5.6010     7.4598
         1     1.0009     1.7089     6.5304     6.5304
         1     1.0009     1.7100     6.3347     7.4598
         1     1.0019     1.7120     6.1635     7.0929
         1     1.0024     1.7125     6.3347     6.5304
         1     1.0030     1.7143     6.1635     8.0223
         1     1.0035     1.7148     6.5304     8.0223
         1     1.0034     1.7143     6.1635     7.6310
         1     1.0039     1.7162     7.4598     7.0929
         1     1.0039     1.7167     7.0929     7.2641
         1     1.0064     1.7180     7.0929     8.3892
         1     1.0058     1.7175     7.0929     8.3892
         1     1.0069     1.7194     7.2886     8.7561
         1     1.0069     1.7206     7.0929     9.3186
         1     1.0083     1.7212     7.0929     8.9518
         1     1.0089     1.7223     8.7561     5.0384
         1     1.0094     1.7224     7.6555     8.3892
         1     1.0094     1.7237     8.0223     8.7561
         1     1.0098     1.7249     7.6555     9.6855
         1     1.0092     1.7261     7.6555    10.4437
         1     1.0102     1.7267     8.0223     9.5143
         1     1.0106     1.7293     9.5143     6.5304
         1     1.0112     1.7291     8.5849    10.0768
         1     1.0117     1.7289     8.9518    10.0768
         1     1.0117     1.7289     8.7561    10.6149
         1     1.0127     1.7294     8.7561    11.1775
         1     1.0122     1.7306     8.7561    10.8106
         1     1.0132     1.7319    10.2481     8.9518
         1     1.0142     1.7331     9.7100    11.5688
         1     1.0142     1.7337     9.8812    11.3731
         1     1.0152     1.7356     9.8812    11.5688
         1     1.0152     1.7361    10.0768    12.1069
         1     1.0157     1.7373    10.0768    13.0608
         1     1.0167     1.7385    11.0063    11.7400
         1     1.0162     1.7385    10.6394    13.0608
         1     1.0166     1.7397    10.4437    12.8651
         1     1.0191     1.7416    11.0063    13.2320
         1     1.0191     1.7416    11.1775    13.0608
         1     1.0196     1.7428    11.7400    12.4982
         1     1.0201     1.7440    12.1313    12.6694
         1     1.0202     1.7451    12.3026    13.7945
         1     1.0206     1.7452    12.3026    14.1614
         1     1.0217     1.7464    12.8651    14.5527
         1     1.0226     1.7482    12.4982    15.2865
         1     1.0236     1.7489    13.6233    13.7945
         1     1.0236     1.7488    13.4276    14.5527
         1     1.0246     1.7500    14.1614    13.9902
         1     1.0241     1.7512    13.4276    16.4116
         1     1.0241     1.7518    13.9902    16.7784
         1     1.0240     1.7543    14.7239    16.6072
         1     1.0259     1.7544    15.2865    15.8490
         1     1.0265     1.7561    15.6534    14.3571
         1     1.0265     1.7574    15.4821    16.7784
         1     1.0269     1.7579    15.8490    18.0992
         1     1.0275     1.7584    15.6534    19.3955
         1     1.0280     1.7597    16.4116    18.6373
         1     1.0280     1.7603    16.9741    19.0286
         1     1.0299     1.7609    17.5122    18.6373
         1     1.0309     1.7628    18.2704    20.3249
         1     1.0320     1.7646    18.4661    21.0831
         1     1.0315     1.7652    18.2704    21.6456
         1     1.0320     1.7658    18.8329    21.4500
         1     1.0325     1.7642    19.3955    22.0125
         1     1.0349     1.7683    19.9336    22.5751
         1     1.0350     1.7660    20.3249    23.8714
         1     1.0360     1.7667    20.6918    24.2382
         1     1.0360     1.7679    21.2543    24.6296
         1     1.0365     1.7692    22.1837    24.2382
         1     1.0366     1.7710    22.5506    25.1677
         1     1.0371     1.7715    23.3088    25.5590
         1     1.0371     1.7721    23.6757    27.2222
         1     1.0395     1.7733    24.0426    28.1516
         1     1.0406     1.7739    24.8008    27.7847
         1     1.0406     1.7746    27.0265    22.5751
         1     1.0411     1.7758    27.0265    25.9259
         1     1.0416     1.7758    26.8308    30.2061
         1     1.0421     1.7782    27.5890    32.2606
         1     1.0431     1.7794    28.3228    32.4562
         1     1.0456     1.7802    27.2222    40.4786
         1     1.0456     1.7802    29.4479    37.2990
         1     1.0466     1.7797    30.5730    34.8776
         1     1.0471     1.7809    31.6736    36.1739
         1     1.0482     1.7810    32.2361    36.7365
         1     1.0482     1.7822    32.9943    38.0572
         1     1.0486     1.7822    33.9237    39.7204
         1     1.0496     1.7848    35.2200    39.9160
         1     1.0502     1.7853    36.1495    40.8455
         1     1.0527     1.7854    37.0789    41.9705
         1     1.0553     1.7866    38.3996    42.7043
         1     1.0558     1.7883    39.5003    43.0956
         1     1.0564     1.7885    41.5548    41.4080
         1     1.0564     1.7867    41.5548    46.6421
         1     1.0574     1.7869    42.6798    47.5715
         1     1.0580     1.7894    44.3430    47.9384
         1     1.0589     1.7879    45.1012    49.0635
         1     1.0600     1.7890    46.2263    50.5554
         1     1.0605     1.7897    47.8895    51.6805
         1     1.0605     1.7902    49.3814    52.9768
         1     1.0611     1.7903    50.5065    54.4688
         1     1.0635     1.7915    52.7322    54.4688
         1     1.0657     1.7920    53.6616    55.9607
         1     1.0667     1.7940    56.0830    56.5233
         1     1.0667     1.7946    57.2081    60.6323
         1     1.0672     1.7951    58.8713    62.1242
         1     1.0678     1.7947    60.1920    63.9831
         1     1.0688     1.7934    61.1214    70.5135
         1     1.0693     1.7940    65.2060    69.5840
         1     1.0699     1.7944    67.0893    69.3884
         1     1.0709     1.7952    69.1193    71.0760
         1     1.0730     1.7965    71.7364    73.3017
         1     1.0736     1.7970    73.4240    76.3101
         1     1.0746     1.7977    76.5791    77.4107
         1     1.0746     1.7990    79.0005    79.0983
         1     1.0757     1.7994    81.6175    81.7154
         1     1.0767     1.7995    84.4058    84.1368
         1     1.0767     1.8007    87.3897    87.4876
         1     1.0787     1.8006    89.6154    91.5966
         1     1.0802     1.8023    92.7950    91.5966
         1     1.0823     1.8024    96.3415    94.7761
         1     1.0824     1.8014    99.6923    97.3687
         1     1.0839     1.8019   103.2143   100.3771
         1     1.0839     1.8026   106.9564   103.7279
         1     1.0854     1.8039   110.3072   107.6412
         1     1.0854     1.8039   114.3918   110.2583
         2     0.9302     1.6097     0.1957     0.3669
         2     0.9307     1.6177    -0.1712     0.3669
         2     0.9317     1.6220    -0.1712     0.7338
         2     0.9317     1.6232     0.1957     0.5625
         2     0.9317     1.6233    -0.1712     0.3669
         2     0.9322     1.6245     0.0000     0.9294
         2     0.9322     1.6256    -0.1712     1.4920
         2     0.9322     1.6276     0.0000     0.1712
         2     0.9342     1.6314    -0.1712     1.8588
         2     0.9342     1.6314     0.0000     1.6632
         2     0.9347     1.6340    -0.1712     0.0000
         2     0.9347     1.6365     0.1957     1.6632
         2     0.9352     1.6383    -0.1712     1.4920
         2     0.9357     1.6390     0.0000     3.1551
         2     0.9357     1.6413     0.0000     2.2257
         2     0.9357     1.6414     0.1957     2.0545
         2     0.9357     1.6426     0.0000     2.4214
         2     0.9357     1.6439    -0.1712     2.0545
         2     0.9357     1.6446    -0.1712     2.4214
         2     0.9372     1.6476     0.1957     2.0545
         2     0.9377     1.6483     0.1957     2.4214
         2     0.9377     1.6495     0.0000     2.0545
         2     0.9377     1.6512    -0.1712     2.4214
         2     0.9377     1.6532     0.3913     2.7883
         2     0.9382     1.6544     0.0000     2.7883
         2     0.9387     1.6544     0.3913     2.5926
         2     0.9387     1.6555     0.3913     2.2257
         2     0.9392     1.6567     0.3913     1.8588
         2     0.9382     1.6581     0.0000     1.6632
         2     0.9392     1.6611     0.5625     1.2963
         2     0.9387     1.6589     0.1957     2.5926
         2     0.9392     1.6601    -0.1712     2.7883
         2     0.9392     1.6607     0.5625     2.5926
         2     0.9402     1.6619     0.5625     2.0545
         2     0.9408     1.6645     1.1251     1.6632
         2     0.9408     1.6650     0.3913     2.4214
         2     0.9408     1.6662     0.5625     3.1551
         2     0.9408     1.6664     0.1957     3.5465
         2     0.9408     1.6677     0.3913     3.1551
         2     0.9408     1.6682     0.3913     1.6632
         2     0.9428     1.6702     0.0000     5.0384
         2     0.9428     1.6713     0.7582     2.7883
         2     0.9433     1.6731     0.1957     3.5465
         2     0.9428     1.6738     0.7582     3.3508
         2     0.9428     1.6750     0.5625     3.9133
         2     0.9439     1.6750     0.1957     3.9133
         2     0.9463     1.6770     0.9539     1.6632
         2     0.9463     1.6775     0.7582     2.7883
         2     0.9463     1.6781     0.3913     4.4759
         2     0.9463     1.6806     1.1251     2.9839
         2     0.9473     1.6806     0.9539     3.7177
         2     0.9473     1.6819     0.5625     6.1390
         2     0.9483     1.6836     1.1251     2.7883
         2     0.9483     1.6831     1.4920     2.7883
         2     0.9483     1.6843     1.1251     3.5465
         2     0.9494     1.6854     0.3913     4.2802
         2     0.9494     1.6867     0.5625     4.0845
         2     0.9499     1.6892     0.7582     4.8428
         2     0.9504     1.6890     1.1251     3.9133
         2     0.9504     1.6883    -0.1712     8.7561
         2     0.9504     1.6888     0.7582     3.7177
         2     0.9514     1.6890     0.3913     5.0384
         2     0.9514     1.6902     0.9539     5.0384
         2     0.9524     1.6908     0.9539     3.7177
         2     0.9524     1.6915     1.6876     2.7883
         2     0.9534     1.6927     1.8833     1.4920
         2     0.9534     1.6939     1.3208     4.6471
         2     0.9539     1.6951     1.4920     5.2096
         2     0.9545     1.6958     1.4920     4.8428
         2     0.9549     1.6971     2.0545     4.2802
         2     0.9574     1.6983     1.1251     5.2096
         2     0.9574     1.6981     1.4920     5.0384
         2     0.9574     1.6989     0.3913    10.8106
         2     0.9579     1.7007     1.1251     4.6471
         2     0.9579     1.7019     1.4920     5.4053
         2     0.9584     1.7032     1.4920     5.2096
         2     0.9595     1.7039     2.0545     5.0384
         2     0.9599     1.7045     2.0545     5.4053
         2     0.9604     1.7057     1.3208     7.8267
         2     0.9604     1.7062     0.0000    10.6149
         2     0.9615     1.7074     1.3208     6.7016
         2     0.9620     1.7088     1.6876     5.4053
         2     0.9630     1.7106     2.2502     5.0384
         2     0.9630     1.7105     2.0545     5.5765
         2     0.9636     1.7118     1.1251     9.3186
         2     0.9636     1.7123     0.9539    12.1069
         2     0.9645     1.7136     2.0545     7.6310
         2     0.9645     1.7142     2.4214     6.3347
         2     0.9645     1.7160     2.0545     6.3347
         2     0.9651     1.7150     2.6170     5.5765
         2     0.9685     1.7181     2.8127     5.5765
         2     0.9685     1.7159     1.3208    12.1069
         2     0.9685     1.7194     2.4214     7.4598
         2     0.9685     1.7177     1.6876     7.8267
         2     0.9695     1.7190     2.6170     7.0929
         2     0.9695     1.7195     2.6170     6.7016
         2     0.9695     1.7207     1.8833     8.0223
         2     0.9705     1.7220     2.4214     6.3347
         2     0.9705     1.7220     1.8833    11.7400
         2     0.9715     1.7238     2.6170     7.4598
         2     0.9715     1.7245     2.6170     7.6310
         2     0.9720     1.7263     2.4214     7.4598
         2     0.9720     1.7263     2.9839     7.2641
         2     0.9726     1.7276     3.1796     8.1936
         2     0.9735     1.7281     1.4920    14.5527
         2     0.9735     1.7293     2.8127     9.8812
         2     0.9735     1.7312     3.5465     6.5304
         2     0.9735     1.7312     3.5465     7.2641
         2     0.9755     1.7324     3.3753     7.6310
         2     0.9760     1.7337     4.1090     7.4598
         2     0.9775     1.7349     3.3753     6.7016
         2     0.9775     1.7361     4.6715     5.0384
         2     0.9775     1.7373     3.1796     8.9518
         2     0.9780     1.7373     3.7421     8.7561
         2     0.9786     1.7384     3.9133     8.1936
         2     0.9790     1.7392     3.7421     7.6310
         2     0.9795     1.7410     4.4759     5.7722
         2     0.9801     1.7422     4.6715     6.8973
         2     0.9805     1.7422     4.4759     8.0223
         2     0.9810     1.7440     3.9133     9.1230
         2     0.9810     1.7452     4.4759     9.3186
         2     0.9830     1.7465     5.2341     8.3892
         2     0.9835     1.7464     5.0384     7.6310
         2     0.9834     1.7483     6.1635     4.6471
         2     0.9834     1.7490     5.4053     8.1936
         2     0.9850     1.7501     4.6715     8.7561
         2     0.9854     1.7508     4.8672     9.3186
         2     0.9854     1.7520     5.4053     9.6855
         2     0.9859     1.7516     5.7966     8.9518
         2     0.9859     1.7512     6.7260     4.4759
         2     0.9865     1.7519     5.4053    10.6149
         2     0.9870     1.7511     5.7966     9.8812
         2     0.9875     1.7542     5.9678    10.4437
         2     0.9889     1.7550     5.7966    10.4437
         2     0.9899     1.7560     6.5304     9.1230
         2     0.9899     1.7573     7.8267     5.5765
         2     0.9904     1.7580     6.5304    10.6149
         2     0.9909     1.7580     6.5304    11.5688
         2     0.9909     1.7603     6.7260    11.3731
         2     0.9914     1.7604     6.7260    11.5688
         2     0.9924     1.7610     7.2886    10.6149
         2     0.9919     1.7641     7.6555     8.1936
         2     0.9924     1.7634     7.4598    10.8106
         2     0.9944     1.7652     7.2886    11.7400
         2     0.9948     1.7664     7.4598    12.4982
         2     0.9948     1.7676     7.8267    13.0608
         2     0.9953     1.7676     8.2180    10.8106
         2     0.9959     1.7694     8.3892     9.1230
         2     0.9964     1.7701     8.5849    12.1069
         2     0.9974     1.7706     8.0223    13.0608
         2     0.9969     1.7724     8.2180    14.1614
         2     0.9988     1.7738     8.5849    13.9902
         2     0.9988     1.7750     8.9518    13.2320
         2     0.9998     1.7757     9.3186    12.8651
         2     0.9977     1.7768     9.5143    13.4276
         2     0.9981     1.7767     8.7561    15.4821
         2     0.9992     1.7780     9.1474    15.6534
         2     0.9997     1.7791     9.7100    15.6534
         2     0.9992     1.7803     9.5143    16.7784
         2     1.0017     1.7816    10.0768    16.0447
         2     1.0016     1.7835    10.4437    15.1153
         2     1.0021     1.7847    10.6394    16.2159
         2     1.0026     1.7847    10.4437    16.9741
         2     1.0031     1.7865    10.6394    17.3410
         2     1.0031     1.7871    11.1775    18.4661
         2     1.0041     1.7877    10.2481    24.2382
         2     1.0051     1.7889    11.9357    18.2704
         2     1.0051     1.7901    11.7400    18.6373
         2     1.0056     1.7900    11.7400    19.0286
         2     1.0061     1.7912    12.1313    19.7624
         2     1.0056     1.7937    13.6233    17.5366
         2     1.0066     1.7943    13.2320    20.3249
         2     1.0071     1.7955    13.0608    20.8874
         2     1.0069     1.7962    13.6233    21.2543
         2     1.0074     1.7974    13.7945    21.6456
         2     1.0079     1.7974    14.7239    21.4500
         2     1.0084     1.7992    15.2865    18.4661
         2     1.0089     1.7998    14.5527    23.1376
         2     1.0090     1.8004    15.4821    22.9419
         2     1.0100     1.8016    15.2865    23.8714
         2     1.0119     1.8035    15.8490    24.2382
         2     1.0119     1.8048    16.4116    24.4339
         2     1.0119     1.8053    17.9035    19.0286
         2     1.0129     1.8058    17.1453    22.9419
         2     1.0140     1.8070    17.3410    26.4884
         2     1.0134     1.8083    17.7079    27.7847
         2     1.0140     1.8095    18.0747    28.5429
         2     1.0165     1.8101    18.4661    30.0349
         2     1.0169     1.8113    19.1998    29.1054
         2     1.0169     1.8127    19.7624    29.8392
         2     1.0179     1.8144    19.9336    30.5974
         2     1.0175     1.8127    20.8874    30.7686
         2     1.0186     1.8133    21.4255    31.3312
         2     1.0185     1.8140    21.8169    32.6519
         2     1.0215     1.8153    22.3794    32.2606
         2     1.0215     1.8158    22.7463    34.6820
         2     1.0220     1.8171    22.9175    35.8070
         2     1.0221     1.8176    24.0426    36.1739
         2     1.0225     1.8196    24.2382    37.1278
         2     1.0241     1.8214    25.1677    36.3696
         2     1.0241     1.8214    25.7302    38.2284
         2     1.0246     1.8219    26.4639    38.6198
         2     1.0270     1.8220    26.8308    40.1117
         2     1.0276     1.8232    27.2222    40.8455
         2     1.0280     1.8223    27.9559    40.8455
         2     1.0280     1.8248    29.2522    40.6743
         2     1.0296     1.8254    29.6435    43.2668
         2     1.0302     1.8237    30.1816    44.1963
         2     1.0307     1.8244    31.3067    44.7588
         2     1.0307     1.8250    31.8692    46.6421
         2     1.0317     1.8262    32.9943    46.8133
         2     1.0332     1.8274    33.5569    49.2347
         2     1.0347     1.8275    35.0244    50.5554
         2     1.0351     1.8300    35.7826    51.4848
         2     1.0352     1.8306    37.2745    52.0474
         2     1.0352     1.8318    39.1334    51.1180
         2     1.0367     1.8325    39.5003    53.9062
         2     1.0399     1.8330    40.0628    57.0858
         2     1.0399     1.8342    41.7504    58.2109
         2     1.0405     1.8341    43.0467    58.5778
         2     1.0415     1.8348    44.1718    60.8035
         2     1.0434     1.8374    45.4681    63.2493
         2     1.0439     1.8379    46.7644    64.7413
         2     1.0444     1.8371    48.8189    66.4044
         2     1.0449     1.8377    49.7483    68.0921
         2     1.0460     1.8389    51.0691    70.1466
         2     1.0469     1.8389    53.2948    72.7636
         2     1.0470     1.8395    54.4199    74.4268
         2     1.0485     1.8407    56.0830    76.3101
         2     1.0507     1.8407    58.5044    77.4107
         2     1.0506     1.8445    59.8251    80.2234
         2     1.0512     1.8428    61.8552    82.4491
         2     1.0523     1.8428    64.1054    85.4331
         2     1.0533     1.8440    66.5267    87.6832
         2     1.0558     1.8453    68.1899    89.9089
         2     1.0558     1.8441    70.0732    92.1591
         2     1.0558     1.8459    72.4946    95.1430
         2     1.0569     1.8471    75.0872    97.5644
         2     1.0573     1.8496    77.8754   100.9152
         2     1.0583     1.8482    80.4925   103.5322
         2     1.0610     1.8482    82.5470   107.0787
         2     1.0615     1.8494    85.5309   112.4840
         3     0.9498     1.5591     0.0000     0.3669
         3     0.9498     1.5634     0.0000     0.0000
         3     0.9503     1.5690     0.0000    -0.1957
         3     0.9518     1.5708     0.0000    -0.1957
         3     0.9523     1.5745     0.3913     0.0000
         3     0.9529     1.5758     0.0000     0.1712
         3     0.9523     1.5801     0.1957     0.0000
         3     0.9529     1.5801     0.3913     0.1712
         3     0.9523     1.5813     0.1957     0.0000
         3     0.9533     1.5816     0.0000     0.0000
         3     0.9533     1.5816    -0.1712     0.0000
         3     0.9529     1.5842     0.1957     2.0545
         3     0.9533     1.5853     0.3913     0.1712
         3     0.9544     1.5859     0.1957     0.3669
         3     0.9533     1.5877     0.3913     0.3669
         3     0.9544     1.5879     0.5625     0.0000
         3     0.9544     1.5897    -0.1712     3.9133
         3     0.9544     1.5907     0.0000     1.8588
         3     0.9548     1.5920     0.7582     0.9294
         3     0.9544     1.5933     0.5625     0.7338
         3     0.9544     1.5940     0.1957     1.1006
         3     0.9554     1.5945     0.3913     1.1006
         3     0.9569     1.5963     0.3913     1.2963
         3     0.9569     1.5970     0.1957     3.3508
         3     0.9569     1.5983     0.5625     1.1006
         3     0.9575     1.6001     0.5625     0.5625
         3     0.9574     1.6014     0.5625     0.9294
         3     0.9594     1.6021     0.7582     0.9294
         3     0.9604     1.6044     0.1957     3.5465
         3     0.9604     1.6045     0.7582     0.0000
         3     0.9604     1.6063     0.5625     0.9294
         3     0.9609     1.6063     0.3913     1.4920
         3     0.9609     1.6080     0.7582     1.2963
         3     0.9620     1.6087     0.1957     1.4920
         3     0.9614     1.6100    -0.1712     5.4053
         3     0.9620     1.6112     0.5625     2.4214
         3     0.9620     1.6125     0.7582     1.8588
         3     0.9624     1.6137     0.3913     1.6632
         3     0.9630     1.6127     0.9539     1.8588
         3     0.9635     1.6146     1.1251     0.3669
         3     0.9640     1.6146    -0.1712     6.3347
         3     0.9645     1.6158     1.1251     2.4214
         3     0.9645     1.6171     1.1251     1.4920
         3     0.9650     1.6171     1.1251     1.4920
         3     0.9660     1.6188     1.4920     1.6632
         3     0.9660     1.6184     1.1251     1.4920
         3     0.9665     1.6196     1.6876    -0.1957
         3     0.9671     1.6215     0.0000     7.0929
         3     0.9671     1.6222     1.3208     2.4214
         3     0.9686     1.6222     1.4920     2.2257
         3     0.9711     1.6239     1.1251     1.6632
         3     0.9711     1.6252     1.3208     1.8588
         3     0.9710     1.6264     0.9539     1.4920
         3     0.9710     1.6277     0.3913     6.3347
         3     0.9726     1.6283     0.7582     5.0384
         3     0.9731     1.6295     1.4920     2.7883
         3     0.9736     1.6308     1.4920     2.0545
         3     0.9736     1.6320     1.4920     2.2257
         3     0.9751     1.6320     1.8833     2.4214
         3     0.9751     1.6331     0.9539     5.5765
         3     0.9751     1.6333     1.3208     3.3508
         3     0.9772     1.6364     1.8833     1.8588
         3     0.9772     1.6369     1.6876     2.9839
         3     0.9777     1.6359     1.8833     2.5926
         3     0.9788     1.6372     2.0545     2.7883
         3     0.9788     1.6374     0.7582     7.4598
         3     0.9792     1.6386     0.1957    12.3026
         3     0.9792     1.6399     1.6876     5.4053
         3     0.9792     1.6392     2.2502     2.5926
         3     0.9817     1.6411     2.0545     2.4214
         3     0.9827     1.6423     2.4214     2.9839
         3     0.9827     1.6435     1.8833     4.6471
         3     0.9832     1.6442     0.5625     9.6855
         3     0.9832     1.6460     3.5465     0.7338
         3     0.9842     1.6460     2.4214     3.9133
         3     0.9842     1.6467     1.8833     2.5926
         3     0.9853     1.6491     2.8127     2.9839
         3     0.9853     1.6498     2.4214     2.9839
         3     0.9858     1.6503     2.6170     5.0384
         3     0.9858     1.6509     3.1796     0.9294
         3     0.9873     1.6516     3.3753     0.9294
         3     0.9878     1.6529     3.3753     2.4214
         3     0.9878     1.6541     3.3753     3.1551
         3     0.9888     1.6541     2.8127     3.1551
         3     0.9894     1.6565     3.1796     3.9133
         3     0.9898     1.6577     3.3753     0.7338
         3     0.9918     1.6580     2.0545     7.2641
         3     0.9918     1.6585     2.8127     4.0845
         3     0.9928     1.6577     3.7421     3.1551
         3     0.9939     1.6582     3.7421     3.7177
         3     0.9944     1.6595     3.3753     3.5465
         3     0.9944     1.6601     3.3753     5.7722
         3     0.9949     1.6612     1.4920    11.5688
         3     0.9954     1.6625     3.9133     2.7883
         3     0.9959     1.6632     3.9133     4.0845
         3     0.9969     1.6644     3.7421     4.4759
         3     0.9974     1.6651     3.7421     4.2802
         3     0.9974     1.6656     3.5465     4.8428
         3     0.9974     1.6668     4.6715     4.2802
         3     0.9985     1.6687     3.9133     5.9678
         3     0.9990     1.6700     4.1090     5.2096
         3     1.0009     1.6712     3.9133     5.4053
         3     1.0014     1.6717     4.6715     3.5465
         3     1.0014     1.6725     4.4759     3.7177
         3     1.0014     1.6730     5.0384     3.3508
         3     1.0024     1.6742     5.7966     3.1551
         3     1.0030     1.6745     6.3347     2.0545
         3     1.0034     1.6756     5.4053     4.8428
         3     1.0039     1.6768     4.8672     4.8428
         3     1.0039     1.6776     5.2341     4.6471
         3     1.0039     1.6793     5.4053     4.2802
         3     1.0039     1.6771     5.9678     3.7177
         3     1.0050     1.6778     6.7260     0.0000
         3     1.0055     1.6784     6.1635     3.1551
         3     1.0065     1.6815     5.7966     4.6471
         3     1.0065     1.6821     5.9678     4.6471
         3     1.0070     1.6821     6.3347     4.6471
         3     1.0089     1.6833     6.5304     4.4759
         3     1.0089     1.6845     5.9678     5.7722
         3     1.0094     1.6857     6.8973     4.4759
         3     1.0105     1.6865     6.5304     5.5765
         3     1.0109     1.6870     6.8973     4.8428
         3     1.0120     1.6889     6.7260     5.7722
         3     1.0119     1.6896     6.8973     5.2096
         3     1.0124     1.6914     6.8973     4.4759
         3     1.0130     1.6907     8.2180     1.6632
         3     1.0135     1.6919     6.7260     5.9678
         3     1.0135     1.6931     7.0929     6.1390
         3     1.0140     1.6926     6.8973     6.5304
         3     1.0159     1.6939     7.4598     6.5304
         3     1.0169     1.6958     7.8267     5.5765
         3     1.0164     1.6970     9.3186     0.3669
         3     1.0169     1.6970     7.8267     5.5765
         3     1.0174     1.6983     8.0223     6.5304
         3     1.0174     1.6988     7.8267     6.8973
         3     1.0185     1.6985     8.3892     6.5304
         3     1.0185     1.6985     8.3892     6.5304
         3     1.0195     1.6991     8.9518     4.4759
         3     1.0205     1.7003     9.3186     3.3508
         3     1.0219     1.7024     9.5143     5.4053
         3     1.0219     1.7022     8.9518     6.8973
         3     1.0224     1.7035     9.3186     7.4598
         3     1.0224     1.7047     9.1474     7.4598
         3     1.0229     1.7052     9.7100     7.0929
         3     1.0234     1.7065    10.0768     7.0929
         3     1.0239     1.7072    10.2481     5.9678
         3     1.0239     1.7077    10.2481     6.8973
         3     1.0244     1.7101    10.2481     7.0929
         3     1.0255     1.7113    10.6394     7.4598
         3     1.0269     1.7113    10.8106     7.0929
         3     1.0274     1.7125    12.1313     3.7177
         3     1.0274     1.7126    11.7400     5.9678
         3     1.0279     1.7138    11.1775     8.1936
         3     1.0283     1.7150    11.1775     9.1230
         3     1.0289     1.7161    11.7400     8.7561
         3     1.0294     1.7180    11.7400     8.3892
         3     1.0318     1.7192    12.3026     6.5304
         3     1.0318     1.7192    12.4982     7.4598
         3     1.0329     1.7192    12.3026     8.7561
         3     1.0329     1.7204    12.4982     9.5143
         3     1.0334     1.7202    12.4982    10.0768
         3     1.0329     1.7196    13.0608    10.0768
         3     1.0334     1.7208    12.6694    11.9357
         3     1.0354     1.7221    13.6233    10.6149
         3     1.0358     1.7235    13.6233    10.8106
         3     1.0363     1.7240    13.9902    11.0063
         3     1.0358     1.7246    14.3571    11.7400
         3     1.0368     1.7259    15.2865    10.0768
         3     1.0378     1.7276    15.0908     8.3892
         3     1.0378     1.7275    15.2865    11.3731
         3     1.0398     1.7287    15.2865    11.0063
         3     1.0398     1.7300    15.6534    12.4982
         3     1.0408     1.7306    16.2159    12.6694
         3     1.0413     1.7306    16.2159    13.4276
         3     1.0418     1.7318    17.3410    12.1069
         3     1.0423     1.7331    18.0747     8.9518
         3     1.0447     1.7343    17.3410    13.7945
         3     1.0443     1.7354    17.9035    14.1614
         3     1.0448     1.7354    17.9035    14.9196
         3     1.0447     1.7366    19.3955    13.0608
         3     1.0452     1.7378    21.2543     7.6310
         3     1.0453     1.7379    19.7624    13.6233
         3     1.0457     1.7398    19.9336    15.4821
         3     1.0477     1.7389    20.4961    16.4116
         3     1.0487     1.7394    20.8874    16.6072
         3     1.0493     1.7406    21.6212    14.7239
         3     1.0493     1.7406    21.8169    16.9741
         3     1.0503     1.7419    22.9175    15.8490
         3     1.0508     1.7424    22.5506    18.4661
         3     1.0527     1.7424    23.4800    18.4661
         3     1.0527     1.7437    24.6051    18.0992
         3     1.0538     1.7456    26.4639    13.9902
         3     1.0542     1.7462    26.8308    14.1614
         3     1.0543     1.7467    25.9014    20.3249
         3     1.0548     1.7473    26.4639    20.6918
         3     1.0553     1.7475    26.8308    21.6456
         3     1.0578     1.7476    29.0810    21.2543
         3     1.0583     1.7481    29.6435    20.5206
         3     1.0604     1.7482    29.2522    23.1376
         3     1.0614     1.7501    30.1816    23.3088
         3     1.0620     1.7501    30.9398    24.0670
         3     1.0620     1.7504    32.0649    24.0670
         3     1.0631     1.7504    32.7987    25.7302
         3     1.0641     1.7504    34.2906    23.8714
         3     1.0665     1.7512    34.8532    26.2927
         3     1.0670     1.7517    35.7826    27.9804
         3     1.0681     1.7529    36.9077    28.3472
         3     1.0681     1.7543    38.0083    28.5429
         3     1.0691     1.7538    39.6959    28.5429
         3     1.0696     1.7539    40.0628    30.2061
         3     1.0702     1.7543    40.9922    31.3312
         3     1.0707     1.7551    43.0467    32.2606
         3     1.0728     1.7558    43.9761    32.2606
         3     1.0733     1.7556    44.9055    33.7525
         3     1.0763     1.7563    46.9601    35.0733
         3     1.0763     1.7576    48.2563    35.0733
         3     1.0779     1.7562    49.7483    36.9321
         3     1.0784     1.7568    51.4359    37.4947
         3     1.0785     1.7570    53.2948    38.0572
         3     1.0800     1.7565    54.7867    41.0411
         3     1.0800     1.7582    56.8412    41.7749
         3     1.0816     1.7582    58.1375    43.0956
         3     1.0838     1.7582    60.3632    44.0250
         3     1.0838     1.7594    62.0509    45.8839
         3     1.0837     1.7601    63.3472    50.9223
         3     1.0848     1.7608    66.3311    49.2347
         3     1.0864     1.7608    68.7525    50.3598
         3     1.0869     1.7604    71.0026    51.4848
         3     1.0869     1.7611    73.4240    53.9062
         3     1.0899     1.7618    76.2123    54.8356
         3     1.0915     1.7630    78.8293    56.7189
         3     1.0921     1.7608    81.4219    58.3821
         3     1.0932     1.7614    84.4058    60.9992
         3     1.0932     1.7620    87.1941    61.5617
         3     1.0942     1.7628    90.1780    64.3499
         3     1.0953     1.7638    93.3576    66.7713
         3     1.0958     1.7645    97.2709    68.2877
         3     1.0963     1.7637   100.7929    70.5135
         3     1.0964     1.7642   104.1437    73.4974
         3     1.0980     1.7654   107.5190    75.3562
         3     1.0985     1.7660   111.6035    77.8020
         4     0.9107     1.6564     0.0000     0.3669
         4     0.9142     1.6667    -0.1712     1.4920
         4     0.9152     1.6723    -0.1712     0.3669
         4     0.9158     1.6767     0.1957     0.7338
         4     0.9162     1.6798    -0.1712     2.2257
         4     0.9173     1.6846     0.1957     1.1006
         4     0.9167     1.6865    -0.1712     2.4214
         4     0.9183     1.6891     0.1957     1.4920
         4     0.9183     1.6899     0.7582     0.7338
         4     0.9177     1.6905    -0.1712     2.5926
         4     0.9188     1.6966     0.5625     0.5625
         4     0.9198     1.6984     0.1957     2.7883
         4     0.9193     1.6979     0.0000     3.3508
         4     0.9193     1.6984    -0.1712     3.7177
         4     0.9193     1.7028     0.5625     1.6632
         4     0.9198     1.7034     0.3913     1.4920
         4     0.9198     1.7052     0.1957     2.4214
         4     0.9193     1.7057     0.0000     3.7177
         4     0.9198     1.7057    -0.1712     4.0845
         4     0.9198     1.7065     0.0000     4.0845
         4     0.9213     1.7091     0.9539     0.5625
         4     0.9213     1.7097     0.1957     3.1551
         4     0.9218     1.7115     0.0000     3.9133
         4     0.9224     1.7126     0.0000     4.4759
         4     0.9218     1.7126     0.5625     4.4759
         4     0.9218     1.7133    -0.1712     4.2802
         4     0.9234     1.7150     1.1251     0.3669
         4     0.9234     1.7157     0.1957     4.0845
         4     0.9234     1.7176     0.1957     5.2096
         4     0.9228     1.7194     0.7582     4.2802
         4     0.9234     1.7206     0.0000     5.0384
         4     0.9234     1.7185    -0.1712     5.7722
         4     0.9234     1.7185     0.7582     2.4214
         4     0.9258     1.7203     1.1251     1.2963
         4     0.9263     1.7220     0.3913     5.2096
         4     0.9263     1.7227     0.3913     5.2096
         4     0.9263     1.7241     0.5625     4.4759
         4     0.9263     1.7258     0.5625     4.6471
         4     0.9263     1.7270     1.1251     1.4920
         4     0.9263     1.7276     0.3913     4.2802
         4     0.9268     1.7288     0.3913     5.0384
         4     0.9273     1.7295     0.5625     5.0384
         4     0.9273     1.7307     0.3913     5.0384
         4     0.9278     1.7332     0.5625     5.2096
         4     0.9278     1.7356     0.5625     4.8428
         4     0.9273     1.7356    -0.1712     6.3347
         4     0.9283     1.7362     0.9539     5.0384
         4     0.9283     1.7374     0.7582     5.5765
         4     0.9288     1.7386     0.5625     5.0384
         4     0.9293     1.7398     0.9539     4.0845
         4     0.9288     1.7407     0.1957     6.5304
         4     0.9288     1.7419     0.7582     5.4053
         4     0.9298     1.7431     0.3913     6.3347
         4     0.9298     1.7430     0.5625     6.5304
         4     0.9293     1.7437     0.5625     5.9678
         4     0.9303     1.7449     0.3913     6.8973
         4     0.9303     1.7455     2.4214     1.4920
         4     0.9308     1.7474     0.7582     6.7016
         4     0.9308     1.7492     0.7582     6.3347
         4     0.9314     1.7499     0.5625     6.7016
         4     0.9313     1.7505     0.7582     6.3347
         4     0.9329     1.7530     0.3913     6.7016
         4     0.9329     1.7528     0.9539     5.7722
         4     0.9329     1.7540     0.0000     7.6310
         4     0.9329     1.7552     0.5625     6.8973
         4     0.9329     1.7565     0.7582     7.4598
         4     0.9348     1.7578     0.9539     7.2641
         4     0.9348     1.7591    -0.1712    12.1069
         4     0.9358     1.7596     0.0000    10.4437
         4     0.9363     1.7608     0.1957     8.5849
         4     0.9363     1.7621     1.4920     6.7016
         4     0.9378     1.7626     1.3208     7.6310
         4     0.9373     1.7626     0.5625     7.8267
         4     0.9378     1.7639     1.3208     6.8973
         4     0.9378     1.7641     1.1251     8.1936
         4     0.9388     1.7653     0.5625     9.8812
         4     0.9388     1.7660     0.5625     8.0223
         4     0.9388     1.7672     1.3208     7.8267
         4     0.9388     1.7685     0.9539     9.1230
         4     0.9399     1.7685     1.6876     7.6310
         4     0.9404     1.7702     1.8833     6.8973
         4     0.9409     1.7715     0.9539    11.3731
         4     0.9424     1.7715     1.8833     8.3892
         4     0.9424     1.7740     1.3208     9.1230
         4     0.9430     1.7739     1.3208     9.3186
         4     0.9434     1.7746     1.3208    10.2481
         4     0.9434     1.7763     0.7582    13.7945
         4     0.9454     1.7776     1.6876     8.3892
         4     0.9459     1.7782     2.0545     8.7561
         4     0.9464     1.7794     2.0545     8.5849
         4     0.9469     1.7795     2.2502     8.9518
         4     0.9469     1.7818     1.6876     9.6855
         4     0.9469     1.7831     2.2502     9.5143
         4     0.9474     1.7831     1.4920    12.4982
         4     0.9479     1.7854     1.4920    10.6149
         4     0.9474     1.7849     1.6876    10.8106
         4     0.9494     1.7867     2.4214     9.8812
         4     0.9489     1.7879     2.6170     8.9518
         4     0.9489     1.7879     2.4214    10.0768
         4     0.9499     1.7881     1.4920    16.4116
         4     0.9504     1.7899     2.4214    10.6149
         4     0.9504     1.7912     2.9839    10.0768
         4     0.9528     1.7924     2.4214    11.7400
         4     0.9534     1.7942     3.3753    10.2481
         4     0.9528     1.7937     3.9133     9.3186
         4     0.9544     1.7954     3.3753     9.6855
         4     0.9538     1.7954     3.3753    10.6149
         4     0.9548     1.7960     3.3753    11.0063
         4     0.9543     1.7972     2.8127    11.3731
         4     0.9548     1.7985     3.3753    11.1775
         4     0.9553     1.8003     3.7421    10.0768
         4     0.9558     1.8015     3.5465    11.3731
         4     0.9568     1.8021     2.9839    12.4982
         4     0.9568     1.8033     3.5465    12.4982
         4     0.9569     1.8046     3.9133    11.9357
         4     0.9583     1.8058     3.7421    12.6694
         4     0.9588     1.8064     3.3753    15.4821
         4     0.9588     1.8076     5.0384    11.0063
         4     0.9593     1.8082     4.4759    12.1069
         4     0.9598     1.8094     4.3047    13.4276
         4     0.9603     1.8106     4.6715    12.8651
         4     0.9586     1.8118     4.4759    14.5527
         4     0.9591     1.8124     3.3753    17.7079
         4     0.9597     1.8136     4.6715    12.3026
         4     0.9602     1.8149     4.4759    14.3571
         4     0.9602     1.8160     5.2341    13.9902
         4     0.9621     1.8167     5.2341    14.7239
         4     0.9616     1.8179     5.9678    13.4276
         4     0.9621     1.8198     5.6010    13.2320
         4     0.9626     1.8210     5.9678    13.9902
         4     0.9631     1.8222     5.4053    15.6534
         4     0.9636     1.8228     5.6010    15.8490
         4     0.9636     1.8240     5.6010    16.2159
         4     0.9641     1.8252     7.0929    14.5527
         4     0.9646     1.8258     6.7260    12.1069
         4     0.9651     1.8270     6.5304    15.6534
         4     0.9660     1.8276     6.8973    16.0447
         4     0.9670     1.8301     6.5304    17.5366
         4     0.9665     1.8313     6.3347    18.2704
         4     0.9675     1.8312     6.7260    17.7079
         4     0.9676     1.8310     8.9518    11.3731
         4     0.9680     1.8336     7.0929    17.9035
         4     0.9685     1.8322     7.0929    19.5911
         4     0.9669     1.8340     7.6555    19.3955
         4     0.9684     1.8347     7.4598    19.9580
         4     0.9683     1.8372     8.7561    16.7784
         4     0.9694     1.8358     8.7561    16.4116
         4     0.9699     1.8394     8.2180    20.6918
         4     0.9699     1.8394     8.2180    21.0831
         4     0.9699     1.8406     8.5849    22.0125
         4     0.9709     1.8413     8.7561    21.6456
         4     0.9699     1.8429     9.3186    21.6456
         4     0.9728     1.8431     8.9518    22.9419
         4     0.9728     1.8448     9.3186    22.9419
         4     0.9734     1.8470     9.8812    23.6757
         4     0.9733     1.8485     9.8812    23.8714
         4     0.9738     1.8492    10.0768    23.5045
         4     0.9727     1.8502    11.5688    19.5911
         4     0.9733     1.8523    10.0768    26.1215
         4     0.9742     1.8525    10.6394    27.0509
         4     0.9747     1.8521    10.8106    27.2222
         4     0.9752     1.8549    11.1775    27.4178
         4     0.9752     1.8555    11.7400    27.0509
         4     0.9752     1.8561    11.9357    27.6135
         4     0.9757     1.8586    12.1313    28.1516
         4     0.9757     1.8603    12.3026    29.2767
         4     0.9772     1.8616    12.3026    30.7686
         4     0.9777     1.8599    12.6694    30.4017
         4     0.9787     1.8626    14.5527    26.1215
         4     0.9792     1.8632    13.9902    30.0349
         4     0.9792     1.8639    13.0608    33.0188
         4     0.9786     1.8643    13.9902    33.3857
         4     0.9787     1.8675    14.3571    34.1439
         4     0.9791     1.8694    15.4821    33.1900
         4     0.9806     1.8700    15.6534    33.5813
         4     0.9810     1.8698    15.4821    36.7365
         4     0.9821     1.8724    16.0447    37.6903
         4     0.9816     1.8716    16.5828    38.4241
         4     0.9821     1.8715    17.5122    39.3535
         4     0.9831     1.8733    17.3410    41.2123
         4     0.9831     1.8739    17.7079    40.8455
         4     0.9856     1.8751    18.2704    41.7749
         4     0.9850     1.8777    18.6373    42.7043
         4     0.9856     1.8782    19.1998    43.0956
         4     0.9861     1.8782    19.1998    44.3919
         4     0.9871     1.8795    20.4961    43.6582
         4     0.9876     1.8807    21.0586    46.4464
         4     0.9881     1.8805    20.8874    47.3758
         4     0.9901     1.8825    21.6212    48.1341
         4     0.9906     1.8838    22.1837    49.7972
         4     0.9906     1.8842    22.7463    50.7266
         4     0.9917     1.8847    23.4800    51.6805
         4     0.9916     1.8854    24.2382    52.6099
         4     0.9927     1.8860    24.6051    53.7350
         4     0.9932     1.8865    25.3389    54.4688
         4     0.9937     1.8882    25.9014    55.9607
         4     0.9942     1.8877    27.3934    55.5939
         4     0.9962     1.8915    27.2222    58.3821
         4     0.9967     1.8914    28.1516    59.7029
         4     0.9967     1.8926    29.2522    62.1242
         4     0.9982     1.8924    30.1816    62.8580
         4     0.9987     1.8924    30.5730    64.5456
         4     0.9992     1.8929    31.3067    66.0376
         4     1.0003     1.8941    32.6030    67.5295
         4     1.0008     1.8942    33.1655    69.5840
         4     1.0028     1.8974    34.6575    71.0760
         4     1.0033     1.8985    35.4157    72.5680
         4     1.0033     1.8990    36.5163    74.7937
         4     1.0043     1.8997    37.6414    76.8482
         4     1.0053     1.9003    38.7665    79.0983
         4     1.0059     1.9015    39.8916    80.5903
         4     1.0080     1.9020    40.8210    83.0117
         4     1.0085     1.9025    42.3130    84.6993
         4     1.0090     1.9038    43.6093    87.3163
         4     1.0106     1.9043    45.4681    90.1046
         4     1.0111     1.9049    46.3975    92.3548
         4     1.0116     1.9061    47.6938    94.7761
         4     1.0141     1.9062    49.3814    97.0019
         4     1.0147     1.9074    51.0691    99.9858
         4     1.0146     1.9079    52.7322   102.6028
         4     1.0157     1.9090    54.4199   105.9536
         4     1.0167     1.9116    56.6456   106.7118
         5     0.9638     1.5364     0.3913     2.5926
         5     0.9638     1.5376    -0.1712     0.7338
         5     0.9653     1.5414     0.3913    -0.1957
         5     0.9653     1.5444    -0.1712     1.6632
         5     0.9668     1.5462     0.1957     3.3508
         5     0.9668     1.5467     0.7582    -0.1957
         5     0.9668     1.5529     0.1957     0.0000
         5     0.9673     1.5536     0.3913     0.9294
         5     0.9673     1.5547     0.5625    -0.1957
         5     0.9693     1.5553     0.5625    -0.1957
         5     0.9693     1.5585     0.0000     0.7338
         5     0.9698     1.5603    -0.1712     3.9133
         5     0.9708     1.5605     0.3913     1.4920
         5     0.9713     1.5610     0.3913     0.3669
         5     0.9713     1.5611     1.1251     0.3669
         5     0.9718     1.5623     0.7582     0.5625
         5     0.9760     1.5652     1.1251     0.0000
         5     0.9765     1.5670     1.1251     0.3669
         5     0.9765     1.5676     0.7582     0.5625
         5     0.9770     1.5675     1.4920     0.3669
         5     0.9780     1.5682     1.1251     0.5625
         5     0.9780     1.5694     1.3208     0.3669
         5     0.9780     1.5719     0.0000     4.2802
         5     0.9791     1.5725     0.9539     2.0545
         5     0.9791     1.5738     0.9539     1.4920
         5     0.9801     1.5731     0.9539     1.1006
         5     0.9815     1.5748     1.1251     0.1712
         5     0.9821     1.5761     1.1251     0.3669
         5     0.9836     1.5768     1.1251     4.6471
         5     0.9851     1.5799     1.4920     0.1712
         5     0.9851     1.5799     1.6876     0.9294
         5     0.9861     1.5811     1.6876     0.3669
         5     0.9867     1.5823     1.3208     0.3669
         5     0.9867     1.5831     0.9539     3.9133
         5     0.9871     1.5824     1.6876     0.3669
         5     0.9876     1.5843     1.8833     0.7338
         5     0.9882     1.5869     1.8833     1.1006
         5     0.9886     1.5876     1.4920     0.7338
         5     0.9903     1.5880     1.8833     0.9294
         5     0.9903     1.5892     0.7582     3.7177
         5     0.9922     1.5904     2.2502     1.1006
         5     0.9937     1.5911     2.6170     0.3669
         5     0.9938     1.5903     2.4214     1.1006
         5     0.9938     1.5915     1.8833     1.6632
         5     0.9948     1.5940     1.8833     1.8588
         5     0.9953     1.5953     2.9839     0.5625
         5     0.9958     1.5946     2.2502     0.1712
         5     0.9968     1.5970     2.8127     0.7338
         5     0.9968     1.5964     2.4214     1.8588
         5     0.9968     1.5976     2.4214     2.0545
         5     0.9978     1.6002     2.8127     1.6632
         5     0.9989     1.6007     2.4214     1.6632
         5     0.9999     1.6027     2.6170     3.7177
         5     1.0004     1.6026     2.6170     3.1551
         5     1.0009     1.6039     3.1796     1.8588
         5     1.0029     1.6045     3.1796     1.8588
         5     1.0034     1.6065     2.9839     2.4214
         5     1.0034     1.6077     2.9839     2.4214
         5     1.0039     1.6088     3.7421     1.2963
         5     1.0049     1.6095     2.9839     3.1551
         5     1.0054     1.6107     3.5465     2.4214
         5     1.0060     1.6112     3.3753     1.8588
         5     1.0064     1.6125     3.5465     1.6632
         5     1.0069     1.6129     3.9133     1.1006
         5     1.0069     1.6142     4.8672     0.0000
         5     1.0096     1.6154     3.7421     3.7177
         5     1.0090     1.6147     4.4759     2.2257
         5     1.0105     1.6159     3.9133     2.9839
         5     1.0116     1.6172     3.9133     2.2257
         5     1.0130     1.6174     4.6715     1.6632
         5     1.0135     1.6186     5.2341     2.5926
         5     1.0146     1.6211     5.6010     0.0000
         5     1.0151     1.6217     5.0384     1.6632
         5     1.0151     1.6217     5.0384     2.0545
         5     1.0156     1.6235     5.2341     2.0545
         5     1.0161     1.6241     5.6010     0.5625
         5     1.0176     1.6272     5.9678     0.9294
         5     1.0187     1.6284     5.9678     1.8588
         5     1.0187     1.6278     5.9678     2.2257
         5     1.0187     1.6284     6.1635     3.1551
         5     1.0197     1.6297     6.3347     1.6632
         5     1.0212     1.6294     6.7260     0.9294
         5     1.0217     1.6320     6.7260     2.0545
         5     1.0227     1.6338     6.5304     2.0545
         5     1.0227     1.6334     6.7260     2.5926
         5     1.0242     1.6333     6.8973     2.9839
         5     1.0237     1.6345     6.7260     2.5926
         5     1.0247     1.6358     7.4598     1.1006
         5     1.0247     1.6358     7.6555     0.1712
         5     1.0252     1.6382     7.6555     1.4920
         5     1.0257     1.6389     7.6555     2.5926
         5     1.0257     1.6389     7.6555     2.9839
         5     1.0262     1.6406     7.8267     3.1551
         5     1.0282     1.6419     7.4598     3.3508
         5     1.0287     1.6419     8.5849     1.4920
         5     1.0297     1.6443     7.6555     1.4920
         5     1.0308     1.6455     7.8267     3.1551
         5     1.0313     1.6447     8.0223     3.5465
         5     1.0313     1.6460     8.5849     2.9839
         5     1.0323     1.6473     9.1474     0.9294
         5     1.0328     1.6480     9.1474     2.4214
         5     1.0333     1.6479     8.2180     4.0845
         5     1.0352     1.6504     9.1474     4.4759
         5     1.0353     1.6522     8.9518     4.6471
         5     1.0363     1.6517     9.3186     3.5465
         5     1.0363     1.6529     8.3892     4.4759
         5     1.0368     1.6534     9.8812     2.0545
         5     1.0373     1.6545     9.8812     3.3508
         5     1.0378     1.6559     9.8812     4.8428
         5     1.0383     1.6565     9.8812     5.2096
         5     1.0393     1.6571    10.4437     4.0845
         5     1.0398     1.6583    10.4437     3.5465
         5     1.0413     1.6581    12.4982     0.0000
         5     1.0408     1.6587    11.1775     3.3508
         5     1.0418     1.6595    10.8106     5.4053
         5     1.0418     1.6600    11.0063     5.4053
         5     1.0423     1.6601    11.3731     4.8428
         5     1.0423     1.6618    12.4982     2.4214
         5     1.0438     1.6636    12.4982     4.0845
         5     1.0443     1.6648    11.9357     5.7722
         5     1.0468     1.6654    12.3026     5.5765
         5     1.0468     1.6674    12.4982     5.4053
         5     1.0473     1.6667    12.4982     6.1390
         5     1.0478     1.6685    13.9902     3.1551
         5     1.0478     1.6692    14.1614     3.5465
         5     1.0489     1.6684    13.9902     5.5765
         5     1.0488     1.6689    13.7945     6.1390
         5     1.0499     1.6701    13.9902     5.9678
         5     1.0518     1.6701    14.3571     6.1390
         5     1.0513     1.6726    15.2865     4.2802
         5     1.0523     1.6715    15.8490     3.5465
         5     1.0523     1.6734    15.6534     5.4053
         5     1.0523     1.6733    15.6534     6.5304
         5     1.0528     1.6745    15.2865     7.0929
         5     1.0533     1.6745    15.8490     7.0929
         5     1.0533     1.6757    16.7784     5.9678
         5     1.0553     1.6775    18.2704     2.2257
         5     1.0558     1.6776    17.5122     5.5765
         5     1.0563     1.6772    17.1453     7.0929
         5     1.0568     1.6779    17.3410     8.5849
         5     1.0568     1.6790    17.7079     8.1936
         5     1.0572     1.6797    17.7079     9.5143
         5     1.0587     1.6797    17.7079    12.8651
         5     1.0592     1.6815    19.1998     6.3347
         5     1.0603     1.6826    19.7624     8.3892
         5     1.0608     1.6816    19.7624     8.9518
         5     1.0613     1.6834    20.1292     9.3186
         5     1.0618     1.6841    21.0586     7.8267
         5     1.0617     1.6841    23.1132     2.9839
         5     1.0642     1.6834    21.8169     7.4598
         5     1.0647     1.6846    22.3794     8.9518
         5     1.0648     1.6856    22.7463    10.2481
         5     1.0658     1.6863    23.3088     9.8812
         5     1.0668     1.6868    24.0426     9.5143
         5     1.0668     1.6876    25.7302     5.9678
         5     1.0688     1.6881    25.3389     9.1230
         5     1.0698     1.6881    25.5345    11.0063
         5     1.0698     1.6886    26.4639    11.0063
         5     1.0708     1.6912    26.6596    12.1069
         5     1.0714     1.6907    27.3934    11.7400
         5     1.0729     1.6893    29.8147     7.4598
         5     1.0729     1.6898    29.0810    12.1069
         5     1.0730     1.6905    29.4479    13.0608
         5     1.0754     1.6906    30.7442    13.9902
         5     1.0765     1.6918    31.8692    13.9902
         5     1.0760     1.6931    32.4318    14.1614
         5     1.0775     1.6924    33.5569    13.7945
         5     1.0781     1.6937    34.2906    15.1153
         5     1.0786     1.6937    35.5869    16.0447
         5     1.0791     1.6939    36.3451    16.4116
         5     1.0821     1.6933    37.6414    15.2865
         5     1.0821     1.6925    38.5708    15.2865
         5     1.0832     1.6931    40.0628    16.0447
         5     1.0837     1.6938    40.8210    17.7079
         5     1.0848     1.6951    41.7504    18.6373
         5     1.0848     1.6951    43.2424    19.3955
         5     1.0863     1.6947    44.7343    19.5911
         5     1.0874     1.6946    45.8350    21.2543
         5     1.0885     1.6954    46.3975    24.9964
         5     1.0890     1.6954    49.0146    22.0125
         5     1.0915     1.6967    50.5065    22.5751
         5     1.0915     1.6952    52.1697    23.3088
         5     1.0926     1.6950    54.2242    24.2382
         5     1.0936     1.6943    55.7161    24.4339
         5     1.0937     1.6943    58.1375    24.6296
         5     1.0942     1.6943    59.8251    26.6596
         5     1.0959     1.6943    62.2465    26.6596
         5     1.0969     1.6963    64.1054    27.7847
         5     1.0974     1.6948    68.1899    24.2382
         5     1.0980     1.6945    68.7525    29.1054
         5     1.0991     1.6940    71.7364    30.5974
         5     1.0996     1.6939    74.1577    31.8937
         5     1.1007     1.6939    76.4079    33.0188
         5     1.1007     1.6940    79.3674    34.5107
         5     1.1018     1.6949    82.1801    36.0027
         5     1.1034     1.6950    84.6015    37.1278
         5     1.1044     1.6950    88.1235    38.2284
         5     1.1056     1.6957    91.3031    39.1823
         5     1.1061     1.6957    94.2870    41.0411
         5     1.1061     1.6948    98.0046    45.7127
         5     1.1077     1.6933   102.2849    44.0250
         5     1.1078     1.6946   105.6357    45.7127
         5     1.1078     1.6959   110.1115    48.1341
         5     1.1088     1.6953   114.0249    49.4303
