# Supplementary material for: Biaxial mechanical data of porcine atrioventricular valve leaflets
Source: Data Brief. 2018 Oct 3;21:358–63. doi: 10.1016/j.dib.2018.09.073 (PMC6197746; doi:10.1016/j.dib.2018.09.073)
Supplement: Supplementary file 2 — Supplementary material [file mmc2.zip › BiaxialData/TVPL_5.txt]

         1     1.2101     1.4194    -0.8425     0.8425
         1     1.2110     1.4194    -0.8425    -0.2564
         1     1.2114     1.4215    -0.5494    -0.2564
         1     1.2127     1.4230     0.2930     0.2930
         1     1.2136     1.4244    -1.0989     5.0549
         1     1.2148     1.4268    -0.2930     0.8425
         1     1.2162     1.4274    -0.2930     0.2930
         1     1.2166     1.4278     0.5494    -0.2564
         1     1.2170     1.4302    -0.5494     0.2930
         1     1.2183     1.4312    -0.5494     0.8425
         1     1.2187     1.4332    -0.8425     7.2893
         1     1.2201     1.4336    -0.8425     7.8388
         1     1.2205     1.4352     0.8425     1.6850
         1     1.2209     1.4356    -0.5494     2.2344
         1     1.2213     1.4372     0.2930     0.5861
         1     1.2235     1.4386     0.0000     1.1355
         1     1.2235     1.4400    -0.8425     1.6850
         1     1.2252     1.4420    -0.8425     3.6264
         1     1.2261     1.4440    -0.2930     2.8205
         1     1.2265     1.4460     0.2930     2.8205
         1     1.2283     1.4464     0.0000     1.6850
         1     1.2283     1.4488     1.1355     1.3919
         1     1.2291     1.4504     1.1355     5.3113
         1     1.2300     1.4512    -1.0989    10.0732
         1     1.2309     1.4538    -0.5494     3.9194
         1     1.2317     1.4542     0.8425     1.6850
         1     1.2341     1.4546     0.0000     3.0769
         1     1.2341     1.4562     0.0000     2.8205
         1     1.2350     1.4582    -0.5494     2.8205
         1     1.2359     1.4586    -0.8425     9.7802
         1     1.2363     1.4606    -0.2930     3.6264
         1     1.2376     1.4612    -0.2930     1.1355
         1     1.2389     1.4626     0.8425     1.9780
         1     1.2389     1.4635     0.2930     2.8205
         1     1.2411     1.4650     1.1355     3.9194
         1     1.2420     1.4669    -0.5494     3.9194
         1     1.2424     1.4700     0.8425     2.2344
         1     1.2437     1.4714     0.8425     3.0769
         1     1.2441     1.4724     1.3919     3.6264
         1     1.2450     1.4733     0.2930     4.2124
         1     1.2459     1.4748     1.1355     2.8205
         1     1.2467     1.4762     0.8425     1.3919
         1     1.2476     1.4787    -0.2930     7.5457
         1     1.2489     1.4791    -0.5494     9.5237
         1     1.2493     1.4811     0.5494     4.7619
         1     1.2493     1.4811     0.8425     4.4688
         1     1.2511     1.4826     0.5494     5.0549
         1     1.2539     1.4865     1.1355     3.6264
         1     1.2561     1.4909     0.5494     7.8388
         1     1.2561     1.4909     0.5494     5.0549
         1     1.2574     1.4919     1.3919     4.7619
         1     1.2588     1.4943     0.5494     4.7619
         1     1.2588     1.4943     0.2930     6.9963
         1     1.2605     1.4962     2.5275     3.3699
         1     1.2614     1.4981     2.2344     5.8608
         1     1.2622     1.4986     1.3919     6.9963
         1     1.2622     1.5001     1.3919     5.8608
         1     1.2644     1.5040     1.1355     5.3113
         1     1.2644     1.5040     2.2344     5.3113
         1     1.2657     1.5055     2.2344     4.4688
         1     1.2676     1.5074     2.5275     1.1355
         1     1.2676     1.5074     2.2344     5.6044
         1     1.2679     1.5099     2.2344     6.7033
         1     1.2702     1.5118     1.3919     7.5457
         1     1.2702     1.5118     2.2344     5.8608
         1     1.2710     1.5138     3.9194     3.0769
         1     1.2737     1.5162     4.4688     0.8425
         1     1.2737     1.5162     2.5275     6.7033
         1     1.2742     1.5187     2.2344     7.2893
         1     1.2755     1.5196     2.7839     6.9963
         1     1.2764     1.5220     2.2344     8.3882
         1     1.2772     1.5236     2.7839     8.3882
         1     1.2794     1.5260     2.7839     3.3699
         1     1.2794     1.5260     1.3919    13.4065
         1     1.2807     1.5274     2.5275     6.4468
         1     1.2821     1.5308     2.7839     8.6813
         1     1.2821     1.5308     2.7839     8.9377
         1     1.2829     1.5319     3.6264     7.2893
         1     1.2838     1.5333     3.6264     7.2893
         1     1.2851     1.5358     5.0183     1.1355
         1     1.2856     1.5363     3.3333     5.8608
         1     1.2865     1.5382     2.7839     8.6813
         1     1.2882     1.5401     3.3333     8.0952
         1     1.2887     1.5415     3.3333     8.3882
         1     1.2895     1.5430     4.7619     8.9377
         1     1.2913     1.5444     5.0183     7.5457
         1     1.2917     1.5459     6.9597     1.1355
         1     1.2930     1.5484     4.1758     8.3882
         1     1.2934     1.5494     5.0183     7.5457
         1     1.2953     1.5508     4.4688     8.9377
         1     1.2953     1.5522     5.3113     7.5457
         1     1.2967     1.5537     5.5677     2.8205
         1     1.2984     1.5562     5.8608     3.3699
         1     1.2997     1.5592     5.5677     7.8388
         1     1.2997     1.5592     5.5677     7.5457
         1     1.3006     1.5600     5.0183     8.3882
         1     1.3019     1.5640     5.3113     9.7802
         1     1.3019     1.5640     5.0183    10.0732
         1     1.3037     1.5653     6.1538     1.6850
         1     1.3054     1.5683     7.5457     0.2930
         1     1.3054     1.5683     5.5677     8.6813
         1     1.3063     1.5703     5.3113    10.3662
         1     1.3089     1.5737     5.5677    11.1721
         1     1.3089     1.5737     5.5677    10.9157
         1     1.3089     1.5751     6.7033     5.3113
         1     1.3111     1.5786     6.4102     3.9194
         1     1.3111     1.5786     6.1538     8.3882
         1     1.3120     1.5800     5.8608    10.3662
         1     1.3138     1.5824     5.8608    10.9157
         1     1.3138     1.5824     6.1538    11.4651
         1     1.3161     1.5838     6.1538    10.6226
         1     1.3178     1.5873     5.5677    10.6226
         1     1.3178     1.5873     5.3113    11.7582
         1     1.3187     1.5892     5.5677    12.3076
         1     1.3204     1.5931     6.1538    12.0146
         1     1.3204     1.5931     6.7033    12.8571
         1     1.3214     1.5951     6.4102    12.3076
         1     1.3236     1.5984     7.5457     8.0952
         1     1.3236     1.5984     6.9597    10.0732
         1     1.3249     1.5999     6.7033    11.7582
         1     1.3266     1.6038     6.7033    13.1501
         1     1.3266     1.6038     7.2527    12.6007
         1     1.3280     1.6058     7.2527    12.8571
         1     1.3293     1.6091     7.2527    12.6007
         1     1.3293     1.6091     8.3882    10.9157
         1     1.3306     1.6105     6.7033    13.4065
         1     1.3323     1.6140     7.5457    13.6995
         1     1.3323     1.6140     7.8021    13.6995
         1     1.3333     1.6159     7.5457    13.9926
         1     1.3355     1.6203     7.8021    13.9926
         1     1.3355     1.6203     9.4871     8.6813
         1     1.3369     1.6212     7.8021    12.8571
         1     1.3386     1.6246     7.5457    13.6995
         1     1.3386     1.6246     8.3882    13.9926
         1     1.3391     1.6266     8.3882    13.4065
         1     1.3408     1.6295     7.8021    12.8571
         1     1.3408     1.6295     9.1941     9.7802
         1     1.3421     1.6309    10.0366    13.1501
         1     1.3435     1.6353     8.9377    14.8351
         1     1.3435     1.6353     8.6446    15.0915
         1     1.3453     1.6369     9.1941    15.9340
         1     1.3466     1.6411     8.9377    16.7765
         1     1.3466     1.6411    10.0366    13.9926
         1     1.3479     1.6426     8.6446    13.6995
         1     1.3492     1.6460     9.1941    16.4834
         1     1.3492     1.6460     9.1941    16.2270
         1     1.3510     1.6474     9.4871    17.8753
         1     1.3514     1.6503     9.7802    17.3259
         1     1.3514     1.6503     8.9377    16.7765
         1     1.3533     1.6533     9.7802    13.6995
         1     1.3546     1.6566    10.3296    16.4834
         1     1.3546     1.6566    10.3296    17.8753
         1     1.3564     1.6586    10.3296    18.1684
         1     1.3577     1.6614    10.3296    17.3259
         1     1.3577     1.6614    10.3296    27.1061
         1     1.3595     1.6629    10.0366    20.4028
         1     1.3608     1.6663    10.8791    16.7765
         1     1.3608     1.6663    11.1721    19.3039
         1     1.3617     1.6683    11.1721    19.5603
         1     1.3635     1.6720    11.1721    19.0109
         1     1.3635     1.6720    11.7215    16.4834
         1     1.3649     1.6736    12.2710    16.7765
         1     1.3666     1.6774    11.7215    19.0109
         1     1.3666     1.6774    12.0146    20.6958
         1     1.3670     1.6789    12.0146    20.6958
         1     1.3692     1.6817    12.8204    20.1464
         1     1.3692     1.6817    11.7215    19.0109
         1     1.3692     1.6837    15.0548    12.3076
         1     1.3718     1.6870    13.1135    21.2453
         1     1.3718     1.6870    12.8204    20.9522
         1     1.3723     1.6885    13.1135    21.5383
         1     1.3746     1.6923    13.4065    21.5383
         1     1.3746     1.6923    14.5054    17.3259
         1     1.3751     1.6942    15.3479    16.7765
         1     1.3763     1.6972    13.9560    21.7947
         1     1.3763     1.6972    14.7984    22.3808
         1     1.3786     1.6992    14.7984    24.0292
         1     1.3803     1.7025    15.0548    22.6372
         1     1.3803     1.7025    15.0548    21.7947
         1     1.3807     1.7049    16.1904    20.9522
         1     1.3825     1.7072    16.1904    24.8716
         1     1.3825     1.7072    16.1904    25.1647
         1     1.3839     1.7097    16.4468    25.1647
         1     1.3861     1.7120    16.4468    26.2636
         1     1.3861     1.7120    17.2893    26.0072
         1     1.3866     1.7134    17.8753    23.1867
         1     1.3887     1.7159    17.0329    26.2636
         1     1.3887     1.7159    17.5823    27.1061
         1     1.3887     1.7188    18.4248    26.2636
         1     1.3909     1.7222    17.8753    27.3991
         1     1.3909     1.7222    19.2673    18.7178
         1     1.3922     1.7232    19.2673    27.6555
         1     1.3941     1.7265    19.8167    27.9485
         1     1.3941     1.7265    20.0731    28.2416
         1     1.3954     1.7279    19.5237    29.6335
         1     1.3971     1.7308    21.7581    25.1647
         1     1.3971     1.7308    22.0511    29.0841
         1     1.3975     1.7327    21.7581    30.4760
         1     1.3997     1.7356    22.0511    31.0254
         1     1.3997     1.7356    22.6006    31.5749
         1     1.4006     1.7365    22.8936    32.1610
         1     1.4029     1.7398    25.6775    26.0072
         1     1.4029     1.7398    24.2856    32.7104
         1     1.4046     1.7408    24.8350    32.9668
         1     1.4059     1.7453    25.3845    34.1023
         1     1.4059     1.7453    25.9339    34.3954
         1     1.4082     1.7466    27.6189    29.3405
         1     1.4099     1.7495    28.4614    32.1610
         1     1.4099     1.7495    28.4614    36.3368
         1     1.4099     1.7504    29.0108    37.4357
         1     1.4131     1.7529    29.5603    37.7287
         1     1.4131     1.7529    30.4027    38.0217
         1     1.4135     1.7533    31.2452    39.6701
         1     1.4157     1.7562    32.3807    36.6298
         1     1.4157     1.7562    32.3807    41.0986
         1     1.4165     1.7571    33.7727    42.4906
         1     1.4192     1.7604    35.1646    43.0400
         1     1.4192     1.7604    37.6554    38.2781
         1     1.4201     1.7613    37.1060    44.9814
         1     1.4218     1.7637    38.7910    45.8239
         1     1.4218     1.7637    39.8899    48.0583
         1     1.4236     1.7646    41.2818    48.9008
         1     1.4258     1.7686    42.4173    47.8019
         1     1.4258     1.7686    42.9668    50.5858
         1     1.4266     1.7691    44.9081    52.5271
         1     1.4288     1.7721    46.5931    53.1132
         1     1.4288     1.7721    47.7286    54.5051
         1     1.4302     1.7730    49.9631    56.1901
         1     1.4324     1.7753    51.3550    58.4245
         1     1.4324     1.7753    53.2964    59.8165
         1     1.4328     1.7772    54.9813    61.4648
         1     1.4353     1.7791    56.9227    63.1498
         1     1.4353     1.7791    59.7066    63.9923
         1     1.4367     1.7801    61.0985    67.9117
         1     1.4394     1.7820    63.8824    69.0106
         1     1.4394     1.7820    66.1168    69.8530
         1     1.4402     1.7830    68.9007    72.3805
         1     1.4424     1.7864    71.4281    75.1644
         1     1.4424     1.7864    74.5050    76.2999
         1     1.4433     1.7874    76.7394    79.3768
         1     1.4463     1.7899    80.6222    82.4537
         1     1.4463     1.7899    83.6991    85.2376
         1     1.4464     1.7902    86.7760    87.1789
         1     1.4494     1.7927    90.9518    90.5489
         1     1.4494     1.7927    94.0287    93.3327
         1     1.4499     1.7937    97.9481   101.1715
         1     1.4534     1.7957   102.1239    98.6441
         1     1.4534     1.7957   106.0433   102.5635
         1     1.4538     1.7966   110.7685   106.4828
         2     1.1835     1.4438    -1.0989     0.5861
         2     1.1848     1.4449    -0.5494    -0.2564
         2     1.1848     1.4458    -1.0989     1.1355
         2     1.1860     1.4498    -0.8425     0.5861
         2     1.1878     1.4508    -0.8425     1.3919
         2     1.1882     1.4522    -1.0989    -0.2564
         2     1.1890     1.4522    -1.0989     0.0000
         2     1.1895     1.4536    -0.8425     0.5861
         2     1.1904     1.4546    -1.0989     1.9780
         2     1.1912     1.4590    -0.8425     2.2344
         2     1.1921     1.4610    -0.8425     1.6850
         2     1.1929     1.4614    -0.2930     1.1355
         2     1.1938     1.4630    -0.8425     1.6850
         2     1.1961     1.4668    -1.0989     8.3882
         2     1.1974     1.4673    -1.0989     4.2124
         2     1.1978     1.4692    -1.0989     1.9780
         2     1.1988     1.4702    -0.8425     1.6850
         2     1.1996     1.4718    -0.8425     1.9780
         2     1.2004     1.4732     0.2930     4.2124
         2     1.2018     1.4762    -0.8425     2.5275
         2     1.2022     1.4776     0.0000     3.9194
         2     1.2026     1.4790     0.0000     1.9780
         2     1.2030     1.4795    -1.0989     3.0769
         2     1.2043     1.4810    -1.0989     3.3699
         2     1.2057     1.4819    -1.0989    10.9157
         2     1.2065     1.4848    -0.5494     2.2344
         2     1.2073     1.4854    -0.5494     3.3699
         2     1.2087     1.4878    -1.0989     3.9194
         2     1.2091     1.4884     0.8425     2.8205
         2     1.2104     1.4902     0.0000     4.2124
         2     1.2104     1.4912    -0.8425     3.6264
         2     1.2108     1.4922     0.5494     5.3113
         2     1.2127     1.4942    -0.2930     7.8388
         2     1.2131     1.4946    -0.2930     4.4688
         2     1.2139     1.4961     0.2930     3.6264
         2     1.2144     1.4970     0.2930     3.9194
         2     1.2157     1.4990     0.0000     6.1538
         2     1.2161     1.5005    -0.5494    12.0146
         2     1.2170     1.5019     0.0000     3.3699
         2     1.2184     1.5034     0.5494     3.6264
         2     1.2193     1.5043     0.8425     3.9194
         2     1.2201     1.5054     0.5494     5.3113
         2     1.2210     1.5068     0.5494     6.1538
         2     1.2218     1.5078     0.5494     3.0769
         2     1.2231     1.5101    -0.5494     4.7619
         2     1.2236     1.5107     1.1355     2.2344
         2     1.2249     1.5127     0.5494     3.6264
         2     1.2249     1.5137     1.1355     5.0549
         2     1.2262     1.5151     1.1355     4.7619
         2     1.2266     1.5165     0.5494     6.1538
         2     1.2280     1.5190     0.8425     6.1538
         2     1.2285     1.5199    -0.2930     9.5237
         2     1.2293     1.5219     0.8425     3.3699
         2     1.2298     1.5223     0.2930     6.7033
         2     1.2315     1.5239     0.8425     7.2893
         2     1.2324     1.5258     1.1355     5.8608
         2     1.2332     1.5267     0.5494     6.1538
         2     1.2332     1.5282     0.2930     6.1538
         2     1.2350     1.5296     1.9414     1.9780
         2     1.2350     1.5312     1.9414     5.6044
         2     1.2367     1.5336     1.6850     6.7033
         2     1.2386     1.5350     0.5494     8.9377
         2     1.2396     1.5366     1.3919     7.2893
         2     1.2400     1.5374     2.7839     4.2124
         2     1.2426     1.5408     1.6850     5.3113
         2     1.2435     1.5414     1.9414     8.0952
         2     1.2435     1.5433     1.3919     8.0952
         2     1.2448     1.5448     1.1355     8.3882
         2     1.2457     1.5462     1.6850     6.7033
         2     1.2466     1.5481     1.3919     6.7033
         2     1.2474     1.5487     1.9414     8.9377
         2     1.2478     1.5505     1.3919     9.2307
         2     1.2492     1.5526     1.9414     8.0952
         2     1.2496     1.5545     2.2344     7.8388
         2     1.2513     1.5565     2.7839     9.5237
         2     1.2522     1.5575     2.5275     7.8388
         2     1.2531     1.5589     2.5275     3.0769
         2     1.2535     1.5603     2.2344     8.3882
         2     1.2543     1.5619     3.3333     9.2307
         2     1.2568     1.5632     1.6850    10.9157
         2     1.2586     1.5652     2.7839     8.3882
         2     1.2586     1.5662     2.2344    11.4651
         2     1.2612     1.5690     2.7839     8.0952
         2     1.2616     1.5716     3.0769     8.9377
         2     1.2625     1.5730     2.7839    10.3662
         2     1.2633     1.5740     2.2344    10.6226
         2     1.2642     1.5764     3.3333     9.2307
         2     1.2655     1.5774     2.7839     7.5457
         2     1.2664     1.5788     2.5275     9.7802
         2     1.2673     1.5803     2.7839    10.3662
         2     1.2686     1.5817     3.9194    10.0732
         2     1.2695     1.5832     2.5275    10.0732
         2     1.2709     1.5851     3.9194    10.6226
         2     1.2713     1.5865     4.1758     8.0952
         2     1.2721     1.5891     3.6264     8.9377
         2     1.2735     1.5890     1.1355    18.4614
         2     1.2739     1.5919     3.6264    10.0732
         2     1.2748     1.5935     3.6264    10.9157
         2     1.2766     1.5944     3.9194    12.0146
         2     1.2774     1.5963     3.0769    10.9157
         2     1.2787     1.5982     4.4688     7.2893
         2     1.2792     1.5996     5.3113     6.4468
         2     1.2805     1.6006     4.7619    11.1721
         2     1.2813     1.6025     4.7619    11.4651
         2     1.2818     1.6040     5.0183    11.7582
         2     1.2832     1.6059     4.4688    12.3076
         2     1.2845     1.6084     5.5677     7.8388
         2     1.2845     1.6093     4.7619    19.8534
         2     1.2858     1.6119     4.7619    12.8571
         2     1.2871     1.6123     4.4688    12.6007
         2     1.2884     1.6143     5.3113    12.3076
         2     1.2889     1.6157     5.0183    12.8571
         2     1.2902     1.6180     5.3113    10.3662
         2     1.2906     1.6195     5.5677    18.1684
         2     1.2919     1.6205     5.5677    10.9157
         2     1.2924     1.6225     6.1538    12.3076
         2     1.2932     1.6239     5.5677    13.9926
         2     1.2946     1.6258     6.1538    12.8571
         2     1.2954     1.6268     6.1538     9.5237
         2     1.2982     1.6297     6.4102    10.6226
         2     1.2982     1.6317     6.7033    10.3662
         2     1.2990     1.6331     5.8608    14.2490
         2     1.3004     1.6346     5.8608    14.5420
         2     1.3017     1.6370     6.7033    13.4065
         2     1.3017     1.6370     6.1538    13.4065
         2     1.3030     1.6394     6.1538    12.6007
         2     1.3039     1.6413     7.2527    11.1721
         2     1.3056     1.6427     6.4102    13.9926
         2     1.3056     1.6442     6.4102    14.8351
         2     1.3074     1.6457     6.1538    15.6409
         2     1.3078     1.6487     6.9597    17.0695
         2     1.3092     1.6506     7.5457    17.0695
         2     1.3105     1.6524     6.7033    17.0695
         2     1.3110     1.6539     7.2527    16.4834
         2     1.3123     1.6554     7.2527    15.6409
         2     1.3127     1.6563     7.2527    16.2270
         2     1.3136     1.6583     7.2527    15.9340
         2     1.3149     1.6597     8.3882    13.9926
         2     1.3158     1.6616     8.0952    14.8351
         2     1.3166     1.6631     7.8021    15.9340
         2     1.3171     1.6655     7.8021    16.7765
         2     1.3189     1.6665     7.5457    16.7765
         2     1.3193     1.6684     8.0952    16.7765
         2     1.3212     1.6704     8.3882    10.3662
         2     1.3217     1.6728     8.6446    14.2490
         2     1.3225     1.6743     8.3882    16.4834
         2     1.3234     1.6757     8.0952    17.3259
         2     1.3238     1.6772     8.3882    16.7765
         2     1.3256     1.6786     8.0952    17.3259
         2     1.3260     1.6800     8.9377    17.3259
         2     1.3273     1.6825     8.9377    17.3259
         2     1.3278     1.6839     8.3882    19.0109
         2     1.3291     1.6848     9.1941    19.0109
         2     1.3295     1.6878     8.9377    19.8534
         2     1.3299     1.6892     8.9377    19.0109
         2     1.3312     1.6906    10.5860    11.7582
         2     1.3321     1.6936     9.7802    18.7178
         2     1.3334     1.6940     9.4871    19.5603
         2     1.3343     1.6959     9.7802    19.8534
         2     1.3349     1.6984    10.3296    19.5603
         2     1.3362     1.6988     9.7802    17.6189
         2     1.3366     1.7008    11.1721    12.8571
         2     1.3384     1.7027    10.0366    20.1464
         2     1.3388     1.7041     9.7802    21.5383
         2     1.3392     1.7056    10.0366    20.6958
         2     1.3405     1.7071    10.8791    21.2453
         2     1.3424     1.7085    10.0366    20.6958
         2     1.3432     1.7108    12.0146    15.0915
         2     1.3445     1.7123    10.5860    22.0878
         2     1.3454     1.7143    10.8791    22.9303
         2     1.3459     1.7152    11.1721    22.0878
         2     1.3468     1.7177    11.4285    22.9303
         2     1.3477     1.7181    11.4285    21.7947
         2     1.3490     1.7206    11.4285    18.7178
         2     1.3503     1.7214    11.1721    25.1647
         2     1.3508     1.7229    11.4285    24.8716
         2     1.3512     1.7259    12.2710    24.6152
         2     1.3525     1.7267    12.2710    24.6152
         2     1.3529     1.7287    12.2710    26.0072
         2     1.3543     1.7296    13.9560    19.3039
         2     1.3552     1.7315    12.5640    24.6152
         2     1.3556     1.7325    13.4065    25.7141
         2     1.3569     1.7339    13.4065    26.0072
         2     1.3573     1.7354    13.4065    26.2636
         2     1.3588     1.7368    13.6629    24.0292
         2     1.3592     1.7383    13.9560    24.3222
         2     1.3605     1.7401    13.1135    26.8496
         2     1.3609     1.7421    14.2490    27.1061
         2     1.3618     1.7440    14.7984    27.3991
         2     1.3636     1.7450    14.7984    28.7910
         2     1.3645     1.7470    15.0548    26.5566
         2     1.3653     1.7479    15.6409    27.3991
         2     1.3662     1.7493    16.1904    25.7141
         2     1.3666     1.7508    15.8973    29.3405
         2     1.3685     1.7522    16.1904    29.6335
         2     1.3694     1.7545    16.7398    28.4980
         2     1.3698     1.7555    16.7398    31.0254
         2     1.3707     1.7574    17.2893    28.7910
         2     1.3711     1.7584    17.2893    32.1610
         2     1.3724     1.7598    17.5823    32.1610
         2     1.3737     1.7613    17.8753    32.4174
         2     1.3746     1.7622    18.1318    34.1023
         2     1.3760     1.7632    17.8753    33.2599
         2     1.3774     1.7655    20.0731    29.6335
         2     1.3783     1.7665    19.5237    34.6518
         2     1.3792     1.7689    20.6592    34.6518
         2     1.3804     1.7704    20.6592    35.2012
         2     1.3809     1.7718    20.3662    34.9448
         2     1.3818     1.7732    20.9156    36.8862
         2     1.3831     1.7742    21.5017    37.4357
         2     1.3840     1.7757    22.3076    38.2781
         2     1.3849     1.7766    22.8936    39.1206
         2     1.3862     1.7780    23.4431    39.9631
         2     1.3871     1.7795    24.5420    38.2781
         2     1.3884     1.7804    24.5420    40.8056
         2     1.3898     1.7822    25.1280    40.5126
         2     1.3902     1.7832    25.6775    42.1975
         2     1.3915     1.7847    26.2269    43.3331
         2     1.3924     1.7856    27.3625    43.5895
         2     1.3942     1.7865    27.3625    45.2744
         2     1.3942     1.7879    28.4614    44.9814
         2     1.3955     1.7889    29.5603    46.4100
         2     1.3968     1.7909    30.1463    48.9008
         2     1.3982     1.7918    31.2452    49.1938
         2     1.3985     1.7928    31.5383    50.0363
         2     1.3999     1.7952    34.0291    45.2744
         2     1.4008     1.7958    32.9302    52.2707
         2     1.4017     1.7976    34.8716    53.3696
         2     1.4030     1.7985    36.0071    55.6040
         2     1.4039     1.8000    37.6554    55.8971
         2     1.4052     1.8009    39.3404    48.9008
         2     1.4056     1.8019    39.8899    55.6040
         2     1.4074     1.8029    40.4759    60.9154
         2     1.4087     1.8038    42.1243    62.3073
         2     1.4097     1.8057    43.2598    64.2853
         2     1.4114     1.8066    44.6517    65.6772
         2     1.4118     1.8081    46.3001    67.6186
         2     1.4127     1.8091    47.9850    69.3036
         2     1.4140     1.8100    49.3770    71.2450
         2     1.4157     1.8105    52.1608    73.4794
         2     1.4163     1.8124    53.8458    75.1644
         2     1.4172     1.8134    55.2377    77.9482
         2     1.4189     1.8158    58.3146    80.2193
         2     1.4197     1.8163    59.9996    83.0031
         2     1.4206     1.8172    62.7835    84.9445
         2     1.4219     1.8192    64.4685    88.0214
         2     1.4228     1.8202    67.5087    91.0983
         2     1.4242     1.8215    70.0362    93.8822
         2     1.4255     1.8231    72.2706    96.9591
         2     1.4268     1.8235    75.8970    99.4865
         2     1.4281     1.8251    78.6808   103.1129
         2     1.4295     1.8260    82.6002   106.7392
         2     1.4308     1.8270    85.9335   111.2081
         3     1.2247     1.3715    -1.0989    -0.2564
         3     1.2290     1.3758    -1.0989     2.8205
         3     1.2298     1.3774     0.0000     2.8205
         3     1.2362     1.3862     0.0000    -0.2564
         3     1.2396     1.3886    -0.5494     0.2930
         3     1.2404     1.3904    -0.2930     0.5861
         3     1.2417     1.3930    -0.5494     6.7033
         3     1.2434     1.3944     0.2930     0.8425
         3     1.2439     1.3960     0.0000     0.5861
         3     1.2451     1.3965     0.5494     0.5861
         3     1.2451     1.3969     0.0000     0.0000
         3     1.2469     1.3994     0.8425     0.0000
         3     1.2473     1.3999     0.5494     1.9780
         3     1.2477     1.4009    -0.2930     1.1355
         3     1.2485     1.4019    -0.2930     4.2124
         3     1.2489     1.4039     0.0000     2.8205
         3     1.2507     1.4043     0.0000     0.5861
         3     1.2512     1.4053    -0.2930    -0.2564
         3     1.2520     1.4067     0.2930     0.8425
         3     1.2521     1.4081     0.5494     3.0769
         3     1.2551     1.4102    -0.2930     4.4688
         3     1.2555     1.4122     0.8425     0.5861
         3     1.2559     1.4132     0.0000     2.8205
         3     1.2567     1.4136     0.8425     0.8425
         3     1.2591     1.4157     0.5494     1.1355
         3     1.2601     1.4175     0.0000     6.7033
         3     1.2610     1.4191    -0.8425    14.2490
         3     1.2614     1.4191     0.5494     1.3919
         3     1.2623     1.4206     0.2930     1.3919
         3     1.2623     1.4220     1.1355     0.8425
         3     1.2640     1.4230     0.8425     2.2344
         3     1.2649     1.4248     0.0000     2.2344
         3     1.2657     1.4264     1.6850     0.5861
         3     1.2670     1.4288     0.5494     4.7619
         3     1.2680     1.4292     0.5494     2.8205
         3     1.2688     1.4314     0.8425     2.2344
         3     1.2692     1.4312     1.1355     2.2344
         3     1.2700     1.4334     1.9414     1.6850
         3     1.2710     1.4348    -0.2930    10.9157
         3     1.2726     1.4359    -0.5494    12.6007
         3     1.2726     1.4372     1.3919     6.4468
         3     1.2739     1.4379     1.1355     4.2124
         3     1.2739     1.4393     1.6850     2.5275
         3     1.2757     1.4407     2.2344     1.6850
         3     1.2761     1.4423     1.3919     2.8205
         3     1.2769     1.4437     1.3919     8.0952
         3     1.2774     1.4451     1.3919    10.6226
         3     1.2784     1.4455     1.6850     5.3113
         3     1.2796     1.4471     1.3919     5.3113
         3     1.2801     1.4491     0.8425     5.3113
         3     1.2813     1.4496     2.5275     3.6264
         3     1.2828     1.4515     2.5275     3.0769
         3     1.2845     1.4539     1.3919     3.0769
         3     1.2853     1.4555     1.9414     3.6264
         3     1.2857     1.4559     2.2344     4.7619
         3     1.2871     1.4570     2.5275     4.4688
         3     1.2879     1.4584     2.7839     3.3699
         3     1.2888     1.4594     2.7839     4.2124
         3     1.2893     1.4612     2.5275     8.9377
         3     1.2918     1.4648     2.7839     2.2344
         3     1.2923     1.4658     2.5275     5.0549
         3     1.2931     1.4667     1.9414     5.8608
         3     1.2949     1.4682     2.2344     4.2124
         3     1.2953     1.4697     3.6264     5.3113
         3     1.2953     1.4712     2.2344     6.1538
         3     1.2966     1.4727     3.6264     3.6264
         3     1.2979     1.4737     3.3333     6.1538
         3     1.2988     1.4755     2.7839     6.4468
         3     1.2996     1.4765     2.2344     6.1538
         3     1.3013     1.4791     2.2344     6.4468
         3     1.3022     1.4801     3.3333     6.1538
         3     1.3036     1.4830     4.7619     1.9780
         3     1.3050     1.4838     4.1758     5.3113
         3     1.3058     1.4858     4.4688     5.0549
         3     1.3058     1.4874     4.4688     6.7033
         3     1.3076     1.4882     4.7619     5.3113
         3     1.3093     1.4898     4.7619     4.4688
         3     1.3098     1.4918     4.1758     5.6044
         3     1.3106     1.4922     5.0183     3.9194
         3     1.3116     1.4946     5.0183     5.0549
         3     1.3124     1.4967     4.7619     5.8608
         3     1.3138     1.4976     4.7619     5.6044
         3     1.3141     1.4996     4.4688     5.3113
         3     1.3156     1.5010     5.8608     0.5861
         3     1.3165     1.5025     6.1538     2.2344
         3     1.3168     1.5045     5.0183     6.9963
         3     1.3178     1.5049     5.0183     6.4468
         3     1.3190     1.5069     5.3113     6.9963
         3     1.3203     1.5085     5.5677     6.1538
         3     1.3208     1.5103     5.8608     5.8608
         3     1.3221     1.5117     6.4102     0.5861
         3     1.3229     1.5139     5.3113     6.9963
         3     1.3243     1.5153     5.3113     8.3882
         3     1.3243     1.5167     5.5677     8.3882
         3     1.3261     1.5181     5.5677     8.3882
         3     1.3265     1.5195     6.1538     8.9377
         3     1.3278     1.5216     6.9597     3.3699
         3     1.3287     1.5226     5.8608     5.3113
         3     1.3300     1.5240     5.5677     7.2893
         3     1.3300     1.5254     5.5677     8.9377
         3     1.3324     1.5278     5.8608     8.6813
         3     1.3328     1.5294     6.4102     8.6813
         3     1.3340     1.5310     5.5677    10.3662
         3     1.3349     1.5328     7.8021     0.2930
         3     1.3359     1.5338     6.1538     7.5457
         3     1.3367     1.5358     6.1538     9.2307
         3     1.3385     1.5372     6.1538     9.7802
         3     1.3390     1.5390     6.4102     9.2307
         3     1.3402     1.5406     6.9597     8.9377
         3     1.3411     1.5421     6.4102     8.6813
         3     1.3421     1.5439     6.7033     8.3882
         3     1.3425     1.5453     6.4102    10.3662
         3     1.3443     1.5463     6.9597    10.0732
         3     1.3447     1.5499     7.2527    11.1721
         3     1.3460     1.5513     7.5457     9.7802
         3     1.3474     1.5528     7.2527     8.6813
         3     1.3482     1.5543     6.9597    10.6226
         3     1.3495     1.5553     7.2527    10.3662
         3     1.3500     1.5575     7.5457    10.9157
         3     1.3508     1.5591     8.3882    10.3662
         3     1.3528     1.5619     7.8021    10.9157
         3     1.3541     1.5624     7.8021     9.7802
         3     1.3546     1.5659     9.4871     3.6264
         3     1.3555     1.5673     7.8021    10.3662
         3     1.3563     1.5689     8.9377    10.3662
         3     1.3575     1.5704     8.6446    11.4651
         3     1.3589     1.5717     8.0952    12.3076
         3     1.3594     1.5746     8.9377    10.6226
         3     1.3608     1.5750     8.9377     8.0952
         3     1.3612     1.5770    10.3296     2.8205
         3     1.3616     1.5790     8.9377    10.9157
         3     1.3630     1.5804     8.9377    11.7582
         3     1.3639     1.5818     9.1941    12.8571
         3     1.3647     1.5848     9.4871    11.4651
         3     1.3666     1.5868    10.5860     6.4468
         3     1.3666     1.5888    10.3296     9.2307
         3     1.3678     1.5910     9.4871    12.8571
         3     1.3689     1.5925     9.7802    13.1501
         3     1.3697     1.5939     9.4871    13.9926
         3     1.3705     1.5959     9.4871    14.5420
         3     1.3720     1.5979    11.1721    11.4651
         3     1.3729     1.5993    10.8791    12.3076
         3     1.3737     1.6007    11.1721    12.3076
         3     1.3747     1.6037    10.8791    14.8351
         3     1.3756     1.6061    10.3296    14.8351
         3     1.3760     1.6085    10.5860    14.8351
         3     1.3775     1.6099    12.0146    12.3076
         3     1.3782     1.6119    11.4285    13.9926
         3     1.3786     1.6133    11.1721    15.6409
         3     1.3801     1.6152    11.1721    15.9340
         3     1.3814     1.6168    11.7215    15.9340
         3     1.3818     1.6176    12.2710    16.4834
         3     1.3827     1.6211    12.0146    14.5420
         3     1.3836     1.6240    12.5640    15.3845
         3     1.3844     1.6260    12.2710    16.2270
         3     1.3845     1.6278    12.5640    16.2270
         3     1.3859     1.6288    12.2710    16.4834
         3     1.3867     1.6312    12.5640    17.0695
         3     1.3871     1.6326    12.5640    26.2636
         3     1.3889     1.6351    11.4285    25.7141
         3     1.3894     1.6365    13.6629    15.6409
         3     1.3903     1.6385    13.1135    17.3259
         3     1.3917     1.6413    13.4065    17.6189
         3     1.3930     1.6423    15.0548    16.4834
         3     1.3936     1.6443    14.5054    16.4834
         3     1.3940     1.6467    14.2490    14.8351
         3     1.3953     1.6486    15.0548    19.3039
         3     1.3966     1.6500    15.8973    18.7178
         3     1.3970     1.6515    15.6409    19.0109
         3     1.3974     1.6524    15.3479    18.4614
         3     1.3984     1.6548    17.2893    12.0146
         3     1.3998     1.6577    17.5823    13.1501
         3     1.4006     1.6585    16.4468    20.4028
         3     1.4015     1.6607    16.4468    20.1464
         3     1.4028     1.6625    17.0329    19.5603
         3     1.4029     1.6639    17.2893    20.9522
         3     1.4042     1.6669    16.4468    22.0878
         3     1.4049     1.6679    17.2893    21.2453
         3     1.4055     1.6693    17.8753    22.3808
         3     1.4068     1.6708    18.4248    22.0878
         3     1.4072     1.6731    18.9742    22.6372
         3     1.4081     1.6751    19.8167    20.9522
         3     1.4091     1.6769    19.5237    15.0915
         3     1.4099     1.6783    20.6592    17.3259
         3     1.4113     1.6804    20.9156    23.1867
         3     1.4126     1.6817    20.6592    24.6152
         3     1.4139     1.6837    21.2087    25.1647
         3     1.4140     1.6851    21.5017    22.0878
         3     1.4153     1.6880    22.6006    22.3808
         3     1.4161     1.6894    23.6995    21.7947
         3     1.4175     1.6909    22.8936    25.4211
         3     1.4184     1.6923    23.6995    26.0072
         3     1.4189     1.6937    24.2856    26.2636
         3     1.4211     1.6948    25.6775    22.6372
         3     1.4211     1.6966    27.0694    20.1464
         3     1.4219     1.6986    26.2269    26.0072
         3     1.4232     1.7011    26.5200    28.2416
         3     1.4241     1.7021    26.7764    28.7910
         3     1.4251     1.7043    27.3625    28.7910
         3     1.4254     1.7053    27.9119    29.3405
         3     1.4268     1.7072    30.1463    30.1830
         3     1.4281     1.7092    30.1463    30.1830
         3     1.4285     1.7102    31.2452    30.4760
         3     1.4302     1.7111    31.7947    31.3185
         3     1.4306     1.7131    32.6372    31.5749
         3     1.4315     1.7140    33.4796    32.4174
         3     1.4325     1.7154    34.3221    33.2599
         3     1.4338     1.7172    36.0071    33.5529
         3     1.4361     1.7187    36.2635    34.3954
         3     1.4365     1.7197    37.9485    34.9448
         3     1.4378     1.7221    39.6334    35.4943
         3     1.4391     1.7231    40.7323    36.0437
         3     1.4404     1.7246    41.2818    39.4137
         3     1.4408     1.7260    42.9668    38.0217
         3     1.4422     1.7274    44.6517    39.1206
         3     1.4426     1.7279    45.4942    39.1206
         3     1.4448     1.7293    48.8275    32.7104
         3     1.4448     1.7303    49.3770    41.6481
         3     1.4461     1.7312    50.7689    42.7470
         3     1.4474     1.7331    52.4539    43.8825
         3     1.4483     1.7351    54.3953    44.4320
         3     1.4501     1.7361    56.6297    46.1169
         3     1.4510     1.7370    58.6077    46.9594
         3     1.4518     1.7384    60.5491    46.9594
         3     1.4527     1.7394    62.7835    50.5858
         3     1.4535     1.7410    65.5673    50.5858
         3     1.4553     1.7419    67.8018    52.5271
         3     1.4570     1.7434    70.8787    54.2121
         3     1.4574     1.7443    73.9556    53.9191
         3     1.4587     1.7453    76.4464    56.9960
         3     1.4600     1.7464    79.2303    59.8165
         3     1.4609     1.7472    82.3072    61.2084
         3     1.4617     1.7482    85.3841    62.6003
         3     1.4626     1.7487    89.3035    64.2853
         3     1.4639     1.7503    92.3437    66.5197
         3     1.4653     1.7516    96.8126    69.0106
         3     1.4656     1.7526   100.9884    71.2450
         3     1.4675     1.7530   104.6147    72.9299
         3     1.4679     1.7549   111.3180    70.4391
         3     1.4696     1.7570   114.6879    79.0837
         4     1.1586     1.4884    -1.0989     2.2344
         4     1.1627     1.5021    -0.8425     0.8425
         4     1.1663     1.5120    -0.8425     3.0769
         4     1.1667     1.5129    -0.5494     3.9194
         4     1.1671     1.5153    -0.8425     2.5275
         4     1.1687     1.5196    -0.5494     3.3699
         4     1.1696     1.5206    -0.8425     3.9194
         4     1.1700     1.5220    -0.5494     3.9194
         4     1.1721     1.5260     0.5494     0.5861
         4     1.1720     1.5274    -1.0989     4.4688
         4     1.1724     1.5294    -0.2930     3.3699
         4     1.1743     1.5298    -0.2930     4.4688
         4     1.1738     1.5318    -1.0989     5.0549
         4     1.1769     1.5353    -1.0989    10.6226
         4     1.1781     1.5381    -1.0989     6.4468
         4     1.1781     1.5391    -0.2930     5.6044
         4     1.1794     1.5416    -0.5494     5.0549
         4     1.1798     1.5430    -1.0989    14.2490
         4     1.1819     1.5469    -0.8425     7.5457
         4     1.1823     1.5479     0.0000     5.6044
         4     1.1841     1.5493     0.2930     5.8608
         4     1.1845     1.5508    -0.8425    10.9157
         4     1.1858     1.5556     0.5494     4.7619
         4     1.1871     1.5572     0.2930     5.6044
         4     1.1870     1.5581     0.5494     5.8608
         4     1.1884     1.5596    -0.2930     6.4468
         4     1.1883     1.5605     0.0000     7.5457
         4     1.1897     1.5620     1.3919     1.6850
         4     1.1910     1.5640     0.0000     6.4468
         4     1.1919     1.5654     0.0000     6.4468
         4     1.1923     1.5663    -0.5494     7.8388
         4     1.1924     1.5668     0.5494     6.1538
         4     1.1937     1.5683     0.0000    10.0732
         4     1.1962     1.5721     0.8425     7.5457
         4     1.1967     1.5736     0.5494     8.3882
         4     1.1971     1.5751     0.0000     8.9377
         4     1.1975     1.5766     0.2930     8.3882
         4     1.1998     1.5785    -0.2930     8.3882
         4     1.2006     1.5804    -0.2930    15.6409
         4     1.2015     1.5824     0.5494    11.4651
         4     1.2024     1.5843     0.2930    10.0732
         4     1.2037     1.5848     0.2930    10.3662
         4     1.2042     1.5868     0.2930     9.7802
         4     1.2050     1.5872     1.6850     9.5237
         4     1.2058     1.5901    -0.8425    21.5383
         4     1.2072     1.5920     1.1355    10.3662
         4     1.2072     1.5930     0.2930    10.6226
         4     1.2086     1.5945     0.5494    10.0732
         4     1.2090     1.5964     0.2930    10.6226
         4     1.2108     1.5979     1.6850    10.9157
         4     1.2112     1.5994     1.6850     8.3882
         4     1.2120     1.6004     3.3333     2.2344
         4     1.2129     1.6017     0.5494     8.9377
         4     1.2142     1.6027     0.2930    10.9157
         4     1.2147     1.6047     0.8425    10.9157
         4     1.2155     1.6056     1.3919    10.9157
         4     1.2159     1.6071    -0.2930    15.0915
         4     1.2168     1.6095     2.2344     6.7033
         4     1.2187     1.6110     2.2344     8.3882
         4     1.2200     1.6134     1.1355    12.0146
         4     1.2209     1.6134     0.8425    11.7582
         4     1.2218     1.6154     1.1355    11.1721
         4     1.2217     1.6168     1.6850    11.1721
         4     1.2236     1.6183     0.0000    20.4028
         4     1.2244     1.6202    -0.2930    17.3259
         4     1.2247     1.6216     1.9414    10.0732
         4     1.2256     1.6230     1.9414    11.4651
         4     1.2270     1.6250     2.2344    12.8571
         4     1.2275     1.6270     2.2344    11.7582
         4     1.2288     1.6279     2.5275     8.0952
         4     1.2292     1.6304     2.2344    15.6409
         4     1.2305     1.6314     2.7839    12.8571
         4     1.2318     1.6332     2.2344    13.4065
         4     1.2327     1.6352     2.5275    12.6007
         4     1.2335     1.6357     1.9414    13.9926
         4     1.2344     1.6385     1.1355    17.3259
         4     1.2367     1.6396     3.3333    13.6995
         4     1.2381     1.6414     2.7839    13.9926
         4     1.2381     1.6424     3.0769    13.4065
         4     1.2399     1.6439     1.6850    12.8571
         4     1.2407     1.6463     3.3333    12.8571
         4     1.2419     1.6477     2.2344    17.6189
         4     1.2425     1.6498     3.6264     7.8388
         4     1.2438     1.6512     4.1758    12.6007
         4     1.2447     1.6526     4.4688    13.1501
         4     1.2455     1.6536     4.1758    14.2490
         4     1.2464     1.6560     2.7839    15.0915
         4     1.2478     1.6574     3.6264    12.8571
         4     1.2482     1.6584     4.7619     8.0952
         4     1.2490     1.6598     3.6264    13.4065
         4     1.2508     1.6618     4.4688    13.1501
         4     1.2512     1.6632     4.4688    15.0915
         4     1.2521     1.6647     4.1758    16.2270
         4     1.2530     1.6661     4.4688    13.9926
         4     1.2538     1.6675     6.4102     7.5457
         4     1.2561     1.6710     5.0183    13.1501
         4     1.2561     1.6724     5.3113    14.5420
         4     1.2579     1.6734     5.0183    15.6409
         4     1.2583     1.6758     4.7619    15.9340
         4     1.2597     1.6773     4.4688    16.2270
         4     1.2606     1.6787     5.5677    16.7765
         4     1.2614     1.6801     5.0183    15.9340
         4     1.2623     1.6820     5.0183    16.2270
         4     1.2632     1.6840     4.4688    16.4834
         4     1.2641     1.6850     5.0183    17.0695
         4     1.2645     1.6873     5.5677    12.3076
         4     1.2663     1.6878     5.0183    15.9340
         4     1.2667     1.6897     5.5677    14.8351
         4     1.2684     1.6912     5.5677    17.6189
         4     1.2684     1.6936     5.8608    17.6189
         4     1.2697     1.6947     5.5677    17.8753
         4     1.2710     1.6970     5.8608    15.9340
         4     1.2714     1.6985     5.3113    14.5420
         4     1.2728     1.7003     6.1538    16.2270
         4     1.2732     1.7013     5.8608    17.8753
         4     1.2750     1.7028     6.1538    18.4614
         4     1.2759     1.7042     6.7033    19.0109
         4     1.2772     1.7061     6.7033    17.6189
         4     1.2781     1.7081     6.7033    16.7765
         4     1.2795     1.7100     7.8021    15.9340
         4     1.2808     1.7109     6.7033    20.1464
         4     1.2812     1.7128     6.9597    19.5603
         4     1.2830     1.7148     6.9597    19.3039
         4     1.2834     1.7162     6.7033    18.4614
         4     1.2839     1.7181     8.6446    14.8351
         4     1.2856     1.7201     6.4102    19.8534
         4     1.2865     1.7216     7.2527    20.4028
         4     1.2874     1.7230     6.7033    22.0878
         4     1.2883     1.7249     7.5457    21.2453
         4     1.2895     1.7268     8.0952    16.4834
         4     1.2904     1.7287     9.1941    15.6409
         4     1.2913     1.7297     7.2527    20.9522
         4     1.2917     1.7306     7.2527    22.0878
         4     1.2931     1.7326     7.2527    23.1867
         4     1.2944     1.7340     7.8021    22.6372
         4     1.2948     1.7360     8.3882    15.6409
         4     1.2961     1.7369     8.6446    18.7178
         4     1.2971     1.7392     8.0952    22.6372
         4     1.2979     1.7407     7.5457    23.7727
         4     1.2988     1.7421     8.3882    24.3222
         4     1.3001     1.7435     8.3882    23.4797
         4     1.3019     1.7465     9.7802    20.1464
         4     1.3023     1.7469     9.4871    20.9522
         4     1.3033     1.7489     8.6446    24.6152
         4     1.3041     1.7508     9.1941    24.8716
         4     1.3055     1.7528     9.1941    25.1647
         4     1.3064     1.7547     9.7802    21.5383
         4     1.3068     1.7556     9.4871    25.7141
         4     1.3081     1.7580     9.7802    25.7141
         4     1.3089     1.7584     9.1941    26.2636
         4     1.3098     1.7599     9.1941    26.5566
         4     1.3112     1.7617     9.4871    26.8496
         4     1.3120     1.7627    10.3296    24.0292
         4     1.3129     1.7646    10.8791    23.7727
         4     1.3134     1.7656     9.7802    26.8496
         4     1.3142     1.7670    10.3296    27.1061
         4     1.3152     1.7694     9.7802    27.6555
         4     1.3164     1.7708    10.3296    29.3405
         4     1.3173     1.7733    12.0146    24.0292
         4     1.3186     1.7742    11.4285    27.3991
         4     1.3195     1.7757    11.1721    28.4980
         4     1.3204     1.7781    11.7215    30.4760
         4     1.3213     1.7790    11.7215    29.3405
         4     1.3223     1.7804    12.2710    28.7910
         4     1.3232     1.7823    11.7215    29.8899
         4     1.3240     1.7837    12.2710    29.6335
         4     1.3249     1.7846    12.2710    30.7324
         4     1.3253     1.7861    12.5640    32.1610
         4     1.3266     1.7875    12.5640    30.7324
         4     1.3275     1.7889    12.8204    31.8679
         4     1.3288     1.7923    13.6629    31.0254
         4     1.3288     1.7923    13.6629    32.1610
         4     1.3297     1.7937    13.6629    33.8093
         4     1.3324     1.7960    13.6629    34.6518
         4     1.3324     1.7960    14.5054    36.6298
         4     1.3333     1.7975    13.9560    35.4943
         4     1.3350     1.7998    14.5054    33.5529
         4     1.3350     1.7998    14.5054    35.7873
         4     1.3360     1.8018    15.3479    37.4357
         4     1.3386     1.8052    15.3479    38.2781
         4     1.3386     1.8052    17.0329    33.2599
         4     1.3395     1.8061    16.4468    37.4357
         4     1.3418     1.8094    16.1904    39.9631
         4     1.3418     1.8094    16.4468    40.2562
         4     1.3417     1.8108    17.0329    39.4137
         4     1.3436     1.8142    17.0329    41.6481
         4     1.3436     1.8142    17.2893    41.6481
         4     1.3449     1.8151    18.1318    41.3550
         4     1.3466     1.8185    18.6812    43.5895
         4     1.3466     1.8185    19.2673    44.7250
         4     1.3480     1.8189    19.8167    44.4320
         4     1.3503     1.8227    20.6592    39.9631
         4     1.3503     1.8227    21.5017    40.5126
         4     1.3507     1.8232    20.6592    47.5089
         4     1.3534     1.8255    21.5017    49.1938
         4     1.3534     1.8255    21.2087    49.1938
         4     1.3543     1.8275    22.8936    48.9008
         4     1.3569     1.8294    23.9925    50.0363
         4     1.3569     1.8294    23.4431    52.5271
         4     1.3578     1.8307    23.9925    54.2121
         4     1.3597     1.8331    24.2856    55.0546
         4     1.3597     1.8331    24.5420    56.1901
         4     1.3610     1.8340    26.2269    55.8971
         4     1.3637     1.8380    27.0694    58.6809
         4     1.3637     1.8380    27.0694    60.0729
         4     1.3637     1.8394    27.6189    61.7578
         4     1.3663     1.8418    28.7544    63.6992
         4     1.3663     1.8418    29.5603    64.5417
         4     1.3676     1.8432    32.9302    59.2304
         4     1.3699     1.8451    32.0877    67.6186
         4     1.3699     1.8451    32.6372    69.8530
         4     1.3708     1.8466    33.7727    72.0875
         4     1.3730     1.8489    34.6152    74.0655
         4     1.3730     1.8489    35.7141    75.7138
         4     1.3740     1.8499    37.1060    77.3988
         4     1.3766     1.8522    39.0474    79.6332
         4     1.3766     1.8522    39.6334    81.8676
         4     1.3770     1.8538    40.7323    84.3951
         4     1.3798     1.8556    41.5748    86.6295
         4     1.3798     1.8556    43.8092    87.4720
         4     1.3802     1.8576    45.2012    91.9408
         4     1.3828     1.8595    47.1426    94.7247
         4     1.3828     1.8595    48.8275    96.9591
         4     1.3842     1.8615    50.7689    98.9371
         4     1.3859     1.8634    52.4539   103.1129
         4     1.3859     1.8634    54.3953   106.7392
         4     1.3873     1.8653    56.6297   109.8162
         5     1.2453     1.2976    -0.5494     1.1355
         5     1.2556     1.3119     0.2930     4.7619
         5     1.2568     1.3128     0.0000     1.9780
         5     1.2623     1.3210    -0.2930     2.8205
         5     1.2633     1.3213    -0.2930     6.4468
         5     1.2682     1.3275     0.5494    -0.2564
         5     1.2694     1.3301    -0.5494     4.2124
         5     1.2785     1.3409     0.2930     0.2930
         5     1.2810     1.3451     1.6850     5.8608
         5     1.2810     1.3460     0.5494     4.7619
         5     1.2825     1.3473     0.5494     0.8425
         5     1.2843     1.3486     1.9414     0.2930
         5     1.2848     1.3499     0.5494     1.3919
         5     1.2882     1.3550     1.1355     0.5861
         5     1.2914     1.3593     1.6850     0.8425
         5     1.2953     1.3637     1.3919     0.5861
         5     1.2957     1.3646     1.9414    -0.2564
         5     1.2966     1.3662     2.5275     0.0000
         5     1.2976     1.3669     1.9414     0.8425
         5     1.3017     1.3732     1.3919     1.3919
         5     1.3032     1.3736     2.2344     0.0000
         5     1.3051     1.3758     2.5275     1.6850
         5     1.3052     1.3766     1.9414     3.9194
         5     1.3056     1.3776     2.2344     4.2124
         5     1.3075     1.3799     2.7839     0.8425
         5     1.3092     1.3809     2.2344     0.8425
         5     1.3103     1.3821     1.9414     1.3919
         5     1.3110     1.3849     2.7839     1.6850
         5     1.3118     1.3859     2.2344     2.5275
         5     1.3124     1.3873     1.6850     6.4468
         5     1.3144     1.3894     3.3333     2.2344
         5     1.3158     1.3903     1.9414     1.1355
         5     1.3159     1.3918     2.5275     1.9780
         5     1.3169     1.3935     2.7839     2.2344
         5     1.3176     1.3942     3.6264     2.5275
         5     1.3195     1.3965     4.1758     2.2344
         5     1.3212     1.3984     3.3333     0.0000
         5     1.3226     1.3994     1.9414     3.0769
         5     1.3229     1.4010     3.6264     0.8425
         5     1.3240     1.4028     4.1758     2.2344
         5     1.3243     1.4038     4.1758     1.6850
         5     1.3263     1.4061     4.7619     3.6264
         5     1.3277     1.4078     5.3113     0.5861
         5     1.3281     1.4089     4.7619     0.8425
         5     1.3303     1.4100     4.7619     1.6850
         5     1.3306     1.4111     4.7619     1.9780
         5     1.3309     1.4122     5.0183     2.2344
         5     1.3320     1.4133     4.4688     0.5861
         5     1.3341     1.4171     4.7619     1.6850
         5     1.3349     1.4181     5.0183     1.9780
         5     1.3360     1.4198     4.7619     3.0769
         5     1.3370     1.4217     5.0183     2.2344
         5     1.3376     1.4225     5.5677     2.8205
         5     1.3386     1.4247     5.0183     3.3699
         5     1.3395     1.4251     5.0183    -0.2564
         5     1.3409     1.4261     5.8608     1.6850
         5     1.3416     1.4277     5.5677     2.8205
         5     1.3423     1.4284     5.3113     4.4688
         5     1.3435     1.4300     5.3113     4.4688
         5     1.3447     1.4312     6.1538     3.3699
         5     1.3461     1.4350     6.1538     0.0000
         5     1.3475     1.4370     5.5677     3.0769
         5     1.3486     1.4376     6.1538     4.2124
         5     1.3490     1.4396     5.3113     5.3113
         5     1.3506     1.4414     6.1538     3.9194
         5     1.3537     1.4449     6.7033     2.8205
         5     1.3551     1.4467     6.7033     3.9194
         5     1.3558     1.4479     6.7033     4.4688
         5     1.3570     1.4490     6.7033     4.4688
         5     1.3581     1.4502     7.2527     3.3699
         5     1.3589     1.4533     6.9597     2.5275
         5     1.3597     1.4548     7.2527     2.8205
         5     1.3614     1.4559     7.2527     4.4688
         5     1.3619     1.4572     7.2527     5.6044
         5     1.3623     1.4593     7.2527     5.8608
         5     1.3638     1.4602     7.5457     5.8608
         5     1.3647     1.4614     6.9597     3.9194
         5     1.3653     1.4628     8.3882     3.0769
         5     1.3667     1.4647     6.9597     5.6044
         5     1.3676     1.4662     7.5457     5.3113
         5     1.3683     1.4684     7.8021     5.6044
         5     1.3703     1.4694     8.0952     6.4468
         5     1.3708     1.4714     7.5457     6.7033
         5     1.3717     1.4724     6.9597     4.4688
         5     1.3721     1.4737     8.9377     1.1355
         5     1.3735     1.4762     7.8021     5.8608
         5     1.3740     1.4767     8.6446     6.9963
         5     1.3752     1.4787     8.6446     7.2893
         5     1.3769     1.4803     8.6446     7.2893
         5     1.3776     1.4815     8.6446     5.0549
         5     1.3802     1.4850     8.9377     5.0549
         5     1.3805     1.4871     8.6446     7.2893
         5     1.3817     1.4887     9.1941     7.2893
         5     1.3823     1.4900     9.4871     8.0952
         5     1.3832     1.4914     9.7802     6.9963
         5     1.3845     1.4934    11.1721     1.1355
         5     1.3854     1.4954    11.1721     3.3699
         5     1.3865     1.4967    10.5860     6.7033
         5     1.3870     1.4990     9.7802     8.3882
         5     1.3881     1.5006    10.5860     8.0952
         5     1.3889     1.5028    10.5860     7.5457
         5     1.3899     1.5051    12.5640    -0.2564
         5     1.3912     1.5065    11.4285     4.2124
         5     1.3923     1.5082    10.8791     7.8388
         5     1.3931     1.5098    10.8791     8.9377
         5     1.3935     1.5118    11.4285     9.5237
         5     1.3951     1.5134    11.4285     8.3882
         5     1.3955     1.5154    12.8204     5.3113
         5     1.3959     1.5173    11.7215     6.1538
         5     1.3987     1.5198    12.8204     7.8388
         5     1.3988     1.5217    11.7215     8.9377
         5     1.4002     1.5236    12.0146    10.6226
         5     1.4015     1.5251    12.0146    10.3662
         5     1.4020     1.5268    13.6629     6.7033
         5     1.4025     1.5292    13.4065     5.6044
         5     1.4037     1.5303    13.4065     8.9377
         5     1.4042     1.5327    12.8204    10.0732
         5     1.4051     1.5346    12.5640    10.9157
         5     1.4065     1.5365    12.8204    10.0732
         5     1.4070     1.5389    13.9560     8.0952
         5     1.4082     1.5409    15.6409     5.6044
         5     1.4089     1.5432    14.5054     9.2307
         5     1.4098     1.5445    14.5054    11.1721
         5     1.4112     1.5463    14.5054    12.6007
         5     1.4123     1.5490    15.3479    11.7582
         5     1.4132     1.5510    15.8973    11.4651
         5     1.4142     1.5545    14.5054    12.0146
         5     1.4151     1.5558    15.6409    12.3076
         5     1.4166     1.5571    15.8973    12.6007
         5     1.4175     1.5595    16.1904    13.6995
         5     1.4185     1.5618    16.1904    13.6995
         5     1.4195     1.5641    17.5823     9.5237
         5     1.4201     1.5660    18.4248     7.5457
         5     1.4211     1.5677    17.0329    12.3076
         5     1.4222     1.5710    17.8753    14.5420
         5     1.4232     1.5727    18.4248    14.2490
         5     1.4237     1.5751    19.2673    12.8571
         5     1.4250     1.5770    19.5237     9.7802
         5     1.4257     1.5791    20.3662    12.0146
         5     1.4265     1.5811    20.9156    12.3076
         5     1.4280     1.5829    20.6592    15.6409
         5     1.4281     1.5848    20.3662    16.4834
         5     1.4290     1.5866    21.2087    15.3845
         5     1.4307     1.5897    22.3076    12.6007
         5     1.4312     1.5921    22.6006    13.4065
         5     1.4321     1.5948    23.1500    14.5420
         5     1.4335     1.5968    23.1500    17.0695
         5     1.4348     1.5979    23.9925    17.6189
         5     1.4360     1.5999    23.9925    15.9340
         5     1.4374     1.6022    25.9339    12.3076
         5     1.4375     1.6036    26.2269    16.7765
         5     1.4387     1.6062    26.5200    16.4834
         5     1.4401     1.6088    27.0694    18.1684
         5     1.4407     1.6113    28.1683    17.8753
         5     1.4411     1.6123    28.4614    17.6189
         5     1.4429     1.6147    30.1463    13.9926
         5     1.4437     1.6161    30.9888    14.8351
         5     1.4442     1.6172    30.4027    18.7178
         5     1.4456     1.6185    31.5383    19.8534
         5     1.4460     1.6209    31.7947    21.2453
         5     1.4473     1.6224    32.9302    20.9522
         5     1.4478     1.6252    34.0291    19.0109
         5     1.4497     1.6276    36.8496    12.6007
         5     1.4501     1.6300    36.2635    21.5383
         5     1.4509     1.6306    36.8496    21.7947
         5     1.4528     1.6325    38.2415    23.4797
         5     1.4532     1.6339    39.8899    22.3808
         5     1.4551     1.6352    41.5748    17.3259
         5     1.4565     1.6372    43.8092    17.0695
         5     1.4570     1.6390    43.5162    24.3222
         5     1.4583     1.6404    44.9081    25.1647
         5     1.4588     1.6408    47.1426    24.6152
         5     1.4600     1.6430    48.2781    24.6152
         5     1.4608     1.6445    50.2195    25.4211
         5     1.4616     1.6459    51.3550    25.7141
         5     1.4630     1.6465    53.5894    27.6555
         5     1.4643     1.6495    54.6883    27.9485
         5     1.4647     1.6509    56.9227    27.6555
         5     1.4660     1.6519    58.3146    29.3405
         5     1.4670     1.6541    61.6480    25.4211
         5     1.4679     1.6551    63.0765    30.7324
         5     1.4688     1.6565    65.2743    32.7104
         5     1.4695     1.6576    67.5087    32.1610
         5     1.4708     1.6590    70.8787    32.7104
         5     1.4723     1.6604    73.3695    34.1023
         5     1.4727     1.6624    76.9958    31.8679
         5     1.4739     1.6635    80.0728    37.1793
         5     1.4747     1.6656    82.8566    38.0217
         5     1.4760     1.6671    84.8346    38.8642
         5     1.4769     1.6675    89.0104    40.2562
         5     1.4786     1.6690    92.9298    41.6481
         5     1.4805     1.6709    96.8126    42.4906
         5     1.4814     1.6714   100.1825    44.1755
         5     1.4822     1.6724   104.0653    44.7250
         5     1.4836     1.6739   108.8271    46.1169
         5     1.4844     1.6749   114.3949    48.3513
