# Supplementary material for: Biaxial mechanical data of porcine atrioventricular valve leaflets
Source: Data Brief. 2018 Oct 3;21:358–63. doi: 10.1016/j.dib.2018.09.073 (PMC6197746; doi:10.1016/j.dib.2018.09.073)
Supplement: Supplementary file 2 — Supplementary material [file mmc2.zip › BiaxialData/TVPL_6.txt]

         1     1.1097     1.4330    -0.4345     3.2897
         1     1.1199     1.4529     3.7863     0.4345
         1     1.1264     1.4627     3.7863     0.0000
         1     1.1309     1.4715     3.7863     2.3587
         1     1.1309     1.4716     5.2139     4.2207
         1     1.1358     1.4823     7.5725     0.4345
         1     1.1413     1.4963     9.0001     1.8621
         1     1.1417     1.4972     7.5725     1.8621
         1     1.1417     1.4972     7.5725     6.1449
         1     1.1427     1.4995     8.5036     0.0000
         1     1.1430     1.5013     9.4967     8.0070
         1     1.1439     1.5028    10.4277     0.4345
         1     1.1439     1.5037    11.8553     0.9310
         1     1.1447     1.5037    10.4277     2.3587
         1     1.1447     1.5046     9.4967     6.6415
         1     1.1456     1.5065    10.8622     3.7863
         1     1.1456     1.5078    11.8553     1.4276
         1     1.1460     1.5084    12.2898     2.3587
         1     1.1464     1.5106    12.2898     1.8621
         1     1.1474     1.5107    10.8622     6.1449
         1     1.1474     1.5110    12.2898     4.2207
         1     1.1474     1.5116    12.7864     3.2897
         1     1.1473     1.5125    10.8622     7.5725
         1     1.1481     1.5139    14.6485     5.6484
         1     1.1491     1.5153    11.3588     4.7173
         1     1.1486     1.5163    12.7864     5.6484
         1     1.1493     1.5186    11.8553     7.5725
         1     1.1492     1.5192    14.2140     2.8552
         1     1.1498     1.5205    14.6485     5.2139
         1     1.1502     1.5205    15.6416     4.7173
         1     1.1506     1.5219    12.7864     7.0760
         1     1.1506     1.5224    15.1450     6.6415
         1     1.1509     1.5228    15.1450     4.2207
         1     1.1519     1.5238    14.6485     8.0070
         1     1.1519     1.5238    15.6416     9.4346
         1     1.1521     1.5271    18.0003     4.2207
         1     1.1522     1.5275    18.4347     8.0070
         1     1.1526     1.5290    17.5037     7.0760
         1     1.1526     1.5290    15.6416    13.2209
         1     1.1530     1.5299    18.4347     9.4346
         1     1.1530     1.5299    18.0003     6.6415
         1     1.1534     1.5313    17.0071    11.3588
         1     1.1543     1.5322    18.4347     7.5725
         1     1.1537     1.5332    18.9313     3.7863
         1     1.1547     1.5332    19.4279     6.6415
         1     1.1546     1.5349    18.0003     9.4346
         1     1.1541     1.5360    19.8624     8.5036
         1     1.1545     1.5360    19.8624    11.3588
         1     1.1551     1.5368    19.8624    13.7174
         1     1.1554     1.5379    19.4279    18.4347
         1     1.1553     1.5388    19.4279    17.5037
         1     1.1553     1.5397    19.4279    15.1450
         1     1.1557     1.5406    20.3589    12.2898
         1     1.1557     1.5412    19.4279    17.0071
         1     1.1566     1.5416    21.7865    11.3588
         1     1.1570     1.5420    24.5797     0.9310
         1     1.1570     1.5430    23.6486     7.0760
         1     1.1574     1.5440    22.7176    13.2209
         1     1.1574     1.5444    22.2210    17.0071
         1     1.1578     1.5448    23.6486    17.5037
         1     1.1582     1.5463    23.1521    17.0071
         1     1.1582     1.5467    25.0762    16.5726
         1     1.1587     1.5476    23.1521    17.0071
         1     1.1581     1.5476    24.1452    19.8624
         1     1.1585     1.5496    24.1452    19.8624
         1     1.1586     1.5500    28.8625     1.4276
         1     1.1594     1.5509    26.9383    14.2140
         1     1.1598     1.5514    27.9314    14.6485
         1     1.1598     1.5524    26.9383    19.4279
         1     1.1602     1.5533    25.0762    22.2210
         1     1.1597     1.5542    27.4349    19.8624
         1     1.1601     1.5543    26.9383    21.7865
         1     1.1601     1.5543    28.8625    19.8624
         1     1.1611     1.5556    28.3659    19.8624
         1     1.1605     1.5561    30.2901    17.5037
         1     1.1614     1.5571    30.2901    18.4347
         1     1.1604     1.5575    28.8625    22.7176
         1     1.1608     1.5589    32.6487    11.3588
         1     1.1616     1.5599    31.2211    24.5797
         1     1.1616     1.5609    32.6487    23.2141
         1     1.1621     1.5609    32.6487    23.6486
         1     1.1625     1.5618    31.2211    27.9314
         1     1.1625     1.5627    33.5798    23.6486
         1     1.1629     1.5637    32.6487    23.6486
         1     1.1628     1.5637    34.5108    27.0004
         1     1.1628     1.5650    35.0074    24.1452
         1     1.1632     1.5656    35.9384    27.0004
         1     1.1632     1.5656    35.0074    27.4349
         1     1.1632     1.5674    37.3660    25.0762
         1     1.1636     1.5684    36.8695    31.2211
         1     1.1640     1.5688    37.3660    31.7177
         1     1.1644     1.5688    37.8626    33.1453
         1     1.1652     1.5698    39.7247    31.7177
         1     1.1652     1.5707    40.2213    29.3590
         1     1.1652     1.5722    39.2281    37.3660
         1     1.1656     1.5727    42.0834    33.1453
         1     1.1656     1.5740    41.1523    35.5040
         1     1.1655     1.5741    44.0075    27.9314
         1     1.1660     1.5750    48.7248    24.5797
         1     1.1668     1.5755    44.4420    39.2902
         1     1.1663     1.5755    46.3662    34.0763
         1     1.1672     1.5765    46.3662    37.8626
         1     1.1672     1.5765    47.2972    39.7868
         1     1.1677     1.5774    47.7938    40.7178
         1     1.1681     1.5784    48.2283    43.0765
         1     1.1676     1.5789    48.2283    46.8627
         1     1.1681     1.5802    50.1524    44.0075
         1     1.1685     1.5807    50.5869    48.7248
         1     1.1693     1.5812    51.5800    45.4351
         1     1.1693     1.5817    54.3732    41.6489
         1     1.1697     1.5831    54.8697    47.3593
         1     1.1701     1.5831    56.2974    47.7938
         1     1.1705     1.5836    57.7250    48.2903
         1     1.1705     1.5860    57.7250    51.1456
         1     1.1709     1.5860    57.2284    54.9318
         1     1.1709     1.5870    60.0836    53.9387
         1     1.1709     1.5879    61.0147    55.3663
         1     1.1712     1.5885    62.8768    53.9387
         1     1.1717     1.5894    63.3733    54.4353
         1     1.1716     1.5899    69.0217    43.5730
         1     1.1716     1.5913    67.6561    53.9387
         1     1.1716     1.5913    67.6561    61.0767
         1     1.1724     1.5923    70.4493    62.0078
         1     1.1732     1.5927    71.8769    64.3664
         1     1.1732     1.5941    73.3045    66.2906
         1     1.1741     1.5956    74.7321    70.0769
         1     1.1736     1.5960    77.0908    65.2975
         1     1.1740     1.5966    77.5252    71.5045
         1     1.1744     1.5975    79.4494    74.2976
         1     1.1744     1.5979    83.6702    70.5113
         1     1.1753     1.5998    84.1667    71.9390
         1     1.1752     1.6004    85.0978    76.7183
         1     1.1757     1.6008    87.4564    74.7942
         1     1.1750     1.6018    87.9530    79.5115
         1     1.1745     1.6027    90.8082    80.0080
         1     1.1758     1.6037    92.2358    85.6564
         1     1.1758     1.6057    96.4565    80.9391
         1     1.1758     1.6061    96.9531    87.0840
         1     1.1767     1.6066   100.2428    89.4426
         1     1.1773     1.6076   101.6704    89.0082
         1     1.1782     1.6090   104.0291    92.2979
         1     1.1782     1.6096   107.3188    94.2220
         1     1.1786     1.6100   108.7464   100.3669
         1     1.1791     1.6105   110.6705   101.2980
         1     1.1795     1.6109   113.9602   102.7256
         2     1.0938     1.4848     2.8552     0.9310
         2     1.0964     1.4893     3.7863     0.4345
         2     1.1058     1.5083     6.1449     1.8621
         2     1.1068     1.5102     3.3518     0.9310
         2     1.1084     1.5133     6.1449     0.4345
         2     1.1084     1.5143     5.2139     0.9310
         2     1.1089     1.5157     7.1380     0.4345
         2     1.1106     1.5203     6.1449     2.3587
         2     1.1132     1.5263     7.5725     4.2207
         2     1.1141     1.5267     8.5036     3.2897
         2     1.1141     1.5281     8.0691     2.3587
         2     1.1141     1.5285     9.0001     1.4276
         2     1.1146     1.5296     7.1380     4.7173
         2     1.1150     1.5305     7.1380     4.2207
         2     1.1158     1.5323     6.6415     5.2139
         2     1.1158     1.5332     5.2139    15.5795
         2     1.1153     1.5341     5.2139    20.7934
         2     1.1158     1.5341     8.5036     5.2139
         2     1.1157     1.5351     8.5036     6.1449
         2     1.1171     1.5355     7.5725     5.6484
         2     1.1176     1.5369     8.0691     6.6415
         2     1.1180     1.5373     9.0001     5.2139
         2     1.1175     1.5373     8.0691     8.0070
         2     1.1175     1.5383     7.1380    10.4277
         2     1.1179     1.5387    10.4277     3.2897
         2     1.1188     1.5396     9.0001     2.8552
         2     1.1188     1.5406     8.5036     9.9312
         2     1.1188     1.5425    12.2898     1.4276
         2     1.1192     1.5430     9.9312     6.1449
         2     1.1192     1.5443     9.4967     4.7173
         2     1.1192     1.5448     9.9312     9.0001
         2     1.1209     1.5457    10.4277     8.0070
         2     1.1199     1.5462     8.0691    12.7864
         2     1.1214     1.5462    10.4277    10.4277
         2     1.1214     1.5476    11.8553     5.2139
         2     1.1213     1.5475    10.8622     9.0001
         2     1.1223     1.5485     7.5725    28.3659
         2     1.1222     1.5489    10.4277    12.2898
         2     1.1222     1.5498    13.2829     3.7863
         2     1.1226     1.5498    11.8553    10.8622
         2     1.1221     1.5512    10.4277    12.2898
         2     1.1221     1.5517    11.3588    12.2898
         2     1.1231     1.5521    13.2829    11.7933
         2     1.1235     1.5526     9.9312    14.6485
         2     1.1235     1.5530    13.2829     8.0070
         2     1.1238     1.5545    11.8553     7.0760
         2     1.1238     1.5550    12.2898     8.5036
         2     1.1242     1.5554    12.7864     9.9312
         2     1.1237     1.5563    15.1450     3.2897
         2     1.1247     1.5572    14.2140    10.8622
         2     1.1247     1.5577    12.7864     5.2139
         2     1.1251     1.5582    11.8553    12.7864
         2     1.1246     1.5600    13.7174    10.4277
         2     1.1250     1.5600    14.2140    11.3588
         2     1.1249     1.5605    15.1450     9.9312
         2     1.1254     1.5614    11.3588    19.8624
         2     1.1258     1.5618    16.0761    10.8622
         2     1.1259     1.5623    15.6416     9.9312
         2     1.1271     1.5632    15.1450     9.0001
         2     1.1266     1.5637    15.1450    12.2898
         2     1.1270     1.5646    17.5037     7.0760
         2     1.1270     1.5646    15.6416    12.7864
         2     1.1269     1.5660    14.6485    15.1450
         2     1.1279     1.5670    17.0071    13.7174
         2     1.1278     1.5674    14.6485    14.6485
         2     1.1278     1.5683    15.6416    18.4347
         2     1.1282     1.5693    15.1450    17.0071
         2     1.1277     1.5693    17.0071    18.0003
         2     1.1281     1.5702    16.5726    14.6485
         2     1.1281     1.5706    17.5037    18.0003
         2     1.1289     1.5725    18.4347    18.9313
         2     1.1289     1.5725    19.4279    13.2209
         2     1.1293     1.5739    18.0003    17.0071
         2     1.1293     1.5739    17.5037    20.7934
         2     1.1292     1.5753    18.4347    22.7176
         2     1.1292     1.5757    14.6485    31.7177
         2     1.1292     1.5762    18.9313    20.7934
         2     1.1301     1.5762    19.8624    20.7934
         2     1.1305     1.5775    22.2210    15.5795
         2     1.1300     1.5786    20.3589    19.4279
         2     1.1303     1.5795    22.7176    10.4277
         2     1.1303     1.5804    22.2210    17.0071
         2     1.1307     1.5808    21.2900    19.4279
         2     1.1312     1.5809    22.7176    21.7865
         2     1.1307     1.5818    21.7865    25.5728
         2     1.1322     1.5827    22.7176    22.7176
         2     1.1321     1.5827    23.6486    19.8624
         2     1.1321     1.5836    22.2210    26.0073
         2     1.1320     1.5846    22.2210    24.5797
         2     1.1320     1.5850    23.1521    24.1452
         2     1.1329     1.5855    26.5038    13.7174
         2     1.1327     1.5864    25.5728    16.0761
         2     1.1332     1.5869    23.6486    27.0004
         2     1.1331     1.5873    26.9383    23.6486
         2     1.1335     1.5883    25.0762    29.3590
         2     1.1335     1.5887    26.9383    26.0073
         2     1.1340     1.5896    24.5797    32.6487
         2     1.1340     1.5907    26.5038    27.9314
         2     1.1344     1.5916    26.5038    30.7866
         2     1.1339     1.5925    26.0073    34.5729
         2     1.1343     1.5925    26.0073    30.7866
         2     1.1347     1.5935    28.8625    25.0762
         2     1.1350     1.5939    31.2211    23.2141
         2     1.1350     1.5948    26.9383    31.7177
         2     1.1354     1.5957    28.8625    32.6487
         2     1.1349     1.5962    30.2901    30.2901
         2     1.1353     1.5967    27.9314    42.1454
         2     1.1348     1.5971    29.7935    39.7868
         2     1.1357     1.5981    30.7246    34.0763
         2     1.1357     1.5981    31.7177    36.9316
         2     1.1356     1.5985    32.6487    32.1522
         2     1.1356     1.5999    32.1522    36.4350
         2     1.1360     1.6003    35.5040    32.1522
         2     1.1360     1.6018    33.0832    40.2213
         2     1.1364     1.6018    33.5798    41.6489
         2     1.1367     1.6028    34.5108    42.1454
         2     1.1376     1.6032    35.0074    40.2213
         2     1.1376     1.6032    33.5798    52.0766
         2     1.1375     1.6051    35.9384    47.3593
         2     1.1375     1.6055    35.9384    43.5730
         2     1.1374     1.6060    39.2281    41.1523
         2     1.1374     1.6064    37.8626    48.7248
         2     1.1383     1.6069    39.2281    47.7938
         2     1.1378     1.6083    41.6489    45.4351
         2     1.1387     1.6083    41.6489    47.3593
         2     1.1387     1.6092    41.6489    50.1524
         2     1.1386     1.6097    42.5799    48.7248
         2     1.1386     1.6106    43.0144    53.5042
         2     1.1394     1.6111    42.5799    55.3663
         2     1.1403     1.6126    44.9386    52.5111
         2     1.1403     1.6131    44.4420    57.2905
         2     1.1402     1.6131    45.3731    58.2215
         2     1.1411     1.6135    47.7938    54.9318
         2     1.1410     1.6144    49.1593    53.5042
         2     1.1410     1.6153    48.7248    59.1526
         2     1.1410     1.6168    50.5869    60.1457
         2     1.1415     1.6172    52.0145    60.5802
         2     1.1414     1.6172    52.0145    62.0078
         2     1.1418     1.6172    52.0145    63.4354
         2     1.1423     1.6182    53.4421    67.2216
         2     1.1422     1.6191    56.2974    62.0078
         2     1.1422     1.6195    54.3732    71.5045
         2     1.1429     1.6196    56.7318    72.8700
         2     1.1438     1.6206    58.6560    69.5803
         2     1.1438     1.6210    57.7250    72.8700
         2     1.1438     1.6214    61.9457    69.5803
         2     1.1442     1.6219    61.4491    72.4355
         2     1.1438     1.6233    62.4423    74.7942
         2     1.1446     1.6238    64.3044    72.4355
         2     1.1451     1.6253    64.8009    72.8700
         2     1.1450     1.6253    66.2285    80.9391
         2     1.1444     1.6267    68.0906    77.6494
         2     1.1448     1.6267    67.6561    82.8632
         2     1.1448     1.6276    70.9458    80.5046
         2     1.1452     1.6281    70.9458    88.0771
         2     1.1456     1.6286    74.7321    88.0771
         2     1.1456     1.6295    77.0908    85.6564
         2     1.1464     1.6300    76.1597    91.8634
         2     1.1468     1.6305    78.5184    89.4426
         2     1.1468     1.6319    80.3805    94.6565
         2     1.1472     1.6319    83.2357    93.2289
         2     1.1472     1.6328    84.1667    94.2220
         2     1.1476     1.6337    86.0909    99.8704
         3     1.1364     1.4013     1.9242     2.3587
         3     1.1430     1.4139     4.2828     1.4276
         3     1.1452     1.4177     2.8552     8.0070
         3     1.1478     1.4262     4.7173     3.7863
         3     1.1485     1.4271     2.8552    11.3588
         3     1.1519     1.4352     7.5725     0.0000
         3     1.1554     1.4453     8.0691     2.8552
         3     1.1574     1.4512     9.4967     0.0000
         3     1.1587     1.4535     9.0001     0.0000
         3     1.1591     1.4553     9.4967     7.5725
         3     1.1608     1.4587    11.8553     2.3587
         3     1.1607     1.4610    11.8553     1.4276
         3     1.1607     1.4615    11.3588     0.9310
         3     1.1620     1.4648    12.7864     0.9310
         3     1.1619     1.4671    11.3588     2.8552
         3     1.1628     1.4696    12.7864     2.8552
         3     1.1631     1.4701    12.2898     8.5036
         3     1.1635     1.4714    14.2140     5.2139
         3     1.1644     1.4729    14.2140     5.2139
         3     1.1644     1.4738    11.3588    12.7864
         3     1.1648     1.4738    14.2140     9.9312
         3     1.1651     1.4761    16.0761     0.0000
         3     1.1653     1.4771    14.6485     4.2207
         3     1.1663     1.4775    14.2140     6.1449
         3     1.1664     1.4805    16.0761     2.3587
         3     1.1664     1.4810    16.0761     7.0760
         3     1.1668     1.4819    17.0071     2.3587
         3     1.1678     1.4828    17.5037     0.9310
         3     1.1677     1.4852    18.0003     4.7173
         3     1.1676     1.4865    17.5037     4.7173
         3     1.1682     1.4870    18.4347     3.2897
         3     1.1686     1.4870    18.0003     8.0070
         3     1.1681     1.4884    18.4347     6.1449
         3     1.1685     1.4889    21.2900     0.4345
         3     1.1685     1.4898    20.3589     1.8621
         3     1.1692     1.4914    19.4279     2.8552
         3     1.1696     1.4923    20.3589     2.3587
         3     1.1701     1.4942    21.7865     5.2139
         3     1.1704     1.4956    20.7934     3.7863
         3     1.1704     1.4956    20.7934     8.0070
         3     1.1708     1.4966    21.7865     5.2139
         3     1.1714     1.4978    22.2210     8.0070
         3     1.1718     1.4984    20.3589    11.7933
         3     1.1718     1.4988    20.7934    10.4277
         3     1.1717     1.4998    21.7865     7.0760
         3     1.1724     1.5015    21.2900     8.0070
         3     1.1724     1.5027    26.0073     3.7863
         3     1.1729     1.5033    25.0762     3.2897
         3     1.1723     1.5042    26.5038     0.9310
         3     1.1733     1.5051    26.0073     7.5725
         3     1.1728     1.5061    24.5797     9.0001
         3     1.1736     1.5061    24.5797    13.2209
         3     1.1732     1.5075    26.9383    10.4277
         3     1.1732     1.5079    25.5728    10.4277
         3     1.1736     1.5089    25.5728    14.6485
         3     1.1746     1.5098    26.9383    13.2209
         3     1.1746     1.5107    28.3659     7.0760
         3     1.1746     1.5122    27.9314    11.7933
         3     1.1749     1.5128    28.3659    10.8622
         3     1.1749     1.5133    27.9314    15.1450
         3     1.1757     1.5147    30.2901    11.7933
         3     1.1757     1.5152    27.4349    15.1450
         3     1.1766     1.5161    29.7935    15.5795
         3     1.1772     1.5165    29.3590    15.1450
         3     1.1770     1.5171    31.7177    14.2140
         3     1.1776     1.5179    30.2901    17.5037
         3     1.1780     1.5189    31.2211    16.5726
         3     1.1780     1.5193    32.1522    18.9313
         3     1.1779     1.5214    35.0074     4.7173
         3     1.1784     1.5222    37.3660     6.6415
         3     1.1784     1.5232    35.0074    11.7933
         3     1.1787     1.5237    35.5040    15.5795
         3     1.1787     1.5242    36.4350    16.0761
         3     1.1787     1.5257    35.0074    20.7934
         3     1.1797     1.5265    34.5108    22.2210
         3     1.1802     1.5269    37.3660    18.9313
         3     1.1805     1.5283    37.8626    21.2900
         3     1.1814     1.5288    38.7937    17.0071
         3     1.1814     1.5297    39.2281    20.3589
         3     1.1814     1.5312    40.6557    14.6485
         3     1.1817     1.5323    44.0075    12.2898
         3     1.1822     1.5337    41.6489    23.2141
         3     1.1826     1.5342    42.0834    23.2141
         3     1.1826     1.5351    44.4420    25.0762
         3     1.1830     1.5356    43.5110    27.9314
         3     1.1830     1.5366    45.3731    28.8625
         3     1.1835     1.5380    45.8696    24.5797
         3     1.1845     1.5384    45.3731    31.7177
         3     1.1839     1.5389    46.8007    36.0005
         3     1.1844     1.5394    47.2972    34.0763
         3     1.1848     1.5404    50.5869    26.5038
         3     1.1852     1.5418    52.9456    19.8624
         3     1.1860     1.5438    52.0145    30.7866
         3     1.1865     1.5443    52.5111    33.1453
         3     1.1869     1.5453    53.9387    35.0074
         3     1.1873     1.5462    52.5111    38.7937
         3     1.1877     1.5468    54.3732    37.8626
         3     1.1872     1.5473    57.7250    33.5798
         3     1.1881     1.5478    57.2284    38.7937
         3     1.1886     1.5487    59.0905    36.4350
         3     1.1881     1.5505    59.0905    37.3660
         3     1.1890     1.5511    63.8699    29.7935
         3     1.1894     1.5516    61.0147    42.5799
         3     1.1890     1.5529    64.3044    41.6489
         3     1.1888     1.5545    65.2354    43.0765
         3     1.1891     1.5551    67.6561    42.1454
         3     1.1896     1.5569    68.0906    43.5730
         3     1.1900     1.5570    67.1596    53.0076
         3     1.1918     1.5593    72.8079    43.0765
         3     1.1916     1.5594    75.6631    40.2213
         3     1.1920     1.5603    76.5942    42.5799
         3     1.1925     1.5617    76.1597    49.7179
         3     1.1926     1.5627    77.5252    53.9387
         3     1.1928     1.5648    80.8770    48.2903
         3     1.1928     1.5652    81.8081    51.5800
         3     1.1938     1.5662    83.6702    55.8629
         3     1.1942     1.5677    85.5943    54.9318
         3     1.1942     1.5677    88.4495    55.3663
         3     1.1945     1.5691    91.2427    54.9318
         3     1.1946     1.5704    91.7392    60.1457
         3     1.1955     1.5725    93.6013    63.9319
         3     1.1954     1.5735    96.0221    62.5043
         3     1.1970     1.5741    98.8152    63.4354
         3     1.1974     1.5750   100.2428    69.0837
         3     1.1969     1.5760   102.6015    65.2975
         3     1.1977     1.5765   105.4567    66.2906
         3     1.1977     1.5779   106.3877    71.0079
         3     1.1981     1.5798   111.6016    68.1527
         3     1.1991     1.5808   113.0292    74.2976
         4     1.0568     1.5028    -0.4345     0.0000
         4     1.0571     1.5060    -0.4345     7.5725
         4     1.0575     1.5097    -0.4345     4.7173
         4     1.0611     1.5235     0.9310     0.0000
         4     1.0606     1.5258     0.4966     2.8552
         4     1.0614     1.5280    -0.4345     6.1449
         4     1.0639     1.5400     1.9242     0.4345
         4     1.0662     1.5450     3.3518     4.7173
         4     1.0665     1.5478     1.4276     4.2207
         4     1.0675     1.5491     2.3587     5.2139
         4     1.0680     1.5496     3.3518     0.4345
         4     1.0675     1.5501     2.8552     0.9310
         4     1.0688     1.5505     3.7863     3.7863
         4     1.0701     1.5523     2.3587     8.5036
         4     1.0701     1.5532     3.3518     0.4345
         4     1.0697     1.5542     3.3518     2.3587
         4     1.0705     1.5546     3.3518     4.2207
         4     1.0701     1.5560     4.2828     2.8552
         4     1.0709     1.5574     4.2828     1.8621
         4     1.0709     1.5574     3.3518     2.3587
         4     1.0714     1.5583     4.7173     0.0000
         4     1.0718     1.5601     4.7173     3.7863
         4     1.0718     1.5606     0.9310    17.0071
         4     1.0722     1.5610     6.1449     0.0000
         4     1.0722     1.5620     5.2139     1.4276
         4     1.0726     1.5624     5.7104     4.2207
         4     1.0726     1.5624     5.7104     0.4345
         4     1.0727     1.5638     6.6415     1.8621
         4     1.0731     1.5642     7.1380     1.8621
         4     1.0730     1.5647     4.2828     6.1449
         4     1.0731     1.5656     3.3518     8.5036
         4     1.0744     1.5665     7.1380     5.2139
         4     1.0748     1.5674     5.2139     9.4346
         4     1.0748     1.5683     6.6415     4.7173
         4     1.0752     1.5693     6.6415     3.7863
         4     1.0752     1.5697     6.1449     6.6415
         4     1.0757     1.5711     4.7173     9.0001
         4     1.0751     1.5720     6.1449     3.2897
         4     1.0761     1.5720     6.1449     4.2207
         4     1.0760     1.5724     7.1380     1.4276
         4     1.0760     1.5734     6.6415     5.6484
         4     1.0769     1.5743     4.7173    11.7933
         4     1.0764     1.5752     6.1449     9.0001
         4     1.0769     1.5757     6.1449     6.1449
         4     1.0768     1.5765     7.1380     9.4346
         4     1.0768     1.5770     8.5036     4.7173
         4     1.0781     1.5774     8.5036     6.1449
         4     1.0776     1.5788     7.5725     6.1449
         4     1.0780     1.5788     5.7104    10.4277
         4     1.0786     1.5798     4.2828    21.7865
         4     1.0784     1.5802     4.7173    19.4279
         4     1.0795     1.5811     5.2139    23.2141
         4     1.0790     1.5821     9.0001     4.7173
         4     1.0789     1.5825     7.5725     9.0001
         4     1.0789     1.5834     8.0691     9.9312
         4     1.0798     1.5843     7.1380     8.5036
         4     1.0798     1.5843     7.1380    12.7864
         4     1.0802     1.5852     9.4967     6.6415
         4     1.0802     1.5862     8.0691    11.3588
         4     1.0802     1.5866     7.5725     9.9312
         4     1.0806     1.5875     9.9312     5.2139
         4     1.0809     1.5884    10.8622     1.8621
         4     1.0809     1.5893    10.8622     7.0760
         4     1.0814     1.5893     9.9312     9.0001
         4     1.0818     1.5902     9.4967    12.2898
         4     1.0818     1.5911     9.4967    11.3588
         4     1.0818     1.5911     7.1380    18.0003
         4     1.0822     1.5921     7.1380    20.7934
         4     1.0822     1.5925    10.4277     9.0001
         4     1.0827     1.5930     9.4967    12.2898
         4     1.0830     1.5929    10.4277     9.4346
         4     1.0825     1.5957    11.8553     7.5725
         4     1.0835     1.5958    11.8553    10.4277
         4     1.0838     1.5971    11.8553     9.9312
         4     1.0838     1.5971     9.9312    14.2140
         4     1.0837     1.5980     9.9312    17.5037
         4     1.0837     1.5980    12.2898    10.8622
         4     1.0837     1.5989    13.2829     6.1449
         4     1.0837     1.5998    11.3588    15.1450
         4     1.0841     1.5998    11.8553    13.2209
         4     1.0845     1.6007    11.8553    12.7864
         4     1.0844     1.6017     9.9312    18.0003
         4     1.0849     1.6021    13.7174     9.4346
         4     1.0849     1.6030    12.7864    17.0071
         4     1.0844     1.6035    13.2829    14.2140
         4     1.0853     1.6039    11.8553    18.4347
         4     1.0857     1.6044    11.8553    19.4279
         4     1.0857     1.6044    11.8553    21.7865
         4     1.0861     1.6057    10.4277    27.9314
         4     1.0861     1.6072    12.2898    20.7934
         4     1.0860     1.6067    12.7864    18.9313
         4     1.0865     1.6076    11.8553    26.5038
         4     1.0864     1.6080    12.2898    22.7176
         4     1.0868     1.6090    14.6485    15.1450
         4     1.0863     1.6094    12.7864    22.7176
         4     1.0863     1.6104    12.2898    25.0762
         4     1.0868     1.6108    13.2829    25.5728
         4     1.0872     1.6108    12.7864    22.7176
         4     1.0870     1.6117    15.1450    20.7934
         4     1.0876     1.6126    13.2829    27.0004
         4     1.0871     1.6135    13.7174    23.6486
         4     1.0879     1.6140    15.6416    24.1452
         4     1.0879     1.6144    16.5726    20.3589
         4     1.0883     1.6144    16.0761    26.5038
         4     1.0878     1.6149    14.2140    28.3659
         4     1.0882     1.6158    16.0761    28.3659
         4     1.0886     1.6167    16.5726    27.0004
         4     1.0881     1.6171    16.0761    27.0004
         4     1.0885     1.6176    16.0761    29.7935
         4     1.0880     1.6181    17.0071    27.9314
         4     1.0889     1.6195    16.5726    29.3590
         4     1.0884     1.6204    16.5726    27.4349
         4     1.0893     1.6209    16.5726    29.3590
         4     1.0892     1.6217    23.6486     9.0001
         4     1.0887     1.6217    18.9313    26.0073
         4     1.0897     1.6222    18.0003    27.4349
         4     1.0896     1.6226    18.9313    29.7935
         4     1.0900     1.6231    18.4347    34.0763
         4     1.0895     1.6240    18.0003    32.6487
         4     1.0904     1.6245    20.3589    32.1522
         4     1.0903     1.6254    20.3589    32.1522
         4     1.0907     1.6259    20.3589    31.7177
         4     1.0906     1.6263    21.7865    31.7177
         4     1.0906     1.6272    21.7865    30.7866
         4     1.0905     1.6277    21.7865    30.2901
         4     1.0910     1.6276    23.1521    27.0004
         4     1.0909     1.6286    20.3589    33.5798
         4     1.0904     1.6295    21.7865    34.0763
         4     1.0908     1.6295    20.7934    39.2902
         4     1.0913     1.6309    23.1521    35.5040
         4     1.0912     1.6318    23.1521    35.0074
         4     1.0915     1.6328    22.2210    37.8626
         4     1.0920     1.6328    25.0762    35.0074
         4     1.0915     1.6332    25.0762    36.4350
         4     1.0924     1.6337    25.0762    36.9316
         4     1.0914     1.6346    26.9383    34.5729
         4     1.0918     1.6351    26.5038    36.0005
         4     1.0923     1.6359    24.1452    41.1523
         4     1.0927     1.6364    25.5728    41.1523
         4     1.0926     1.6364    25.5728    46.3662
         4     1.0926     1.6373    25.5728    44.5041
         4     1.0926     1.6377    27.9314    42.1454
         4     1.0929     1.6377    27.9314    46.3662
         4     1.0933     1.6387    26.5038    46.3662
         4     1.0932     1.6391    30.2901    38.7937
         4     1.0932     1.6400    33.0832    32.6487
         4     1.0932     1.6410    26.0073    53.0076
         4     1.0936     1.6409    29.3590    48.2903
         4     1.0931     1.6424    28.8625    50.1524
         4     1.0940     1.6424    31.2211    48.2903
         4     1.0939     1.6438    30.2901    51.1456
         4     1.0939     1.6438    31.2211    52.5111
         4     1.0947     1.6442    32.1522    53.5042
         4     1.0946     1.6447    32.1522    53.0076
         4     1.0946     1.6451    32.1522    53.9387
         4     1.0950     1.6461    32.6487    51.5800
         4     1.0949     1.6461    33.5798    55.8629
         4     1.0949     1.6465    33.5798    57.2905
         4     1.0949     1.6483    33.0832    55.8629
         4     1.0953     1.6483    33.0832    59.6491
         4     1.0957     1.6488    34.5108    60.5802
         4     1.0957     1.6497    32.1522    71.5045
         4     1.0957     1.6502    35.0074    69.5803
         4     1.0959     1.6506    36.8695    62.9388
         4     1.0964     1.6506    35.9384    67.7182
         4     1.0969     1.6515    42.0834    54.9318
         4     1.0968     1.6520    40.6557    65.2975
         4     1.0972     1.6520    38.7937    68.6493
         4     1.0967     1.6529    42.0834    65.7940
         4     1.0971     1.6529    41.1523    70.5113
         4     1.0971     1.6543    41.6489    75.7252
         4     1.0974     1.6553    42.5799    72.8700
         4     1.0974     1.6562    45.8696    70.0769
         4     1.0979     1.6562    44.0075    76.7183
         4     1.0991     1.6567    46.3662    72.8700
         4     1.0986     1.6576    45.3731    80.0080
         4     1.0995     1.6581    46.8007    77.6494
         4     1.0995     1.6581    45.8696    82.8632
         4     1.0989     1.6590    49.1593    80.9391
         4     1.0993     1.6594    49.1593    81.8701
         4     1.0992     1.6599    51.0835    82.3667
         4     1.0992     1.6608    51.5800    85.2219
         4     1.0997     1.6613    52.0145    88.5116
         4     1.1005     1.6613    55.3042    85.6564
         4     1.1005     1.6617    55.8008    91.8634
         4     1.1007     1.6627    54.3732    94.6565
         4     1.1012     1.6631    57.2284    94.2220
         4     1.1011     1.6640    56.7318    99.4359
         5     1.1445     1.3215    -0.4345     6.1449
         5     1.1626     1.3624     7.5725     0.0000
         5     1.1634     1.3665     5.7104     4.7173
         5     1.1650     1.3721     8.5036     1.4276
         5     1.1665     1.3757     7.5725     1.8621
         5     1.1674     1.3765     9.4967     3.7863
         5     1.1699     1.3857     9.4967     6.6415
         5     1.1737     1.4009    14.2140     0.0000
         5     1.1763     1.4069    16.0761     1.4276
         5     1.1767     1.4099    16.0761     1.4276
         5     1.1770     1.4124    17.0071     3.2897
         5     1.1774     1.4133    17.0071     3.2897
         5     1.1775     1.4147    18.9313     0.4345
         5     1.1787     1.4194    17.5037     6.1449
         5     1.1797     1.4212    19.4279     1.4276
         5     1.1797     1.4221    19.8624     2.8552
         5     1.1797     1.4226    18.0003     6.1449
         5     1.1807     1.4244    20.7934     0.0000
         5     1.1807     1.4253    21.2900     1.4276
         5     1.1829     1.4305    22.7176     0.0000
         5     1.1824     1.4314    23.1521     2.3587
         5     1.1828     1.4319    24.5797     2.8552
         5     1.1829     1.4328    24.1452     6.6415
         5     1.1838     1.4343    23.6486     6.1449
         5     1.1838     1.4343    24.1452     4.2207
         5     1.1837     1.4369    26.0073     1.8621
         5     1.1854     1.4404    26.9383     3.7863
         5     1.1854     1.4410    26.5038     7.0760
         5     1.1858     1.4414    28.8625     4.2207
         5     1.1857     1.4425    26.9383     6.6415
         5     1.1858     1.4428    28.8625     8.0070
         5     1.1871     1.4461    30.7246     2.3587
         5     1.1880     1.4467    30.2901     4.7173
         5     1.1877     1.4478    31.2211     6.1449
         5     1.1890     1.4503    33.0832     5.2139
         5     1.1889     1.4514    34.0763     6.6415
         5     1.1888     1.4545    33.0832    11.3588
         5     1.1895     1.4557    34.5108     9.4346
         5     1.1898     1.4558    35.0074     5.6484
         5     1.1898     1.4572    36.8695     8.5036
         5     1.1898     1.4572    37.3660     7.0760
         5     1.1907     1.4581    36.8695     7.5725
         5     1.1913     1.4595    39.7247     6.1449
         5     1.1911     1.4626    39.7247     9.4346
         5     1.1911     1.4641    40.2213     9.0001
         5     1.1925     1.4647    42.0834    10.4277
         5     1.1931     1.4656    40.2213    16.0761
         5     1.1930     1.4661    42.0834    17.0071
         5     1.1939     1.4667    41.1523    21.2900
         5     1.1940     1.4685    43.0144    18.0003
         5     1.1938     1.4707    45.3731    12.7864
         5     1.1943     1.4721    46.3662    12.2898
         5     1.1945     1.4734    45.8696    17.0071
         5     1.1951     1.4741    50.5869     7.0760
         5     1.1948     1.4749    50.1524    14.2140
         5     1.1957     1.4758    51.0835    15.1450
         5     1.1963     1.4772    49.6559    18.9313
         5     1.1959     1.4796    50.5869    23.2141
         5     1.1966     1.4813    51.5800    22.7176
         5     1.1974     1.4813    51.5800    27.4349
         5     1.1974     1.4827    55.8008    18.0003
         5     1.1988     1.4834    57.2284    22.2210
         5     1.1995     1.4846    58.1594    18.9313
         5     1.1994     1.4857    58.1594    20.7934
         5     1.1992     1.4888    61.0147    17.5037
         5     1.1996     1.4898    61.4491    21.2900
         5     1.2002     1.4906    61.9457    25.5728
         5     1.2005     1.4921    63.3733    23.2141
         5     1.2005     1.4927    65.7320    25.5728
         5     1.2009     1.4942    65.7320    28.3659
         5     1.2013     1.4968    67.6561    28.8625
         5     1.2014     1.4986    70.4493    27.0004
         5     1.2024     1.4989    71.3803    28.8625
         5     1.2023     1.5003    69.5182    43.5730
         5     1.2023     1.5018    75.1666    31.2211
         5     1.2033     1.5027    78.5184    26.0073
         5     1.2043     1.5031    79.4494    30.2901
         5     1.2040     1.5065    80.8770    35.0074
         5     1.2054     1.5071    81.3115    35.0074
         5     1.2055     1.5089    83.6702    37.3660
         5     1.2058     1.5095    87.4564    36.9316
         5     1.2058     1.5112    88.8840    33.1453
         5     1.2061     1.5119    89.8771    39.7868
         5     1.2064     1.5160    93.1668    37.8626
         5     1.2070     1.5168    97.3876    32.6487
         5     1.2069     1.5174    96.0221    43.5730
         5     1.2078     1.5188   100.2428    44.0075
         5     1.2082     1.5198   103.0980    42.1454
         5     1.2081     1.5233   105.8912    42.1454
         5     1.2091     1.5242   107.3188    45.4351
         5     1.2095     1.5252   109.6774    49.2214
         5     1.2095     1.5261   112.5326    47.7938
