# Supplementary material for: Biaxial mechanical data of porcine atrioventricular valve leaflets
Source: Data Brief. 2018 Oct 3;21:358–63. doi: 10.1016/j.dib.2018.09.073 (PMC6197746; doi:10.1016/j.dib.2018.09.073)
Supplement: Supplementary file 2 — Supplementary material [file mmc2.zip › BiaxialData/TVSL_1.txt]

         1     1.0648     1.7068     0.9631     7.0351
         1     1.0662     1.7077    -0.2931     4.4807
         1     1.0702     1.7135     0.3350     0.0000
         1     1.0739     1.7183    -0.2931     1.2981
         1     1.0811     1.7274     0.6700     0.0000
         1     1.0838     1.7303     0.6700     0.6281
         1     1.0843     1.7312     1.2981     0.9631
         1     1.0847     1.7327     0.0000     9.5895
         1     1.0870     1.7346     0.9631     0.9631
         1     1.0879     1.7355     0.9631     1.2981
         1     1.0888     1.7365     0.6700     0.3350
         1     1.0897     1.7375     0.3350     1.9263
         1     1.0910     1.7389     0.6700     1.5913
         1     1.0919     1.7403     2.2613     2.2194
         1     1.0929     1.7413     2.2613     1.2981
         1     1.0933     1.7427     0.6700     0.6281
         1     1.0947     1.7437     1.6332     0.9631
         1     1.0956     1.7447     2.2613     0.9631
         1     1.0965     1.7456     1.6332     0.3350
         1     1.0978     1.7466     1.6332     1.5913
         1     1.0996     1.7490     1.2981     4.4807
         1     1.1028     1.7523     1.9263     1.5913
         1     1.1042     1.7533     1.6332     0.3350
         1     1.1046     1.7547     0.9631     2.5544
         1     1.1046     1.7552     1.6332     1.9263
         1     1.1060     1.7571     1.2981     2.5544
         1     1.1073     1.7585     3.2244     3.1826
         1     1.1078     1.7595     2.8894     0.3350
         1     1.1105     1.7624     1.6332     2.2194
         1     1.1118     1.7629     2.2613     2.2194
         1     1.1118     1.7638     2.8894     1.5913
         1     1.1118     1.7653     3.2244     1.2981
         1     1.1145     1.7662     3.8526     0.3350
         1     1.1168     1.7696     3.5176     0.9631
         1     1.1182     1.7705     1.9263     4.4807
         1     1.1196     1.7720     2.8894     1.9263
         1     1.1205     1.7734     2.8894     3.8526
         1     1.1214     1.7763     2.8894     3.5176
         1     1.1223     1.7777     0.3350     9.2545
         1     1.1254     1.7796     3.8526     0.0000
         1     1.1254     1.7806     2.8894     3.1826
         1     1.1263     1.7816     4.1876     1.9263
         1     1.1277     1.7839     3.8526     2.8894
         1     1.1290     1.7849     2.5544     4.1457
         1     1.1309     1.7863     3.5176     1.9263
         1     1.1327     1.7897     4.4807     1.2981
         1     1.1336     1.7907     3.8526     2.8894
         1     1.1349     1.7926     3.8526     3.5176
         1     1.1354     1.7935     5.1088     4.7738
         1     1.1367     1.7950     4.1876     1.5913
         1     1.1390     1.7978     5.4438     1.2981
         1     1.1413     1.7993     5.4438     3.1826
         1     1.1422     1.8007     5.1088     3.8526
         1     1.1422     1.8026     5.1088     3.1826
         1     1.1431     1.8036     4.4807     0.6281
         1     1.1476     1.8074     5.4438     1.9263
         1     1.1476     1.8084     4.8157     4.4807
         1     1.1485     1.8098     5.7788     4.7738
         1     1.1499     1.8113     4.4807     6.4070
         1     1.1512     1.8122     5.4438     0.0000
         1     1.1521     1.8137     7.0351     0.3350
         1     1.1535     1.8151     6.0720     1.9263
         1     1.1553     1.8161     6.4070     3.5176
         1     1.1558     1.8170     5.7788     5.4438
         1     1.1571     1.8194     5.4438     5.7370
         1     1.1585     1.8208     5.7788     3.1826
         1     1.1598     1.8223     7.0351     0.6281
         1     1.1616     1.8242     6.7001     1.2981
         1     1.1625     1.8261     5.7788     4.7738
         1     1.1635     1.8271     5.7788     6.0720
         1     1.1648     1.8280     7.6632     4.4807
         1     1.1657     1.8299     7.3701     5.4438
         1     1.1666     1.8319     6.7001    10.5527
         1     1.1694     1.8333     7.9983     1.9263
         1     1.1698     1.8347     7.0351     4.1457
         1     1.1716     1.8366     7.6632     4.7738
         1     1.1730     1.8381     7.6632     4.4807
         1     1.1734     1.8400     7.6632     7.3282
         1     1.1770     1.8434     7.0351     4.1457
         1     1.1779     1.8443     6.7001     6.4070
         1     1.1784     1.8462     7.9983     6.7001
         1     1.1802     1.8477     7.6632     6.4070
         1     1.1807     1.8481     8.3333     6.7001
         1     1.1838     1.8525     8.9614     4.4807
         1     1.1852     1.8534     7.9983     7.3282
         1     1.1861     1.8548     8.6264     7.9983
         1     1.1874     1.8563     7.9983     7.3282
         1     1.1879     1.8572     9.2545     4.1457
         1     1.1902     1.8601     9.9245     4.1457
         1     1.1906     1.8616     8.9614     5.1088
         1     1.1920     1.8630     7.9983     8.6264
         1     1.1924     1.8644     8.6264     7.6632
         1     1.1938     1.8654     9.2545     6.7001
         1     1.1952     1.8668    12.7721     3.8526
         1     1.1965     1.8687    10.2177     8.2914
         1     1.1979     1.8702     9.2545     7.0351
         1     1.1979     1.8706     8.6264     9.2545
         1     1.1997     1.8726     8.6264     9.9245
         1     1.2001     1.8740     9.5895     9.5895
         1     1.2015     1.8750    11.8089     6.7001
         1     1.2028     1.8774    12.4789     4.7738
         1     1.2042     1.8778    10.8458     9.5895
         1     1.2051     1.8788     9.9245     9.5895
         1     1.2065     1.8802    10.8458     9.5895
         1     1.2069     1.8821    10.5527    10.5527
         1     1.2083     1.8831    10.5527     9.5895
         1     1.2092     1.8845    10.8458    10.5527
         1     1.2101     1.8855    10.8458     9.5895
         1     1.2115     1.8869    10.8458     6.7001
         1     1.2128     1.8879    11.5158     8.6264
         1     1.2137     1.8893    10.8458    10.2177
         1     1.2146     1.8908    11.1808    10.2177
         1     1.2155     1.8922    12.4789     7.6632
         1     1.2165     1.8932    14.0702     6.0720
         1     1.2178     1.8941    13.7352     3.5176
         1     1.2192     1.8965    12.7721     9.2545
         1     1.2201     1.8970    12.1439    10.8458
         1     1.2219     1.8989    11.1808    10.5527
         1     1.2219     1.9003    12.4789     9.9245
         1     1.2232     1.9013    13.4002    11.8089
         1     1.2237     1.9027    15.0334     6.7001
         1     1.2251     1.9037    13.4002     8.2914
         1     1.2264     1.9051    12.7721    10.2177
         1     1.2273     1.9066    12.1439    12.7721
         1     1.2278     1.9075    12.7721    12.1439
         1     1.2291     1.9090    12.7721    11.5158
         1     1.2305     1.9104    15.9546     7.0351
         1     1.2314     1.9109    16.2896     4.1457
         1     1.2319     1.9128    14.0702    10.2177
         1     1.2328     1.9142    13.4002    12.7721
         1     1.2337     1.9152    13.1071    13.1071
         1     1.2346     1.9176    13.7352    12.4789
         1     1.2359     1.9185    16.9178    10.8458
         1     1.2373     1.9200    15.6615    11.5158
         1     1.2382     1.9209    14.3634    10.2177
         1     1.2391     1.9224    14.3634    13.1071
         1     1.2405     1.9238    14.0702    14.0702
         1     1.2409     1.9252    15.6615    14.3634
         1     1.2418     1.9257    15.9546    12.7721
         1     1.2432     1.9276    17.8809     6.0720
         1     1.2441     1.9295    15.3265    12.7721
         1     1.2445     1.9305    15.6615    14.6984
         1     1.2459     1.9319    15.3265    14.0702
         1     1.2464     1.9329    15.6615    15.0334
         1     1.2473     1.9343    17.2528    15.9546
         1     1.2491     1.9358    18.8440    10.2177
         1     1.2500     1.9372    17.2528    12.7721
         1     1.2509     1.9382    15.6615    15.0334
         1     1.2513     1.9396    15.9546    15.3265
         1     1.2523     1.9401    16.6246    15.9546
         1     1.2536     1.9415    16.9178    15.9546
         1     1.2541     1.9425    18.5090    13.4002
         1     1.2550     1.9434    19.8072     7.9983
         1     1.2559     1.9453    17.2528    15.0334
         1     1.2563     1.9468    16.9178    16.9178
         1     1.2581     1.9477    17.2528    16.6246
         1     1.2586     1.9487    18.2159    16.9178
         1     1.2595     1.9496    19.4722    14.3634
         1     1.2608     1.9511    20.4353    11.1808
         1     1.2622     1.9525    18.8440    15.3265
         1     1.2622     1.9540    18.8440    16.9178
         1     1.2636     1.9549    18.5090    17.8809
         1     1.2636     1.9564    19.1791    17.2528
         1     1.2649     1.9573    21.3985    14.3634
         1     1.2658     1.9592    20.4353    13.1071
         1     1.2667     1.9602    20.1003    18.2159
         1     1.2672     1.9611    20.1003    18.8440
         1     1.2676     1.9631    19.8072    18.8440
         1     1.2695     1.9635    20.1003    19.4722
         1     1.2699     1.9654    21.3985    18.5090
         1     1.2708     1.9664    22.9897    15.9546
         1     1.2721     1.9674    20.4353    20.1422
         1     1.2726     1.9688    21.3985    19.4722
         1     1.2735     1.9693    21.3985    20.7703
         1     1.2744     1.9707    21.6916    21.3985
         1     1.2744     1.9717    22.3616    20.4353
         1     1.2753     1.9736    25.5442    12.7721
         1     1.2771     1.9750    22.9897    19.8072
         1     1.2776     1.9760    22.9897    22.0266
         1     1.2785     1.9774    22.6547    22.6966
         1     1.2790     1.9784    23.6179    22.6966
         1     1.2803     1.9798    24.9160    21.7335
         1     1.2807     1.9798    26.5073    15.6615
         1     1.2816     1.9822    24.5810    22.3616
         1     1.2825     1.9832    24.5810    24.2879
         1     1.2834     1.9837    24.5810    24.2879
         1     1.2839     1.9856    24.9160    24.9160
         1     1.2848     1.9865    24.2460    25.5442
         1     1.2853     1.9865    25.5442    27.1354
         1     1.2857     1.9884    25.8373    26.8423
         1     1.2871     1.9894    25.8373    25.5442
         1     1.2875     1.9904    26.5073    26.5073
         1     1.2889     1.9913    27.7636    25.5442
         1     1.2893     1.9923    29.3548    23.9529
         1     1.2898     1.9937    30.0248    19.4722
         1     1.2902     1.9947    28.3917    27.8054
         1     1.2920     1.9961    27.7636    28.4336
         1     1.2920     1.9971    28.7267    28.7686
         1     1.2934     1.9980    30.0248    28.0986
         1     1.2938     1.9985    33.2074    20.1422
         1     1.2947     1.9995    30.0248    29.0617
         1     1.2952     2.0014    30.6530    29.0617
         1     1.2961     2.0019    30.6530    30.9880
         1     1.2965     2.0028    31.6161    30.3599
         1     1.2970     2.0047    32.2443    31.3230
         1     1.2979     2.0057    34.7987    25.2510
         1     1.2992     2.0067    32.5374    32.9143
         1     1.2997     2.0076    33.2074    32.9143
         1     1.3006     2.0091    33.8355    33.5424
         1     1.3015     2.0100    33.8355    34.5055
         1     1.3019     2.0110    34.4637    36.0968
         1     1.3024     2.0114    35.0918    34.7987
         1     1.3037     2.0129    36.0549    34.7987
         1     1.3042     2.0134    36.6831    36.7250
         1     1.3046     2.0148    36.6831    37.0600
         1     1.3059     2.0158    37.3531    38.3162
         1     1.3069     2.0167    38.3162    38.9862
         1     1.3069     2.0177    39.2375    36.4318
         1     1.3082     2.0182    38.9444    39.9494
         1     1.3091     2.0201    40.2006    41.2056
         1     1.3100     2.0210    41.1638    41.2056
         1     1.3100     2.0215    41.1638    41.8338
         1     1.3114     2.0230    43.3832    41.2056
         1     1.3123     2.0239    43.3832    41.8338
         1     1.3128     2.0244    43.3832    45.3513
         1     1.3146     2.0254    44.3463    45.6863
         1     1.3146     2.0263    44.6813    46.3145
         1     1.3155     2.0278    46.9007    46.6495
         1     1.3163     2.0282    47.2357    48.2408
         1     1.3168     2.0297    48.1989    47.6126
         1     1.3177     2.0302    48.8270    49.8320
         1     1.3186     2.0311    49.4552    52.0514
         1     1.3191     2.0325    50.7533    52.7215
         1     1.3204     2.0335    55.5271    44.0951
         1     1.3204     2.0335    52.3446    53.9777
         1     1.3218     2.0345    53.6008    55.5690
         1     1.3227     2.0359    54.5640    57.8303
         1     1.3236     2.0369    56.4903    58.4584
         1     1.3245     2.0383    58.3747    58.1234
         1     1.3245     2.0397    59.0447    61.6410
         1     1.3267     2.0407    60.0078    62.6041
         1     1.3277     2.0417    61.2641    63.5673
         1     1.3281     2.0421    63.1904    66.1217
         1     1.3290     2.0431    65.7448    64.8654
         1     1.3295     2.0441    66.6661    67.7129
         1     1.3313     2.0455    67.6292    70.2674
         1     1.3322     2.0465    68.5923    72.8218
         1     1.3327     2.0474    70.5186    73.4499
         1     1.3331     2.0484    72.7380    75.3762
         1     1.3345     2.0493    78.1819    72.5286
         1     1.3349     2.0498    76.5906    77.6375
         1     1.3363     2.0512    78.4750    81.1550
         1     1.3372     2.0522    80.0663    83.0394
         1     1.3381     2.0532    82.6207    85.9289
         1     1.3381     2.0541    85.5101    87.8551
         1     1.3395     2.0551    87.1014    90.4095
         1     1.3408     2.0565    89.9908    91.3727
         1     1.3413     2.0565    92.2102    94.8902
         1     1.3422     2.0575    95.0577    97.4447
         1     1.3436     2.0589    97.3190   100.6272
         1     1.3440     2.0599   100.8366    99.9991
         1     1.3450     2.0603   103.0560   105.4010
         1     1.3459     2.0613   105.6104   107.6623
         1     1.3468     2.0627   108.7930   110.8449
         1     1.3481     2.0642   112.3105   113.7343
         2     1.0538     1.7811     0.0000     0.9631
         2     1.0543     1.7830     0.0000     5.7370
         2     1.0570     1.7849     0.0000     1.2981
         2     1.0575     1.7864     0.0000     2.8894
         2     1.0593     1.7883    -0.2931     2.5544
         2     1.0611     1.7907    -0.2931     0.9631
         2     1.0620     1.7921     0.3350     7.9983
         2     1.0638     1.7945     0.0000     2.2194
         2     1.0643     1.7959    -0.2931     3.8526
         2     1.0665     1.7988    -0.2931     3.5176
         2     1.0670     1.8002     0.6700     4.4807
         2     1.0683     1.8012     1.6332     1.9263
         2     1.0683     1.8022     0.3350     7.9983
         2     1.0697     1.8036     0.0000     3.5176
         2     1.0720     1.8060     0.3350     3.5176
         2     1.0720     1.8074     0.3350     4.7738
         2     1.0733     1.8094     0.3350     4.4807
         2     1.0747     1.8117     0.0000     2.5544
         2     1.0756     1.8127     1.2981     3.5176
         2     1.0765     1.8137     0.9631     3.1826
         2     1.0783     1.8146     1.2981     3.5176
         2     1.0783     1.8156     0.6700     4.1457
         2     1.0797     1.8180    -0.2931     0.9631
         2     1.0806     1.8194    -0.2931     8.9614
         2     1.0810     1.8204     0.0000     3.1826
         2     1.0828     1.8213     1.6332     6.4070
         2     1.0833     1.8228     0.9631     5.4438
         2     1.0847     1.8237     1.9263     4.1457
         2     1.0851     1.8252     1.2981     5.1088
         2     1.0860     1.8261     1.2981     4.4807
         2     1.0874     1.8276     2.5544     0.3350
         2     1.0883     1.8290     2.2613     0.9631
         2     1.0887     1.8304    -0.2931    13.1071
         2     1.0896     1.8314     2.5544     4.7738
         2     1.0905     1.8323     1.2981     5.4438
         2     1.0919     1.8343     1.6332     4.7738
         2     1.0928     1.8347     1.6332     6.4070
         2     1.0941     1.8352     2.2613     1.9263
         2     1.0960     1.8386     3.2244     7.3282
         2     1.0969     1.8405     3.2244     4.1457
         2     1.0973     1.8414     2.5544     6.7001
         2     1.0991     1.8424     1.9263     7.0351
         2     1.0996     1.8434     2.5544     6.4070
         2     1.1010     1.8458     2.5544     5.7370
         2     1.1014     1.8467     3.2244     0.9631
         2     1.1041     1.8486     3.5176     3.8526
         2     1.1055     1.8491     3.2244     6.0720
         2     1.1060     1.8515     2.2613     6.7001
         2     1.1073     1.8525     1.9263     5.7370
         2     1.1082     1.8534     2.8894     6.4070
         2     1.1091     1.8549     3.5176     5.7370
         2     1.1118     1.8582     5.1088     2.8894
         2     1.1132     1.8592     3.5176     5.4438
         2     1.1136     1.8606     3.2244     6.0720
         2     1.1145     1.8611     3.5176     6.0720
         2     1.1159     1.8630     3.8526     3.8526
         2     1.1200     1.8673     4.4807     4.7738
         2     1.1209     1.8688     4.4807     6.0720
         2     1.1218     1.8697     3.8526     7.0351
         2     1.1227     1.8707     4.8157     6.4070
         2     1.1236     1.8726     5.7788     0.6281
         2     1.1249     1.8731     7.6632     4.4807
         2     1.1259     1.8750     5.7788     5.7370
         2     1.1268     1.8759     5.1088     4.1457
         2     1.1277     1.8769     4.1876     7.3282
         2     1.1286     1.8788     4.8157     7.3282
         2     1.1295     1.8802     5.4438     6.0720
         2     1.1299     1.8807     5.1088     9.2545
         2     1.1340     1.8846     6.0720     4.4807
         2     1.1349     1.8865     4.8157     6.7001
         2     1.1354     1.8874     5.4438     7.3282
         2     1.1372     1.8889     5.4438     7.6632
         2     1.1381     1.8908     6.4070     5.1088
         2     1.1390     1.8913     7.3701     0.3350
         2     1.1395     1.8922     6.7001     3.1826
         2     1.1403     1.8932     6.0720     8.2914
         2     1.1422     1.8956     5.7788     8.2914
         2     1.1426     1.8965     6.0720     7.9983
         2     1.1440     1.8980     5.7788     8.2914
         2     1.1444     1.8994     7.3701     1.9263
         2     1.1467     1.9018     7.3701     2.8894
         2     1.1476     1.9028     7.0351     7.0351
         2     1.1494     1.9047     6.0720     9.2545
         2     1.1512     1.9061     6.4070     8.9614
         2     1.1517     1.9071     7.3701     8.6264
         2     1.1526     1.9085     8.6264     6.7001
         2     1.1535     1.9099     6.0720    13.4002
         2     1.1540     1.9104     7.0351     8.9614
         2     1.1553     1.9128     7.3701     9.5895
         2     1.1572     1.9123     6.7001     9.2545
         2     1.1581     1.9152     7.6632     9.5895
         2     1.1590     1.9162     7.9983     9.5895
         2     1.1599     1.9176    11.8089     0.9631
         2     1.1599     1.9186    10.2177     1.9263
         2     1.1617     1.9195     8.6264     7.9983
         2     1.1621     1.9214     7.9983     9.9245
         2     1.1639     1.9224     7.6632    11.8089
         2     1.1644     1.9233     8.3333     9.5895
         2     1.1662     1.9248    10.8458     7.9983
         2     1.1662     1.9262    11.8089     1.9263
         2     1.1685     1.9277     9.2545     8.2914
         2     1.1694     1.9286     8.6264    10.2177
         2     1.1698     1.9296     8.6264    10.5527
         2     1.1708     1.9315     8.9614    11.8089
         2     1.1721     1.9320    10.5527    11.1808
         2     1.1735     1.9339    10.8458     7.3282
         2     1.1739     1.9353    10.5527     6.4070
         2     1.1748     1.9353     7.9983    12.4789
         2     1.1753     1.9377     8.9614    11.5158
         2     1.1771     1.9391     8.9614    12.1439
         2     1.1780     1.9401     9.5895    11.5158
         2     1.1785     1.9411    10.8458     9.5895
         2     1.1798     1.9425    11.8089     7.9983
         2     1.1807     1.9435     8.9614    11.5158
         2     1.1812     1.9454     9.5895    12.7721
         2     1.1830     1.9468     9.9245    11.8089
         2     1.1839     1.9473     9.9245    11.8089
         2     1.1844     1.9497    10.2177    11.1808
         2     1.1862     1.9506    12.7721     8.2914
         2     1.1871     1.9516    10.2177    13.7352
         2     1.1880     1.9530    10.8458    11.8089
         2     1.1885     1.9540    10.8458    12.7721
         2     1.1903     1.9554    10.2177    13.7352
         2     1.1907     1.9569    10.5527    13.7352
         2     1.1921     1.9583    11.1808     9.9245
         2     1.1925     1.9588    11.5158    10.8458
         2     1.1939     1.9597    11.1808    13.1071
         2     1.1948     1.9612    12.1439    14.0702
         2     1.1957     1.9626    11.8089    14.6984
         2     1.1967     1.9640    11.1808    14.6984
         2     1.1980     1.9650    12.4789    12.7721
         2     1.1985     1.9664    14.6984     8.9614
         2     1.1994     1.9674    11.1808    14.0702
         2     1.2003     1.9683    11.8089    14.6984
         2     1.2012     1.9693    12.1439    15.6615
         2     1.2021     1.9707    12.4789    15.6615
         2     1.2030     1.9727    13.4002    15.0334
         2     1.2039     1.9731    16.2896     7.0351
         2     1.2053     1.9750    14.3634    12.1439
         2     1.2057     1.9760    13.4002    15.0334
         2     1.2062     1.9765    12.7721    15.6615
         2     1.2080     1.9774    12.1439    16.9178
         2     1.2085     1.9784    13.4002    16.9178
         2     1.2089     1.9803    15.6615    13.1071
         2     1.2102     1.9822    15.6615    14.0702
         2     1.2107     1.9832    12.7721    18.8440
         2     1.2116     1.9837    13.4002    18.5090
         2     1.2125     1.9856    13.4002    18.2159
         2     1.2139     1.9861    14.6984    17.8809
         2     1.2148     1.9875    16.6246    13.1071
         2     1.2157     1.9894    14.0702    15.3265
         2     1.2162     1.9904    14.3634    16.9178
         2     1.2175     1.9913    14.6984    18.5090
         2     1.2180     1.9923    15.0334    19.1791
         2     1.2184     1.9937    14.6984    20.1422
         2     1.2189     1.9942    15.9546    19.1791
         2     1.2207     1.9956    18.5090    13.7352
         2     1.2207     1.9966    15.3265    19.4722
         2     1.2221     1.9980    15.6615    19.8072
         2     1.2234     1.9995    15.3265    21.0635
         2     1.2239     2.0004    16.2896    21.0635
         2     1.2244     2.0014    17.5459    20.4353
         2     1.2248     2.0023    20.4353    11.1808
         2     1.2257     2.0033    16.2896    22.9897
         2     1.2266     2.0047    16.2896    21.0635
         2     1.2275     2.0057    16.9178    22.3616
         2     1.2284     2.0066    17.5459    22.3616
         2     1.2293     2.0081    17.5459    22.6966
         2     1.2293     2.0090    16.9178    19.4722
         2     1.2302     2.0100    17.5459    21.3985
         2     1.2311     2.0109    18.2159    22.6966
         2     1.2320     2.0138    18.2159    23.9529
         2     1.2325     2.0138    18.2159    24.2879
         2     1.2334     2.0157    19.1791    26.8423
         2     1.2343     2.0162    18.2159    27.4704
         2     1.2348     2.0172    19.4722    23.6597
         2     1.2356     2.0181    19.4722    25.5442
         2     1.2361     2.0196    19.8072    25.8792
         2     1.2375     2.0200    19.4722    25.8792
         2     1.2379     2.0210    20.1003    25.2510
         2     1.2384     2.0220    22.6547    21.0635
         2     1.2388     2.0229    21.0635    24.9160
         2     1.2406     2.0244    20.7703    27.4704
         2     1.2406     2.0253    20.4353    28.4336
         2     1.2415     2.0263    21.3985    27.4704
         2     1.2424     2.0277    21.6916    27.1354
         2     1.2424     2.0287    25.5442    19.4722
         2     1.2429     2.0301    22.3616    28.4336
         2     1.2442     2.0311    22.3616    29.0617
         2     1.2447     2.0315    22.6547    30.3599
         2     1.2451     2.0325    22.9897    30.0248
         2     1.2461     2.0339    23.9529    30.6530
         2     1.2474     2.0354    26.8004    22.9897
         2     1.2483     2.0363    24.2460    32.5793
         2     1.2483     2.0363    25.2091    32.2443
         2     1.2492     2.0378    24.9160    33.5424
         2     1.2496     2.0378    25.2091    32.9143
         2     1.2501     2.0397    25.2091    33.2074
         2     1.2519     2.0402    27.1354    31.3230
         2     1.2524     2.0411    26.8004    32.9143
         2     1.2528     2.0426    26.5073    34.7987
         2     1.2533     2.0435    26.8004    35.4687
         2     1.2542     2.0445    27.1354    35.7618
         2     1.2551     2.0454    30.3180    31.6161
         2     1.2551     2.0469    31.2811    30.6530
         2     1.2560     2.0474    28.3917    38.3162
         2     1.2569     2.0483    29.0617    38.9862
         2     1.2578     2.0498    29.0617    39.2794
         2     1.2578     2.0507    30.0248    40.2425
         2     1.2591     2.0517    32.8724    33.5424
         2     1.2591     2.0531    30.6530    41.8338
         2     1.2605     2.0541    31.2811    42.5038
         2     1.2605     2.0545    30.9461    43.4251
         2     1.2614     2.0550    31.9093    42.5038
         2     1.2632     2.0574    32.8724    44.7232
         2     1.2641     2.0574    36.3899    37.6881
         2     1.2641     2.0584    33.8355    45.3513
         2     1.2654     2.0593    33.8355    47.9058
         2     1.2659     2.0603    34.1705    47.9058
         2     1.2663     2.0613    35.4268    48.2408
         2     1.2672     2.0627    36.0549    49.4970
         2     1.2681     2.0637    37.0181    48.2408
         2     1.2686     2.0646    37.0181    50.4602
         2     1.2695     2.0656    37.9812    52.0514
         2     1.2700     2.0665    38.6094    53.3496
         2     1.2718     2.0675    40.2006    54.3127
         2     1.2722     2.0685    42.7550    48.8689
         2     1.2727     2.0694    41.1638    55.5690
         2     1.2736     2.0708    41.1638    58.4584
         2     1.2745     2.0718    42.1269    58.1234
         2     1.2749     2.0728    43.3832    59.4216
         2     1.2754     2.0733    44.6813    60.6778
         2     1.2772     2.0742    44.0532    62.2691
         2     1.2772     2.0756    45.6445    63.2322
         2     1.2781     2.0766    46.6076    65.1585
         2     1.2790     2.0771    47.5289    66.1217
         2     1.2795     2.0785    48.4920    67.4198
         2     1.2808     2.0795    49.1620    69.0111
         2     1.2817     2.0800    50.7533    69.9742
         2     1.2826     2.0809    51.6746    71.5655
         2     1.2831     2.0824    52.3446    72.5286
         2     1.2840     2.0833    53.9358    74.7481
         2     1.2849     2.0838    55.1921    75.7112
         2     1.2853     2.0848    55.5271    77.6375
         2     1.2872     2.0857    57.7465    79.5219
         2     1.2876     2.0867    58.0815    81.1550
         2     1.2881     2.0876    60.3010    82.7463
         2     1.2890     2.0886    61.5991    86.2639
         2     1.2899     2.0891    65.0748    82.7463
         2     1.2913     2.0895    63.4835    89.7814
         2     1.2926     2.0905    65.4098    92.0008
         2     1.2935     2.0919    67.6292    93.9271
         2     1.2944     2.0934    69.2205    95.1834
         2     1.2953     2.0943    70.1836    98.3659
         2     1.2962     2.0948    72.1099   100.2922
         2     1.2972     2.0958    73.7012   102.8466
         2     1.2976     2.0967    75.6274   105.4010
         2     1.2990     2.0977    78.1819   107.9555
         2     1.2999     2.0991    79.7731   111.1799
         2     1.3008     2.0996    82.6207   114.0274
         3     1.0997     1.6833     1.2981     0.3350
         3     1.1051     1.6905     1.6332     4.1457
         3     1.1065     1.6914     0.3350     5.7370
         3     1.1078     1.6938     1.2981     0.9631
         3     1.1092     1.6938     1.2981     0.6281
         3     1.1096     1.6953     1.2981     0.3350
         3     1.1115     1.6972     1.2981     0.3350
         3     1.1223     1.7087     4.1876     5.7370
         3     1.1232     1.7092     2.8894     0.9631
         3     1.1241     1.7116     1.6332     1.2981
         3     1.1278     1.7149     3.2244     1.2981
         3     1.1300     1.7173     3.2244     9.5895
         3     1.1309     1.7192     1.9263     1.2981
         3     1.1323     1.7207     3.8526     0.6281
         3     1.1341     1.7216     2.8894     0.9631
         3     1.1345     1.7226     2.8894     1.2981
         3     1.1350     1.7231     3.5176     0.0000
         3     1.1368     1.7250     1.9263     0.6281
         3     1.1391     1.7288     3.8526     1.5913
         3     1.1413     1.7312     3.8526     0.9631
         3     1.1422     1.7312     4.1876     0.6281
         3     1.1422     1.7317     3.8526     0.6281
         3     1.1449     1.7346     4.8157     7.3282
         3     1.1472     1.7374     4.8157     0.6281
         3     1.1485     1.7384     4.8157     1.2981
         3     1.1490     1.7394     4.8157     1.5913
         3     1.1494     1.7403     4.8157     1.2981
         3     1.1508     1.7418     5.1088     0.3350
         3     1.1526     1.7437     4.8157     4.1457
         3     1.1535     1.7451     5.4438     1.5913
         3     1.1549     1.7466     5.1088     2.8894
         3     1.1549     1.7475     5.7788     0.3350
         3     1.1567     1.7490     5.4438     2.2194
         3     1.1589     1.7494     5.1088     1.9263
         3     1.1599     1.7523     2.8894     0.0000
         3     1.1612     1.7533     3.8526     4.4807
         3     1.1617     1.7547     5.7788     0.0000
         3     1.1626     1.7552     6.0720     1.9263
         3     1.1644     1.7571     5.1088     2.2194
         3     1.1653     1.7576     5.4438     2.2194
         3     1.1662     1.7600     6.7001     0.6281
         3     1.1671     1.7605     5.4438     1.5913
         3     1.1680     1.7614     4.1876    10.8458
         3     1.1707     1.7648     6.4070     2.2194
         3     1.1721     1.7657     7.0351     1.9263
         3     1.1734     1.7667     7.0351     2.5544
         3     1.1743     1.7676     7.3701     3.5176
         3     1.1752     1.7686     6.0720     1.9263
         3     1.1779     1.7724     6.7001     2.8894
         3     1.1793     1.7734     6.7001     2.8894
         3     1.1802     1.7753     7.6632     2.8894
         3     1.1816     1.7763     7.0351     3.5176
         3     1.1825     1.7772     6.4070     3.5176
         3     1.1838     1.7787     7.9983     1.5913
         3     1.1843     1.7806     6.0720     8.2914
         3     1.1870     1.7835     7.9983     2.2194
         3     1.1883     1.7844     7.6632     5.1088
         3     1.1888     1.7854     7.3701     4.7738
         3     1.1906     1.7873     7.6632     3.5176
         3     1.1920     1.7878     8.9614     1.9263
         3     1.1920     1.7902     6.0720     6.7001
         3     1.1947     1.7921     7.9983     4.7738
         3     1.1956     1.7930     7.6632     6.0720
         3     1.1965     1.7945     7.9983     5.1088
         3     1.1983     1.7954     8.6264     5.4438
         3     1.1983     1.7978     8.3333    11.5158
         3     1.2015     1.8002     9.9245     1.9263
         3     1.2028     1.8012     8.9614     5.1088
         3     1.2033     1.8031     8.3333     7.3282
         3     1.2051     1.8045     7.9983     6.7001
         3     1.2051     1.8055     9.9245     3.5176
         3     1.2087     1.8088     9.2545     4.7738
         3     1.2096     1.8112     8.9614     6.7001
         3     1.2110     1.8117     8.9614     7.3282
         3     1.2119     1.8132    10.5527     5.7370
         3     1.2132     1.8141     9.9245     3.1826
         3     1.2141     1.8160    11.8089     1.9263
         3     1.2160     1.8175    11.8089     3.1826
         3     1.2164     1.8189    10.2177     4.4807
         3     1.2178     1.8203    10.5527     6.7001
         3     1.2187     1.8223    10.2177     7.3282
         3     1.2200     1.8232    10.2177     6.0720
         3     1.2209     1.8247     8.3333    11.5158
         3     1.2227     1.8266     9.5895     7.9983
         3     1.2227     1.8266    10.2177     5.7370
         3     1.2241     1.8290    10.2177     6.4070
         3     1.2255     1.8299    11.1808     6.7001
         3     1.2273     1.8309    11.5158     7.0351
         3     1.2277     1.8323    11.5158     6.4070
         3     1.2286     1.8333    13.1071     1.5913
         3     1.2309     1.8357    13.4002     3.1826
         3     1.2322     1.8376    12.1439     7.0351
         3     1.2336     1.8390    11.8089     7.9983
         3     1.2350     1.8409    11.1808     8.6264
         3     1.2350     1.8419    11.8089     8.2914
         3     1.2368     1.8433    14.0702     3.5176
         3     1.2377     1.8448    12.7721     2.5544
         3     1.2395     1.8457    11.5158    10.5527
         3     1.2395     1.8467    12.1439     9.2545
         3     1.2413     1.8486    12.4789     8.6264
         3     1.2413     1.8505    12.4789     8.9614
         3     1.2431     1.8515    12.7721     7.6632
         3     1.2440     1.8529    15.6615     7.9983
         3     1.2454     1.8534    14.0702     8.6264
         3     1.2467     1.8543    13.7352     6.7001
         3     1.2472     1.8558    13.4002     9.2545
         3     1.2481     1.8587    12.7721     9.9245
         3     1.2494     1.8596    13.4002     8.9614
         3     1.2504     1.8606    15.3265     7.6632
         3     1.2526     1.8625    15.6615     4.7738
         3     1.2544     1.8639    13.7352     9.9245
         3     1.2544     1.8654    14.6984    11.1808
         3     1.2562     1.8673    14.6984     9.2545
         3     1.2567     1.8682    15.3265     9.9245
         3     1.2580     1.8692    16.9178     4.7738
         3     1.2589     1.8711    18.2159     0.6281
         3     1.2599     1.8721    15.9546     6.4070
         3     1.2621     1.8735    14.3634    11.1808
         3     1.2626     1.8754    15.0334    12.1439
         3     1.2630     1.8764    15.6615    11.1808
         3     1.2644     1.8788    17.2528     7.6632
         3     1.2648     1.8788    17.2528     2.5544
         3     1.2662     1.8807    17.2528     5.4438
         3     1.2675     1.8821    15.6615    12.4789
         3     1.2680     1.8826    16.6246    11.1808
         3     1.2698     1.8840    16.6246    11.5158
         3     1.2702     1.8855    17.2528    10.8458
         3     1.2716     1.8864    17.5459     9.9245
         3     1.2734     1.8874    20.4353     0.3350
         3     1.2739     1.8893    17.8809     8.2914
         3     1.2752     1.8903    17.8809    11.5158
         3     1.2757     1.8917    17.5459    12.7721
         3     1.2766     1.8936    17.2528    12.7721
         3     1.2775     1.8946    18.2159    11.1808
         3     1.2788     1.8965    20.1003     7.9983
         3     1.2793     1.8974    20.1003     7.6632
         3     1.2802     1.8989    17.8809    14.0702
         3     1.2811     1.8998    18.5090    12.7721
         3     1.2820     1.9008    18.2159    14.6984
         3     1.2834     1.9027    18.8440    14.3634
         3     1.2847     1.9051    20.4353    12.7721
         3     1.2852     1.9056    21.3985     2.8894
         3     1.2861     1.9065    18.8440    13.4002
         3     1.2879     1.9080    19.4722    14.0702
         3     1.2879     1.9094    19.4722    14.6984
         3     1.2888     1.9104    19.4722    15.6615
         3     1.2901     1.9123    21.0635    14.0702
         3     1.2906     1.9142    23.6179     9.9245
         3     1.2920     1.9152    22.3616    10.8458
         3     1.2929     1.9161    21.3985    13.4002
         3     1.2938     1.9171    20.4353    16.2896
         3     1.2947     1.9185    20.7703    17.2528
         3     1.2956     1.9195    22.0266    13.7352
         3     1.2969     1.9219    21.6916    12.7721
         3     1.2974     1.9219    22.0266    10.8458
         3     1.2978     1.9228    21.0635    16.9178
         3     1.2992     1.9247    22.0266    16.6246
         3     1.3001     1.9252    22.3616    15.9546
         3     1.3005     1.9267    22.9897    17.2528
         3     1.3024     1.9286    24.9160    15.6615
         3     1.3028     1.9295    27.1354    11.5158
         3     1.3037     1.9310    24.9160    13.7352
         3     1.3046     1.9329    23.9529    16.9178
         3     1.3055     1.9334    23.6179    18.2159
         3     1.3069     1.9348    24.2460    19.1791
         3     1.3078     1.9362    24.9160    13.4002
         3     1.3087     1.9372    25.5442    13.1071
         3     1.3091     1.9386    24.2460    20.4353
         3     1.3100     1.9391    24.5810    20.4353
         3     1.3109     1.9410    26.1723    18.5090
         3     1.3118     1.9420    25.5442    20.4353
         3     1.3123     1.9439    27.4704    22.3616
         3     1.3132     1.9449    28.0986    19.8072
         3     1.3137     1.9458    28.0986    17.2528
         3     1.3150     1.9468    26.8004    21.3985
         3     1.3163     1.9477    27.4704    22.0266
         3     1.3168     1.9497    27.7636    21.0635
         3     1.3173     1.9506    29.0617    16.2896
         3     1.3177     1.9516    29.0617    19.1791
         3     1.3195     1.9530    30.0248    18.5090
         3     1.3204     1.9535    29.6898    22.6966
         3     1.3208     1.9549    30.0248    22.6966
         3     1.3217     1.9559    30.0248    22.9897
         3     1.3222     1.9568    30.0248    23.3247
         3     1.3227     1.9573    31.2811    20.1422
         3     1.3245     1.9592    32.2443    22.3616
         3     1.3245     1.9602    31.9093    23.3247
         3     1.3249     1.9612    31.9093    25.2510
         3     1.3263     1.9621    32.2443    24.9160
         3     1.3280     1.9636    33.5005    24.9160
         3     1.3280     1.9645    35.0918    23.9529
         3     1.3294     1.9660    36.0549    19.1791
         3     1.3299     1.9664    34.7987    26.5073
         3     1.3303     1.9679    35.0918    28.0986
         3     1.3312     1.9688    35.7618    28.4336
         3     1.3316     1.9698    37.0181    27.1354
         3     1.3330     1.9712    39.9075    22.6966
         3     1.3339     1.9727    37.3531    28.4336
         3     1.3344     1.9736    37.9812    28.7686
         3     1.3348     1.9746    38.3162    31.3230
         3     1.3357     1.9755    39.5725    30.3599
         3     1.3366     1.9765    40.5356    30.3599
         3     1.3375     1.9779    43.7182    22.6966
         3     1.3380     1.9789    41.4988    31.6161
         3     1.3389     1.9808    42.4619    31.9511
         3     1.3397     1.9813    42.7550    32.9143
         3     1.3411     1.9818    43.0901    33.8774
         3     1.3411     1.9832    44.3463    31.6161
         3     1.3424     1.9842    43.7182    35.4687
         3     1.3429     1.9847    44.0532    36.0968
         3     1.3447     1.9861    46.6076    36.0968
         3     1.3447     1.9875    47.5289    37.3950
         3     1.3452     1.9885    48.1989    38.3162
         3     1.3461     1.9899    49.7902    38.6512
         3     1.3474     1.9904    51.6746    36.0968
         3     1.3474     1.9914    51.0464    40.5775
         3     1.3492     1.9923    51.6746    41.8338
         3     1.3497     1.9938    53.3077    41.8338
         3     1.3501     1.9947    54.5640    42.1688
         3     1.3510     1.9962    55.5271    44.7232
         3     1.3515     1.9967    57.4534    42.5038
         3     1.3524     1.9976    57.7465    45.6863
         3     1.3529     1.9986    59.3378    47.2776
         3     1.3551     1.9995    59.3378    47.9058
         3     1.3551     2.0005    61.8922    47.9058
         3     1.3560     2.0019    62.8554    50.1670
         3     1.3569     2.0034    64.4466    50.7952
         3     1.3582     2.0038    66.0379    53.0146
         3     1.3592     2.0053    68.2992    54.6059
         3     1.3596     2.0062    69.2205    54.9409
         3     1.3601     2.0072    72.1099    53.6846
         3     1.3614     2.0082    74.0362    53.3496
         3     1.3619     2.0091    74.6643    59.4216
         3     1.3632     2.0101    76.2556    61.3478
         3     1.3637     2.0110    79.1450    62.6041
         3     1.3646     2.0125    83.2907    59.0866
         3     1.3651     2.0134    84.5470    58.4584
         3     1.3669     2.0144    86.1382    67.4198
         3     1.3673     2.0153    88.0645    68.3411
         3     1.3678     2.0158    89.6558    70.6024
         3     1.3687     2.0173    92.5033    72.1936
         3     1.3696     2.0182    96.9840    71.5655
         3     1.3701     2.0192    98.9103    75.0831
         3     1.3714     2.0196   100.1666    80.1919
         3     1.3723     2.0211   103.3491    80.8200
         3     1.3728     2.0220   106.8667    82.7463
         3     1.3737     2.0230   110.3842    85.5938
         4     1.0311     1.8616    -0.2931     4.1457
         4     1.0370     1.8707    -0.2931     2.8894
         4     1.0388     1.8731    -0.2931     5.4438
         4     1.0398     1.8750     0.0000     4.4807
         4     1.0416     1.8774     1.6332     3.5176
         4     1.0420     1.8783     0.6700     1.5913
         4     1.0434     1.8812    -0.2931     6.0720
         4     1.0447     1.8822     0.3350     5.4438
         4     1.0452     1.8831     0.6700     6.4070
         4     1.0470     1.8850     0.0000     4.1457
         4     1.0484     1.8870    -0.2931    10.2177
         4     1.0493     1.8889     0.0000     7.0351
         4     1.0502     1.8894    -0.2931     6.4070
         4     1.0515     1.8908     0.6700     6.4070
         4     1.0520     1.8918     0.3350     6.7001
         4     1.0533     1.8937     0.6700     2.2194
         4     1.0552     1.8975    -0.2931     7.6632
         4     1.0565     1.8985     0.0000     7.3282
         4     1.0570     1.8999     0.6700     7.6632
         4     1.0583     1.9013     1.2981     6.0720
         4     1.0588     1.9028     1.6332     5.7370
         4     1.0620     1.9066     0.3350     8.6264
         4     1.0629     1.9071     0.9631     7.3282
         4     1.0633     1.9085     0.9631     8.2914
         4     1.0647     1.9100     0.9631     7.9983
         4     1.0656     1.9114     0.9631     7.6632
         4     1.0674     1.9138     1.2981     5.7370
         4     1.0683     1.9147     0.6700     9.5895
         4     1.0692     1.9162     0.9631     7.9983
         4     1.0706     1.9181     0.6700     9.5895
         4     1.0710     1.9195     0.3350    11.1808
         4     1.0747     1.9224     1.6332    11.5158
         4     1.0751     1.9238     1.2981    10.2177
         4     1.0760     1.9258     0.9631     9.2545
         4     1.0774     1.9267     2.2613     9.2545
         4     1.0774     1.9277     2.8894     7.6632
         4     1.0783     1.9291     4.8157     6.0720
         4     1.0792     1.9301     2.2613     4.4807
         4     1.0810     1.9315     2.8894     7.0351
         4     1.0815     1.9325     1.2981    10.2177
         4     1.0824     1.9339     1.9263     9.9245
         4     1.0833     1.9353     2.8894     9.9245
         4     1.0846     1.9368     2.8894     7.0351
         4     1.0869     1.9396     2.8894    12.4789
         4     1.0883     1.9406     1.9263    11.1808
         4     1.0883     1.9425     1.9263    10.2177
         4     1.0896     1.9425     2.5544    11.1808
         4     1.0901     1.9440     3.5176     9.9245
         4     1.0910     1.9449     3.8526     5.7370
         4     1.0933     1.9478     3.8526     7.9983
         4     1.0942     1.9492     3.8526    10.2177
         4     1.0942     1.9502     3.2244    10.8458
         4     1.0956     1.9516     4.1876    10.5527
         4     1.0964     1.9530     3.8526     8.6264
         4     1.0973     1.9540     4.4807    10.8458
         4     1.0983     1.9554     6.0720     4.4807
         4     1.0996     1.9569     4.4807    10.2177
         4     1.1001     1.9578     3.5176    11.5158
         4     1.1014     1.9588     3.5176    10.8458
         4     1.1023     1.9602     3.8526    12.1439
         4     1.1033     1.9612     4.1876    12.4789
         4     1.1037     1.9621     6.4070     3.8526
         4     1.1046     1.9645     5.1088     9.2545
         4     1.1060     1.9650     4.4807    12.7721
         4     1.1069     1.9660     4.4807    11.8089
         4     1.1078     1.9669     5.4438    12.4789
         4     1.1092     1.9684     5.1088    12.1439
         4     1.1096     1.9693     4.1876    13.1071
         4     1.1101     1.9708     4.4807    10.2177
         4     1.1115     1.9717     5.7788    11.1808
         4     1.1119     1.9736     4.8157    12.7721
         4     1.1128     1.9741     5.4438    12.7721
         4     1.1142     1.9751     5.1088    13.1071
         4     1.1146     1.9770     6.0720    11.1808
         4     1.1155     1.9779     9.2545     4.4807
         4     1.1165     1.9784     7.3701     8.2914
         4     1.1178     1.9803     5.7788    14.0702
         4     1.1187     1.9808     5.7788    14.3634
         4     1.1196     1.9823     5.1088    14.3634
         4     1.1201     1.9837     5.1088    13.7352
         4     1.1214     1.9846     6.7001    11.5158
         4     1.1228     1.9861     6.7001     9.5895
         4     1.1233     1.9875     7.6632    11.5158
         4     1.1242     1.9885     5.7788    14.0702
         4     1.1251     1.9889     5.7788    14.0702
         4     1.1260     1.9913     6.7001    13.7352
         4     1.1269     1.9923     7.3701    13.7352
         4     1.1278     1.9933     9.2545     8.9614
         4     1.1287     1.9942     7.9983    10.8458
         4     1.1301     1.9957     7.6632    12.7721
         4     1.1310     1.9971     7.0351    14.6984
         4     1.1319     1.9980     7.0351    15.3265
         4     1.1319     1.9990     6.7001    15.6615
         4     1.1337     2.0004     7.6632    12.1439
         4     1.1337     2.0009     9.9245     7.0351
         4     1.1351     2.0019     7.0351    16.9178
         4     1.1360     2.0043     7.6632    15.9546
         4     1.1365     2.0052     7.3701    16.9178
         4     1.1378     2.0062     7.9983    15.3265
         4     1.1387     2.0071     8.3333    14.0702
         4     1.1396     2.0081     7.0351    13.7352
         4     1.1406     2.0095     8.6264    15.3265
         4     1.1414     2.0105     8.3333    16.2896
         4     1.1424     2.0110     8.3333    16.6246
         4     1.1428     2.0129     9.5895    16.2896
         4     1.1442     2.0143     9.9245    15.9546
         4     1.1446     2.0148     9.9245    14.6984
         4     1.1451     2.0162     8.3333    21.0635
         4     1.1465     2.0182     9.2545    17.2528
         4     1.1469     2.0186     8.9614    18.2159
         4     1.1474     2.0201     8.3333    18.5090
         4     1.1487     2.0210    10.2177    16.6246
         4     1.1496     2.0225    11.8089    12.4789
         4     1.1506     2.0234     9.9245    18.8440
         4     1.1510     2.0244     9.2545    19.4722
         4     1.1515     2.0258     9.9245    19.1791
         4     1.1528     2.0263     9.5895    20.4353
         4     1.1533     2.0277     9.5895    19.8072
         4     1.1537     2.0292    11.5158    16.6246
         4     1.1551     2.0306    10.5527    16.2896
         4     1.1556     2.0311    10.5527    20.1422
         4     1.1565     2.0320    10.2177    20.7703
         4     1.1569     2.0335    10.8458    20.7703
         4     1.1579     2.0344    11.5158    19.8072
         4     1.1588     2.0363    12.7721    19.4722
         4     1.1592     2.0373    12.7721    18.5090
         4     1.1597     2.0378    10.8458    22.0266
         4     1.1601     2.0392    11.8089    22.6966
         4     1.1615     2.0406    11.8089    22.3616
         4     1.1624     2.0406    11.5158    23.9529
         4     1.1628     2.0426    12.7721    21.3985
         4     1.1642     2.0435    12.7721    19.8072
         4     1.1647     2.0450    12.1439    23.3247
         4     1.1647     2.0454    12.4789    23.9529
         4     1.1656     2.0469    12.1439    23.3247
         4     1.1656     2.0478    12.7721    22.9897
         4     1.1669     2.0493    12.7721    23.3247
         4     1.1678     2.0502    13.4002    24.9160
         4     1.1678     2.0507    13.7352    24.9160
         4     1.1687     2.0517    13.1071    26.2142
         4     1.1697     2.0531    13.4002    25.5442
         4     1.1701     2.0545    14.0702    25.2510
         4     1.1706     2.0550    15.0334    21.3985
         4     1.1710     2.0560    15.6615    24.9160
         4     1.1715     2.0584    14.3634    27.4704
         4     1.1719     2.0588    14.6984    27.4704
         4     1.1728     2.0603    14.3634    28.0986
         4     1.1737     2.0612    14.3634    27.8054
         4     1.1746     2.0617    15.6615    28.0986
         4     1.1756     2.0627    15.3265    28.7686
         4     1.1760     2.0646    15.0334    29.3967
         4     1.1765     2.0656    15.0334    30.3599
         4     1.1765     2.0665    15.6615    31.3230
         4     1.1769     2.0675    16.6246    27.8054
         4     1.1778     2.0679    16.9178    27.4704
         4     1.1787     2.0694    16.2896    30.0248
         4     1.1796     2.0699    16.2896    31.9511
         4     1.1796     2.0713    17.5459    32.9143
         4     1.1801     2.0727    17.5459    33.2074
         4     1.1805     2.0742    18.2159    34.1705
         4     1.1815     2.0761    20.7703    25.2510
         4     1.1819     2.0766    17.8809    34.5055
         4     1.1824     2.0775    16.9178    36.0968
         4     1.1833     2.0790    17.8809    36.4318
         4     1.1833     2.0794    18.8440    36.4318
         4     1.1842     2.0804    20.1003    35.1337
         4     1.1846     2.0818    18.8440    38.6512
         4     1.1851     2.0818    19.4722    36.4318
         4     1.1864     2.0828    19.8072    37.3950
         4     1.1869     2.0842    19.4722    39.2794
         4     1.1878     2.0862    20.4353    39.6144
         4     1.1882     2.0871    20.4353    39.9494
         4     1.1892     2.0876    21.3985    39.6144
         4     1.1896     2.0890    21.0635    41.5407
         4     1.1900     2.0900    21.6916    42.1688
         4     1.1900     2.0900    22.0266    42.7969
         4     1.1914     2.0924    22.0266    43.4251
         4     1.1914     2.0933    21.6916    44.0951
         4     1.1923     2.0938    23.3247    43.7601
         4     1.1923     2.0948    22.3616    46.3145
         4     1.1937     2.0953    23.9529    45.9795
         4     1.1941     2.0962    23.3247    46.6495
         4     1.1946     2.0981    23.6179    55.2759
         4     1.1950     2.0986    23.9529    54.6059
         4     1.1959     2.0996    24.9160    49.8320
         4     1.1964     2.1005    26.1723    50.7952
         4     1.1968     2.1015    25.8373    51.1302
         4     1.1968     2.1025    25.8373    51.7583
         4     1.1977     2.1034    26.5073    53.6846
         4     1.1987     2.1039    27.7636    52.3865
         4     1.1986     2.1053    27.1354    55.9040
         4     1.1995     2.1063    26.8004    56.2390
         4     1.1996     2.1068    27.7636    57.8303
         4     1.2005     2.1077    28.3917    58.4584
         4     1.2014     2.1087    27.7636    57.8303
         4     1.2018     2.1096    29.0617    60.6778
         4     1.2032     2.1106    30.6530    61.3478
         4     1.2032     2.1111    30.3180    61.9760
         4     1.2041     2.1125    31.2811    63.5673
         4     1.2041     2.1140    34.7987    59.0866
         4     1.2055     2.1144    32.2443    64.8654
         4     1.2064     2.1159    32.2443    66.7498
         4     1.2064     2.1159    33.2074    67.7129
         4     1.2073     2.1173    34.4637    69.9742
         4     1.2077     2.1173    34.7987    71.8586
         4     1.2086     2.1192    37.6462    64.1954
         4     1.2095     2.1207    36.0549    74.4130
         4     1.2104     2.1216    37.0181    75.0831
         4     1.2113     2.1221    37.9812    76.9675
         4     1.2118     2.1231    38.6094    77.9306
         4     1.2122     2.1240    39.2375    79.5219
         4     1.2131     2.1250    41.1638    79.8569
         4     1.2140     2.1259    40.5356    82.4113
         4     1.2145     2.1279    41.4988    85.3007
         4     1.2154     2.1283    43.3832    85.5938
         4     1.2163     2.1283    42.7550    88.4833
         4     1.2168     2.1298    43.3832    90.7027
         4     1.2177     2.1307    45.0163    91.3727
         4     1.2186     2.1317    45.9376    93.5921
         4     1.2195     2.1326    46.6076    95.1834
         4     1.2200     2.1336    47.5289    97.1097
         4     1.2204     2.1346    50.7533    95.5184
         4     1.2218     2.1350    50.0833    96.7746
         4     1.2236     2.1360    50.7533   103.5166
         4     1.2240     2.1370    52.0096   105.7360
         4     1.2245     2.1384    52.9727   107.6623
         4     1.2263     2.1389    54.2290   109.5467
         4     1.2268     2.1403    56.1553   111.8080
         4     1.2277     2.1413    56.4903   114.3624
         5     1.1252     1.6061     1.6332     0.0000
         5     1.1455     1.6229     1.9263     0.6281
         5     1.1541     1.6301     3.2244     0.6281
         5     1.1545     1.6310    -0.2931    12.4789
         5     1.1563     1.6329     4.4807     4.4807
         5     1.1627     1.6406     3.5176     1.9263
         5     1.1627     1.6397     2.8894     2.5544
         5     1.1708     1.6483     2.5544     1.5913
         5     1.1799     1.6569     5.1088     0.0000
         5     1.1848     1.6603     6.0720     0.3350
         5     1.1902     1.6665     5.7788     1.2981
         5     1.1920     1.6684     5.4438     1.9263
         5     1.1934     1.6703     6.0720     0.0000
         5     1.1943     1.6708     6.4070     0.9631
         5     1.1957     1.6722     6.7001     0.9631
         5     1.2020     1.6780     6.4070     0.6281
         5     1.2029     1.6794     7.6632     0.9631
         5     1.2047     1.6804     7.0351     0.9631
         5     1.2056     1.6818     7.3701     0.3350
         5     1.2088     1.6847     4.8157     0.3350
         5     1.2110     1.6866     6.4070     1.2981
         5     1.2124     1.6876     7.0351     0.6281
         5     1.2128     1.6890     8.3333     1.2981
         5     1.2146     1.6900     7.9983     0.9631
         5     1.2151     1.6909     7.9983     0.3350
         5     1.2219     1.6957     8.3333     0.6281
         5     1.2232     1.6972     8.9614     0.6281
         5     1.2241     1.6986     9.2545     2.2194
         5     1.2255     1.7005     8.6264     2.8894
         5     1.2269     1.7010    10.5527     1.5913
         5     1.2273     1.7029     8.6264     6.4070
         5     1.2295     1.7048     8.9614     2.2194
         5     1.2309     1.7058     9.2545     2.2194
         5     1.2318     1.7063     9.5895     2.5544
         5     1.2336     1.7077     9.9245     2.5544
         5     1.2341     1.7087    10.2177     1.9263
         5     1.2350     1.7101     9.9245     0.0000
         5     1.2363     1.7106     8.6264     6.7001
         5     1.2386     1.7125     8.9614     3.5176
         5     1.2399     1.7139    10.2177     2.5544
         5     1.2409     1.7154    10.2177     2.5544
         5     1.2418     1.7163    10.2177     3.5176
         5     1.2431     1.7178     9.9245     2.2194
         5     1.2440     1.7202     9.9245     0.0000
         5     1.2454     1.7211    11.1808     4.1457
         5     1.2472     1.7226    10.5527     5.1088
         5     1.2476     1.7230    11.1808     2.8894
         5     1.2494     1.7245    11.8089     3.1826
         5     1.2503     1.7254    11.1808     3.5176
         5     1.2517     1.7269    10.8458     3.5176
         5     1.2522     1.7293    11.8089     2.5544
         5     1.2535     1.7297     8.9614     7.6632
         5     1.2549     1.7312    10.8458     0.0000
         5     1.2553     1.7312    10.8458     4.7738
         5     1.2576     1.7326    11.8089     2.8894
         5     1.2585     1.7336    11.5158     3.8526
         5     1.2594     1.7360    12.1439     3.8526
         5     1.2612     1.7369    11.8089     3.1826
         5     1.2648     1.7408    12.4789     1.9263
         5     1.2648     1.7417    11.5158     4.4807
         5     1.2662     1.7427    12.4789     4.7738
         5     1.2675     1.7441    12.7721     3.5176
         5     1.2684     1.7460    14.0702     4.1457
         5     1.2702     1.7475    14.3634     5.1088
         5     1.2707     1.7480    14.0702     6.0720
         5     1.2716     1.7494    14.6984     1.5913
         5     1.2734     1.7508    14.0702     3.1826
         5     1.2747     1.7518    13.7352     4.7738
         5     1.2761     1.7537    13.1071     5.7370
         5     1.2766     1.7547    13.4002     5.7370
         5     1.2779     1.7561    13.1071     5.4438
         5     1.2797     1.7590    13.7352     5.7370
         5     1.2811     1.7599    15.0334     3.5176
         5     1.2820     1.7614    15.0334     5.1088
         5     1.2833     1.7623    14.3634     4.7738
         5     1.2842     1.7638    15.3265     4.7738
         5     1.2851     1.7657    15.0334     0.9631
         5     1.2874     1.7671    14.3634     1.9263
         5     1.2883     1.7676    14.3634     6.4070
         5     1.2892     1.7686    15.9546     5.4438
         5     1.2901     1.7700    15.3265     5.7370
         5     1.2910     1.7705    15.6615     6.4070
         5     1.2924     1.7729    16.6246     5.4438
         5     1.2937     1.7743    16.9178     5.7370
         5     1.2960     1.7772    16.2896     7.0351
         5     1.2973     1.7781    16.6246     5.4438
         5     1.2982     1.7801    16.6246     7.6632
         5     1.2996     1.7810    15.9546     7.0351
         5     1.3005     1.7820    16.9178     7.6632
         5     1.3010     1.7839    18.2159     3.8526
         5     1.3037     1.7868    17.5459     6.0720
         5     1.3046     1.7882    17.5459     7.0351
         5     1.3055     1.7892    17.8809     7.3282
         5     1.3068     1.7906    17.5459     7.6632
         5     1.3082     1.7920    17.5459     9.2545
         5     1.3091     1.7935    19.1791     1.9263
         5     1.3114     1.7959    20.1003     3.1826
         5     1.3123     1.7983    18.5090     6.7001
         5     1.3136     1.7987    19.1791     7.9983
         5     1.3145     1.8007    19.1791     8.6264
         5     1.3154     1.8016    18.2159     9.5895
         5     1.3186     1.8059    19.8072     7.9983
         5     1.3204     1.8079    19.8072     9.2545
         5     1.3213     1.8088    20.4353     9.2545
         5     1.3227     1.8107    20.1003     8.9614
         5     1.3236     1.8122    21.0635     9.2545
         5     1.3245     1.8131    24.2460     3.1826
         5     1.3254     1.8146    22.0266     8.6264
         5     1.3267     1.8160    21.0635     8.9614
         5     1.3276     1.8170    21.3985    10.2177
         5     1.3290     1.8184    21.6916     9.5895
         5     1.3299     1.8198    22.0266     8.9614
         5     1.3303     1.8213    23.9529     6.0720
         5     1.3317     1.8222    23.9529     4.7738
         5     1.3326     1.8241    22.0266    11.1808
         5     1.3335     1.8261    22.0266    11.1808
         5     1.3344     1.8270    22.3616    10.8458
         5     1.3353     1.8280    22.9897    10.2177
         5     1.3367     1.8294    24.2460    10.8458
         5     1.3376     1.8313    26.8004     1.9263
         5     1.3385     1.8318    25.2091     7.0351
         5     1.3394     1.8332    24.5810    10.5527
         5     1.3412     1.8361    25.2091    11.8089
         5     1.3416     1.8371    24.5810    12.1439
         5     1.3430     1.8385    25.5442    11.8089
         5     1.3434     1.8400    26.5073     8.9614
         5     1.3448     1.8409    26.5073     4.7738
         5     1.3457     1.8428    27.1354    12.1439
         5     1.3466     1.8438    26.5073    12.7721
         5     1.3471     1.8447    26.5073    13.1071
         5     1.3484     1.8467    26.5073    13.1071
         5     1.3493     1.8476    28.3917    12.4789
         5     1.3502     1.8495    30.9461     6.0720
         5     1.3511     1.8510    28.7267    10.5527
         5     1.3525     1.8519    28.0986    12.7721
         5     1.3529     1.8534    28.3917    14.3634
         5     1.3543     1.8562    29.3548    14.3634
         5     1.3547     1.8572    30.0248    13.7352
         5     1.3556     1.8586    33.2074     5.1088
         5     1.3566     1.8596    30.6530    13.4002
         5     1.3579     1.8610    30.3180    14.6984
         5     1.3588     1.8625    30.0248    16.2896
         5     1.3597     1.8639    30.6530    15.9546
         5     1.3601     1.8649    31.2811    16.2896
         5     1.3611     1.8673    34.1705     6.7001
         5     1.3624     1.8682    34.1705    12.4789
         5     1.3624     1.8697    32.2443    15.9546
         5     1.3633     1.8706    32.5374    17.5878
         5     1.3647     1.8725    32.8724    17.8809
         5     1.3656     1.8735    33.8355    16.9178
         5     1.3660     1.8749    37.3531    11.8089
         5     1.3665     1.8764    35.0918    15.3265
         5     1.3678     1.8773    34.4637    18.2159
         5     1.3683     1.8797    35.0918    18.8440
         5     1.3696     1.8817    36.0549    20.4353
         5     1.3705     1.8821    37.6462    18.8440
         5     1.3714     1.8836    38.9444    16.2896
         5     1.3718     1.8850    39.5725    15.3265
         5     1.3727     1.8860    38.3162    19.4722
         5     1.3737     1.8879    38.3162    21.0635
         5     1.3746     1.8884    39.5725    20.7703
         5     1.3750     1.8898    41.1638    19.8072
         5     1.3754     1.8908    43.3832    16.2896
         5     1.3768     1.8932    42.4619    16.9178
         5     1.3772     1.8946    42.7550    21.0635
         5     1.3782     1.8956    42.4619    22.9897
         5     1.3786     1.8975    43.3832    23.3247
         5     1.3799     1.8984    44.0532    26.8423
         5     1.3808     1.8994    44.6813    26.5073
         5     1.3818     1.9013    45.9376    20.4353
         5     1.3822     1.9023    45.9376    24.5810
         5     1.3831     1.9037    46.9007    25.2510
         5     1.3840     1.9042    47.5289    26.8423
         5     1.3844     1.9061    49.1620    26.5073
         5     1.3853     1.9071    53.6008    15.0334
         5     1.3863     1.9085    50.7533    24.5810
         5     1.3867     1.9100    52.0096    25.8792
         5     1.3876     1.9114    52.3446    27.4704
         5     1.3876     1.9128    54.5640    28.0986
         5     1.3894     1.9138    57.1184    24.2879
         5     1.3898     1.9148    58.3747    20.1422
         5     1.3903     1.9167    57.7465    29.6898
         5     1.3917     1.9167    59.3378    30.6530
         5     1.3917     1.9181    60.0078    31.6161
         5     1.3930     1.9200    61.5991    31.9511
         5     1.3939     1.9210    65.4098    29.0617
         5     1.3943     1.9220    67.6292    23.6597
         5     1.3953     1.9239    66.0379    34.5055
         5     1.3957     1.9243    66.6661    36.4318
         5     1.3966     1.9258    68.9273    36.4318
         5     1.3975     1.9263    70.1836    38.9862
         5     1.3984     1.9282    74.0362    37.6881
         5     1.3993     1.9287    74.6643    38.0231
         5     1.3998     1.9301    76.2556    38.6512
         5     1.4002     1.9306    77.2187    40.8706
         5     1.4011     1.9320    79.4381    42.1688
         5     1.4016     1.9330    82.6207    43.4251
         5     1.4029     1.9339    85.5101    39.2794
         5     1.4034     1.9344    86.4732    44.7232
         5     1.4043     1.9354    88.3576    45.3513
         5     1.4047     1.9368    91.2471    46.9426
         5     1.4061     1.9373    93.4665    48.2408
         5     1.4066     1.9392    98.9103    47.6126
         5     1.4070     1.9402   101.7579    47.6126
         5     1.4084     1.9411   102.7210    52.3865
         5     1.4088     1.9416   105.9035    54.3127
         5     1.4097     1.9430   110.0492    54.9409
         5     1.4102     1.9445   113.5668    56.5321
