# Supplementary material for: Biaxial mechanical data of porcine atrioventricular valve leaflets
Source: Data Brief. 2018 Oct 3;21:358–63. doi: 10.1016/j.dib.2018.09.073 (PMC6197746; doi:10.1016/j.dib.2018.09.073)
Supplement: Supplementary file 2 — Supplementary material [file mmc2.zip › BiaxialData/TVSL_2.txt]

         1     1.0432     1.5346    -0.3779     4.6107
         1     1.0479     1.5386    -0.1764     0.7558
         1     1.0489     1.5396     0.2016     0.9574
         1     1.0521     1.5430     0.2016     3.6281
         1     1.0527     1.5437    -0.3779     2.4943
         1     1.0537     1.5441     0.4031     1.1338
         1     1.0553     1.5452     0.0000     1.3353
         1     1.0553     1.5458     0.0000     1.5369
         1     1.0563     1.5469     0.0000     1.5369
         1     1.0589     1.5497    -0.1764     0.3779
         1     1.0606     1.5508     0.2016     1.3353
         1     1.0611     1.5533     0.2016     1.3353
         1     1.0622     1.5532     0.7810     1.7133
         1     1.0638     1.5556     0.4031     3.2502
         1     1.0637     1.5560    -0.1764     3.2502
         1     1.0658     1.5565     0.9826     2.0912
         1     1.0663     1.5576     0.4031     1.9148
         1     1.0680     1.5588     0.2016     2.6707
         1     1.0685     1.5594     0.2016     2.2927
         1     1.0711     1.5621     1.1590     1.1338
         1     1.0717     1.5621     0.5795     2.2927
         1     1.0732     1.5632     0.4031     2.0912
         1     1.0732     1.5649     0.7810     2.2927
         1     1.0737     1.5668     0.0000     4.7870
         1     1.0780     1.5683     0.4031     2.8722
         1     1.0785     1.5700     0.4031     3.2502
         1     1.0790     1.5706     0.5795     2.8722
         1     1.0800     1.5717     0.2016     3.2502
         1     1.0806     1.5724     0.7810     2.6707
         1     1.0843     1.5751     2.1164     2.0912
         1     1.0859     1.5763     1.3605     3.0738
         1     1.0854     1.5774     1.1590     3.2502
         1     1.0875     1.5784     1.5369     3.6281
         1     1.0880     1.5796     1.3605     4.6107
         1     1.0886     1.5808     0.2016     9.3977
         1     1.0901     1.5813     1.1590     6.1476
         1     1.0906     1.5825     1.5369     4.0312
         1     1.0928     1.5837     1.3605     4.0312
         1     1.0928     1.5847     1.9400     4.0312
         1     1.0949     1.5859     2.4943     4.0312
         1     1.0954     1.5869     0.2016    11.3377
         1     1.0970     1.5881     0.7810     9.9772
         1     1.0970     1.5881     2.3179     3.4517
         1     1.0980     1.5886     1.5369     3.8296
         1     1.0980     1.5903     1.5369     4.7870
         1     1.0996     1.5903     2.1164     4.2076
         1     1.1012     1.5920     3.0738     2.6707
         1     1.1023     1.5930     3.6533     0.5543
         1     1.1033     1.5942     1.3605     4.6107
         1     1.1049     1.5954     2.3179     4.6107
         1     1.1049     1.5966     1.5369     5.3665
         1     1.1060     1.5976     2.6959     4.7870
         1     1.1075     1.5983     2.3179     4.6107
         1     1.1086     1.6000     1.7385     4.4091
         1     1.1086     1.6000     2.4943     5.1650
         1     1.1102     1.6015     3.0738     4.9886
         1     1.1112     1.6015     3.0738     4.9886
         1     1.1118     1.6027     3.0738     4.9886
         1     1.1128     1.6044     3.0738     4.7870
         1     1.1144     1.6049     2.8974     4.4091
         1     1.1149     1.6061     3.0738     3.8296
         1     1.1160     1.6066     3.4769     4.7870
         1     1.1171     1.6078     4.0312     5.1650
         1     1.1181     1.6083     3.8548     5.7445
         1     1.1192     1.6088     4.0312     5.5681
         1     1.1197     1.6100     3.4769     5.3665
         1     1.1202     1.6117     5.3917     0.9574
         1     1.1224     1.6122     3.8548     5.9460
         1     1.1234     1.6141     3.8548     5.7445
         1     1.1234     1.6151     3.6533     6.1476
         1     1.1250     1.6151     4.4343     6.3239
         1     1.1261     1.6175     4.6107     6.1476
         1     1.1266     1.6174     3.4769     3.2502
         1     1.1282     1.6180     3.8548     5.5681
         1     1.1288     1.6190     4.2328     6.3239
         1     1.1292     1.6201     4.2328     6.9034
         1     1.1325     1.6219     4.6107     6.9034
         1     1.1325     1.6236     4.6107     6.5255
         1     1.1330     1.6243     4.0312     7.6845
         1     1.1345     1.6248     3.6533     5.7445
         1     1.1351     1.6253     4.2328     7.1050
         1     1.1361     1.6264     4.6107     6.9034
         1     1.1366     1.6270     4.8122     7.1050
         1     1.1383     1.6275     4.6107     7.2814
         1     1.1398     1.6292     4.8122     7.1050
         1     1.1398     1.6304     4.9886     6.5255
         1     1.1420     1.6309     5.5681     6.3239
         1     1.1430     1.6326     5.5681     7.4829
         1     1.1430     1.6326     4.8122     7.8608
         1     1.1452     1.6338     4.9886     8.2640
         1     1.1457     1.6354     4.9886     7.6845
         1     1.1468     1.6359     6.5255     4.6107
         1     1.1479     1.6364     5.5681     8.8182
         1     1.1489     1.6370     5.7697     8.6419
         1     1.1500     1.6393     5.3917     8.6419
         1     1.1505     1.6410     4.6107     9.0198
         1     1.1520     1.6410     5.1902     9.0198
         1     1.1526     1.6415     5.3917     7.8608
         1     1.1542     1.6433     6.3491     7.8608
         1     1.1541     1.6432     5.9712     9.5993
         1     1.1558     1.6449     6.3491     9.5993
         1     1.1569     1.6461     5.7697     9.2214
         1     1.1579     1.6471     6.1476     9.5993
         1     1.1584     1.6478     6.1476     8.8182
         1     1.1600     1.6483     5.9712     7.6845
         1     1.1605     1.6493     6.7271     9.9772
         1     1.1616     1.6512     6.9286     9.8009
         1     1.1632     1.6517     6.7271    10.1788
         1     1.1637     1.6527     6.7271    10.5567
         1     1.1648     1.6539     7.6845     8.8182
         1     1.1653     1.6539     8.2640     7.8608
         1     1.1675     1.6549     6.9286    10.7583
         1     1.1675     1.6566     7.4829    10.5567
         1     1.1690     1.6585     7.3065    10.7583
         1     1.1713     1.6590     6.7271    10.5567
         1     1.1713     1.6595     8.4655     7.1050
         1     1.1723     1.6619     7.3065    10.3551
         1     1.1745     1.6624     7.3065    11.5141
         1     1.1749     1.6629     7.8860    11.5141
         1     1.1755     1.6653     7.8860    12.2952
         1     1.1766     1.6646     7.6845    11.1362
         1     1.1781     1.6663     7.6845     9.0198
         1     1.1787     1.6675     8.4655     8.8182
         1     1.1803     1.6680     7.4829    11.7157
         1     1.1808     1.6692     8.0624    12.4715
         1     1.1819     1.6697     8.0624    12.6731
         1     1.1830     1.6714     8.6419    12.6731
         1     1.1840     1.6714     9.2214    10.7583
         1     1.1851     1.6724     9.2214    10.9346
         1     1.1862     1.6735     9.0198    13.0510
         1     1.1867     1.6746     8.6419    13.0510
         1     1.1878     1.6753     8.6419    13.2526
         1     1.1884     1.6770     8.8434    13.0510
         1     1.1894     1.6775     8.4655    13.2526
         1     1.1905     1.6780     9.0198    10.9346
         1     1.1916     1.6798     9.0198    13.8320
         1     1.1926     1.6804     9.5993    13.8320
         1     1.1931     1.6814     9.5993    14.5879
         1     1.1947     1.6820     9.8009    13.8320
         1     1.1958     1.6831    10.0024    13.4541
         1     1.1964     1.6842    10.3803    14.2100
         1     1.1969     1.6860    10.3803    15.1674
         1     1.1996     1.6853    10.3803    14.5879
         1     1.2002     1.6864     9.8009    15.1674
         1     1.2012     1.6881    10.3803    14.9910
         1     1.2028     1.6893    10.9598    15.3689
         1     1.2039     1.6898    10.9598    16.1248
         1     1.2049     1.6904    10.5567    15.5453
         1     1.2055     1.6920    10.3803    16.1248
         1     1.2071     1.6925    11.1362    16.7043
         1     1.2082     1.6937    11.1362    16.3264
         1     1.2087     1.6948    12.2952    14.9910
         1     1.2097     1.6953    11.7157    16.5279
         1     1.2103     1.6966    11.7157    17.0822
         1     1.2119     1.6976    11.5141    17.4853
         1     1.2124     1.6988    11.7157    17.0822
         1     1.2130     1.6993    11.1362    17.2838
         1     1.2141     1.7003    12.8746    13.0510
         1     1.2157     1.7010    12.4967    17.6617
         1     1.2168     1.7027    12.8746    17.8632
         1     1.2178     1.7032    12.4967    17.8632
         1     1.2178     1.7037    12.6731    18.4427
         1     1.2199     1.7061    13.6305    19.9796
         1     1.2205     1.7061    13.4541    19.4001
         1     1.2216     1.7071    13.2526    18.0648
         1     1.2227     1.7083    13.2526    19.4001
         1     1.2242     1.7088    13.6305    19.4001
         1     1.2253     1.7105    14.0084    19.7781
         1     1.2263     1.7105    14.2100    19.4001
         1     1.2281     1.7110    14.4115    19.0222
         1     1.2291     1.7134    14.9910    19.7781
         1     1.2296     1.7144    14.5879    21.3150
         1     1.2313     1.7151    15.1674    21.3150
         1     1.2318     1.7156    14.9910    21.7181
         1     1.2334     1.7173    15.1674    21.8944
         1     1.2346     1.7178    16.1248    19.6017
         1     1.2356     1.7190    15.9484    21.8944
         1     1.2362     1.7202    16.1248    22.2724
         1     1.2377     1.7212    16.5279    22.8519
         1     1.2383     1.7217    16.5279    22.6755
         1     1.2399     1.7229    16.9058    21.7181
         1     1.2409     1.7241    16.9058    22.8519
         1     1.2421     1.7234    17.2838    23.4313
         1     1.2432     1.7263    17.4853    23.6329
         1     1.2442     1.7263    17.8632    24.0108
         1     1.2453     1.7287    17.6617    24.0108
         1     1.2463     1.7287    18.8207    23.8093
         1     1.2475     1.7297    18.8207    25.1698
         1     1.2489     1.7309    18.8207    25.9256
         1     1.2512     1.7314    19.4001    25.5477
         1     1.2522     1.7319    20.7355    23.4313
         1     1.2534     1.7319    20.9370    24.9682
         1     1.2550     1.7336    20.1560    26.8831
         1     1.2555     1.7348    20.3576    27.2862
         1     1.2561     1.7353    21.1134    27.2862
         1     1.2577     1.7365    21.3150    28.0420
         1     1.2593     1.7375    21.1134    28.4199
         1     1.2604     1.7387    21.6929    27.0846
         1     1.2610     1.7392    22.2724    29.2010
         1     1.2631     1.7404    22.4739    30.1584
         1     1.2631     1.7409    22.8519    29.9820
         1     1.2648     1.7427    24.5651    27.8657
         1     1.2659     1.7439    24.1872    30.7379
         1     1.2675     1.7431    24.7667    31.5189
         1     1.2686     1.7463    24.9682    31.8969
         1     1.2697     1.7468    25.9256    32.2748
         1     1.2719     1.7473    25.9256    32.8543
         1     1.2724     1.7485    26.5051    33.6101
         1     1.2740     1.7490    27.2610    33.6101
         1     1.2761     1.7507    28.2184    34.0132
         1     1.2771     1.7507    28.4199    35.5501
         1     1.2783     1.7524    28.9994    35.3486
         1     1.2793     1.7529    28.9994    36.6839
         1     1.2810     1.7529    29.9568    36.6839
         1     1.2820     1.7541    30.7127    36.6839
         1     1.2826     1.7546    31.0906    38.2460
         1     1.2842     1.7556    31.6701    39.0018
         1     1.2859     1.7563    33.0306    38.8003
         1     1.2876     1.7574    33.2070    40.5387
         1     1.2886     1.7580    34.3660    40.5387
         1     1.2898     1.7580    34.9455    41.3198
         1     1.2913     1.7590    35.9029    42.6551
         1     1.2925     1.7596    36.6587    43.0330
         1     1.2934     1.7607    38.0192    43.6125
         1     1.2951     1.7614    38.1956    45.9305
         1     1.2957     1.7624    38.7751    46.5100
         1     1.2978     1.7629    40.3120    47.6437
         1     1.2983     1.7641    41.2694    48.0468
         1     1.3004     1.7648    42.2268    49.0043
         1     1.3015     1.7658    44.5447    47.4674
         1     1.3021     1.7658    44.5447    50.3396
         1     1.3048     1.7668    46.2580    52.4560
         1     1.3065     1.7688    47.4170    53.9929
         1     1.3080     1.7693    48.7523    54.9503
         1     1.3085     1.7699    50.2892    56.6887
         1     1.3097     1.7703    52.0277    57.4446
         1     1.3118     1.7715    52.7835    59.1830
         1     1.3123     1.7721    54.3204    60.9215
         1     1.3129     1.7732    56.4368    62.2568
         1     1.3150     1.7737    57.5957    63.2142
         1     1.3156     1.7756    59.6869    65.1291
         1     1.3167     1.7756    62.0049    67.6485
         1     1.3172     1.7766    63.3402    68.4044
         1     1.3188     1.7766    65.4566    70.5208
         1     1.3216     1.7778    67.5730    72.6372
         1     1.3216     1.7795    69.8657    74.9299
         1     1.3237     1.7795    72.3600    78.0289
         1     1.3242     1.7805    74.8543    78.5832
         1     1.3263     1.7812    77.3486    80.5232
         1     1.3274     1.7817    79.8429    83.1939
         1     1.3285     1.7823    82.9167    85.8897
         1     1.3295     1.7828    85.7889    88.2077
         1     1.3300     1.7845    88.2832    91.0799
         1     1.3317     1.7857    92.3144    93.5742
         1     1.3321     1.7862    95.2119    96.0937
         1     1.3338     1.7867    98.8399    99.1675
         1     1.3348     1.7879   102.4932   102.8208
         1     1.3364     1.7884   106.1465   105.4914
         1     1.3364     1.7889   110.3541   109.1447
         1     1.3386     1.7894   114.2089   112.2185
         2     1.0273     1.5613    -0.3779     1.7133
         2     1.0279     1.5613    -0.3779     1.5369
         2     1.0289     1.5625     0.2016     1.1338
         2     1.0362     1.5693     0.0000     5.5681
         2     1.0378     1.5708     0.0000     1.5369
         2     1.0389     1.5720     0.2016     1.3353
         2     1.0399     1.5725    -0.3779     2.6707
         2     1.0404     1.5752    -0.1764     3.0738
         2     1.0426     1.5771    -0.1764     0.1764
         2     1.0436     1.5776     0.2016     1.9148
         2     1.0436     1.5795     0.2016     2.6707
         2     1.0458     1.5800     0.4031     2.8722
         2     1.0468     1.5812    -0.1764     3.4517
         2     1.0473     1.5817    -0.1764     2.4943
         2     1.0495     1.5839     0.4031     1.9148
         2     1.0500     1.5849     0.4031     4.0312
         2     1.0510     1.5861     0.0000     3.4517
         2     1.0521     1.5861     0.4031     3.2502
         2     1.0537     1.5871     0.0000     4.4091
         2     1.0542     1.5883     0.7810     1.7133
         2     1.0558     1.5900     0.2016     2.4943
         2     1.0569     1.5912     0.2016     4.0312
         2     1.0574     1.5917     0.5795     4.0312
         2     1.0584     1.5922     0.5795     4.0312
         2     1.0590     1.5939     0.0000     5.3665
         2     1.0606     1.5956    -0.1764     8.8182
         2     1.0621     1.5961     0.5795     4.0312
         2     1.0626     1.5973     0.0000     4.7870
         2     1.0637     1.5990     0.4031     5.3665
         2     1.0653     1.5995     0.7810     4.4091
         2     1.0664     1.5995     1.1590     3.2502
         2     1.0669     1.6007     1.7385     3.0738
         2     1.0675     1.6019     0.0000     8.2640
         2     1.0685     1.6035     0.4031     4.9886
         2     1.0701     1.6047     0.5795     5.5681
         2     1.0707     1.6053     0.5795     4.6107
         2     1.0716     1.6064     0.7810     5.1650
         2     1.0727     1.6075     2.8974     3.2502
         2     1.0738     1.6087    -0.1764    10.7583
         2     1.0743     1.6092     0.9826     4.6107
         2     1.0748     1.6091     1.1590     5.5681
         2     1.0764     1.6102     1.3605     4.6107
         2     1.0764     1.6114     1.3605     5.1650
         2     1.0785     1.6119     1.7385     3.0738
         2     1.0785     1.6142     0.7810    11.3377
         2     1.0796     1.6154     1.5369     4.9886
         2     1.0816     1.6164     1.5369     5.9460
         2     1.0816     1.6159     1.3605     6.5255
         2     1.0827     1.6169     0.9826     6.3239
         2     1.0843     1.6193     2.1164     4.7870
         2     1.0848     1.6186     3.0738     1.7133
         2     1.0859     1.6198     3.2753     1.7133
         2     1.0870     1.6210     1.5369     7.4829
         2     1.0880     1.6227     2.4943     6.7271
         2     1.0896     1.6225     1.9400     6.3239
         2     1.0902     1.6237     1.7385     6.5255
         2     1.0912     1.6247     1.9400     5.3665
         2     1.0917     1.6261     3.4769     2.4943
         2     1.0934     1.6278     2.1164     7.2814
         2     1.0944     1.6283     2.1164     7.2814
         2     1.0949     1.6300     2.6959     6.7271
         2     1.0954     1.6307     3.2753     6.1476
         2     1.0971     1.6317     1.9400    10.7583
         2     1.0976     1.6317     1.5369     9.9772
         2     1.0986     1.6322     3.2753     4.6107
         2     1.1003     1.6339     2.6959     6.9034
         2     1.1012     1.6351     3.2753     7.2814
         2     1.1012     1.6356     3.0738     7.2814
         2     1.1034     1.6361     3.4769     6.9034
         2     1.1039     1.6378     3.2753     4.2076
         2     1.1039     1.6390     3.0738     5.9460
         2     1.1066     1.6395     3.4769     7.2814
         2     1.1066     1.6400     3.2753     7.6845
         2     1.1076     1.6419     3.4769     7.8608
         2     1.1098     1.6435     3.8548     7.6845
         2     1.1098     1.6435     4.4343     6.9034
         2     1.1108     1.6446     5.3917     7.4829
         2     1.1113     1.6451     4.2328     8.0624
         2     1.1129     1.6462     3.8548     8.6419
         2     1.1130     1.6468     3.4769     9.0198
         2     1.1151     1.6480     3.6533     9.2214
         2     1.1151     1.6491     4.8122     6.9034
         2     1.1166     1.6496     5.1902     5.3665
         2     1.1183     1.6513     4.2328     8.0624
         2     1.1183     1.6530     4.4343     9.0198
         2     1.1193     1.6530     4.4343     9.9772
         2     1.1198     1.6535     4.4343     9.3977
         2     1.1220     1.6559     5.7697     4.0312
         2     1.1230     1.6557     4.9886     7.2814
         2     1.1230     1.6576     4.2328    10.3551
         2     1.1252     1.6588     4.8122     9.2214
         2     1.1256     1.6579     4.8122     9.5993
         2     1.1267     1.6609     4.9886     9.8009
         2     1.1272     1.6614     5.5681     8.4403
         2     1.1294     1.6625     5.7697     7.6845
         2     1.1305     1.6637     4.8122     9.3977
         2     1.1316     1.6642     4.9886     9.9772
         2     1.1321     1.6654     4.8122    11.1362
         2     1.1337     1.6666     4.4343    10.5567
         2     1.1342     1.6671     4.9886     7.4829
         2     1.1358     1.6683     5.9712     8.8182
         2     1.1358     1.6693     5.5681    10.5567
         2     1.1369     1.6710     5.3917    11.1362
         2     1.1380     1.6715     5.1902    11.3377
         2     1.1396     1.6727     5.3917    11.1362
         2     1.1396     1.6732     6.5255     4.9886
         2     1.1406     1.6744     5.7697     9.9772
         2     1.1428     1.6749     5.5681    11.8920
         2     1.1432     1.6754     6.3491    11.7157
         2     1.1443     1.6766     5.9712    11.8920
         2     1.1443     1.6771     5.7697    12.2952
         2     1.1464     1.6788     5.9712    13.8320
         2     1.1470     1.6800     5.9712    12.8746
         2     1.1475     1.6805     5.7697    13.6305
         2     1.1491     1.6817     5.9712    12.8746
         2     1.1502     1.6822     5.9712    12.8746
         2     1.1502     1.6832     6.5255    13.0510
         2     1.1517     1.6846     6.3491    12.6731
         2     1.1529     1.6850     5.5681    12.2952
         2     1.1546     1.6861     6.1476    10.9346
         2     1.1550     1.6867     6.1476    13.8320
         2     1.1567     1.6884     6.3491    13.8320
         2     1.1567     1.6889     6.9286    14.2100
         2     1.1577     1.6900     7.1050    14.2100
         2     1.1588     1.6911     7.3065    15.3689
         2     1.1599     1.6917     7.1050    16.9058
         2     1.1609     1.6922     7.1050    14.7895
         2     1.1620     1.6933     7.1050    14.2100
         2     1.1626     1.6938     7.6845    14.2100
         2     1.1636     1.6955     7.6845    14.4115
         2     1.1647     1.6962     7.1050    14.4115
         2     1.1662     1.6973     8.4655     9.2214
         2     1.1668     1.6984     7.8860    14.9910
         2     1.1679     1.6989     8.0624    14.9910
         2     1.1690     1.6995     8.0624    14.9910
         2     1.1700     1.7013     8.0624    15.5453
         2     1.1711     1.7018     8.2640    15.5453
         2     1.1721     1.7028     9.5993    14.0084
         2     1.1727     1.7040     8.2640    16.7043
         2     1.1732     1.7045     9.4229    15.9484
         2     1.1743     1.7057     9.0198    16.7043
         2     1.1760     1.7062     9.0198    16.9058
         2     1.1760     1.7074     9.4229    15.5453
         2     1.1770     1.7084     9.5993    15.5453
         2     1.1793     1.7096     9.0198    16.7043
         2     1.1802     1.7106     9.4229    17.2838
         2     1.1808     1.7111     9.2214    17.4853
         2     1.1819     1.7118     9.4229    17.6617
         2     1.1825     1.7135     9.5993    16.9058
         2     1.1835     1.7135    10.5567    15.5453
         2     1.1841     1.7145    10.1788    18.0648
         2     1.1852     1.7164     9.8009    18.2412
         2     1.1868     1.7175    10.0024    18.6191
         2     1.1873     1.7193    10.7583    19.4001
         2     1.1889     1.7192    10.9598    21.8944
         2     1.1900     1.7198    10.7583    18.6191
         2     1.1906     1.7214    11.1362    18.8207
         2     1.1926     1.7220    10.9598    19.9796
         2     1.1932     1.7232    11.1362    19.7781
         2     1.1932     1.7242    11.5141    19.1986
         2     1.1953     1.7247    11.1362    20.1560
         2     1.1964     1.7259    11.5141    19.9796
         2     1.1969     1.7271    11.7157    20.7355
         2     1.1981     1.7269    11.9172    20.9370
         2     1.1997     1.7286    12.0936    20.7355
         2     1.1997     1.7286    12.0936    21.3150
         2     1.2007     1.7304    12.2952    21.5165
         2     1.2013     1.7309    12.6731    21.7181
         2     1.2034     1.7326    12.4967    21.7181
         2     1.2034     1.7332    12.8746    22.2724
         2     1.2045     1.7338    12.8746    22.4739
         2     1.2062     1.7353    12.8746    23.0534
         2     1.2073     1.7359    13.6305    22.4739
         2     1.2089     1.7375    13.6305    23.2550
         2     1.2095     1.7382    13.8320    23.6329
         2     1.2105     1.7387    13.8320    23.8093
         2     1.2121     1.7398    14.4115    23.6329
         2     1.2127     1.7409    14.5879    24.9682
         2     1.2133     1.7409    14.4115    25.1698
         2     1.2144     1.7414    14.9910    24.7919
         2     1.2165     1.7426    14.9910    25.5477
         2     1.2165     1.7445    14.9910    25.3462
         2     1.2175     1.7455    16.5279    22.0960
         2     1.2191     1.7467    15.7469    25.9256
         2     1.2207     1.7472    15.9484    26.7067
         2     1.2218     1.7489    16.5279    27.0846
         2     1.2228     1.7494    16.3264    27.6641
         2     1.2234     1.7506    16.1248    28.0420
         2     1.2245     1.7511    16.5279    28.4199
         2     1.2256     1.7516    16.5279    28.8231
         2     1.2272     1.7528    17.0822    29.2010
         2     1.2278     1.7533    17.0822    29.4026
         2     1.2289     1.7545    17.4853    29.4026
         2     1.2311     1.7550    19.5765    25.7493
         2     1.2317     1.7555    18.4427    29.9820
         2     1.2328     1.7567    18.6191    31.1158
         2     1.2343     1.7577    19.5765    31.1158
         2     1.2349     1.7596    19.7781    31.6953
         2     1.2365     1.7601    19.9796    31.8969
         2     1.2371     1.7613    19.7781    32.4763
         2     1.2387     1.7625    20.5339    32.6527
         2     1.2398     1.7624    20.5339    33.4338
         2     1.2409     1.7635    21.3150    34.0132
         2     1.2409     1.7640    21.6929    35.1470
         2     1.2430     1.7652    21.8944    35.3486
         2     1.2436     1.7669    22.2724    36.1296
         2     1.2453     1.7669    22.8519    35.9281
         2     1.2462     1.7674    23.0282    37.0870
         2     1.2484     1.7679    23.8093    36.8855
         2     1.2490     1.7691    24.1872    37.8429
         2     1.2505     1.7691    24.3888    39.0018
         2     1.2522     1.7713    25.3462    39.0018
         2     1.2533     1.7713    25.7241    39.9593
         2     1.2544     1.7725    25.9256    41.1182
         2     1.2550     1.7723    26.5051    40.5387
         2     1.2566     1.7735    27.0594    42.0756
         2     1.2577     1.7753    27.4625    42.0756
         2     1.2582     1.7752    28.0420    42.8567
         2     1.2598     1.7765    28.7979    43.9905
         2     1.2604     1.7775    28.9994    44.7715
         2     1.2626     1.7775    30.7127    44.5699
         2     1.2636     1.7787    30.7127    46.3084
         2     1.2642     1.7792    30.9143    47.6437
         2     1.2658     1.7803    32.0480    48.2232
         2     1.2668     1.7809    32.2496    49.7601
         2     1.2680     1.7814    33.4086    50.7175
         2     1.2701     1.7819    33.9880    50.9191
         2     1.2712     1.7825    35.5249    51.1206
         2     1.2724     1.7836    35.9029    53.4134
         2     1.2744     1.7842    36.8603    54.3708
         2     1.2756     1.7841    38.1956    55.3282
         2     1.2761     1.7859    38.7751    57.0667
         2     1.2782     1.7864    39.7325    57.8477
         2     1.2782     1.7881    40.6899    59.1830
         2     1.2799     1.7881    41.4710    60.7199
         2     1.2810     1.7899    42.8063    63.0379
         2     1.2825     1.7905    43.9653    63.9953
         2     1.2831     1.7910    45.0990    65.1291
         2     1.2853     1.7922    46.6359    67.2454
         2     1.2858     1.7927    47.5933    68.9839
         2     1.2875     1.7938    49.5334    70.5208
         2     1.2891     1.7943    51.2466    72.4356
         2     1.2902     1.7962    52.6071    74.1741
         2     1.2913     1.7967    53.5645    76.2904
         2     1.2918     1.7967    55.8573    78.2053
         2     1.2940     1.7984    57.1926    80.1201
         2     1.2940     1.7989    58.9311    82.0601
         2     1.2950     1.7994    61.0475    85.1339
         2     1.2972     1.8006    63.3402    87.4266
         2     1.2977     1.8011    65.2550    89.1651
         2     1.3003     1.8023    67.1698    91.6594
         2     1.3008     1.8029    69.4878    94.7332
         2     1.3018     1.8034    71.9821    97.8070
         2     1.3029     1.8039    74.4764   100.3013
         2     1.3047     1.8044    77.3486   103.7782
         2     1.3062     1.8056    79.4650   106.4488
         2     1.3068     1.8068    82.3372   109.7242
         2     1.3079     1.8073    85.6126   113.3775
         3     1.0569     1.5028     0.0000    -0.2016
         3     1.0600     1.5056    -0.3779     0.0000
         3     1.0626     1.5066    -0.1764    -0.2016
         3     1.0642     1.5084    -0.1764     0.1764
         3     1.0658     1.5106    -0.3779     4.4091
         3     1.0663     1.5111     0.5795     0.0000
         3     1.0679     1.5123     0.4031     0.0000
         3     1.0684     1.5128     0.9826     0.0000
         3     1.0684     1.5128    -0.1764     0.7558
         3     1.0705     1.5164     0.2016     0.0000
         3     1.0716     1.5157     1.3605     0.7558
         3     1.0742     1.5186     0.0000     1.9148
         3     1.0742     1.5196     0.4031     0.7558
         3     1.0747     1.5208     0.7810    -0.2016
         3     1.0758     1.5213     0.2016     1.3353
         3     1.0769     1.5225     0.7810     2.4943
         3     1.0795     1.5246     0.9826     0.5543
         3     1.0800     1.5259     0.2016     1.7133
         3     1.0816     1.5264     0.5795     1.5369
         3     1.0826     1.5281     0.7810     1.3353
         3     1.0826     1.5281     0.5795     1.3353
         3     1.0863     1.5308     1.5369    -0.4031
         3     1.0868     1.5313     1.3605     1.1338
         3     1.0874     1.5318     0.4031     1.1338
         3     1.0890     1.5344     1.3605     0.9574
         3     1.0900     1.5349     0.4031     1.9148
         3     1.0895     1.5354     1.1590     4.7870
         3     1.0916     1.5366    -0.1764     3.8296
         3     1.0942     1.5394     1.5369     2.2927
         3     1.0948     1.5398     0.9826     1.9148
         3     1.0953     1.5398     0.9826     2.2927
         3     1.0974     1.5410     2.1164     1.3353
         3     1.0969     1.5433     2.3179     1.5369
         3     1.0979     1.5433     0.9826     4.0312
         3     1.0995     1.5438     1.9400     0.0000
         3     1.1011     1.5455     1.7385     1.7133
         3     1.1010     1.5466     1.7385     2.0912
         3     1.1027     1.5488     2.1164     1.3353
         3     1.1042     1.5495     1.7385     2.8722
         3     1.1042     1.5494     0.5795    11.8920
         3     1.1058     1.5499     0.7810     9.2214
         3     1.1069     1.5511     1.9400     2.4943
         3     1.1069     1.5529     1.7385     3.0738
         3     1.1090     1.5534     2.6959     2.0912
         3     1.1095     1.5552     2.8974     1.9148
         3     1.1101     1.5563     3.6533     1.5369
         3     1.1116     1.5568     0.7810    11.8920
         3     1.1127     1.5580     1.7385     5.3665
         3     1.1138     1.5590     2.1164     3.4517
         3     1.1148     1.5590     2.6959     2.4943
         3     1.1164     1.5607     2.4943     4.0312
         3     1.1169     1.5613     2.8974     2.4943
         3     1.1169     1.5630     3.2753     4.2076
         3     1.1190     1.5640     3.0738     1.9148
         3     1.1184     1.5647     3.2753     3.4517
         3     1.1200     1.5658     3.4769     2.8722
         3     1.1217     1.5669     3.4769     3.2502
         3     1.1217     1.5669     3.0738     3.4517
         3     1.1232     1.5681     3.8548     2.8722
         3     1.1243     1.5698     4.4343    -0.2016
         3     1.1248     1.5702     4.0312     3.4517
         3     1.1258     1.5727     3.6533     3.0738
         3     1.1269     1.5732     3.6533     3.8296
         3     1.1280     1.5738     4.0312     3.4517
         3     1.1290     1.5743     4.6107     3.2502
         3     1.1295     1.5761     4.2328     3.8296
         3     1.1312     1.5766     4.4343     0.1764
         3     1.1322     1.5778     4.0312    -0.2016
         3     1.1338     1.5794     3.8548     4.4091
         3     1.1337     1.5800     3.8548     4.6107
         3     1.1359     1.5811     4.4343     4.2076
         3     1.1359     1.5810     4.8122     4.6107
         3     1.1375     1.5827     4.0312     3.2502
         3     1.1401     1.5849     3.6533     5.3665
         3     1.1418     1.5861     4.6107     4.7870
         3     1.1422     1.5866     4.0312     5.3665
         3     1.1422     1.5878     4.2328     5.1650
         3     1.1444     1.5883     4.9886     3.4517
         3     1.1459     1.5912     4.6107     4.4091
         3     1.1470     1.5923     4.9886     5.1650
         3     1.1481     1.5928     4.9886     4.9886
         3     1.1485     1.5934     4.9886     5.1650
         3     1.1496     1.5950     4.8122     5.3665
         3     1.1518     1.5969     5.5681     3.0738
         3     1.1522     1.5974     6.3491     2.0912
         3     1.1533     1.5985     5.7697     4.7870
         3     1.1550     1.5996     5.1902     5.5681
         3     1.1554     1.6008     4.9886     6.3239
         3     1.1565     1.6013     5.3917     6.3239
         3     1.1586     1.6030     6.3491    -0.2016
         3     1.1586     1.6030     6.1476     3.2502
         3     1.1597     1.6047     5.7697     5.3665
         3     1.1613     1.6059     5.9712     5.7445
         3     1.1618     1.6058     5.5681     6.5255
         3     1.1623     1.6070     5.9712     6.5255
         3     1.1634     1.6093     6.3491     6.3239
         3     1.1639     1.6092     6.5255     4.0312
         3     1.1655     1.6103     6.1476     3.4517
         3     1.1666     1.6120     6.1476     6.5255
         3     1.1666     1.6120     6.1476     6.9034
         3     1.1676     1.6125     6.7271     7.2814
         3     1.1698     1.6136     6.7271     7.8608
         3     1.1698     1.6147     7.3065     2.4943
         3     1.1713     1.6153     7.3065     4.9886
         3     1.1724     1.6170     6.5255     6.3239
         3     1.1734     1.6175     6.7271     7.4829
         3     1.1744     1.6182     6.5255     7.4829
         3     1.1750     1.6205     6.5255     7.1050
         3     1.1760     1.6208     8.2640     4.0312
         3     1.1771     1.6220     7.1050     5.5681
         3     1.1787     1.6246     7.3065     7.2814
         3     1.1793     1.6244     7.4829     7.8608
         3     1.1808     1.6256     6.7271     8.2640
         3     1.1814     1.6268     7.4829     7.8608
         3     1.1830     1.6290     8.0624     8.0624
         3     1.1840     1.6295     7.3065    10.9346
         3     1.1840     1.6300     6.9286    10.3551
         3     1.1862     1.6312     7.4829     9.0198
         3     1.1872     1.6329     7.8860     9.5993
         3     1.1878     1.6346     8.2640     8.6419
         3     1.1884     1.6344     8.0624     8.2640
         3     1.1894     1.6356     8.2640     5.3665
         3     1.1905     1.6356     7.4829     9.5993
         3     1.1920     1.6373     7.8860     9.5993
         3     1.1931     1.6385     7.8860     9.9772
         3     1.1942     1.6390     8.6419     9.8009
         3     1.1937     1.6400     9.0198     9.2214
         3     1.1957     1.6405     8.4655     7.8608
         3     1.1963     1.6417     8.8434    10.1788
         3     1.1984     1.6429     9.0198    10.3551
         3     1.1984     1.6434     8.6419    10.3551
         3     1.1995     1.6453     9.0198    10.3551
         3     1.2005     1.6463     9.8009     9.2214
         3     1.2016     1.6463     8.4655     9.0198
         3     1.2021     1.6485     9.0198     9.8009
         3     1.2032     1.6497     9.4229    11.3377
         3     1.2048     1.6502     9.4229    11.5141
         3     1.2052     1.6519     9.8009    11.3377
         3     1.2058     1.6529     9.4229    14.7895
         3     1.2069     1.6534     8.8434    16.7043
         3     1.2079     1.6541    10.3803    11.5141
         3     1.2090     1.6558    10.5567    11.8920
         3     1.2106     1.6563    10.3803    11.7157
         3     1.2117     1.6580    10.1788    11.5141
         3     1.2128     1.6580    10.1788     9.8009
         3     1.2133     1.6597    10.5567    12.8746
         3     1.2143     1.6602    11.1362    13.4541
         3     1.2155     1.6607    10.7583    12.6731
         3     1.2171     1.6626    10.9598    13.4541
         3     1.2172     1.6638    11.3377    13.0510
         3     1.2197     1.6634    11.9172    12.0936
         3     1.2208     1.6653    11.3377    12.0936
         3     1.2214     1.6677    11.9172    13.4541
         3     1.2224     1.6677    11.7157    14.2100
         3     1.2240     1.6687    11.5141    14.2100
         3     1.2246     1.6699    12.2952    14.5879
         3     1.2256     1.6709    12.2952    14.7895
         3     1.2256     1.6728    13.0510    12.8746
         3     1.2278     1.6733    13.0510    13.8320
         3     1.2283     1.6744    13.2526    14.7895
         3     1.2288     1.6750    13.2526    14.7895
         3     1.2305     1.6760    13.4541    14.2100
         3     1.2315     1.6765    12.6731    14.9910
         3     1.2326     1.6777    13.6305    14.5879
         3     1.2336     1.6789    13.4541    15.9484
         3     1.2347     1.6794    13.6305    15.9484
         3     1.2358     1.6811    13.8320    15.3689
         3     1.2358     1.6816    15.3689    13.4541
         3     1.2385     1.6821    14.4115    15.5453
         3     1.2385     1.6838    14.5879    15.7469
         3     1.2395     1.6843    14.7895    16.9058
         3     1.2406     1.6855    14.7895    16.9058
         3     1.2411     1.6867    14.9910    16.9058
         3     1.2423     1.6884    15.7469    14.2100
         3     1.2433     1.6890    16.7043    13.6305
         3     1.2448     1.6896    15.9484    17.4853
         3     1.2459     1.6907    16.1248    17.8632
         3     1.2476     1.6923    15.7469    18.4427
         3     1.2492     1.6928    17.2838    17.4853
         3     1.2497     1.6933    17.4853    16.9058
         3     1.2513     1.6945    17.2838    17.6617
         3     1.2519     1.6956    17.0822    18.6191
         3     1.2535     1.6967    17.4853    18.8207
         3     1.2541     1.6979    17.8632    19.1986
         3     1.2556     1.6984    17.6617    19.7781
         3     1.2562     1.6994    19.0222    18.0648
         3     1.2578     1.7000    18.4427    19.7781
         3     1.2583     1.7011    19.1986    20.7355
         3     1.2599     1.7023    19.4001    20.3576
         3     1.2605     1.7040    19.7781    20.9370
         3     1.2616     1.7053    20.1560    20.7355
         3     1.2632     1.7063    20.5339    21.3150
         3     1.2643     1.7068    20.9370    22.0960
         3     1.2648     1.7073    20.9370    22.4739
         3     1.2664     1.7085    21.3150    21.7181
         3     1.2670     1.7097    21.6929    22.4739
         3     1.2697     1.7102    21.3150    24.0108
         3     1.2703     1.7114    21.8944    23.2550
         3     1.2714     1.7119    22.8519    23.6329
         3     1.2730     1.7143    23.0282    23.8093
         3     1.2746     1.7155    23.4313    23.8093
         3     1.2751     1.7160    23.6077    24.3888
         3     1.2767     1.7170    24.5651    24.0108
         3     1.2778     1.7175    24.3888    24.7919
         3     1.2784     1.7187    25.1446    25.3462
         3     1.2800     1.7199    25.7241    25.1698
         3     1.2815     1.7204    26.6815    25.1698
         3     1.2826     1.7216    26.6815    26.1272
         3     1.2831     1.7221    27.2610    27.0846
         3     1.2854     1.7228    27.6389    26.8831
         3     1.2876     1.7238    28.2184    27.4625
         3     1.2882     1.7249    28.2184    28.4199
         3     1.2897     1.7255    29.3774    27.6641
         3     1.2908     1.7272    30.9143    25.5477
         3     1.2914     1.7277    30.3348    29.4026
         3     1.2924     1.7295    31.0906    29.9820
         3     1.2941     1.7300    32.0480    30.3600
         3     1.2951     1.7312    33.2070    29.9820
         3     1.2967     1.7312    33.5849    30.5363
         3     1.2988     1.7329    34.5675    32.0732
         3     1.2994     1.7336    35.1218    32.8543
         3     1.3009     1.7346    35.9029    32.6527
         3     1.3032     1.7346    36.8603    33.2322
         3     1.3049     1.7361    37.4398    33.6101
         3     1.3059     1.7375    38.5735    33.8117
         3     1.3071     1.7387    39.7325    34.3912
         3     1.3081     1.7399    40.5135    35.9281
         3     1.3092     1.7404    41.2694    36.5075
         3     1.3108     1.7416    42.4284    37.0870
         3     1.3114     1.7421    43.5873    37.6665
         3     1.3131     1.7426    44.3432    40.3372
         3     1.3146     1.7439    45.5022    39.5813
         3     1.3162     1.7444    47.2154    40.3372
         3     1.3173     1.7444    48.5759    40.5387
         3     1.3184     1.7460    50.1128    41.6977
         3     1.3201     1.7466    51.2466    43.0330
         3     1.3217     1.7476    52.6071    43.9905
         3     1.3243     1.7488    54.1188    44.7715
         3     1.3243     1.7495    56.0589    45.5273
         3     1.3254     1.7500    58.1500    45.1494
         3     1.3265     1.7500    59.5106    47.6437
         3     1.3287     1.7517    61.6269    48.6011
         3     1.3302     1.7517    63.3402    50.7175
         3     1.3312     1.7523    65.4566    51.6749
         3     1.3324     1.7534    67.1698    51.8765
         3     1.3334     1.7540    69.1099    54.1944
         3     1.3357     1.7539    71.7805    56.1092
         3     1.3373     1.7563    74.4764    56.6887
         3     1.3383     1.7568    76.7691    58.0241
         3     1.3384     1.7585    79.8429    59.9389
         3     1.3400     1.7590    83.6978    57.6461
         3     1.3416     1.7590    85.2095    63.0379
         3     1.3416     1.7602    87.9053    65.3306
         3     1.3426     1.7608    91.7350    66.8675
         3     1.3453     1.7619    94.8087    68.6060
         3     1.3458     1.7631    98.2605    72.0577
         3     1.3480     1.7630   102.2917    73.5946
         3     1.3489     1.7642   106.1465    75.7109
         3     1.3500     1.7649   110.1777    78.7847
         3     1.3511     1.7659   114.9647    80.9011
         4     1.0024     1.6025    -0.1764     1.9148
         4     1.0114     1.6137    -0.3779     4.9886
         4     1.0140     1.6149    -0.3779     5.3665
         4     1.0150     1.6164    -0.3779     4.9886
         4     1.0172     1.6188    -0.3779     5.9460
         4     1.0182     1.6205     0.0000     5.3665
         4     1.0198     1.6217    -0.3779     5.3665
         4     1.0219     1.6239    -0.1764     5.7445
         4     1.0225     1.6256     0.0000     5.9460
         4     1.0236     1.6254    -0.3779     6.9034
         4     1.0267     1.6295    -0.1764     6.1476
         4     1.0310     1.6317     0.2016     5.7445
         4     1.0326     1.6346    -0.1764     7.4829
         4     1.0336     1.6351     0.4031     6.9034
         4     1.0341     1.6356     0.2016     6.7271
         4     1.0352     1.6373    -0.3779     7.6845
         4     1.0362     1.6373     0.5795     6.9034
         4     1.0378     1.6390    -0.1764    13.4541
         4     1.0383     1.6402     0.4031     7.8608
         4     1.0388     1.6402     0.2016     7.2814
         4     1.0399     1.6419     0.4031     7.2814
         4     1.0410     1.6417     0.4031     7.2814
         4     1.0421     1.6434     0.7810     7.1050
         4     1.0426     1.6453    -0.3779    15.5453
         4     1.0442     1.6464     0.5795     8.6419
         4     1.0442     1.6470     0.0000     8.4403
         4     1.0452     1.6475     0.5795     8.2640
         4     1.0463     1.6486     0.4031     7.4829
         4     1.0468     1.6497     1.1590     7.6845
         4     1.0489     1.6504    -0.1764    14.5879
         4     1.0501     1.6520     0.4031     9.5993
         4     1.0511     1.6525     0.4031     8.2640
         4     1.0522     1.6547     0.0000     8.8182
         4     1.0532     1.6553     0.4031     8.6419
         4     1.0542     1.6553     2.4943     5.5681
         4     1.0558     1.6570     1.5369     6.3239
         4     1.0558     1.6575     1.1590     8.6419
         4     1.0574     1.6574     1.7385     8.8182
         4     1.0585     1.6598     0.9826     9.5993
         4     1.0590     1.6610     0.5795     9.5993
         4     1.0596     1.6615     0.9826     7.1050
         4     1.0606     1.6632     2.1164     7.2814
         4     1.0622     1.6644     1.7385     8.2640
         4     1.0628     1.6649     1.3605     9.8009
         4     1.0637     1.6659     1.3605     9.3977
         4     1.0648     1.6678     1.3605     9.5993
         4     1.0654     1.6671     1.5369    10.7583
         4     1.0669     1.6688     0.7810    17.8632
         4     1.0669     1.6688     1.1590    11.1362
         4     1.0680     1.6700     1.5369     9.9772
         4     1.0696     1.6705     1.5369     9.9772
         4     1.0707     1.6710     1.5369    10.1788
         4     1.0712     1.6727     1.3605    10.3551
         4     1.0728     1.6738     3.6533     4.2076
         4     1.0744     1.6743     2.1164    10.1788
         4     1.0750     1.6761     1.9400    11.7157
         4     1.0760     1.6766     1.9400    10.7583
         4     1.0770     1.6771     1.3605    11.7157
         4     1.0776     1.6783     2.3179    10.9346
         4     1.0792     1.6794     0.7810    17.4853
         4     1.0802     1.6807     2.1164    12.4715
         4     1.0802     1.6810     1.5369    11.8920
         4     1.0818     1.6835     2.1164    11.3377
         4     1.0823     1.6840     2.1164    11.5141
         4     1.0834     1.6852     1.9400    12.2952
         4     1.0834     1.6857     1.9400    12.8746
         4     1.0855     1.6869     2.3179     9.0198
         4     1.0861     1.6867     3.2753    10.7583
         4     1.0878     1.6886     3.2753    11.7157
         4     1.0878     1.6896     3.4769    11.8920
         4     1.0893     1.6908     3.2753    12.6731
         4     1.0893     1.6908     3.2753    13.4541
         4     1.0920     1.6923     1.1590    19.7781
         4     1.0920     1.6923     3.4769    11.5141
         4     1.0931     1.6935     3.8548    11.8920
         4     1.0941     1.6940     3.0738    12.6731
         4     1.0947     1.6964     3.8548    12.6731
         4     1.0963     1.6969     4.0312     8.4403
         4     1.0973     1.6972     3.4769    12.2952
         4     1.0984     1.6991     4.2328    11.7157
         4     1.0989     1.6996     4.2328    13.2526
         4     1.1011     1.7014     4.2328    13.4541
         4     1.1011     1.7019     3.8548    13.6305
         4     1.1022     1.7036     4.8122    12.4715
         4     1.1026     1.7042     3.6533    14.2100
         4     1.1043     1.7046     3.6533    13.8320
         4     1.1049     1.7053     4.2328    14.7895
         4     1.1058     1.7064     4.6107    14.0084
         4     1.1069     1.7075     3.8548    14.4115
         4     1.1081     1.7086     5.1902    13.4541
         4     1.1085     1.7085     4.4343    14.5879
         4     1.1096     1.7103     4.4343    15.5453
         4     1.1101     1.7114     4.6107    15.1674
         4     1.1112     1.7114     4.6107    14.9910
         4     1.1123     1.7131     4.2328    15.3689
         4     1.1145     1.7141     5.5681    12.8746
         4     1.1150     1.7146     5.1902    15.7469
         4     1.1156     1.7163     4.9886    15.9484
         4     1.1172     1.7163     5.5681    15.3689
         4     1.1177     1.7187     5.7697    15.5453
         4     1.1183     1.7187     5.1902    15.9484
         4     1.1193     1.7204     6.7271    11.7157
         4     1.1209     1.7209     5.9712    15.9484
         4     1.1215     1.7221     5.5681    15.5453
         4     1.1230     1.7231     5.7697    16.5279
         4     1.1241     1.7231     5.9712    16.5279
         4     1.1247     1.7248     5.7697    16.9058
         4     1.1257     1.7265     5.5681    15.1674
         4     1.1257     1.7265     5.9712    16.5279
         4     1.1273     1.7270     6.3491    17.2838
         4     1.1284     1.7287     6.1476    17.4853
         4     1.1290     1.7292     5.9712    18.0648
         4     1.1301     1.7304     7.4829    14.4115
         4     1.1312     1.7314     7.1050    16.3264
         4     1.1322     1.7328     6.3491    19.0222
         4     1.1322     1.7338     6.9286    18.6191
         4     1.1338     1.7350     6.3491    19.4001
         4     1.1344     1.7360     7.3065    18.4427
         4     1.1355     1.7372     6.9286    19.0222
         4     1.1365     1.7372     7.4829    17.6617
         4     1.1371     1.7388     7.6845    19.0222
         4     1.1393     1.7394     7.1050    19.7781
         4     1.1398     1.7405     7.1050    19.7781
         4     1.1415     1.7415     7.4829    19.6017
         4     1.1426     1.7422     7.4829    18.8207
         4     1.1430     1.7427     8.2640    18.8207
         4     1.1448     1.7449     7.6845    21.1386
         4     1.1462     1.7450     7.8860    20.9370
         4     1.1458     1.7478     8.0624    20.5591
         4     1.1474     1.7478     8.2640    20.7355
         4     1.1490     1.7490     9.4229    16.5279
         4     1.1490     1.7488     7.6845    21.7181
         4     1.1501     1.7500     8.2640    21.8944
         4     1.1516     1.7517     8.4655    21.7181
         4     1.1511     1.7522     9.0198    22.0960
         4     1.1528     1.7527     8.6419    21.5165
         4     1.1534     1.7534     9.0198    20.1560
         4     1.1550     1.7544     8.8434    22.8519
         4     1.1555     1.7551     8.6419    23.6329
         4     1.1567     1.7566     9.4229    23.0534
         4     1.1571     1.7573     9.4229    22.8519
         4     1.1587     1.7583    10.1788    20.9370
         4     1.1592     1.7602    10.0024    22.8519
         4     1.1604     1.7607     9.5993    24.9682
         4     1.1604     1.7619    10.3803    24.9682
         4     1.1620     1.7631    10.1788    24.3888
         4     1.1637     1.7641    10.3803    24.7919
         4     1.1648     1.7641    10.7583    24.7919
         4     1.1654     1.7658    10.5567    24.7919
         4     1.1665     1.7663    10.0024    26.7067
         4     1.1676     1.7668    10.5567    27.0846
         4     1.1691     1.7675    10.9598    26.3288
         4     1.1697     1.7690    10.9598    25.3462
         4     1.1703     1.7690    10.5567    27.2862
         4     1.1713     1.7720    11.3377    28.0420
         4     1.1713     1.7720    11.7157    28.2436
         4     1.1730     1.7730    12.0936    28.6215
         4     1.1747     1.7742    12.0936    29.2010
         4     1.1746     1.7747    12.2952    29.4026
         4     1.1757     1.7764    12.2952    29.9820
         4     1.1772     1.7765    12.8746    29.9820
         4     1.1789     1.7770    12.8746    30.5363
         4     1.1795     1.7775    13.2526    30.5363
         4     1.1805     1.7792    13.4541    28.0420
         4     1.1816     1.7792    14.0084    31.1158
         4     1.1822     1.7803    13.8320    32.0732
         4     1.1838     1.7819    13.8320    32.6527
         4     1.1843     1.7826    13.8320    32.8543
         4     1.1849     1.7831    14.5879    32.6527
         4     1.1859     1.7841    14.5879    33.4338
         4     1.1865     1.7848    14.9910    33.4338
         4     1.1876     1.7858    14.9910    34.5927
         4     1.1892     1.7863    15.7469    34.5927
         4     1.1904     1.7868    15.7469    35.1470
         4     1.1915     1.7873    15.7469    35.9281
         4     1.1925     1.7880    16.1248    35.7265
         4     1.1937     1.7891    16.7043    35.5501
         4     1.1948     1.7896    16.3264    37.6665
         4     1.1959     1.7914    16.9058    38.2460
         4     1.1963     1.7907    16.5279    38.8003
         4     1.1975     1.7919    17.0822    39.0018
         4     1.1986     1.7924    17.0822    40.9167
         4     1.1986     1.7942    17.6617    40.9167
         4     1.1996     1.7947    18.4427    41.3198
         4     1.2014     1.7959    18.6191    41.1182
         4     1.2019     1.7964    18.8207    41.1182
         4     1.2029     1.7971    19.0222    42.8567
         4     1.2035     1.7981    19.5765    43.4110
         4     1.2046     1.7992    19.5765    44.1920
         4     1.2052     1.7998    19.9796    44.7715
         4     1.2062     1.8002    21.3150    44.7715
         4     1.2073     1.8009    21.8944    44.5699
         4     1.2085     1.8025    21.5165    46.8879
         4     1.2096     1.8019    22.2724    48.0468
         4     1.2101     1.8030    22.0708    49.0043
         4     1.2122     1.8036    22.2724    49.3822
         4     1.2132     1.8048    23.0282    50.5412
         4     1.2138     1.8058    23.8093    49.1806
         4     1.2166     1.8063    24.3888    52.0780
         4     1.2177     1.8075    24.5651    53.2118
         4     1.2188     1.8093    24.9682    53.7913
         4     1.2188     1.8093    25.9256    54.3708
         4     1.2200     1.8103    26.5051    56.4872
         4     1.2215     1.8110    27.2610    58.0241
         4     1.2226     1.8126    27.4625    58.4020
         4     1.2232     1.8125    28.5963    58.9815
         4     1.2242     1.8137    28.7979    61.0979
         4     1.2248     1.8142    29.5537    62.6347
         4     1.2254     1.8147    30.5363    63.7937
         4     1.2270     1.8153    30.9143    65.5322
         4     1.2276     1.8158    31.8717    66.8675
         4     1.2291     1.8170    32.4511    68.0265
         4     1.2308     1.8175    33.2070    69.9413
         4     1.2308     1.8185    33.9880    71.6797
         4     1.2330     1.8192    35.3234    73.2166
         4     1.2341     1.8209    35.5249    74.3756
         4     1.2357     1.8209    37.0618    76.4668
         4     1.2374     1.8214    37.8177    78.0289
         4     1.2380     1.8219    38.7751    83.5970
         4     1.2385     1.8229    40.1104    83.5970
         4     1.2401     1.8234    41.0930    84.5544
         4     1.2412     1.8241    41.8489    86.4692
         4     1.2417     1.8251    43.5873    88.3840
         4     1.2438     1.8263    44.7211    91.0799
         4     1.2438     1.8268    46.4596    93.1963
         4     1.2470     1.8268    47.0390    95.5142
         4     1.2470     1.8285    48.7523    98.0085
         4     1.2481     1.8290    50.1128   100.7044
         4     1.2492     1.8309    51.8261   103.5766
         4     1.2502     1.8314    53.5645   107.0283
         4     1.2513     1.8333    55.1014   109.7242
         4     1.2525     1.8345    56.6131   112.4200
         5     1.0701     1.4458     0.2016     0.7558
         5     1.0859     1.4591    -0.1764     4.4091
         5     1.0980     1.4710     0.0000     0.9574
         5     1.1021     1.4733     0.9826     0.0000
         5     1.1063     1.4795     0.4031     4.0312
         5     1.1095     1.4810     1.5369     0.1764
         5     1.1147     1.4869     2.1164     2.4943
         5     1.1153     1.4874     2.1164    -0.2016
         5     1.1195     1.4903     1.5369    -0.2016
         5     1.1237     1.4935     2.1164    -0.2016
         5     1.1248     1.4957     1.5369    -0.2016
         5     1.1269     1.4979     2.1164     0.7558
         5     1.1279     1.4974     2.6959     0.5543
         5     1.1279     1.5003     3.0738     3.6281
         5     1.1326     1.5037     3.2753     0.3779
         5     1.1331     1.5037     2.8974     0.3779
         5     1.1342     1.5061     3.0738     0.0000
         5     1.1390     1.5089     3.6533    -0.4031
         5     1.1395     1.5094     2.8974     0.9574
         5     1.1405     1.5111     3.4769     0.1764
         5     1.1416     1.5122     3.8548     0.3779
         5     1.1432     1.5133     3.2753    -0.4031
         5     1.1447     1.5143     4.2328     0.7558
         5     1.1464     1.5155     4.2328    -0.2016
         5     1.1464     1.5174     4.0312     1.1338
         5     1.1479     1.5184     3.4769     1.5369
         5     1.1484     1.5208     3.8548     1.3353
         5     1.1484     1.5201     4.0312     3.2502
         5     1.1506     1.5213     3.0738     2.0912
         5     1.1532     1.5230     4.6107     0.7558
         5     1.1532     1.5247     4.2328     1.1338
         5     1.1547     1.5257     4.0312     1.9148
         5     1.1563     1.5262     4.6107     1.5369
         5     1.1589     1.5298     4.4343    -0.2016
         5     1.1605     1.5308     4.9886     0.9574
         5     1.1611     1.5318     4.6107     1.7133
         5     1.1615     1.5330     4.8122     2.0912
         5     1.1626     1.5330     4.8122     3.2502
         5     1.1658     1.5359     6.1476    -0.2016
         5     1.1669     1.5376     5.3917     1.7133
         5     1.1680     1.5393     5.1902     2.4943
         5     1.1689     1.5393     5.1902     3.2502
         5     1.1700     1.5404     4.6107     2.8722
         5     1.1711     1.5416     4.2328    -0.4031
         5     1.1726     1.5433     5.5681     1.1338
         5     1.1742     1.5443     5.7697     1.9148
         5     1.1758     1.5448     6.1476     2.4943
         5     1.1763     1.5483     5.3917     4.0312
         5     1.1774     1.5483     5.7697     3.0738
         5     1.1806     1.5511     6.1476     1.9148
         5     1.1811     1.5511     6.1476     2.6707
         5     1.1821     1.5540     5.9712     3.8296
         5     1.1826     1.5533     5.7697     4.0312
         5     1.1848     1.5550     5.9712     3.0738
         5     1.1863     1.5584     7.1050     2.2927
         5     1.1868     1.5591     5.7697     4.4091
         5     1.1884     1.5608     6.3491     4.2076
         5     1.1895     1.5613     6.7271     4.7870
         5     1.1900     1.5625     6.5255     4.2076
         5     1.1916     1.5630     7.1050     0.1764
         5     1.1943     1.5647     7.4829     3.6281
         5     1.1947     1.5657     7.3065     4.7870
         5     1.1969     1.5667     6.9286     4.6107
         5     1.1975     1.5686     7.1050     4.9886
         5     1.1979     1.5691     6.3491     4.0312
         5     1.1995     1.5708     6.9286     3.8296
         5     1.2001     1.5715     7.4829     7.1050
         5     1.2011     1.5730     7.3065     5.5681
         5     1.2021     1.5730     7.3065     5.3665
         5     1.2032     1.5740     7.1050     5.7445
         5     1.2044     1.5758     7.6845     4.9886
         5     1.2059     1.5769     7.1050     9.3977
         5     1.2059     1.5788     8.4655     5.3665
         5     1.2070     1.5798     8.0624     6.3239
         5     1.2096     1.5804     7.4829     6.1476
         5     1.2096     1.5815     8.0624     6.7271
         5     1.2112     1.5827     8.4655     5.9460
         5     1.2116     1.5838    10.0024     2.8722
         5     1.2128     1.5854     8.2640     4.7870
         5     1.2137     1.5866     9.0198     6.1476
         5     1.2148     1.5878     8.4655     6.9034
         5     1.2148     1.5883     8.4655     6.7271
         5     1.2163     1.5889     8.8434     6.1476
         5     1.2175     1.5900     9.4229     4.7870
         5     1.2186     1.5917    10.1788     3.0738
         5     1.2190     1.5922     8.6419     6.7271
         5     1.2206     1.5939     9.8009     7.1050
         5     1.2212     1.5950    10.0024     7.4829
         5     1.2233     1.5961    10.0024     7.6845
         5     1.2239     1.5973     9.8009     7.2814
         5     1.2250     1.5983    11.3377     3.0738
         5     1.2265     1.5989     9.4229     8.6419
         5     1.2276     1.5994    10.5567     8.4403
         5     1.2281     1.6005    10.1788     8.4403
         5     1.2297     1.6017    10.3803     8.8182
         5     1.2302     1.6041    10.7583     7.6845
         5     1.2318     1.6058    11.7157     5.9460
         5     1.2329     1.6069    11.3377     6.5255
         5     1.2339     1.6074    10.7583     8.6419
         5     1.2344     1.6074    11.3377     8.6419
         5     1.2360     1.6098    11.1362     8.8182
         5     1.2370     1.6103    11.1362     8.6419
         5     1.2370     1.6108    12.4967     4.9886
         5     1.2381     1.6125    11.5141     8.0624
         5     1.2392     1.6137    12.0936     8.6419
         5     1.2408     1.6147    11.9172     9.5993
         5     1.2408     1.6152    11.9172     9.9772
         5     1.2429     1.6164    12.0936     9.8009
         5     1.2434     1.6188    11.7157     7.2814
         5     1.2440     1.6193    12.6731     9.2214
         5     1.2451     1.6198    13.2526     9.2214
         5     1.2466     1.6222    13.0510    10.3551
         5     1.2476     1.6232    13.0510    10.3551
         5     1.2482     1.6237    12.8746    10.3551
         5     1.2498     1.6254    15.1674     5.3665
         5     1.2498     1.6254    13.8320     9.8009
         5     1.2514     1.6276    14.0084    11.3377
         5     1.2519     1.6281    14.4115    11.1362
         5     1.2535     1.6293    14.5879    10.9346
         5     1.2545     1.6298    14.9910    13.8320
         5     1.2562     1.6315    14.5879    10.5567
         5     1.2578     1.6327    14.7895    11.3377
         5     1.2583     1.6332    15.5453    11.5141
         5     1.2599     1.6351    15.1674    12.0936
         5     1.2605     1.6367    15.5453    12.0936
         5     1.2620     1.6368    16.1248    11.7157
         5     1.2631     1.6378    17.0822    10.7583
         5     1.2643     1.6388    16.1248    12.6731
         5     1.2659     1.6412    16.5279    13.2526
         5     1.2658     1.6417    17.2838    12.6731
         5     1.2669     1.6427    17.4853    12.4715
         5     1.2690     1.6427    18.6191     8.4403
         5     1.2690     1.6444    17.6617    13.2526
         5     1.2696     1.6462    18.2412    13.0510
         5     1.2706     1.6467    18.0396    14.0084
         5     1.2717     1.6485    18.6191    13.6305
         5     1.2732     1.6497    18.6191    14.2100
         5     1.2738     1.6502    20.1560    11.1362
         5     1.2759     1.6512    18.8207    15.3689
         5     1.2770     1.6524    19.1986    15.5453
         5     1.2770     1.6541    19.9796    14.9910
         5     1.2786     1.6546    20.9370    15.3689
         5     1.2797     1.6557    21.3150    13.4541
         5     1.2819     1.6563    22.4739    12.4715
         5     1.2824     1.6574    21.3150    16.9058
         5     1.2845     1.6586    21.3150    16.5279
         5     1.2850     1.6607    21.6929    15.9484
         5     1.2856     1.6613    22.2724    15.7469
         5     1.2873     1.6637    22.6503    16.9058
         5     1.2888     1.6637    23.0282    14.4115
         5     1.2905     1.6647    23.6077    17.2838
         5     1.2909     1.6666    24.1872    16.7043
         5     1.2915     1.6676    24.5651    17.4853
         5     1.2932     1.6676    24.9682    17.8632
         5     1.2941     1.6681    25.3462    15.3689
         5     1.2953     1.6703    25.9256    18.6191
         5     1.2964     1.6708    26.8831    18.0648
         5     1.2968     1.6720    27.0594    19.4001
         5     1.2985     1.6732    27.8405    19.7781
         5     1.3003     1.6737    28.4199    19.1986
         5     1.3024     1.6754    29.5537    19.9796
         5     1.3029     1.6772    30.1332    19.0222
         5     1.3039     1.6778    29.9568    20.5591
         5     1.3065     1.6795    30.7127    20.7355
         5     1.3077     1.6800    31.8717    21.1386
         5     1.3082     1.6812    31.8717    20.7355
         5     1.3098     1.6817    33.2070    19.6017
         5     1.3109     1.6842    33.4086    21.3150
         5     1.3120     1.6852    34.5675    21.8944
         5     1.3131     1.6870    35.3234    22.4739
         5     1.3136     1.6869    36.4823    22.6755
         5     1.3158     1.6881    37.0618    23.2550
         5     1.3169     1.6891    38.1956    22.8519
         5     1.3186     1.6903    38.5735    24.2124
         5     1.3197     1.6908    39.7325    24.5903
         5     1.3212     1.6925    41.0930    24.7919
         5     1.3223     1.6930    42.2268    24.3888
         5     1.3239     1.6942    42.8063    25.9256
         5     1.3256     1.6954    44.3432    25.5477
         5     1.3261     1.6966    44.9227    26.7067
         5     1.3277     1.6989    46.2580    27.0846
         5     1.3282     1.6995    47.7949    27.6641
         5     1.3297     1.7007    49.3318    25.3462
         5     1.3326     1.7018    51.0702    24.5903
         5     1.3336     1.7023    52.0277    29.2010
         5     1.3347     1.7028    53.1614    29.9820
         5     1.3363     1.7041    54.6983    30.1584
         5     1.3384     1.7046    56.8147    30.1584
         5     1.3396     1.7062    58.1500    31.3174
         5     1.3400     1.7074    59.3090    32.4763
         5     1.3422     1.7079    62.0049    32.4763
         5     1.3428     1.7091    63.7181    33.4338
         5     1.3433     1.7110    65.4566    34.3912
         5     1.3450     1.7122    67.3714    35.1470
         5     1.3460     1.7120    69.2862    35.9281
         5     1.3477     1.7132    72.7379    36.1296
         5     1.3493     1.7132    74.2748    37.4650
         5     1.3509     1.7161    76.0133    38.2460
         5     1.3525     1.7161    79.2634    39.0018
         5     1.3530     1.7173    82.1609    40.7403
         5     1.3547     1.7183    84.8315    41.4961
         5     1.3557     1.7190    87.9053    42.6551
         5     1.3573     1.7209    90.7776    43.4110
         5     1.3584     1.7226    93.4734    44.5699
         5     1.3599     1.7226    97.8825    45.5273
         5     1.3611     1.7236   100.9563    47.8453
         5     1.3626     1.7241   104.2317    48.4248
         5     1.3642     1.7248   108.4392    50.5412
         5     1.3642     1.7253   112.0925    51.6749
