# Supplementary material for: Biaxial mechanical data of porcine atrioventricular valve leaflets
Source: Data Brief. 2018 Oct 3;21:358–63. doi: 10.1016/j.dib.2018.09.073 (PMC6197746; doi:10.1016/j.dib.2018.09.073)
Supplement: Supplementary file 2 — Supplementary material [file mmc2.zip › BiaxialData/TVSL_3.txt]

         1     1.1831     1.2901    -1.5113     0.5698
         1     1.1894     1.2971    -1.3379     1.1397
         1     1.1903     1.2990    -1.5113     3.5925
         1     1.1962     1.3043    -0.7680     0.5698
         1     1.1980     1.3061    -0.7680    -0.3716
         1     1.2002     1.3085    -0.7680    -0.3716
         1     1.2038     1.3123    -0.7680     0.1982
         1     1.2051     1.3137    -0.1982    -0.1982
         1     1.2100     1.3194     0.0000     0.5698
         1     1.2110     1.3199     0.0000     0.7433
         1     1.2118     1.3208     0.1734     0.0000
         1     1.2128     1.3213     0.0000     0.1982
         1     1.2141     1.3223     0.3716     0.3716
         1     1.2150     1.3237    -1.7095     4.7322
         1     1.2154     1.3246     1.1149    -0.3716
         1     1.2163     1.3261     0.5698     0.7433
         1     1.2172     1.3256     0.3716     0.9415
         1     1.2185     1.3270     0.1734     0.3716
         1     1.2190     1.3280     0.3716     0.1982
         1     1.2199     1.3284     1.3131    -0.3716
         1     1.2212     1.3299     0.5698     0.1982
         1     1.2217     1.3298     0.3716     0.1982
         1     1.2226     1.3308     0.3716     0.0000
         1     1.2230     1.3318     1.3131     0.7433
         1     1.2239     1.3327     1.6848     1.1397
         1     1.2253     1.3337     1.6848     0.7433
         1     1.2253     1.3351     1.3131     0.5698
         1     1.2266     1.3351     0.9415     2.6510
         1     1.2275     1.3360     0.7433    -0.1982
         1     1.2289     1.3380     1.5113     0.9415
         1     1.2293     1.3384     1.5113     1.3131
         1     1.2311     1.3399     2.2546     1.3131
         1     1.2311     1.3403     1.6848     1.3131
         1     1.2338     1.3427     2.6262    -0.3716
         1     1.2346     1.3432     1.8830     2.0812
         1     1.2351     1.3446     2.2546     1.7095
         1     1.2364     1.3451     2.0812     1.8830
         1     1.2373     1.3460     2.6262     2.0812
         1     1.2400     1.3485     2.2546     1.3131
         1     1.2409     1.3494     2.2546     2.6510
         1     1.2414     1.3504     2.6262     3.0226
         1     1.2423     1.3508     2.4528     2.6510
         1     1.2431     1.3513     3.0226     3.0226
         1     1.2436     1.3523     2.8244     7.5566
         1     1.2446     1.3537     3.5677     1.5113
         1     1.2455     1.3547     3.0226     2.6510
         1     1.2463     1.3552     2.6262     3.3943
         1     1.2472     1.3556     3.1961     3.5925
         1     1.2476     1.3570     3.5677     3.2209
         1     1.2485     1.3575     4.1376     1.3131
         1     1.2490     1.3590     2.8244     2.4528
         1     1.2503     1.3590     3.5677     3.3943
         1     1.2512     1.3604     3.3943     3.9641
         1     1.2522     1.3609     3.5677     4.1623
         1     1.2521     1.3614     3.9641     4.3358
         1     1.2540     1.3633     3.7659     3.9641
         1     1.2539     1.3633     5.0790     1.3131
         1     1.2557     1.3643     3.9641     3.5925
         1     1.2561     1.3652     3.9641     4.5340
         1     1.2575     1.3662     3.9641     4.7322
         1     1.2579     1.3657     3.9641     4.5340
         1     1.2584     1.3672     4.3358     5.1038
         1     1.2592     1.3686     3.9641     5.4754
         1     1.2597     1.3691     3.0226     9.4396
         1     1.2606     1.3700     4.9056     4.7322
         1     1.2610     1.3705     4.5340     5.6737
         1     1.2620     1.3710     4.9056     5.2772
         1     1.2633     1.3724     4.9056     5.6737
         1     1.2638     1.3715     5.2772     5.8471
         1     1.2646     1.3743     5.8471     2.8244
         1     1.2655     1.3753     6.0205     5.6737
         1     1.2664     1.3753     5.4754     5.6737
         1     1.2669     1.3763     5.4754     6.8133
         1     1.2677     1.3768     5.4754     6.8133
         1     1.2686     1.3777     5.8471     6.8133
         1     1.2695     1.3782     6.7886     5.8471
         1     1.2704     1.3792     6.2187     5.1038
         1     1.2704     1.3806     6.0205     6.0453
         1     1.2717     1.3811     6.2187     7.5566
         1     1.2717     1.3825     6.0205     7.5566
         1     1.2726     1.3830     6.4169     7.9282
         1     1.2735     1.3835     7.1602     7.9282
         1     1.2744     1.3840     8.4981     3.7659
         1     1.2753     1.3849     6.9868     7.5566
         1     1.2753     1.3863     7.5318     8.4981
         1     1.2766     1.3873     7.3584     8.4981
         1     1.2770     1.3878     7.3584     9.0679
         1     1.2784     1.3888     7.9282     9.4396
         1     1.2784     1.3897     7.7300    11.5207
         1     1.2788     1.3902     8.1017     8.8697
         1     1.2797     1.3907     7.5318    10.0094
         1     1.2806     1.3922     8.1017     9.8360
         1     1.2810     1.3931     8.4981    10.0094
         1     1.2819     1.3936     8.2999    10.3810
         1     1.2832     1.3950     7.3584    11.1491
         1     1.2841     1.3955     9.2414    10.0094
         1     1.2850     1.3960     9.4396    10.7775
         1     1.2855     1.3974     9.6130    11.5207
         1     1.2863     1.3984     9.4396    11.7189
         1     1.2872     1.3993    10.1828    12.2888
         1     1.2872     1.4003    10.9509    11.7189
         1     1.2881     1.4012     9.9846    12.2888
         1     1.2890     1.4017    10.9509    13.0321
         1     1.2899     1.4022    10.3810    13.6019
         1     1.2903     1.4032    10.5545    13.6019
         1     1.2912     1.4051    11.6942    11.5207
         1     1.2920     1.4055    11.6942    13.2303
         1     1.2929     1.4065    12.4374    13.9735
         1     1.2938     1.4075    12.0658    14.9398
         1     1.2943     1.4074    12.6356    14.5434
         1     1.2956     1.4089    12.6356    15.6831
         1     1.2956     1.4094    13.9488    14.9398
         1     1.2974     1.4099    13.7753    14.7416
         1     1.2974     1.4108    13.2055    17.1944
         1     1.2983     1.4118    13.7753    17.5660
         1     1.2991     1.4132    14.3452    17.3926
         1     1.2996     1.4137    15.2867    17.7642
         1     1.3009     1.4146    15.2867    17.9624
         1     1.3009     1.4156    16.7980    16.2529
         1     1.3022     1.4165    16.0299    19.8454
         1     1.3035     1.4165    16.4016    20.4152
         1     1.3040     1.4180    17.1696    20.5887
         1     1.3049     1.4179    17.9129    20.7869
         1     1.3048     1.4194    19.0526    18.5075
         1     1.3057     1.4203    19.8206    18.3341
         1     1.3080     1.4208    18.8544    22.2982
         1     1.3079     1.4213    19.4242    23.2397
         1     1.3088     1.4222    20.1923    23.8095
         1     1.3111     1.4232    20.3657    24.0077
         1     1.3115     1.4236    21.3072    25.3208
         1     1.3124     1.4251    22.0752    27.2038
         1     1.3128     1.4255    22.2734    26.8322
         1     1.3137     1.4270    23.2149    28.1453
         1     1.3150     1.4274    23.9582    27.7736
         1     1.3154     1.4284    23.2149    35.1568
         1     1.3163     1.4284    25.2713    30.2264
         1     1.3172     1.4293    26.2375    30.6229
         1     1.3185     1.4298    26.9808    31.9360
         1     1.3189     1.4307    27.9223    32.7040
         1     1.3202     1.4322    29.0620    33.0757
         1     1.3215     1.4331    30.0035    34.5870
         1     1.3215     1.4345    31.1431    35.7267
         1     1.3228     1.4350    32.0846    35.7267
         1     1.3233     1.4354    33.3977    37.4114
         1     1.3242     1.4359    34.3392    39.3191
         1     1.3269     1.4369    34.7109    43.2833
         1     1.3277     1.4378    36.4204    41.9454
         1     1.3285     1.4393    37.9317    43.0851
         1     1.3294     1.4397    39.4430    43.6549
         1     1.3303     1.4407    40.7561    45.1662
         1     1.3317     1.4416    42.6391    46.6776
         1     1.3317     1.4416    44.7203    46.4793
         1     1.3330     1.4430    45.2901    50.2700
         1     1.3338     1.4435    46.8014    51.9796
         1     1.3343     1.4454    48.1145    53.2927
         1     1.3364     1.4454    50.3939    54.8040
         1     1.3369     1.4468    52.4503    56.8852
         1     1.3382     1.4473    53.9616    58.7681
         1     1.3386     1.4483    55.8446    60.6759
         1     1.3399     1.4487    57.9258    63.5003
         1     1.3417     1.4497    60.0069    64.6400
         1     1.3422     1.4512    62.0881    66.7211
         1     1.3434     1.4521    64.7143    69.3474
         1     1.3438     1.4526    66.9937    71.8250
         1     1.3456     1.4525    69.8181    73.7079
         1     1.3465     1.4535    71.8993    76.7306
         1     1.3473     1.4550    74.5503    78.6135
         1     1.3482     1.4559    77.7464    81.6362
         1     1.3495     1.4564    80.9672    84.8570
         1     1.3504     1.4583    83.7917    87.3098
         1     1.3517     1.4593    86.6161    90.3325
         1     1.3521     1.4598    90.2086    93.7267
         1     1.3530     1.4602    93.6029    96.7494
         1     1.3542     1.4612    97.5670    99.9702
         1     1.3561     1.4621   101.5311   104.3308
         1     1.3569     1.4636   105.2970   107.5268
         1     1.3577     1.4651   108.8895   110.7477
         1     1.3586     1.4660   113.4235   114.3402
         2     1.1384     1.3060    -2.4528     1.8830
         2     1.1441     1.3122    -1.8830     0.0000
         2     1.1455     1.3156    -1.3379     0.3716
         2     1.1500     1.3203    -1.5113     3.5925
         2     1.1518     1.3203    -1.8830     5.1038
         2     1.1540     1.3236    -1.7095    -0.3716
         2     1.1562     1.3260    -1.3379     0.1982
         2     1.1580     1.3279    -1.5113     3.3943
         2     1.1590     1.3289    -1.3379     0.1982
         2     1.1594     1.3293    -1.3379    -0.1982
         2     1.1611     1.3317    -1.1397    -0.3716
         2     1.1620     1.3317    -0.7680     0.1982
         2     1.1629     1.3336    -2.0812     5.1038
         2     1.1643     1.3341    -1.3379     2.4528
         2     1.1643     1.3346    -1.7095     1.8830
         2     1.1651     1.3350    -0.7680     0.1982
         2     1.1665     1.3370    -0.9415     0.0000
         2     1.1665     1.3374    -0.5698     0.5698
         2     1.1673     1.3379    -0.7680    -0.1982
         2     1.1688     1.3394    -0.9415     3.9641
         2     1.1696     1.3403    -0.1982     3.2209
         2     1.1705     1.3418    -0.5698     0.7433
         2     1.1718     1.3426    -0.9415     0.9415
         2     1.1723     1.3436    -1.3379     1.7095
         2     1.1727     1.3436    -0.5698     1.3131
         2     1.1732     1.3446     0.5698     1.3131
         2     1.1759     1.3465    -0.5698     2.4528
         2     1.1763     1.3475    -0.5698     1.7095
         2     1.1767     1.3475    -0.7680     1.3131
         2     1.1772     1.3494    -0.5698     1.5113
         2     1.1785     1.3508     0.5698     1.1397
         2     1.1794     1.3503     0.1734     2.0812
         2     1.1803     1.3518    -1.3379     8.1265
         2     1.1808     1.3518    -0.5698     5.2772
         2     1.1821     1.3527     0.0000     2.2546
         2     1.1825     1.3542     0.1734     1.7095
         2     1.1839     1.3542     0.0000     1.5113
         2     1.1843     1.3556     0.1734     1.5113
         2     1.1852     1.3566     0.1734     2.4528
         2     1.1856     1.3575     0.1734     5.2772
         2     1.1870     1.3585    -0.3716     3.3943
         2     1.1870     1.3585     0.0000     2.6510
         2     1.1888     1.3590     0.1734     1.7095
         2     1.1888     1.3599    -0.3716     2.0812
         2     1.1902     1.3619     0.9415     2.0812
         2     1.1910     1.3623     1.3131     0.5698
         2     1.1911     1.3638     0.0000     6.0453
         2     1.1924     1.3643     0.9415     2.0812
         2     1.1928     1.3647     0.3716     3.0226
         2     1.1946     1.3652     0.9415     2.4528
         2     1.1951     1.3662     1.3131     2.6510
         2     1.1960     1.3671     1.3131     2.6510
         2     1.1968     1.3681     2.6262     0.9415
         2     1.1977     1.3690     2.4528     1.5113
         2     1.1986     1.3695     0.9415     2.6510
         2     1.1991     1.3705     0.5698     3.7659
         2     1.2000     1.3715     1.1149     3.3943
         2     1.2004     1.3724     1.3131     3.3943
         2     1.2008     1.3733     1.3131     3.3943
         2     1.2022     1.3734     3.0226     2.4528
         2     1.2030     1.3743     2.2546     3.2209
         2     1.2035     1.3758     2.2546     2.8244
         2     1.2049     1.3763     2.0812     4.3358
         2     1.2058     1.3763     2.0812     4.5340
         2     1.2067     1.3773     1.8830     4.5340
         2     1.2071     1.3787     2.4528     4.3358
         2     1.2080     1.3797     3.0226     3.9641
         2     1.2080     1.3806     2.6262     3.5925
         2     1.2094     1.3816     2.4528     4.3358
         2     1.2098     1.3820     2.6262     4.5340
         2     1.2102     1.3830     2.2546     4.7322
         2     1.2116     1.3835     2.6262     6.0453
         2     1.2116     1.3840     3.7659     1.5113
         2     1.2129     1.3859     3.1961     2.8244
         2     1.2133     1.3864     2.6262     4.7322
         2     1.2147     1.3878     3.0226     5.2772
         2     1.2151     1.3873     2.6262     5.4754
         2     1.2165     1.3883     3.1961     5.4754
         2     1.2169     1.3898     3.1961     2.0812
         2     1.2174     1.3903     2.8244     5.2772
         2     1.2183     1.3917     3.3943     6.0453
         2     1.2192     1.3927     3.3943     6.0453
         2     1.2200     1.3932     3.3943     6.4169
         2     1.2205     1.3941     3.1961     5.8471
         2     1.2209     1.3951     4.5340     4.9056
         2     1.2218     1.3956     4.3358     2.6510
         2     1.2223     1.3961     3.7659     5.6737
         2     1.2232     1.3975     3.9641     6.2435
         2     1.2236     1.3985     3.9641     7.1850
         2     1.2245     1.3990     3.9641     7.3584
         2     1.2249     1.3999     4.9056     4.9056
         2     1.2263     1.4004     5.6489     3.7659
         2     1.2262     1.4009     5.0790     5.4754
         2     1.2267     1.4023     4.1376     7.5566
         2     1.2276     1.4038     4.7074     8.1265
         2     1.2280     1.4042     4.5340     8.1265
         2     1.2289     1.4048     5.2772     7.9282
         2     1.2302     1.4062     4.3358     8.3247
         2     1.2303     1.4067     5.0790     8.1265
         2     1.2303     1.4072     4.9056     9.0679
         2     1.2316     1.4082     5.2772     9.8360
         2     1.2321     1.4101     5.6489     9.2661
         2     1.2333     1.4096     6.4169     8.4981
         2     1.2333     1.4110     7.1602     5.8471
         2     1.2342     1.4125     6.0205     9.4396
         2     1.2347     1.4135     5.4754    10.5793
         2     1.2360     1.4135     6.2187    10.5793
         2     1.2360     1.4154     6.0205    11.1491
         2     1.2365     1.4149     6.5904    11.8924
         2     1.2374     1.4164     7.5318     7.5566
         2     1.2383     1.4178     7.1602    10.9509
         2     1.2387     1.4183     6.4169    11.5207
         2     1.2387     1.4193     6.9868    11.7189
         2     1.2401     1.4198     7.3584    12.8586
         2     1.2405     1.4212     8.1017    11.7189
         2     1.2410     1.4217     7.9282    12.8586
         2     1.2418     1.4231     7.9282    13.4285
         2     1.2423     1.4241     8.1017    13.4285
         2     1.2436     1.4246     7.9282    13.9735
         2     1.2445     1.4255     8.2999    14.7416
         2     1.2444     1.4260     8.8697    15.6831
         2     1.2454     1.4275     9.0432    13.9735
         2     1.2463     1.4279     8.8697    14.9398
         2     1.2468     1.4289     8.8697    15.4849
         2     1.2476     1.4299     9.2414    16.0547
         2     1.2476     1.4308     9.8112    15.8813
         2     1.2485     1.4318    11.4960    11.5207
         2     1.2493     1.4322    10.1828    16.4511
         2     1.2503     1.4332    10.5545    16.6245
         2     1.2503     1.4342    10.7527    17.7642
         2     1.2516     1.4347    10.7527    19.0773
         2     1.2525     1.4366    11.3225    19.2755
         2     1.2534     1.4371    11.4960    19.0773
         2     1.2538     1.4376    11.6942    18.9039
         2     1.2552     1.4385    12.0658    19.8454
         2     1.2556     1.4390    12.2640    20.7869
         2     1.2560     1.4399    12.6356    20.5887
         2     1.2569     1.4408    13.0073    20.9851
         2     1.2574     1.4409    13.2055    22.1000
         2     1.2583     1.4418    13.5771    22.4964
         2     1.2591     1.4437    14.1470    23.4379
         2     1.2600     1.4437    14.3452    24.0077
         2     1.2609     1.4457    15.0884    24.1812
         2     1.2618     1.4457    15.8565    24.0077
         2     1.2622     1.4466    16.2281    25.1226
         2     1.2636     1.4475    16.4016    25.5190
         2     1.2644     1.4480    16.5998    27.6002
         2     1.2644     1.4490    17.1696    27.7736
         2     1.2653     1.4499    17.7395    28.3435
         2     1.2666     1.4509    18.6809    29.4832
         2     1.2676     1.4513    18.4827    30.4246
         2     1.2680     1.4523    19.2508    30.7963
         2     1.2689     1.4528    19.8206    31.7378
         2     1.2702     1.4533    20.5639    33.6455
         2     1.2706     1.4542    22.2734    31.7378
         2     1.2711     1.4547    21.5054    34.3888
         2     1.2728     1.4551    22.2734    35.7267
         2     1.2742     1.4556    22.6451    36.2717
         2     1.2742     1.4570    23.9582    36.6681
         2     1.2755     1.4584    25.8411    36.4699
         2     1.2764     1.4585    24.8996    38.3529
         2     1.2773     1.4598    25.6677    40.0624
         2     1.2786     1.4603    26.4110    41.2021
         2     1.2800     1.4608    27.9223    41.9454
         2     1.2804     1.4618    29.0620    43.4567
         2     1.2817     1.4627    31.5148    41.5737
         2     1.2826     1.4637    30.5733    45.9343
         2     1.2843     1.4636    31.5148    47.2474
         2     1.2848     1.4651    32.8279    49.1304
         2     1.2852     1.4655    33.9676    50.6417
         2     1.2869     1.4670    34.7109    51.9796
         2     1.2874     1.4674    36.2222    53.8625
         2     1.2883     1.4684    37.5601    55.1756
         2     1.2887     1.4688    38.6750    57.0834
         2     1.2909     1.4703    40.1863    58.3965
         2     1.2918     1.4707    41.5242    60.2794
         2     1.2922     1.4717    43.2089    62.1872
         2     1.2935     1.4731    45.0919    62.9305
         2     1.2949     1.4736    46.0334    65.9531
         2     1.2958     1.4741    47.7429    68.4059
         2     1.2971     1.4746    49.6259    71.2551
         2     1.2975     1.4764    51.1372    77.6720
         2     1.2996     1.4769    53.3918    75.3927
         2     1.2996     1.4769    55.2995    77.4738
         2     1.3010     1.4783    57.1825    79.9514
         2     1.3019     1.4793    59.4371    82.9741
         2     1.3027     1.4802    62.0881    86.5665
         2     1.3045     1.4817    63.2278    91.8438
         2     1.3045     1.4822    66.4238    91.1005
         2     1.3062     1.4831    68.8766    94.2966
         2     1.3075     1.4831    71.5276    96.7494
         2     1.3084     1.4840    73.9804   100.7383
         2     1.3093     1.4854    77.0031   104.3308
         2     1.3110     1.4864    80.3974   107.3534
         2     1.3124     1.4874    83.5934   111.1193
         3     1.2131     1.2443    -1.8830     2.4528
         3     1.2142     1.2450    -1.7095     3.5925
         3     1.2186     1.2511    -0.7680     0.0000
         3     1.2202     1.2524     0.5698     0.1982
         3     1.2421     1.2747    -0.5698     1.7095
         3     1.2427     1.2750     0.3716     0.1982
         3     1.2436     1.2760     0.5698    -0.1982
         3     1.2464     1.2783     0.0000     0.7433
         3     1.2481     1.2793    -0.7680     2.0812
         3     1.2494     1.2821     0.5698    -0.3716
         3     1.2528     1.2848     0.7433     0.3716
         3     1.2528     1.2857     0.5698     0.3716
         3     1.2542     1.2865    -0.3716     3.9641
         3     1.2550     1.2871     0.5698     0.0000
         3     1.2565     1.2889     0.9415     0.7433
         3     1.2580     1.2902     0.9415    -0.3716
         3     1.2592     1.2913     0.7433     0.0000
         3     1.2601     1.2922     1.3131    -0.3716
         3     1.2648     1.2963     2.2546    -0.1982
         3     1.2653     1.2977     2.2546     0.1982
         3     1.2667     1.2981     1.6848    -0.3716
         3     1.2690     1.3008     2.8244    -0.1982
         3     1.2698     1.3014     2.4528     0.1982
         3     1.2704     1.3027     2.4528     0.5698
         3     1.2717     1.3041     2.6262     0.3716
         3     1.2726     1.3047     2.4528    -0.3716
         3     1.2726     1.3060     2.0812     3.3943
         3     1.2753     1.3070     2.8244     0.1982
         3     1.2768     1.3083     2.8244     0.7433
         3     1.2772     1.3087     2.6262     0.7433
         3     1.2782     1.3096     2.6262     0.7433
         3     1.2786     1.3101     2.6262     1.1397
         3     1.2819     1.3133     3.0226     0.9415
         3     1.2822     1.3139     3.3943     1.3131
         3     1.2837     1.3147     3.0226     1.5113
         3     1.2840     1.3153     3.3943     1.1397
         3     1.2854     1.3166     3.5677     2.4528
         3     1.2876     1.3180     4.1376     0.5698
         3     1.2882     1.3204     3.9641     1.8830
         3     1.2891     1.3204     4.1376     2.2546
         3     1.2900     1.3217     4.3358     1.3131
         3     1.2906     1.3222     5.4754     2.0812
         3     1.2919     1.3241     5.0790     0.1982
         3     1.2932     1.3246     4.3358     2.0812
         3     1.2941     1.3260     4.7074     2.2546
         3     1.2941     1.3274     4.5340     2.2546
         3     1.2955     1.3274     5.0790     3.0226
         3     1.2973     1.3283     6.2187     0.0000
         3     1.2973     1.3292     5.2772     2.6510
         3     1.2982     1.3297     5.2772     2.4528
         3     1.2991     1.3311     5.0790     3.3943
         3     1.3000     1.3321     5.2772     3.2209
         3     1.3005     1.3336     5.4754     3.5925
         3     1.3014     1.3340     5.0790     3.9641
         3     1.3023     1.3350     5.4754     1.5113
         3     1.3032     1.3349     5.6489     4.3358
         3     1.3041     1.3359     6.0205     4.3358
         3     1.3054     1.3373     6.0205     4.1623
         3     1.3054     1.3373     6.0205     3.9641
         3     1.3063     1.3382     6.2187     4.5340
         3     1.3076     1.3406     6.0205     4.5340
         3     1.3090     1.3416     6.4169     4.9056
         3     1.3095     1.3425     6.5904     4.9056
         3     1.3103     1.3430     6.5904     4.9056
         3     1.3117     1.3434     7.5318     5.4754
         3     1.3121     1.3439     7.5318     4.5340
         3     1.3135     1.3459     6.4169     7.5566
         3     1.3139     1.3464     7.9282     5.4754
         3     1.3144     1.3468     7.3584     5.8471
         3     1.3152     1.3483     7.7300     6.0453
         3     1.3156     1.3487     8.1017     6.2435
         3     1.3170     1.3502     7.7300     9.0679
         3     1.3178     1.3506     8.4981     4.1623
         3     1.3187     1.3511     8.2999     6.2435
         3     1.3192     1.3511     8.6715     6.4169
         3     1.3196     1.3535     9.0432     6.9868
         3     1.3210     1.3545     8.6715     6.9868
         3     1.3218     1.3549    10.5545     4.1623
         3     1.3232     1.3554     9.2414     6.0453
         3     1.3232     1.3554     9.8112     7.5566
         3     1.3236     1.3564     9.6130     8.1265
         3     1.3249     1.3583    10.1828     8.3247
         3     1.3258     1.3583    10.7527     8.1265
         3     1.3262     1.3602    11.3225     6.4169
         3     1.3271     1.3612    10.9509     9.2661
         3     1.3280     1.3616    11.3225     8.4981
         3     1.3289     1.3626    11.3225     9.2661
         3     1.3293     1.3631    11.6942     9.2661
         3     1.3306     1.3645    11.4960     9.8360
         3     1.3310     1.3655    13.5771     4.7322
         3     1.3314     1.3660    12.6356     8.4981
         3     1.3333     1.3674    13.0073     9.2661
         3     1.3336     1.3680    12.8338    10.7775
         3     1.3354     1.3689    13.5771    10.9509
         3     1.3358     1.3699    13.7753    10.5793
         3     1.3367     1.3713    15.2867     8.4981
         3     1.3370     1.3718    13.9488    11.5207
         3     1.3379     1.3728    14.5186    11.5207
         3     1.3388     1.3728    15.0884    12.4622
         3     1.3397     1.3752    15.2867    12.6604
         3     1.3402     1.3761    17.3678    10.3810
         3     1.3415     1.3766    16.7980    11.1491
         3     1.3419     1.3775    16.7980    13.0321
         3     1.3432     1.3780    16.9714    13.9735
         3     1.3436     1.3784    16.7980    14.9398
         3     1.3445     1.3794    17.3678    15.1132
         3     1.3452     1.3809    17.5412    15.4849
         3     1.3462     1.3818    18.8544    15.8813
         3     1.3470     1.3824    19.6224    16.2529
         3     1.3479     1.3838    19.9940    16.4511
         3     1.3484     1.3847    20.7621    16.6245
         3     1.3505     1.3848    21.5054    16.8227
         3     1.3504     1.3863    21.3072    17.7642
         3     1.3518     1.3872    22.6451    16.8227
         3     1.3527     1.3876    22.8185    19.2755
         3     1.3531     1.3886    23.7847    19.4738
         3     1.3539     1.3891    24.7262    19.6472
         3     1.3549     1.3900    25.4695    20.9851
         3     1.3566     1.3924    27.1790    17.7642
         3     1.3566     1.3929    26.6092    22.2982
         3     1.3578     1.3934    27.7241    22.2982
         3     1.3582     1.3943    28.4921    23.2397
         3     1.3600     1.3952    29.2354    23.8095
         3     1.3605     1.3962    30.5733    24.5776
         3     1.3617     1.3968    31.3166    25.3208
         3     1.3622     1.3966    32.6545    25.3208
         3     1.3634     1.3982    33.3977    27.0304
         3     1.3647     1.3991    34.7109    27.6002
         3     1.3646     1.4002    35.8505    28.5417
         3     1.3660     1.4005    38.1051    27.6002
         3     1.3668     1.4016    38.3033    30.0530
         3     1.3678     1.4029    39.4430    31.7378
         3     1.3691     1.4033    41.1278    32.1342
         3     1.3695     1.4049    42.2675    32.8774
         3     1.3708     1.4053    44.1504    33.2491
         3     1.3712     1.4067    45.6617    34.9586
         3     1.3729     1.4073    46.6032    36.0983
         3     1.3737     1.4078    48.4862    37.8078
         3     1.3745     1.4084    50.7656    38.7493
         3     1.3755     1.4088    52.8467    39.3191
         3     1.3768     1.4097    54.5315    41.2021
         3     1.3775     1.4116    56.2410    43.2833
         3     1.3788     1.4123    58.2974    44.3982
         3     1.3792     1.4122    60.3786    46.1077
         3     1.3809     1.4137    62.6579    47.9907
         3     1.3809     1.4143    65.1107    49.8984
         3     1.3826     1.4153    68.6784    49.5020
         3     1.3830     1.4157    70.1898    53.0945
         3     1.3843     1.4177    72.8408    54.6058
         3     1.3847     1.4187    76.0368    56.6870
         3     1.3861     1.4190    79.2577    58.1983
         3     1.3878     1.4200    82.2803    60.4777
         3     1.3881     1.4210    85.1048    62.9305
         3     1.3898     1.4222    88.4991    65.3833
         3     1.3902     1.4226    91.7199    67.8361
         3     1.3909     1.4237    95.2876    70.3136
         3     1.3922     1.4242   100.0198    72.5682
         3     1.3927     1.4251   103.4141    75.0210
         3     1.3942     1.4268   107.9480    77.4738
         3     1.3955     1.4274   112.4820    81.2645
         4     1.0743     1.3397    -2.4528     2.4528
         4     1.0779     1.3445    -2.4528     0.1982
         4     1.0823     1.3498    -2.2794    -0.3716
         4     1.0823     1.3507    -2.4528    -0.3716
         4     1.0845     1.3536    -2.4528     0.7433
         4     1.0858     1.3555    -2.0812    -0.1982
         4     1.0863     1.3560    -2.2794    -0.1982
         4     1.0889     1.3598    -2.0812     2.0812
         4     1.0894     1.3603    -2.2794     0.1982
         4     1.0903     1.3612    -1.8830     0.3716
         4     1.0907     1.3627    -1.8830     0.1982
         4     1.0916     1.3627    -1.7095     0.5698
         4     1.0926     1.3646    -2.2794     3.5925
         4     1.0934     1.3646    -2.0812     1.8830
         4     1.0939     1.3660    -2.0812     0.7433
         4     1.0952     1.3670    -2.2794     0.9415
         4     1.0965     1.3680    -1.1397     0.1982
         4     1.0970     1.3694    -0.9415     0.5698
         4     1.0983     1.3718    -1.3379     0.9415
         4     1.0997     1.3723    -1.3379     0.9415
         4     1.1005     1.3728    -0.9415     0.7433
         4     1.1023     1.3742    -1.3379     0.7433
         4     1.1019     1.3752    -1.7095     1.8830
         4     1.1037     1.3771    -2.0812     4.7322
         4     1.1037     1.3776    -0.9415     0.7433
         4     1.1050     1.3790    -1.8830     1.3131
         4     1.1054     1.3795    -0.7680     1.1397
         4     1.1063     1.3809    -1.1397     1.8830
         4     1.1067     1.3805    -0.7680    -0.3716
         4     1.1081     1.3824    -1.3379     2.6510
         4     1.1081     1.3824    -0.5698     2.0812
         4     1.1094     1.3843    -1.1397     2.6510
         4     1.1094     1.3848    -0.7680     1.8830
         4     1.1112     1.3858    -0.9415     2.2546
         4     1.1116     1.3872    -1.7095     7.3584
         4     1.1138     1.3886    -0.7680     1.5113
         4     1.1139     1.3891    -1.1397     2.8244
         4     1.1143     1.3896    -0.7680     2.8244
         4     1.1152     1.3915    -0.1982     2.4528
         4     1.1165     1.3925    -1.3379     2.8244
         4     1.1184     1.3945    -1.1397     2.4528
         4     1.1187     1.3949    -0.7680     3.7659
         4     1.1188     1.3964    -0.1982     3.2209
         4     1.1205     1.3969    -0.5698     3.2209
         4     1.1210     1.3983     0.1734     2.2546
         4     1.1215     1.3993     2.0812    -0.1982
         4     1.1223     1.3997     1.5113     0.5698
         4     1.1232     1.4002     0.1734     3.7659
         4     1.1241     1.4012    -0.3716     4.3358
         4     1.1245     1.4021    -0.1982     4.5340
         4     1.1249     1.4031     0.7433     2.8244
         4     1.1259     1.4041     1.1149     2.2546
         4     1.1263     1.4046     0.0000     4.3358
         4     1.1267     1.4050     0.1734     4.1623
         4     1.1281     1.4060     0.9415     4.1623
         4     1.1291     1.4075     0.1734     4.5340
         4     1.1299     1.4084     0.1734     4.7322
         4     1.1304     1.4094     2.0812     1.1397
         4     1.1303     1.4094     1.1149     2.2546
         4     1.1317     1.4104     0.3716     5.8471
         4     1.1317     1.4109     0.5698     5.2772
         4     1.1325     1.4118     0.1734     4.9056
         4     1.1330     1.4128     1.1149     4.3358
         4     1.1343     1.4147     1.5113     3.2209
         4     1.1347     1.4147     1.6848     3.5925
         4     1.1352     1.4152     0.7433     5.6737
         4     1.1357     1.4162     0.5698     5.4754
         4     1.1365     1.4171     0.1734     6.6151
         4     1.1370     1.4181     0.5698     6.9868
         4     1.1379     1.4186     1.3131     6.8133
         4     1.1383     1.4196     0.9415     5.6737
         4     1.1383     1.4206    -0.3716    11.3473
         4     1.1392     1.4220     0.5698     8.1265
         4     1.1397     1.4225     0.5698     8.3247
         4     1.1401     1.4225     0.1734     8.8697
         4     1.1415     1.4235     1.3131     7.1850
         4     1.1410     1.4244     0.9415     3.7659
         4     1.1428     1.4249     1.3131     5.8471
         4     1.1428     1.4268     1.6848     7.1850
         4     1.1428     1.4268     1.6848     7.7548
         4     1.1438     1.4279     2.2546     7.9282
         4     1.1442     1.4293     2.0812     8.3247
         4     1.1450     1.4298     2.2546     6.4169
         4     1.1455     1.4303     1.6848     6.4169
         4     1.1468     1.4308     2.4528     8.4981
         4     1.1473     1.4318     2.2546     9.6378
         4     1.1472     1.4327     2.4528     9.0679
         4     1.1481     1.4332     2.4528     9.2661
         4     1.1486     1.4342     3.0226     9.2661
         4     1.1490     1.4361     3.9641     4.5340
         4     1.1499     1.4366     3.0226     8.8697
         4     1.1504     1.4371     3.0226     9.2661
         4     1.1512     1.4380     2.6262    10.5793
         4     1.1512     1.4394     3.0226    10.5793
         4     1.1522     1.4400     3.5677    10.0094
         4     1.1521     1.4405     5.0790     5.8471
         4     1.1530     1.4414     3.3943    10.3810
         4     1.1535     1.4424     2.8244    11.7189
         4     1.1540     1.4434     3.1961    12.0906
         4     1.1549     1.4444     3.5677    11.8924
         4     1.1558     1.4449     3.3943    10.2076
         4     1.1558     1.4449     3.5677    11.5207
         4     1.1571     1.4463     4.9056     8.4981
         4     1.1575     1.4468     3.9641    12.8586
         4     1.1580     1.4478     4.1376    13.2303
         4     1.1584     1.4488     3.5677    14.5434
         4     1.1589     1.4493     4.1376    13.9735
         4     1.1597     1.4502     5.2772    11.3473
         4     1.1602     1.4512     5.0790    13.0321
         4     1.1602     1.4522     4.7074    14.9398
         4     1.1611     1.4536     4.7074    14.9398
         4     1.1615     1.4541     4.9056    15.4849
         4     1.1615     1.4551     4.9056    15.6831
         4     1.1629     1.4565     5.8471    15.1132
         4     1.1629     1.4570     5.8471    15.1132
         4     1.1633     1.4570     5.4754    16.8227
         4     1.1642     1.4580     5.6489    16.8227
         4     1.1642     1.4595     6.2187    17.3926
         4     1.1651     1.4609     7.3584    16.4511
         4     1.1660     1.4619     6.0205    17.5660
         4     1.1670     1.4624     6.2187    18.5075
         4     1.1678     1.4628     6.4169    19.0773
         4     1.1682     1.4633     6.7886    18.9039
         4     1.1687     1.4648     6.9868    19.2755
         4     1.1691     1.4653     7.1602    18.3341
         4     1.1696     1.4663     6.5904    20.9851
         4     1.1701     1.4668     7.3584    21.1585
         4     1.1710     1.4682     7.3584    21.7284
         4     1.1719     1.4696     7.9282    21.9266
         4     1.1723     1.4702     8.1017    21.9266
         4     1.1723     1.4706     7.7300    22.8680
         4     1.1732     1.4716     8.2999    22.1000
         4     1.1741     1.4721     8.2999    24.1812
         4     1.1745     1.4730     8.8697    25.1226
         4     1.1749     1.4735     9.4396    24.7510
         4     1.1763     1.4749    10.7527    23.8095
         4     1.1763     1.4759     9.8112    26.4605
         4     1.1771     1.4759     9.6130    26.6340
         4     1.1785     1.4774     9.9846    27.6002
         4     1.1785     1.4783     9.9846    28.3435
         4     1.1794     1.4788    10.5545    28.5417
         4     1.1808     1.4798    11.3225    29.8548
         4     1.1812     1.4808    11.6942    29.2850
         4     1.1816     1.4812    11.3225    30.9945
         4     1.1831     1.4822    11.8924    31.5643
         4     1.1834     1.4831    12.4374    31.9360
         4     1.1839     1.4841    13.7753    32.5058
         4     1.1852     1.4841    13.5771    34.3888
         4     1.1857     1.4850    13.0073    34.7604
         4     1.1865     1.4861    13.4037    36.2717
         4     1.1879     1.4865    14.3452    36.4699
         4     1.1883     1.4875    15.2867    36.8416
         4     1.1893     1.4889    16.4016    36.4699
         4     1.1901     1.4888    15.8565    39.1209
         4     1.1911     1.4889    16.0299    40.4341
         4     1.1923     1.4903    16.5998    42.3418
         4     1.1924     1.4908    16.9714    42.1436
         4     1.1937     1.4918    17.5412    43.4567
         4     1.1951     1.4928    18.6809    42.8869
         4     1.1955     1.4932    18.6809    45.1662
         4     1.1967     1.4947    19.0526    46.4793
         4     1.1972     1.4952    20.1923    47.8172
         4     1.1990     1.4956    20.5639    48.5605
         4     1.1994     1.4961    20.9355    50.6417
         4     1.1999     1.4979    21.7036    52.1530
         4     1.2017     1.4985    22.6451    53.4909
         4     1.2025     1.4994    23.2149    54.4324
         4     1.2034     1.5003    24.1564    55.9437
         4     1.2043     1.5008    25.2713    57.2568
         4     1.2052     1.5022    26.0393    58.1983
         4     1.2065     1.5022    26.6092    61.4191
         4     1.2065     1.5027    27.3525    62.9305
         4     1.2087     1.5046    27.9223    65.2098
         4     1.2092     1.5046    27.9223    72.9399
         4     1.2109     1.5061    30.3751    68.6041
         4     1.2122     1.5071    31.5148    70.4871
         4     1.2127     1.5075    32.8279    72.5682
         4     1.2136     1.5089    33.5959    75.3927
         4     1.2145     1.5094    35.1073    76.7306
         4     1.2154     1.5098    35.8505    79.1834
         4     1.2167     1.5103    37.5601    81.4627
         4     1.2189     1.5117    38.8732    84.2872
         4     1.2193     1.5122    40.0129    86.5665
         4     1.2202     1.5131    41.1278    91.1005
         4     1.2215     1.5140    42.0693    95.6345
         4     1.2224     1.5145    43.9770    94.6930
         4     1.2233     1.5155    46.4298    96.9476
         4     1.2250     1.5165    47.7429    99.9702
         4     1.2255     1.5179    49.4277   103.1911
         4     1.2277     1.5179    51.5088   106.5854
         4     1.2277     1.5198    53.5900   109.8062
         4     1.2290     1.5202    55.8446   113.0023
         5     1.2424     1.1678    -0.5698     1.8830
         5     1.2499     1.1755    -1.3379     1.3131
         5     1.2499     1.1769    -1.8830     4.1623
         5     1.2575     1.1839    -1.8830     6.0453
         5     1.2593     1.1849    -0.9415    -0.1982
         5     1.2636     1.1893    -1.7095    -0.3716
         5     1.2825     1.2082    -0.9415     4.1623
         5     1.2965     1.2222     0.0000     2.0812
         5     1.3031     1.2299     1.1149    -0.1982
         5     1.3092     1.2376     0.5698     6.2435
         5     1.3136     1.2411     2.6262    -0.3716
         5     1.3144     1.2430     3.0226    -0.3716
         5     1.3206     1.2484     3.0226     0.0000
         5     1.3205     1.2498     3.1961    -0.1982
         5     1.3218     1.2499     3.5677    -0.1982
         5     1.3254     1.2536     3.5677    -0.1982
         5     1.3271     1.2552     3.7659    -0.1982
         5     1.3279     1.2567     4.1376     0.1982
         5     1.3292     1.2577     4.5340     0.0000
         5     1.3323     1.2606     4.1376     0.3716
         5     1.3332     1.2620     4.3358     0.5698
         5     1.3341     1.2635     4.9056     0.9415
         5     1.3349     1.2640     5.0790     0.5698
         5     1.3357     1.2655     4.3358     0.0000
         5     1.3375     1.2669     5.0790     0.0000
         5     1.3384     1.2679     5.2772     0.7433
         5     1.3383     1.2679     5.6489     1.1397
         5     1.3401     1.2703     5.6489     0.7433
         5     1.3410     1.2703     5.8471     0.9415
         5     1.3440     1.2733     6.2187     1.5113
         5     1.3445     1.2743     6.0205     1.5113
         5     1.3448     1.2757     6.4169     1.7095
         5     1.3467     1.2771     6.7886     1.3131
         5     1.3470     1.2772     5.8471     2.4528
         5     1.3479     1.2781     6.4169     0.7433
         5     1.3487     1.2787     6.7886     0.1982
         5     1.3492     1.2796     6.9868     1.7095
         5     1.3495     1.2815     7.3584     2.0812
         5     1.3513     1.2816     7.1602     1.8830
         5     1.3522     1.2825     7.1602     2.4528
         5     1.3523     1.2840     7.1602     1.5113
         5     1.3545     1.2850     8.6715    -0.3716
         5     1.3548     1.2859     7.7300     2.4528
         5     1.3552     1.2868     7.5318     2.8244
         5     1.3570     1.2873     7.9282     3.2209
         5     1.3574     1.2883     8.2999     3.2209
         5     1.3583     1.2893     9.6130     1.8830
         5     1.3596     1.2917     9.4396     3.0226
         5     1.3605     1.2917     8.8697     3.9641
         5     1.3626     1.2927     9.0432     3.9641
         5     1.3627     1.2941     9.6130     3.5925
         5     1.3644     1.2946     9.4396     3.5925
         5     1.3652     1.2956    10.3810     0.5698
         5     1.3657     1.2965     9.9846     3.2209
         5     1.3670     1.2975    10.1828     4.7322
         5     1.3679     1.2980    10.7527     4.7322
         5     1.3679     1.2990    10.5545     5.2772
         5     1.3696     1.2985    10.9509     4.9056
         5     1.3700     1.3009    10.9509     3.7659
         5     1.3713     1.3013    11.6942     2.8244
         5     1.3722     1.3028    11.4960     4.3358
         5     1.3736     1.3033    12.0658     5.6737
         5     1.3735     1.3037    12.8338     5.6737
         5     1.3753     1.3047    12.8338     6.4169
         5     1.3757     1.3056    13.7753     3.0226
         5     1.3766     1.3066    14.5186     2.6510
         5     1.3770     1.3066    14.5186     3.7659
         5     1.3788     1.3075    14.3452     6.6151
         5     1.3788     1.3085    14.5186     6.9868
         5     1.3810     1.3104    14.5186     7.7548
         5     1.3813     1.3109    14.7168     6.9868
         5     1.3822     1.3119    15.2867     3.7659
         5     1.3827     1.3123    15.8565     7.3584
         5     1.3836     1.3133    16.2281     7.9282
         5     1.3840     1.3138    16.7980     8.4981
         5     1.3862     1.3157    16.9714     8.8697
         5     1.3866     1.3166    17.7395     8.8697
         5     1.3875     1.3166    18.1111     7.9282
         5     1.3879     1.3176    18.3093     7.3584
         5     1.3897     1.3181    19.2508     9.8360
         5     1.3901     1.3190    19.4242     9.6378
         5     1.3910     1.3194    20.3657    10.0094
         5     1.3914     1.3199    20.5639    10.3810
         5     1.3923     1.3218    21.7036     9.4396
         5     1.3927     1.3233    22.2734     9.2661
         5     1.3940     1.3232    22.4468    11.1491
         5     1.3958     1.3246    22.8185    11.3473
         5     1.3953     1.3246    23.2149    12.6604
         5     1.3971     1.3255    24.1564    12.6604
         5     1.3975     1.3275    26.2375     7.9282
         5     1.3979     1.3279    26.0393    12.2888
         5     1.4002     1.3298    26.2375    13.4285
         5     1.4006     1.3298    26.7826    13.8001
         5     1.4020     1.3308    27.9223    14.3699
         5     1.4028     1.3312    30.0035    13.9735
         5     1.4036     1.3317    30.7467    11.1491
         5     1.4046     1.3330    30.5733    14.9398
         5     1.4054     1.3335    31.1431    16.0547
         5     1.4063     1.3345    32.6545    16.0547
         5     1.4072     1.3364    33.3977    17.1944
         5     1.4081     1.3368    35.1073    17.5660
         5     1.4089     1.3382    37.1637    15.3114
         5     1.4094     1.3392    36.7920    18.7057
         5     1.4116     1.3396    37.9317    19.4738
         5     1.4120     1.3401    39.6165    19.4738
         5     1.4119     1.3415    40.3845    20.4152
         5     1.4138     1.3424    43.5806    16.8227
         5     1.4141     1.3433    43.4071    20.2170
         5     1.4155     1.3433    44.5221    22.6698
         5     1.4165     1.3442    46.6032    23.2397
         5     1.4169     1.3461    47.5447    23.6113
         5     1.4191     1.3466    49.4277    24.9492
         5     1.4199     1.3475    52.4503    24.1812
         5     1.4204     1.3484    53.2184    25.8907
         5     1.4218     1.3498    54.9031    27.6002
         5     1.4226     1.3507    57.1825    28.9133
         5     1.4244     1.3512    59.6353    29.4832
         5     1.4244     1.3516    62.6579    27.0304
         5     1.4248     1.3525    63.7728    31.1927
         5     1.4266     1.3544    66.0522    32.5058
         5     1.4270     1.3544    68.8766    33.6455
         5     1.4279     1.3563    71.3294    34.9586
         5     1.4292     1.3568    73.7822    37.0398
         5     1.4302     1.3577    76.4333    37.6096
         5     1.4311     1.3581    79.8275    38.7493
         5     1.4315     1.3595    82.6520    40.2606
         5     1.4338     1.3599    85.6746    41.3755
         5     1.4338     1.3608    89.0689    43.0851
         5     1.4356     1.3622    93.6029    42.3418
         5     1.4365     1.3622    96.0557    46.3059
         5     1.4370     1.3632   100.0198    48.3871
         5     1.4389     1.3644   103.7857    50.2700
         5     1.4396     1.3649   108.3197    51.5832
         5     1.4410     1.3658   112.0856    54.2342
