# Supplementary material for: Biaxial mechanical data of porcine atrioventricular valve leaflets
Source: Data Brief. 2018 Oct 3;21:358–63. doi: 10.1016/j.dib.2018.09.073 (PMC6197746; doi:10.1016/j.dib.2018.09.073)
Supplement: Supplementary file 2 — Supplementary material [file mmc2.zip › BiaxialData/TVSL_4.txt]

         1     1.2741     1.6444    -1.5269     1.1706
         1     1.2829     1.6535    -0.7635     0.0000
         1     1.2858     1.6549    -0.7635     5.4460
         1     1.2882     1.6564    -1.1197     1.1706
         1     1.2887     1.6564    -0.3563     0.4072
         1     1.2911     1.6574    -0.7635     0.0000
         1     1.2975     1.6615    -1.5269     7.3801
         1     1.2975     1.6609    -0.3563     1.5778
         1     1.2979     1.6613     0.4072     0.8144
         1     1.2994     1.6618    -0.7635     0.4072
         1     1.3052     1.6663     0.8144     0.0000
         1     1.3057     1.6669     0.4072     0.4072
         1     1.3077     1.6674     0.4072     1.1706
         1     1.3077     1.6679     1.5778     1.1706
         1     1.3081     1.6683     0.0000     0.8144
         1     1.3111     1.6699     1.5778     1.9850
         1     1.3116     1.6698     1.5778     1.1706
         1     1.3130     1.6714    -0.3563     1.9850
         1     1.3135     1.6719     1.1706     1.5778
         1     1.3140     1.6719     2.7484     1.1706
         1     1.3155     1.6717     1.9850     3.9191
         1     1.3164     1.6733     0.0000    11.2991
         1     1.3179     1.6744     1.9850     2.7484
         1     1.3179     1.6743     1.5778     1.9850
         1     1.3193     1.6753     2.3413     1.1706
         1     1.3198     1.6753     2.3413     1.5778
         1     1.3213     1.6758     1.1706     6.2094
         1     1.3213     1.6774     3.1047     0.8144
         1     1.3232     1.6774     1.5778     5.8532
         1     1.3232     1.6783     3.1047     1.1706
         1     1.3242     1.6794     1.9850     3.5119
         1     1.3257     1.6798     1.1706     3.5119
         1     1.3262     1.6798     1.9850     3.1047
         1     1.3271     1.6809     1.9850     2.7484
         1     1.3291     1.6813     0.4072    12.4189
         1     1.3295     1.6823     3.9191     1.9850
         1     1.3306     1.6828     2.7484     5.0897
         1     1.3315     1.6838     3.1047     2.3413
         1     1.3325     1.6838     2.3413     3.1047
         1     1.3330     1.6843     3.9191     2.7484
         1     1.3330     1.6854    -0.3563    20.2061
         1     1.3349     1.6853    -0.7635    25.2449
         1     1.3369     1.6868     3.5119     2.3413
         1     1.3378     1.6875     3.5119     3.5119
         1     1.3388     1.6879     2.3413     5.8532
         1     1.3403     1.6883     3.9191     5.0897
         1     1.3403     1.6889     3.5119     3.9191
         1     1.3412     1.6894     1.5778    11.6554
         1     1.3422     1.6898     2.7484    10.1285
         1     1.3432     1.6909     3.5119     3.5119
         1     1.3437     1.6914     4.6825     4.6825
         1     1.3446     1.6919     5.0897     3.9191
         1     1.3451     1.6924     5.4460     4.2753
         1     1.3490     1.6943     5.8532     4.2753
         1     1.3500     1.6954     5.8532     5.4460
         1     1.3500     1.6964     5.8532     5.0897
         1     1.3519     1.6969     5.8532     4.6825
         1     1.3544     1.6990     6.2094     5.8532
         1     1.3543     1.6994     7.0238     5.4460
         1     1.3553     1.6999     6.6166     5.8532
         1     1.3568     1.7000     7.0238     6.2094
         1     1.3573     1.7005     7.3801     6.6166
         1     1.3578     1.7015     7.7872     9.3141
         1     1.3587     1.7009     8.1435     3.5119
         1     1.3597     1.7020     8.1435     3.9191
         1     1.3607     1.7024     7.3801     6.6166
         1     1.3617     1.7040     8.1435     6.2094
         1     1.3626     1.7040     8.5507     6.2094
         1     1.3636     1.7051     7.7872     6.6166
         1     1.3641     1.7051     7.7872     5.8532
         1     1.3665     1.7066     9.7213     5.0897
         1     1.3670     1.7076     9.3141     5.4460
         1     1.3679     1.7081     8.5507     7.7872
         1     1.3694     1.7080     8.9579     8.9579
         1     1.3699     1.7085     9.7213     6.6166
         1     1.3708     1.7095    10.1285     7.3801
         1     1.3718     1.7096     8.5507    13.9967
         1     1.3718     1.7106    11.6554     5.8532
         1     1.3733     1.7116     9.7213     7.7872
         1     1.3733     1.7111     9.3141     9.7213
         1     1.3742     1.7132    10.4848     7.7872
         1     1.3752     1.7136    10.8920     8.1944
         1     1.3762     1.7142    12.0626     0.0000
         1     1.3772     1.7138    12.4189     1.5778
         1     1.3772     1.7142    10.4848     8.1944
         1     1.3786     1.7153    11.2482     8.5507
         1     1.3800     1.7153    11.6554    10.8920
         1     1.3800     1.7157    11.6554    10.8920
         1     1.3810     1.7167    12.4189     9.3141
         1     1.3820     1.7173    13.5895     2.7484
         1     1.3830     1.7178    13.1823     7.3801
         1     1.3835     1.7188    11.6554    12.8260
         1     1.3839     1.7193    12.8260    10.8920
         1     1.3849     1.7199    12.0626    12.4189
         1     1.3849     1.7214    12.4189    10.8920
         1     1.3859     1.7214    13.5895    10.1285
         1     1.3873     1.7224    15.5236     3.9191
         1     1.3873     1.7229    15.1673     9.7213
         1     1.3888     1.7235    13.5895    12.4189
         1     1.3893     1.7239    13.5895    12.4189
         1     1.3902     1.7250    13.5895    12.8260
         1     1.3912     1.7255    15.1673    10.4848
         1     1.3922     1.7259    14.7601    11.2991
         1     1.3926     1.7265    15.5236    10.1285
         1     1.3936     1.7276    15.1673    12.8260
         1     1.3946     1.7275    15.9308    14.4038
         1     1.3946     1.7285    16.2870    14.7601
         1     1.3955     1.7290    15.9308    14.7601
         1     1.3955     1.7295    18.6283     8.9579
         1     1.3965     1.7305    19.0355     5.8532
         1     1.3980     1.7311    17.8648    13.9967
         1     1.3990     1.7316    17.8648    14.4038
         1     1.3999     1.7326    17.4577    16.6942
         1     1.3999     1.7337    17.4577    16.3379
         1     1.4009     1.7332    20.2061    10.4848
         1     1.4014     1.7341    19.7989    11.6554
         1     1.4018     1.7343    19.3917    14.7601
         1     1.4028     1.7347    19.0355    17.5086
         1     1.4038     1.7358    18.2211    19.4426
         1     1.4043     1.7368    20.2061    17.5086
         1     1.4047     1.7363    19.7989    19.0355
         1     1.4062     1.7378    20.2061    20.2061
         1     1.4062     1.7384    22.1402    18.6792
         1     1.4067     1.7394    21.3258    20.2061
         1     1.4077     1.7405    22.1402    20.2061
         1     1.4082     1.7409    22.4965    20.9696
         1     1.4091     1.7415    24.0743    16.6942
         1     1.4091     1.7420    24.0743    17.5086
         1     1.4105     1.7430    23.6671    17.8648
         1     1.4115     1.7424    24.4305    21.3767
         1     1.4120     1.7434    24.8377    23.7180
         1     1.4125     1.7445    24.8377    24.0743
         1     1.4130     1.7445    24.4305    23.3108
         1     1.4140     1.7460    28.7059    12.0626
         1     1.4144     1.7466    27.5353    22.1402
         1     1.4149     1.7476    26.0084    27.1790
         1     1.4154     1.7487    26.7718    27.5862
         1     1.4164     1.7491    27.9424    27.5862
         1     1.4173     1.7502    29.1131    26.8227
         1     1.4178     1.7507    31.4034    24.0743
         1     1.4193     1.7517    30.2837    28.3496
         1     1.4197     1.7523    30.6400    29.9274
         1     1.4202     1.7533    30.2837    32.6250
         1     1.4202     1.7538    31.0472    31.0981
         1     1.4212     1.7543    36.4422    19.7989
         1     1.4222     1.7548    34.9153    27.1790
         1     1.4222     1.7559    34.9153    33.0321
         1     1.4226     1.7569    35.3225    34.2028
         1     1.4246     1.7584    35.6788    36.1369
         1     1.4251     1.7579    37.2566    36.9003
         1     1.4256     1.7589    40.3613    29.9274
         1     1.4260     1.7595    39.1907    35.3734
         1     1.4265     1.7600    38.7835    40.4122
         1     1.4280     1.7610    39.9541    40.7685
         1     1.4284     1.7615    40.3613    42.3463
         1     1.4299     1.7630    42.2954    45.0438
         1     1.4294     1.7640    44.9929    41.1757
         1     1.4309     1.7646    44.5858    43.5169
         1     1.4313     1.7651    46.1636    45.4510
         1     1.4318     1.7661    47.3342    46.2145
         1     1.4323     1.7676    47.6905    47.7923
         1     1.4338     1.7681    49.2683    48.5557
         1     1.4347     1.7681    50.4389    50.4898
         1     1.4347     1.7692    52.3730    52.4239
         1     1.4362     1.7702    53.8999    55.1723
         1     1.4362     1.7713    54.7142    57.4627
         1     1.4376     1.7717    55.8340    58.6333
         1     1.4386     1.7722    60.8728    47.7923
         1     1.4391     1.7727    60.8728    57.4627
         1     1.4401     1.7732    61.2800    63.6721
         1     1.4405     1.7738    62.0434    66.0134
         1     1.4410     1.7748    63.6212    66.7768
         1     1.4420     1.7753    65.9116    66.0134
         1     1.4435     1.7758    67.0822    70.2887
         1     1.4430     1.7768    70.1869    71.4594
         1     1.4449     1.7774    71.7647    73.8006
         1     1.4454     1.7778    74.4623    74.5641
         1     1.4459     1.7783    76.3964    77.6688
         1     1.4473     1.7793    78.7376    79.6029
         1     1.4483     1.7804    81.0280    82.3513
         1     1.4488     1.7809    83.7764    83.8782
         1     1.4492     1.7825    86.4740    87.7464
         1     1.4497     1.7824    89.5787    90.4948
         1     1.4512     1.7840    93.8540    93.5995
         1     1.4512     1.7850    96.1953    96.7043
         1     1.4526     1.7855    99.6563    99.8090
         1     1.4526     1.7870   103.1682   103.2700
         1     1.4541     1.7870   107.0363   106.0184
         1     1.4546     1.7881   109.7339   109.8866
         1     1.4556     1.7885   114.4164   114.9254
         2     1.2514     1.6793    -1.1197     1.5778
         2     1.2538     1.6814    -0.3563     1.5778
         2     1.2572     1.6837    -1.5269     1.5778
         2     1.2616     1.6873    -0.7635     0.8144
         2     1.2635     1.6883    -1.5269     0.4072
         2     1.2640     1.6888    -0.7635     0.8144
         2     1.2650     1.6898    -1.5269     0.8144
         2     1.2664     1.6903    -1.5269     6.2094
         2     1.2669     1.6908     0.0000     0.0000
         2     1.2679     1.6913     0.0000     1.1706
         2     1.2684     1.6928    -1.1197     1.9850
         2     1.2698     1.6928    -0.3563     1.1706
         2     1.2703     1.6933    -0.3563     3.9191
         2     1.2708     1.6943     1.5778     0.0000
         2     1.2728     1.6948    -1.1197     5.8532
         2     1.2732     1.6958    -0.7635     3.5119
         2     1.2747     1.6968     0.8144     0.0000
         2     1.2752     1.6967    -0.3563     0.8144
         2     1.2761     1.6977    -0.3563     2.7484
         2     1.2781     1.6993    -0.7635     7.3801
         2     1.2791     1.6998     0.8144     2.3413
         2     1.2801     1.7008     0.4072     2.3413
         2     1.2805     1.7003     0.0000     1.5778
         2     1.2810     1.7024     1.5778     1.9850
         2     1.2830     1.7028     1.1706     6.2094
         2     1.2844     1.7039     0.4072     5.8532
         2     1.2849     1.7043     0.8144     3.5119
         2     1.2854     1.7048     0.8144     2.7484
         2     1.2859     1.7048     1.1706     1.5778
         2     1.2864     1.7052     1.1706     3.5119
         2     1.2888     1.7073     1.1706     5.8532
         2     1.2903     1.7083     0.8144     4.6825
         2     1.2903     1.7094     0.8144     3.5119
         2     1.2917     1.7088     1.1706     3.9191
         2     1.2922     1.7103     0.0000     4.2753
         2     1.2927     1.7114     1.5778     3.9191
         2     1.2932     1.7108     0.4072     8.1944
         2     1.2946     1.7113     3.5119     0.8144
         2     1.2956     1.7123     1.9850     5.8532
         2     1.2961     1.7133     1.5778     5.4460
         2     1.2966     1.7129     2.7484     3.5119
         2     1.2976     1.7133     1.9850     4.2753
         2     1.2981     1.7144     1.9850     5.0897
         2     1.2995     1.7154     1.9850     5.4460
         2     1.3009     1.7154     3.5119     2.3413
         2     1.3014     1.7158     1.5778     6.2094
         2     1.3024     1.7174     1.5778     5.0897
         2     1.3039     1.7168     1.9850     4.6825
         2     1.3048     1.7184     2.7484     6.2094
         2     1.3053     1.7183     3.1047     5.0897
         2     1.3058     1.7183     1.9850    12.8260
         2     1.3073     1.7193     3.1047     8.1944
         2     1.3077     1.7198     3.9191     3.9191
         2     1.3092     1.7209     2.7484     6.6166
         2     1.3092     1.7219     3.1047     5.4460
         2     1.3106     1.7224     2.7484     7.0238
         2     1.3116     1.7234     3.1047     5.4460
         2     1.3136     1.7249     3.9191     6.6166
         2     1.3150     1.7249     3.5119     6.2094
         2     1.3155     1.7254     2.3413     6.6166
         2     1.3160     1.7264     3.9191     7.3801
         2     1.3170     1.7260     5.0897     4.6825
         2     1.3184     1.7281     5.8532     5.0897
         2     1.3199     1.7285     3.1047     8.1944
         2     1.3218     1.7301     2.7484     7.3801
         2     1.3223     1.7300     3.9191     8.1944
         2     1.3228     1.7305     5.0897     7.7872
         2     1.3238     1.7316     5.8532     3.1047
         2     1.3242     1.7309     8.1435     2.3413
         2     1.3247     1.7320     7.3801     2.3413
         2     1.3257     1.7330     5.8532     5.4460
         2     1.3262     1.7330     6.2094     7.3801
         2     1.3271     1.7346     6.6166     7.7872
         2     1.3281     1.7351     6.2094     8.5507
         2     1.3286     1.7340     4.2753    15.5236
         2     1.3291     1.7360     9.3141     0.4072
         2     1.3301     1.7366     7.3801     4.2753
         2     1.3315     1.7376     6.2094     9.3141
         2     1.3325     1.7381     7.3801     8.9579
         2     1.3330     1.7387     7.3801     9.7213
         2     1.3335     1.7391     7.7872     8.1944
         2     1.3344     1.7402    10.1285     1.5778
         2     1.3354     1.7400     8.9579     3.5119
         2     1.3354     1.7406     7.7872    10.1285
         2     1.3363     1.7411     7.7872    10.1285
         2     1.3368     1.7421     7.7872    10.4848
         2     1.3383     1.7426     8.5507    10.4848
         2     1.3388     1.7436     7.7872    12.0626
         2     1.3392     1.7432     7.7872    10.8920
         2     1.3407     1.7442    10.4848     3.9191
         2     1.3412     1.7447     8.9579    10.4848
         2     1.3421     1.7453     9.7213    11.6554
         2     1.3431     1.7468     9.7213    11.2991
         2     1.3441     1.7463    10.1285     9.3141
         2     1.3441     1.7473    10.1285     8.1944
         2     1.3450     1.7478     8.9579    10.8920
         2     1.3455     1.7488    10.1285     5.4460
         2     1.3460     1.7499    10.4848    11.2991
         2     1.3475     1.7493    10.1285    12.0626
         2     1.3480     1.7498     9.7213    13.5895
         2     1.3484     1.7514    10.4848    12.4189
         2     1.3494     1.7518    10.8920    15.1673
         2     1.3504     1.7529    10.1285    15.1673
         2     1.3508     1.7529    12.0626    12.8260
         2     1.3518     1.7534    11.6554    12.4189
         2     1.3527     1.7550    12.0626    13.9967
         2     1.3538     1.7549    10.8920    15.5236
         2     1.3537     1.7560    11.6554    10.8920
         2     1.3547     1.7565    12.8260     7.0238
         2     1.3562     1.7570    13.1823     9.7213
         2     1.3566     1.7585    12.8260    13.5895
         2     1.3566     1.7585    11.6554    15.5236
         2     1.3576     1.7590    12.0626    17.1014
         2     1.3576     1.7601    12.8260    17.5086
         2     1.3590     1.7617    14.3529    15.1673
         2     1.3595     1.7616    14.3529    13.2332
         2     1.3605     1.7627    14.7601    15.9308
         2     1.3615     1.7632    13.9967    19.4426
         2     1.3614     1.7631    15.1673    17.1014
         2     1.3624     1.7642    14.3529    19.4426
         2     1.3624     1.7646    13.9967    22.5474
         2     1.3644     1.7657    19.0355     7.7872
         2     1.3644     1.7662    16.6942    16.6942
         2     1.3644     1.7672    16.2870    19.7989
         2     1.3648     1.7683    15.9308    21.3767
         2     1.3653     1.7688    15.9308    21.3767
         2     1.3663     1.7698    17.4577    19.0355
         2     1.3677     1.7709    18.2211    15.5236
         2     1.3682     1.7714    17.4577    19.7989
         2     1.3687     1.7718    17.8648    23.7180
         2     1.3697     1.7729    17.8648    23.3108
         2     1.3701     1.7739    17.8648    22.9036
         2     1.3711     1.7735    18.6283    22.1402
         2     1.3716     1.7750    22.9036    12.4189
         2     1.3716     1.7750    20.9696    19.0355
         2     1.3721     1.7760    20.5624    22.9036
         2     1.3735     1.7770    20.2061    24.8886
         2     1.3740     1.7781    19.3917    27.9933
         2     1.3740     1.7786    21.3258    25.6521
         2     1.3749     1.7796    24.4305    17.1014
         2     1.3755     1.7801    22.9036    23.3108
         2     1.3764     1.7807    21.7330    30.2837
         2     1.3773     1.7817    22.1402    29.9274
         2     1.3778     1.7827    23.3108    31.4543
         2     1.3788     1.7838    23.6671    30.2837
         2     1.3793     1.7843    20.9696    43.5169
         2     1.3798     1.7847    24.4305    31.4543
         2     1.3798     1.7858    25.6012    32.6250
         2     1.3807     1.7868    25.2449    33.3884
         2     1.3817     1.7879    26.7718    33.7956
         2     1.3822     1.7879    27.9424    31.8615
         2     1.3827     1.7889    31.4034    23.3108
         2     1.3836     1.7900    27.1790    36.4931
         2     1.3841     1.7905    27.5353    38.0709
         2     1.3856     1.7909    28.7059    40.4122
         2     1.3865     1.7926    29.8765    40.0050
         2     1.3870     1.7920    29.1131    44.6875
         2     1.3870     1.7925    31.8106    38.4781
         2     1.3885     1.7940    32.5741    40.7685
         2     1.3879     1.7950    32.9812    44.6875
         2     1.3894     1.7955    33.3884    45.4510
         2     1.3899     1.7961    33.3884    46.6216
         2     1.3904     1.7971    35.6788    45.4510
         2     1.3908     1.7981    36.8494    42.7026
         2     1.3918     1.7991    36.0860    50.0826
         2     1.3923     1.8002    37.6129    51.6604
         2     1.3933     1.8007    39.1907    52.8311
         2     1.3942     1.8017    39.9541    52.8311
         2     1.3957     1.8022    41.1248    53.5945
         2     1.3962     1.8032    42.2954    53.5945
         2     1.3971     1.8032    43.0588    57.4627
         2     1.3971     1.8038    43.4660    60.2111
         2     1.3981     1.8048    46.1636    58.2770
         2     1.3986     1.8053    46.1636    60.9746
         2     1.3996     1.8058    46.5707    64.0793
         2     1.4005     1.8068    46.9270    66.0134
         2     1.4005     1.8073    48.8611    67.1840
         2     1.4010     1.8084    50.0317    67.9475
         2     1.4029     1.8094    51.6095    69.1181
         2     1.4039     1.8094    51.9658    71.8665
         2     1.4044     1.8104    54.7142    71.4594
         2     1.4058     1.8104    56.6483    74.9712
         2     1.4058     1.8115    57.4118    78.0760
         2     1.4073     1.8130    58.9387    80.0100
         2     1.4073     1.8135    60.1093    82.7076
         2     1.4082     1.8140    62.4506    84.6417
         2     1.4082     1.8155    64.7919    85.8123
         2     1.4097     1.8155    65.9116    90.0876
         2     1.4102     1.8165    68.2528    92.7852
         2     1.4107     1.8170    70.5941    93.9558
         2     1.4126     1.8186    72.5282    96.7043
         2     1.4130     1.8206    75.6329   100.9796
         2     1.4135     1.8211    77.1598   105.2549
         2     1.4145     1.8210    79.5011   107.5453
         2     1.4159     1.8226    81.8423   112.2278
         2     1.4170     1.8236    85.3033   114.5691
         3     1.3026     1.6340    -1.5269     0.0000
         3     1.3080     1.6375    -0.3563     1.1706
         3     1.3114     1.6395     0.0000     0.8144
         3     1.3119     1.6399     0.0000     1.5778
         3     1.3124     1.6404     0.0000     1.1706
         3     1.3192     1.6449    -0.7635     8.1944
         3     1.3197     1.6450    -1.1197     7.3801
         3     1.3226     1.6470     0.8144     1.1706
         3     1.3231     1.6476     0.0000     0.4072
         3     1.3245     1.6480     0.8144     1.1706
         3     1.3285     1.6509     1.1706     0.8144
         3     1.3294     1.6515     1.1706     1.9850
         3     1.3294     1.6524     1.9850     1.1706
         3     1.3314     1.6530     1.9850     1.5778
         3     1.3333     1.6550     2.3413     0.0000
         3     1.3353     1.6565     1.5778     2.7484
         3     1.3362     1.6564     1.9850     1.9850
         3     1.3372     1.6569     1.9850     2.3413
         3     1.3377     1.6580     2.3413     1.5778
         3     1.3387     1.6578     3.1047     1.1706
         3     1.3397     1.6599     2.7484     1.1706
         3     1.3411     1.6599     1.5778     7.7872
         3     1.3421     1.6604     2.7484     3.1047
         3     1.3431     1.6614     2.7484     2.3413
         3     1.3435     1.6614     2.3413     0.8144
         3     1.3445     1.6619     2.7484     1.1706
         3     1.3460     1.6634     3.9191     0.0000
         3     1.3465     1.6639     1.9850    10.4848
         3     1.3474     1.6640    -0.3563    19.4426
         3     1.3479     1.6650     2.7484     6.6166
         3     1.3489     1.6649     3.5119     0.4072
         3     1.3494     1.6658     3.1047     3.9191
         3     1.3513     1.6664     2.3413     2.7484
         3     1.3513     1.6664     4.6825     1.5778
         3     1.3533     1.6679     3.9191     0.4072
         3     1.3538     1.6684     4.2753     0.8144
         3     1.3552     1.6694     4.2753     3.5119
         3     1.3567     1.6700     4.2753     2.7484
         3     1.3586     1.6709     3.9191     3.5119
         3     1.3586     1.6703     4.6825     3.1047
         3     1.3596     1.6709     4.2753     3.9191
         3     1.3606     1.6719     3.5119    13.2332
         3     1.3616     1.6729     2.7484     6.6166
         3     1.3630     1.6734     6.2094     1.1706
         3     1.3635     1.6749     5.8532     3.1047
         3     1.3650     1.6749     5.8532     3.5119
         3     1.3655     1.6759     5.4460     3.5119
         3     1.3679     1.6774     5.0897     8.5507
         3     1.3698     1.6774     8.1435     0.8144
         3     1.3708     1.6779     7.0238     3.5119
         3     1.3718     1.6779     7.7872     2.7484
         3     1.3728     1.6789     7.3801     3.1047
         3     1.3737     1.6789     6.2094     7.7872
         3     1.3766     1.6809     7.7872     0.0000
         3     1.3776     1.6825     7.0238     4.2753
         3     1.3786     1.6824     8.1435     5.0897
         3     1.3795     1.6824     8.9579     2.7484
         3     1.3805     1.6828     8.9579     1.1706
         3     1.3844     1.6854     8.5507     4.6825
         3     1.3844     1.6854     8.9579     5.4460
         3     1.3859     1.6860     8.5507     5.8532
         3     1.3864     1.6875     9.7213     3.9191
         3     1.3878     1.6869     9.3141     2.3413
         3     1.3903     1.6879    10.4848     4.6825
         3     1.3917     1.6890    10.1285     6.6166
         3     1.3917     1.6894     9.7213     6.6166
         3     1.3932     1.6899    10.1285     6.6166
         3     1.3937     1.6905    10.4848     3.5119
         3     1.3956     1.6909    11.6554     2.7484
         3     1.3966     1.6920    11.2482     5.0897
         3     1.3975     1.6924    11.6554     7.0238
         3     1.3975     1.6924    10.8920     6.6166
         3     1.3995     1.6939    12.0626     7.0238
         3     1.4000     1.6930    11.6554     7.0238
         3     1.4009     1.6945    13.5895     0.0000
         3     1.4019     1.6945    13.5895     3.5119
         3     1.4029     1.6960    13.5895     5.8532
         3     1.4029     1.6960    12.4189     8.5507
         3     1.4043     1.6971    12.4189     8.1944
         3     1.4048     1.6971    12.4189     8.9579
         3     1.4053     1.6975    12.4189     8.9579
         3     1.4068     1.6986    15.5236     1.5778
         3     1.4072     1.6985    14.7601     6.6166
         3     1.4072     1.6996    14.3529     7.0238
         3     1.4087     1.7000    13.9967     8.9579
         3     1.4092     1.7006    13.9967     8.1944
         3     1.4102     1.7011    14.3529     8.5507
         3     1.4121     1.7021    17.4577     0.0000
         3     1.4126     1.7032    15.9308     8.5507
         3     1.4140     1.7041    15.9308    10.1285
         3     1.4145     1.7036    15.5236     9.7213
         3     1.4155     1.7052    16.2870    10.1285
         3     1.4165     1.7051    16.2870     9.3141
         3     1.4170     1.7053    19.0355     2.7484
         3     1.4169     1.7057    18.2211     7.7872
         3     1.4184     1.7062    17.1014    10.4848
         3     1.4189     1.7073    17.8648    12.8260
         3     1.4194     1.7062    17.1014    13.2332
         3     1.4208     1.7067    17.8648    10.8920
         3     1.4213     1.7077    17.8648    13.5895
         3     1.4223     1.7088    20.5624     6.2094
         3     1.4233     1.7092    19.3917    10.1285
         3     1.4237     1.7098    19.7989    12.0626
         3     1.4242     1.7109    19.7989    13.2332
         3     1.4257     1.7119    20.5624    12.8260
         3     1.4262     1.7125    20.2061    12.8260
         3     1.4267     1.7124    23.3108     5.0897
         3     1.4276     1.7140    21.3258    11.2991
         3     1.4281     1.7139    21.7330    13.2332
         3     1.4291     1.7145    22.1402    15.9308
         3     1.4301     1.7144    22.4965    14.4038
         3     1.4305     1.7155    22.9036    13.9967
         3     1.4310     1.7159    25.6012     5.4460
         3     1.4315     1.7170    26.0084     7.0238
         3     1.4334     1.7170    24.4305    14.4038
         3     1.4339     1.7175    25.2449    17.1014
         3     1.4344     1.7180    25.2449    17.1014
         3     1.4349     1.7196    24.8377    17.5086
         3     1.4359     1.7186    26.3646    18.6792
         3     1.4369     1.7196    24.8377    24.0743
         3     1.4378     1.7202    27.5353    17.8648
         3     1.4383     1.7206    27.1790    20.2061
         3     1.4383     1.7212    27.9424    20.2061
         3     1.4398     1.7223    29.4693    18.6792
         3     1.4398     1.7228    30.2837    19.0355
         3     1.4407     1.7233    33.7447     7.0238
         3     1.4412     1.7238    31.4034    22.1402
         3     1.4427     1.7243    31.0472    22.5474
         3     1.4427     1.7253    32.2178    22.1402
         3     1.4441     1.7248    32.9812    23.3108
         3     1.4446     1.7259    33.3884    22.9036
         3     1.4456     1.7264    36.8494    17.1014
         3     1.4456     1.7274    35.6788    22.9036
         3     1.4465     1.7285    36.0860    25.2449
         3     1.4480     1.7295    36.0860    26.8227
         3     1.4485     1.7295    36.4422    28.3496
         3     1.4480     1.7300    38.0200    26.8227
         3     1.4499     1.7310    41.1248    19.4426
         3     1.4504     1.7316    40.3613    26.4155
         3     1.4509     1.7321    41.1248    30.2837
         3     1.4514     1.7331    41.8882    31.8615
         3     1.4524     1.7342    42.2954    32.2687
         3     1.4524     1.7335    44.9929    30.2837
         3     1.4538     1.7346    45.7564    31.0981
         3     1.4548     1.7352    48.0976    30.6909
         3     1.4548     1.7351    48.5048    35.7297
         3     1.4558     1.7356    49.2683    35.7297
         3     1.4567     1.7367    51.2024    36.1369
         3     1.4572     1.7367    53.1364    31.4543
         3     1.4582     1.7377    52.7293    37.3075
         3     1.4587     1.7387    55.4777    36.1369
         3     1.4591     1.7393    56.2412    40.7685
         3     1.4601     1.7403    57.4118    41.5828
         3     1.4606     1.7407    60.1093    43.1097
         3     1.4616     1.7407    62.4506    41.5828
         3     1.4621     1.7423    65.5553    40.4122
         3     1.4635     1.7423    65.5553    47.3851
         3     1.4635     1.7428    67.4894    48.1485
         3     1.4649     1.7443    69.0163    48.9629
         3     1.4659     1.7443    71.3576    50.8970
         3     1.4664     1.7448    74.0551    50.0826
         3     1.4664     1.7459    75.9892    52.8311
         3     1.4678     1.7464    78.3304    57.1064
         3     1.4688     1.7479    80.6717    60.2111
         3     1.4693     1.7484    82.6058    60.5674
         3     1.4698     1.7495    86.8811    60.2111
         3     1.4708     1.7495    89.5787    64.8427
         3     1.4722     1.7505    92.2762    67.1840
         3     1.4722     1.7515    95.3809    68.3546
         3     1.4737     1.7529    99.2491    70.2887
         3     1.4737     1.7535   102.7610    72.2228
         3     1.4756     1.7544   107.0363    76.0910
         3     1.4751     1.7555   111.3117    78.0760
         4     1.2018     1.7188    -1.5269     1.5778
         4     1.2077     1.7243    -1.5269     1.5778
         4     1.2140     1.7288    -1.5269     3.1047
         4     1.2169     1.7312    -1.5269     2.3413
         4     1.2194     1.7333    -0.7635     3.9191
         4     1.2198     1.7343    -1.5269     7.0238
         4     1.2208     1.7344     0.4072     1.9850
         4     1.2218     1.7348    -1.1197     3.5119
         4     1.2242     1.7359    -0.3563     3.5119
         4     1.2247     1.7369    -0.3563     2.3413
         4     1.2252     1.7368    -1.5269     4.6825
         4     1.2266     1.7378    -1.5269     8.1944
         4     1.2271     1.7383    -0.7635     3.9191
         4     1.2276     1.7393    -0.3563     4.2753
         4     1.2300     1.7403    -1.1197     3.5119
         4     1.2300     1.7419    -0.7635     4.6825
         4     1.2310     1.7424    -1.5269     8.5507
         4     1.2320     1.7428     0.0000     8.1944
         4     1.2334     1.7434     0.4072     3.1047
         4     1.2339     1.7443     0.0000     3.1047
         4     1.2344     1.7449     0.4072     3.5119
         4     1.2354     1.7448     0.0000     5.4460
         4     1.2368     1.7458    -0.3563     7.7872
         4     1.2368     1.7473    -1.1197     7.7872
         4     1.2383     1.7478    -1.1197     5.0897
         4     1.2392     1.7483    -0.3563     4.2753
         4     1.2397     1.7494     0.0000     3.9191
         4     1.2412     1.7494     0.4072     4.6825
         4     1.2412     1.7505     1.1706     3.9191
         4     1.2427     1.7509    -1.5269    19.4426
         4     1.2432     1.7509    -1.5269    13.9967
         4     1.2441     1.7520    -1.1197     8.9579
         4     1.2456     1.7514     1.5778     4.6825
         4     1.2460     1.7529     0.4072     5.0897
         4     1.2460     1.7534     1.1706     5.0897
         4     1.2470     1.7534    -0.3563    10.8920
         4     1.2480     1.7549     2.3413     5.0897
         4     1.2485     1.7559    -0.7635    10.1285
         4     1.2499     1.7559    -0.7635     9.7213
         4     1.2504     1.7570     1.1706     6.2094
         4     1.2509     1.7585     1.5778     5.4460
         4     1.2514     1.7585    -0.3563    13.9967
         4     1.2524     1.7595    -0.3563    10.4848
         4     1.2533     1.7600     1.1706     8.5507
         4     1.2548     1.7604     1.9850     7.0238
         4     1.2557     1.7615    -0.3563     9.3141
         4     1.2562     1.7615     0.8144     8.9579
         4     1.2567     1.7625     2.3413     6.2094
         4     1.2577     1.7630    -0.3563    19.4426
         4     1.2587     1.7634     0.8144    17.8648
         4     1.2591     1.7640     1.5778    10.4848
         4     1.2591     1.7645     1.5778     8.5507
         4     1.2596     1.7655     1.5778     8.9579
         4     1.2606     1.7660     0.8144     9.7213
         4     1.2611     1.7670     2.3413     8.5507
         4     1.2620     1.7666     5.8532     0.4072
         4     1.2630     1.7682     0.0000    18.6792
         4     1.2630     1.7680     2.7484     9.3141
         4     1.2644     1.7686     3.1047     8.1944
         4     1.2654     1.7691     2.7484     9.7213
         4     1.2659     1.7695     2.3413    12.0626
         4     1.2664     1.7701     4.2753     7.0238
         4     1.2688     1.7716     5.0897     1.9850
         4     1.2698     1.7731     2.3413    11.6554
         4     1.2698     1.7731     2.7484    10.1285
         4     1.2698     1.7742     3.9191     8.5507
         4     1.2707     1.7747     3.1047     9.3141
         4     1.2717     1.7757     5.0897     8.1944
         4     1.2722     1.7762     4.6825     9.7213
         4     1.2741     1.7767     5.8532     8.1944
         4     1.2746     1.7766     2.7484    11.6554
         4     1.2761     1.7777     3.9191    10.8920
         4     1.2765     1.7781     4.2753    10.8920
         4     1.2770     1.7787     3.9191    11.6554
         4     1.2780     1.7802     4.6825    13.2332
         4     1.2789     1.7802     3.1047    18.6792
         4     1.2789     1.7808     7.0238     8.9579
         4     1.2789     1.7812     5.8532    12.0626
         4     1.2804     1.7828     5.0897    12.0626
         4     1.2809     1.7833     5.4460    12.8260
         4     1.2813     1.7843     6.2094    10.4848
         4     1.2819     1.7844     6.6166     6.2094
         4     1.2833     1.7853     7.7872     7.3801
         4     1.2838     1.7859     6.2094    15.5236
         4     1.2842     1.7864     6.2094    12.0626
         4     1.2847     1.7874     6.6166    13.5895
         4     1.2857     1.7884     6.6166    14.7601
         4     1.2861     1.7883     6.6166    13.9967
         4     1.2867     1.7889     7.3801    17.1014
         4     1.2876     1.7899     7.7872    10.8920
         4     1.2881     1.7905     6.2094    13.2332
         4     1.2886     1.7909     6.6166    15.1673
         4     1.2886     1.7920     7.0238    15.5236
         4     1.2886     1.7924     7.3801    16.3379
         4     1.2905     1.7926     7.3801    17.8648
         4     1.2919     1.7945     8.1435    12.0626
         4     1.2920     1.7941     7.3801    16.3379
         4     1.2924     1.7951     8.5507    16.6942
         4     1.2929     1.7956     7.7872    17.8648
         4     1.2939     1.7961     8.9579    17.5086
         4     1.2944     1.7962     8.5507    17.5086
         4     1.2953     1.7972     8.9579    15.1673
         4     1.2948     1.7987     7.7872    14.7601
         4     1.2963     1.7992     8.1435    19.4426
         4     1.2968     1.7993     9.3141    18.2720
         4     1.2972     1.8008     9.7213    18.6792
         4     1.2978     1.8018     8.9579    19.0355
         4     1.2987     1.8029     9.7213    17.1014
         4     1.2996     1.8017    10.4848    17.5086
         4     1.2996     1.8027    10.1285    13.2332
         4     1.3011     1.8038     9.7213    22.5474
         4     1.3011     1.8043    10.4848    22.1402
         4     1.3020     1.8048    10.1285    22.9036
         4     1.3020     1.8063    10.4848    24.0743
         4     1.3025     1.8064    11.2482    20.9696
         4     1.3030     1.8079    11.6554    22.1402
         4     1.3040     1.8079    12.0626    25.2449
         4     1.3045     1.8090    11.6554    23.7180
         4     1.3049     1.8094    11.2482    25.2449
         4     1.3049     1.8105    11.6554    25.6521
         4     1.3059     1.8115    15.9308    15.1673
         4     1.3064     1.8125    14.7601    16.6942
         4     1.3073     1.8125    13.1823    27.5862
         4     1.3078     1.8141    13.5895    26.8227
         4     1.3088     1.8146    13.5895    27.1790
         4     1.3092     1.8157    13.1823    27.5862
         4     1.3107     1.8167    13.1823    29.5202
         4     1.3107     1.8172    14.7601    23.3108
         4     1.3112     1.8182    13.5895    29.1131
         4     1.3117     1.8187    15.1673    30.2837
         4     1.3121     1.8203    14.7601    31.0981
         4     1.3121     1.8213    15.5236    30.2837
         4     1.3126     1.8202    18.2211    19.4426
         4     1.3131     1.8223    19.7989    14.7601
         4     1.3140     1.8228    16.2870    31.0981
         4     1.3145     1.8239    16.2870    33.7956
         4     1.3141     1.8249    16.6942    34.2028
         4     1.3155     1.8260    17.4577    34.9662
         4     1.3160     1.8259    17.8648    33.3884
         4     1.3169     1.8264    20.2061    33.3884
         4     1.3169     1.8274    18.6283    37.3075
         4     1.3179     1.8284    18.6283    38.0709
         4     1.3179     1.8295    19.0355    38.4781
         4     1.3183     1.8300    19.3917    37.3075
         4     1.3193     1.8304    20.5624    39.2416
         4     1.3203     1.8310    21.3258    36.1369
         4     1.3203     1.8321    20.9696    39.5978
         4     1.3212     1.8336    20.2061    43.5169
         4     1.3212     1.8341    20.5624    44.2804
         4     1.3212     1.8346    21.7330    45.0438
         4     1.3217     1.8357    25.2449    39.5978
         4     1.3231     1.8371    24.4305    41.9391
         4     1.3251     1.8376    23.6671    48.1485
         4     1.3246     1.8386    24.0743    49.7263
         4     1.3250     1.8396    24.0743    50.8970
         4     1.3260     1.8412    24.4305    51.2533
         4     1.3265     1.8412    26.3646    48.5557
         4     1.3270     1.8422    27.1790    48.9629
         4     1.3275     1.8433    26.3646    55.5286
         4     1.3279     1.8438    26.7718    57.1064
         4     1.3289     1.8443    27.5353    58.6333
         4     1.3289     1.8454    28.3496    58.2770
         4     1.3299     1.8463    28.7059    60.9746
         4     1.3303     1.8468    30.6400    61.3818
         4     1.3317     1.8473    30.2837    63.6721
         4     1.3323     1.8489    31.4034    64.8427
         4     1.3332     1.8489    31.8106    66.0134
         4     1.3337     1.8504    32.9812    67.9475
         4     1.3342     1.8515    35.6788    66.0134
         4     1.3361     1.8520    34.5081    71.4594
         4     1.3357     1.8530    35.3225    73.8006
         4     1.3371     1.8530    35.6788    77.6688
         4     1.3371     1.8535    36.8494    76.9053
         4     1.3376     1.8545    39.1907    74.9712
         4     1.3386     1.8556    39.5470    80.3663
         4     1.3395     1.8571    39.9541    82.3513
         4     1.3404     1.8581    40.3613    86.5758
         4     1.3409     1.8592    42.6517    87.3901
         4     1.3424     1.8591    43.8223    88.9170
         4     1.3428     1.8597    45.4001    89.3242
         4     1.3428     1.8607    45.7564    93.5995
         4     1.3448     1.8617    47.3342    95.8899
         4     1.3448     1.8622    49.6246    97.0605
         4     1.3457     1.8633    50.4389   100.9796
         4     1.3472     1.8638    51.9658   104.0843
         4     1.3477     1.8653    53.8999   107.1890
         4     1.3481     1.8663    53.8999   111.4644
         4     1.3491     1.8669    56.2412   114.1619
         5     1.3287     1.5931    -0.3563     0.0000
         5     1.3340     1.5961    -0.3563     1.5778
         5     1.3418     1.6040    -0.7635     2.7484
         5     1.3662     1.6202     3.1047     1.1706
         5     1.3681     1.6206     3.1047     0.4072
         5     1.3706     1.6222     2.7484     0.4072
         5     1.3720     1.6231     2.7484     3.5119
         5     1.3730     1.6246     3.9191     6.6166
         5     1.3745     1.6251     4.2753     0.8144
         5     1.3764     1.6266     3.1047     0.8144
         5     1.3784     1.6270     5.0897     1.9850
         5     1.3793     1.6281     3.9191     5.8532
         5     1.3813     1.6285     3.1047     5.4460
         5     1.3823     1.6296     5.0897     2.3413
         5     1.3833     1.6300     4.2753     0.4072
         5     1.3867     1.6331     3.9191     1.1706
         5     1.3881     1.6335     6.2094     0.0000
         5     1.3891     1.6341     6.2094     1.5778
         5     1.3896     1.6350     6.2094     1.9850
         5     1.3901     1.6361     6.6166     1.1706
         5     1.3974     1.6391     8.5507     1.5778
         5     1.3979     1.6389     7.0238     2.7484
         5     1.3988     1.6400     8.1435     0.4072
         5     1.3994     1.6415     7.7872     0.0000
         5     1.4008     1.6398     7.0238     2.7484
         5     1.4038     1.6430     9.3141     1.5778
         5     1.4047     1.6430     9.3141     2.7484
         5     1.4062     1.6434     9.3141     1.1706
         5     1.4067     1.6433     9.3141     2.3413
         5     1.4086     1.6439     8.5507     6.2094
         5     1.4105     1.6449     9.7213     0.4072
         5     1.4115     1.6464     9.7213     1.9850
         5     1.4125     1.6464     9.3141     3.1047
         5     1.4130     1.6463     9.7213     4.2753
         5     1.4140     1.6475     9.3141     7.3801
         5     1.4154     1.6490     6.2094    23.3108
         5     1.4174     1.6504    11.2482     3.5119
         5     1.4188     1.6504    10.8920     4.6825
         5     1.4208     1.6509    10.4848     4.2753
         5     1.4208     1.6514    12.0626     3.1047
         5     1.4218     1.6519    11.6554     3.1047
         5     1.4232     1.6514    13.5895     1.1706
         5     1.4242     1.6529    11.2482     4.6825
         5     1.4242     1.6523    11.2482     4.6825
         5     1.4252     1.6528    13.1823     4.2753
         5     1.4262     1.6528    13.5895     2.7484
         5     1.4291     1.6548    13.5895     3.1047
         5     1.4301     1.6564    13.5895     5.8532
         5     1.4306     1.6564    14.7601     4.2753
         5     1.4315     1.6563    14.3529     5.0897
         5     1.4330     1.6557    13.9967     5.0897
         5     1.4335     1.6568    15.1673     1.9850
         5     1.4344     1.6577    14.7601     2.3413
         5     1.4359     1.6568    15.1673     3.1047
         5     1.4369     1.6583    15.9308     5.4460
         5     1.4379     1.6588    15.1673     6.2094
         5     1.4383     1.6594    14.7601     7.0238
         5     1.4393     1.6598    15.9308     7.3801
         5     1.4403     1.6598    15.1673    10.4848
         5     1.4408     1.6609    15.9308    11.2991
         5     1.4413     1.6607    18.2211     0.8144
         5     1.4427     1.6613    16.6942     6.2094
         5     1.4427     1.6613    17.8648     7.3801
         5     1.4437     1.6623    17.4577     9.7213
         5     1.4447     1.6634    18.2211     7.0238
         5     1.4457     1.6634    18.2211     4.6825
         5     1.4471     1.6638    18.6283     6.2094
         5     1.4471     1.6639    18.6283     7.7872
         5     1.4486     1.6643    19.0355     8.1944
         5     1.4491     1.6649    19.3917     9.7213
         5     1.4495     1.6648    19.7989    10.4848
         5     1.4500     1.6654    18.6283    15.5236
         5     1.4510     1.6658    23.3108     3.5119
         5     1.4520     1.6664    22.4965     2.7484
         5     1.4530     1.6664    21.7330     7.7872
         5     1.4530     1.6675    21.7330    11.2991
         5     1.4544     1.6674    22.1402     9.7213
         5     1.4549     1.6684    22.1402     9.3141
         5     1.4549     1.6690    24.0743     0.4072
         5     1.4569     1.6689    23.6671     5.8532
         5     1.4574     1.6695    24.0743     9.3141
         5     1.4583     1.6700    24.4305    11.6554
         5     1.4588     1.6706    24.8377    11.6554
         5     1.4598     1.6704    24.4305    12.4189
         5     1.4607     1.6700    24.8377    13.9967
         5     1.4608     1.6715    28.3496     4.2753
         5     1.4617     1.6721    27.1790    13.2332
         5     1.4622     1.6715    27.1790    13.9967
         5     1.4632     1.6726    28.7059    12.8260
         5     1.4646     1.6736    28.3496    13.9967
         5     1.4646     1.6731    29.1131    13.2332
         5     1.4651     1.6736    30.2837    10.4848
         5     1.4661     1.6746    31.8106     5.8532
         5     1.4666     1.6747    32.5741     9.7213
         5     1.4685     1.6757    32.9812    13.9967
         5     1.4685     1.6762    32.2178    16.6942
         5     1.4695     1.6762    32.2178    16.3379
         5     1.4700     1.6773    32.5741    14.7601
         5     1.4705     1.6783    36.4422     8.1944
         5     1.4715     1.6773    35.6788    16.3379
         5     1.4715     1.6777    36.0860    16.6942
         5     1.4729     1.6788    36.8494    17.1014
         5     1.4734     1.6793    38.0200    18.6792
         5     1.4739     1.6788    38.4272    18.6792
         5     1.4753     1.6803    39.5470    18.6792
         5     1.4753     1.6809    39.1907    19.0355
         5     1.4758     1.6813    42.2954    18.6792
         5     1.4768     1.6818    42.6517    20.2061
         5     1.4778     1.6815    44.2295    21.3767
         5     1.4782     1.6825    43.8223    21.7839
         5     1.4787     1.6830    47.3342    19.0355
         5     1.4802     1.6835    48.8611    22.1402
         5     1.4802     1.6840    48.8611    22.9036
         5     1.4816     1.6840    50.0317    23.3108
         5     1.4816     1.6851    51.2024    24.8886
         5     1.4821     1.6861    52.3730    24.8886
         5     1.4831     1.6872    55.0705    23.7180
         5     1.4841     1.6866    56.2412    24.4814
         5     1.4855     1.6876    57.7681    26.0084
         5     1.4855     1.6882    59.7530    27.5862
         5     1.4865     1.6887    60.8728    29.5202
         5     1.4870     1.6887    62.8069    28.7568
         5     1.4870     1.6897    66.7259    18.2720
         5     1.4884     1.6908    68.2528    21.3767
         5     1.4889     1.6908    69.0163    30.6909
         5     1.4894     1.6912    70.5941    33.0321
         5     1.4904     1.6917    73.2916    34.2028
         5     1.4909     1.6922    74.4623    34.2028
         5     1.4919     1.6933    81.8423    22.9036
         5     1.4928     1.6933    80.6717    34.5590
         5     1.4928     1.6948    82.6058    38.8344
         5     1.4943     1.6953    86.0668    39.2416
         5     1.4948     1.6958    88.8152    42.7026
         5     1.4962     1.6964    92.6834    40.7685
         5     1.4962     1.6969    96.5516    42.3463
         5     1.4972     1.6979    99.2491    43.5169
         5     1.4977     1.6979   102.7610    46.9779
         5     1.4991     1.7000   106.2729    48.9629
         5     1.4996     1.6999   110.9045    51.2533
