# Supplementary material for: Biaxial mechanical data of porcine atrioventricular valve leaflets
Source: Data Brief. 2018 Oct 3;21:358–63. doi: 10.1016/j.dib.2018.09.073 (PMC6197746; doi:10.1016/j.dib.2018.09.073)
Supplement: Supplementary file 2 — Supplementary material [file mmc2.zip › BiaxialData/TVSL_5.txt]

         1     1.2160     1.3150     0.5575    -2.5271
         1     1.2169     1.3226     0.2601    -3.1218
         1     1.2187     1.3343     0.2601    -0.2601
         1     1.2199     1.3375     0.2601    -2.8244
         1     1.2200     1.3411     0.5575    -1.4122
         1     1.2218     1.3435     0.0000     2.2670
         1     1.2219     1.3488     1.1149    -3.1218
         1     1.2294     1.3596     0.0000     1.7095
         1     1.2294     1.3596     0.0000     1.7095
         1     1.2286     1.3601     0.0000     2.0068
         1     1.2309     1.3601     0.0000     2.5643
         1     1.2299     1.3612     0.5575    -3.1218
         1     1.2311     1.3617     1.1149    -3.1218
         1     1.2324     1.3633     0.5575    -0.8548
         1     1.2352     1.3682     0.0000     3.1218
         1     1.2360     1.3681     0.5575     4.5340
         1     1.2372     1.3685     0.2601     7.3956
         1     1.2382     1.3711     0.2601     2.5643
         1     1.2377     1.3711     1.1149     2.5643
         1     1.2382     1.3721     0.5575     2.2670
         1     1.2387     1.3732     0.0000     2.2670
         1     1.2382     1.3727     0.2601     5.1286
         1     1.2396     1.3737     0.8176     2.5643
         1     1.2399     1.3732     0.2601     3.1218
         1     1.2398     1.3737     1.1149     2.2670
         1     1.2403     1.3737     0.2601     2.5643
         1     1.2415     1.3773     0.0000     4.8313
         1     1.2427     1.3767     1.1149     2.8616
         1     1.2428     1.3778     1.1149     3.1218
         1     1.2428     1.3801     1.1149     3.6792
         1     1.2433     1.3812     0.5575     2.5643
         1     1.2438     1.3817     1.1149     3.9765
         1     1.2425     1.3823     1.4122     4.5340
         1     1.2438     1.3817     1.6724     1.7095
         1     1.2438     1.3827     0.8176     4.5340
         1     1.2442     1.3842     0.0000     8.5105
         1     1.2469     1.3848     1.9697     1.1521
         1     1.2469     1.3847     1.1149     3.6792
         1     1.2466     1.3848     1.1149     3.4191
         1     1.2479     1.3848     2.5271     4.2738
         1     1.2502     1.3863     2.8244     4.2738
         1     1.2497     1.3863     1.1149     3.6792
         1     1.2505     1.3891     1.4122     3.9765
         1     1.2510     1.3888     1.6724     4.2738
         1     1.2517     1.3917     3.0846     0.0000
         1     1.2509     1.3918     2.5271    -1.1149
         1     1.2522     1.3912     1.9697     0.2973
         1     1.2536     1.3917     1.1149     5.6860
         1     1.2548     1.3927     1.6724     4.2738
         1     1.2540     1.3933     1.9697     5.3887
         1     1.2553     1.3933     2.5271     4.2738
         1     1.2544     1.3959     2.2298     2.5643
         1     1.2544     1.3965     1.4122     5.9834
         1     1.2553     1.3964     1.6724     4.2738
         1     1.2562     1.3987     2.8244     4.2738
         1     1.2562     1.3982     2.8244     5.3887
         1     1.2567     1.3987     2.2298     8.8078
         1     1.2547     1.3993     1.4122     8.8078
         1     1.2570     1.3991     2.2298     7.0983
         1     1.2575     1.3997     1.6724     6.2435
         1     1.2557     1.4004     2.2298     5.6860
         1     1.2562     1.4009     2.8244     5.9834
         1     1.2571     1.4007     3.6792     3.1218
         1     1.2587     1.4012     1.4122     7.3956
         1     1.2599     1.4012     3.3819     4.8313
         1     1.2599     1.4007     2.8244     5.1286
         1     1.2600     1.4013     1.6724     6.5408
         1     1.2600     1.4017     3.6792     1.1521
         1     1.2591     1.4023     3.3819     3.1218
         1     1.2599     1.4022     3.3819     3.4191
         1     1.2598     1.4027     2.8244     5.9834
         1     1.2605     1.4055     2.2298     6.5408
         1     1.2621     1.4049     2.8244     6.5408
         1     1.2616     1.4065     4.2367     4.8313
         1     1.2616     1.4070     4.2367     2.8616
         1     1.2612     1.4076     3.0846     5.6860
         1     1.2621     1.4070     3.6792     5.9834
         1     1.2631     1.4083     3.3819     5.9834
         1     1.2638     1.4087     3.6792     2.5643
         1     1.2626     1.4092     4.4968    -1.4122
         1     1.2643     1.4059     3.6792     3.4191
         1     1.2635     1.4065     3.9394     6.5408
         1     1.2647     1.4070     3.3819     7.6557
         1     1.2647     1.4070     3.9394     6.5408
         1     1.2650     1.4075     3.0846     7.0983
         1     1.2646     1.4091     4.4968     4.2738
         1     1.2646     1.4118     3.9394     6.5408
         1     1.2672     1.4111     4.2367     5.9834
         1     1.2685     1.4116     4.2367     7.9530
         1     1.2681     1.4122     6.7638     0.5946
         1     1.2673     1.4133     3.3819    11.6322
         1     1.2699     1.4134     5.9462     4.2738
         1     1.2704     1.4135     5.6489     5.3887
         1     1.2699     1.4129     4.4968     9.9227
         1     1.2698     1.4134     4.2367     9.3653
         1     1.2702     1.4140     5.3516     7.6557
         1     1.2698     1.4139     5.3516     8.8078
         1     1.2699     1.4118     5.0914     7.3956
         1     1.2677     1.4146     5.3516     8.2503
         1     1.2685     1.4163     5.6489     7.3956
         1     1.2681     1.4173     7.3584     3.1218
         1     1.2687     1.4141     7.0611     6.2435
         1     1.2681     1.4152     7.3584     8.5105
         1     1.2688     1.4157     5.9462    11.0748
         1     1.2690     1.4157     6.5037     9.6626
         1     1.2694     1.4157     5.9462     9.3653
         1     1.2695     1.4159     5.6489     8.8078
         1     1.2701     1.4180     6.2063    10.5173
         1     1.2701     1.4180     7.6186    10.7775
         1     1.2714     1.4180     7.0611    10.2200
         1     1.2714     1.4191     7.0611    11.6322
         1     1.2705     1.4186     6.2063    14.4567
         1     1.2708     1.4202     8.1760     7.3956
         1     1.2716     1.4207     8.1760     7.9530
         1     1.2716     1.4207     8.1760     8.8078
         1     1.2732     1.4217    10.1829     8.2503
         1     1.2735     1.4217     8.1760    11.6322
         1     1.2735     1.4217     8.4733    12.1897
         1     1.2731     1.4224     8.7706    10.7775
         1     1.2739     1.4223     8.7706    10.5173
         1     1.2748     1.4228     8.7706    12.7843
         1     1.2740     1.4234    10.4430    10.5173
         1     1.2765     1.4236     9.6254    10.7775
         1     1.2760     1.4220     8.7706    14.7540
         1     1.2760     1.4236    10.4430    14.1965
         1     1.2756     1.4243    11.0376    12.4870
         1     1.2764     1.4242     9.8855    14.7540
         1     1.2768     1.4248    10.4430    13.3418
         1     1.2765     1.4252    11.0376    14.4567
         1     1.2779     1.4268    11.5951    13.0445
         1     1.2771     1.4268    10.7403    17.5784
         1     1.2766     1.4268    11.8552    13.6019
         1     1.2770     1.4274    13.0073    13.3418
         1     1.2774     1.4274    13.3046    13.0445
         1     1.2778     1.4280    13.3046    14.1965
         1     1.2743     1.4281    13.3046    16.4635
         1     1.2759     1.4286    13.3046    14.4567
         1     1.2752     1.4298    13.8621    15.0513
         1     1.2752     1.4308    13.3046    16.1662
         1     1.2759     1.4317    14.4195    16.4635
         1     1.2764     1.4323    15.5344    16.4635
         1     1.2764     1.4323    14.1222    19.2880
         1     1.2768     1.4322    14.7168    17.5784
         1     1.2771     1.4317    15.2743    19.2880
         1     1.2768     1.4322    17.5413    14.4567
         1     1.2772     1.4328    15.8317    19.2880
         1     1.2784     1.4328    17.2440    15.0513
         1     1.2776     1.4328    17.2440    18.7305
         1     1.2776     1.4328    16.6865    19.5853
         1     1.2774     1.4329    17.8014    20.7002
         1     1.2775     1.4344    16.3892    21.2576
         1     1.2779     1.4340    17.5413    24.3794
         1     1.2802     1.4349    18.3960    20.9975
         1     1.2800     1.4325    20.0684    22.7070
         1     1.2804     1.4355    20.6630    21.2576
         1     1.2799     1.4336    20.9232    20.4400
         1     1.2809     1.4366    20.9232    21.8523
         1     1.2795     1.4361    21.7779    21.8523
         1     1.2821     1.4369    20.9232    24.6767
         1     1.2821     1.4374    21.2205    27.2410
         1     1.2821     1.4374    22.3354    26.3862
         1     1.2832     1.4369    23.1902    28.3559
         1     1.2824     1.4385    22.9300    30.0654
         1     1.2824     1.4385    24.0449    26.9437
         1     1.2839     1.4397    24.0449    27.5011
         1     1.2838     1.4403    25.4571    29.2107
         1     1.2826     1.4408    26.6092    28.3559
         1     1.2843     1.4414    26.6092    30.0654
         1     1.2835     1.4414    27.7241    30.6229
         1     1.2833     1.4415    28.5789    30.6229
         1     1.2841     1.4415    28.2816    32.6297
         1     1.2834     1.4420    29.4337    33.7447
         1     1.2830     1.4427    31.1060    32.6297
         1     1.2839     1.4449    31.7006    30.9202
         1     1.2844     1.4455    31.1060    34.5994
         1     1.2844     1.4455    32.8156    35.7143
         1     1.2849     1.4450    35.3799    28.0958
         1     1.2848     1.4458    35.3799    36.8664
         1     1.2845     1.4457    35.6400    37.1637
         1     1.2872     1.4468    36.2346    37.9813
         1     1.2866     1.4463    37.3495    37.9813
         1     1.2866     1.4468    37.3495    40.8429
         1     1.2866     1.4468    38.4644    39.6908
         1     1.2882     1.4470    39.3192    42.2551
         1     1.2879     1.4479    40.4713    42.5525
         1     1.2879     1.4491    41.3261    42.8126
         1     1.2883     1.4495    44.4106    40.2855
         1     1.2884     1.4502    45.0053    39.4307
         1     1.2883     1.4531    45.0053    45.9344
         1     1.2891     1.4531    45.5627    47.0864
         1     1.2902     1.4526    46.9749    48.7588
         1     1.2900     1.4524    46.6776    53.5901
         1     1.2900     1.4537    48.9446    50.1710
         1     1.2895     1.4531    50.3568    51.8805
         1     1.2907     1.4537    50.9515    55.8571
         1     1.2902     1.4539    53.2184    54.4448
         1     1.2898     1.4538    54.3334    54.4448
         1     1.2914     1.4542    55.7456    57.5666
         1     1.2919     1.4553    58.3099    55.8571
         1     1.2919     1.4553    58.5700    58.4214
         1     1.2919     1.4553    59.1646    60.6883
         1     1.2920     1.4563    61.1343    61.8033
         1     1.2924     1.4559    62.8438    63.8101
         1     1.2916     1.4559    64.5162    66.3372
         1     1.2928     1.4559    66.2257    64.3676
         1     1.2916     1.4580    67.3407    68.9015
         1     1.2931     1.4605    69.3475    68.3441
         1     1.2931     1.4587    69.9049    70.8712
         1     1.2947     1.4614    73.0267    72.0233
         1     1.2954     1.4619    74.6991    72.5807
         1     1.2960     1.4619    76.7059    75.9998
         1     1.2958     1.4625    78.4154    77.4120
         1     1.2948     1.4624    79.5304    80.5338
         1     1.2976     1.4623    82.3548    80.2365
         1     1.2956     1.4636    83.5069    85.0677
         1     1.2981     1.4634    86.8888    84.4731
         1     1.2973     1.4634    88.3010    87.8922
         1     1.2985     1.4635    90.5680    90.7166
         1     1.2986     1.4645    92.8350    91.3112
         1     1.2992     1.4663    95.9567    90.4565
         1     1.2989     1.4667    96.8115    95.8452
         1     1.3008     1.4667    98.7812    97.2574
         1     1.3006     1.4666   102.1631    99.2271
         1     1.3009     1.4672   104.4300   101.2340
         1     1.3022     1.4703   107.5518   102.9063
         1     1.3013     1.4703   109.2613   107.4403
         1     1.3022     1.4703   113.4980   106.8828
         2     1.2078     1.3650     0.2601    -3.1218
         2     1.2090     1.3731     0.0000    -0.2601
         2     1.2111     1.3762     0.2601    -0.8548
         2     1.2139     1.3822     0.5575    -1.6724
         2     1.2131     1.3848     0.5575    -2.8244
         2     1.2146     1.3848     1.1149    -1.6724
         2     1.2178     1.3868     0.2601    -1.4122
         2     1.2178     1.3878     0.8176     0.0000
         2     1.2177     1.3914     1.9697    -2.5271
         2     1.2219     1.3939     0.0000     2.0068
         2     1.2256     1.3957     0.0000     3.6792
         2     1.2248     1.3968     0.5575     3.4191
         2     1.2271     1.3961     0.5575     3.4191
         2     1.2276     1.3968     0.2601     3.1218
         2     1.2301     1.4014     0.8176     2.2670
         2     1.2293     1.4008     0.0000     3.1218
         2     1.2313     1.4008     0.2601     4.8313
         2     1.2310     1.4018     0.2601     4.8313
         2     1.2310     1.4018     1.1149     3.6792
         2     1.2306     1.4018     1.1149     3.1218
         2     1.2333     1.4023     0.5575     4.8313
         2     1.2330     1.4023     0.0000     7.0983
         2     1.2345     1.4029     1.1149     4.2738
         2     1.2345     1.4052     0.5575     3.6792
         2     1.2347     1.4054     0.0000     5.1286
         2     1.2347     1.4077     1.1149     2.2670
         2     1.2347     1.4082     1.1149     2.2670
         2     1.2347     1.4082     0.5575     3.6792
         2     1.2383     1.4087     1.1149     4.2738
         2     1.2359     1.4087     0.5575     4.8313
         2     1.2364     1.4087     0.5575     3.9765
         2     1.2379     1.4092     3.0846    -2.8244
         2     1.2383     1.4102     1.1149     3.1218
         2     1.2376     1.4103     1.9697     4.8313
         2     1.2384     1.4103     1.6724     4.2738
         2     1.2388     1.4122     1.1149     5.1286
         2     1.2393     1.4122     1.4122     5.3887
         2     1.2406     1.4162     0.2601     7.0983
         2     1.2405     1.4143     1.1149     5.1286
         2     1.2413     1.4132     1.6724     5.9834
         2     1.2410     1.4142     0.5575     9.0679
         2     1.2422     1.4137     0.0000    13.0445
         2     1.2410     1.4142     0.5575    11.9296
         2     1.2437     1.4147     0.8176     9.0679
         2     1.2424     1.4153     1.9697     4.8313
         2     1.2459     1.4178     1.6724     6.8010
         2     1.2454     1.4166     0.8176     5.9834
         2     1.2464     1.4172     1.4122     6.2435
         2     1.2472     1.4182     0.8176     6.8010
         2     1.2472     1.4182     0.8176     7.3956
         2     1.2472     1.4182     1.6724     5.6860
         2     1.2479     1.4181     1.9697     5.1286
         2     1.2479     1.4187     1.1149     7.0983
         2     1.2471     1.4187     0.8176    12.4870
         2     1.2477     1.4216     1.6724     9.6626
         2     1.2477     1.4216     1.6724     7.9530
         2     1.2473     1.4231     1.9697     6.2435
         2     1.2496     1.4236     2.2298     6.2435
         2     1.2500     1.4241     1.9697     7.0983
         2     1.2502     1.4217     1.9697     5.6860
         2     1.2507     1.4228     2.2298     5.3887
         2     1.2507     1.4223     2.2298     5.6860
         2     1.2507     1.4223     2.5271     6.8010
         2     1.2514     1.4227     1.9697     8.2503
         2     1.2537     1.4232     2.2298     3.9765
         2     1.2530     1.4232     1.9697     5.6860
         2     1.2518     1.4233     2.8244     8.8078
         2     1.2518     1.4253     2.5271     7.6557
         2     1.2522     1.4253     3.0846     8.5105
         2     1.2519     1.4259     3.0846     8.5105
         2     1.2549     1.4264     2.5271     8.2503
         2     1.2549     1.4274     2.5271     8.5105
         2     1.2549     1.4269     3.0846     7.3956
         2     1.2542     1.4291     2.2298     7.3956
         2     1.2538     1.4292     3.6792     5.6860
         2     1.2550     1.4292     2.5271     7.9530
         2     1.2542     1.4302     3.0846     7.3956
         2     1.2555     1.4302     4.4968     5.9834
         2     1.2550     1.4296     3.0846     9.0679
         2     1.2551     1.4288     2.8244     9.0679
         2     1.2576     1.4288     3.0846     8.5105
         2     1.2584     1.4299     3.6792     8.2503
         2     1.2584     1.4304     3.3819     9.3653
         2     1.2587     1.4303     3.0846    12.4870
         2     1.2601     1.4293     2.8244     9.6626
         2     1.2593     1.4304     3.0846     9.6626
         2     1.2601     1.4315     4.4968     5.9834
         2     1.2601     1.4309     4.7941     4.2738
         2     1.2598     1.4315     4.7941     7.0983
         2     1.2605     1.4320     2.8244     9.9227
         2     1.2605     1.4314     4.2367     9.0679
         2     1.2605     1.4315     5.0914    10.2200
         2     1.2609     1.4340     3.6792     9.3653
         2     1.2617     1.4340     3.6792    12.4870
         2     1.2599     1.4363     4.2367    12.7843
         2     1.2591     1.4369     5.0914    10.7775
         2     1.2599     1.4374     5.0914    12.7843
         2     1.2605     1.4375     6.7638     6.5408
         2     1.2613     1.4369     4.7941    11.0748
         2     1.2633     1.4351     6.2063     8.8078
         2     1.2614     1.4358     4.2367    14.1965
         2     1.2614     1.4352     6.2063    11.3349
         2     1.2621     1.4357     5.6489    11.3349
         2     1.2642     1.4367     5.9462    11.3349
         2     1.2641     1.4372     6.2063    11.3349
         2     1.2646     1.4383     4.7941    17.3183
         2     1.2640     1.4382     6.2063    13.6019
         2     1.2649     1.4383     5.6489    14.1965
         2     1.2645     1.4383     5.0914    20.1427
         2     1.2636     1.4388     5.3516    15.3115
         2     1.2649     1.4388     7.3584    11.3349
         2     1.2662     1.4390     6.7638    13.6019
         2     1.2662     1.4400     7.9159    14.1965
         2     1.2666     1.4400     7.0611    16.4635
         2     1.2662     1.4400     8.4733    15.6088
         2     1.2666     1.4411     8.4733    14.1965
         2     1.2674     1.4421     7.9159    16.4635
         2     1.2665     1.4427     8.4733    15.6088
         2     1.2669     1.4422     9.0308    13.3418
         2     1.2659     1.4443     8.4733    18.1731
         2     1.2676     1.4449    10.4430    10.2200
         2     1.2676     1.4454     8.7706    17.0210
         2     1.2676     1.4459     9.0308    16.4635
         2     1.2676     1.4459     9.0308    16.7237
         2     1.2680     1.4454     9.0308    18.7305
         2     1.2683     1.4442     9.8855    19.5853
         2     1.2682     1.4448    10.7403    17.5784
         2     1.2651     1.4471    10.7403    18.9907
         2     1.2671     1.4473    11.2978    17.8757
         2     1.2670     1.4488    11.8552    14.7540
         2     1.2689     1.4483    11.0376    19.2880
         2     1.2674     1.4479    12.7100    16.7237
         2     1.2682     1.4478    11.2978    19.2880
         2     1.2702     1.4487    12.4498    18.9907
         2     1.2697     1.4488    12.1525    19.8454
         2     1.2689     1.4478    11.8552    22.9672
         2     1.2709     1.4486    12.7100    22.9672
         2     1.2701     1.4494    12.4498    22.4097
         2     1.2701     1.4488    12.4498    23.2645
         2     1.2704     1.4494    14.7168    21.5550
         2     1.2700     1.4504    14.1222    20.4400
         2     1.2701     1.4525    13.5648    24.1193
         2     1.2705     1.4515    16.3892    21.2576
         2     1.2714     1.4504    14.7168    22.9672
         2     1.2729     1.4554    14.1222    26.9437
         2     1.2729     1.4554    15.5344    25.2342
         2     1.2727     1.4580    15.8317    26.0889
         2     1.2725     1.4554    13.8621    32.6297
         2     1.2731     1.4586    16.9838    25.5315
         2     1.2741     1.4570    15.8317    29.5080
         2     1.2742     1.4565    18.3960    25.7916
         2     1.2740     1.4570    17.5413    28.6532
         2     1.2736     1.4576    16.9838    28.3559
         2     1.2736     1.4571    18.9535    29.5080
         2     1.2737     1.4576    18.0987    29.5080
         2     1.2737     1.4581    18.6562    31.7750
         2     1.2744     1.4592    19.5110    33.4473
         2     1.2731     1.4582    20.3657    30.9202
         2     1.2743     1.4572    18.6562    33.7447
         2     1.2752     1.4581    21.2205    35.1569
         2     1.2750     1.4603    20.6630    36.5691
         2     1.2751     1.4608    23.4875    30.9202
         2     1.2750     1.4608    22.0752    34.8967
         2     1.2751     1.4608    23.4875    34.5994
         2     1.2755     1.4614    23.1902    37.7212
         2     1.2755     1.4619    24.8997    37.7212
         2     1.2763     1.4620    25.7545    38.2786
         2     1.2769     1.4626    25.7545    39.9882
         2     1.2769     1.4621    25.4571    41.6977
         2     1.2772     1.4621    27.1667    39.1334
         2     1.2778     1.4642    28.0214    42.2551
         2     1.2782     1.4643    28.8390    41.9578
         2     1.2786     1.4649    29.1364    43.1099
         2     1.2783     1.4653    29.1364    44.5221
         2     1.2795     1.4659    31.7006    43.3701
         2     1.2791     1.4653    31.1060    45.3769
         2     1.2780     1.4659    30.8459    47.9040
         2     1.2799     1.4652    33.1129    47.6439
         2     1.2796     1.4664    33.6703    50.4683
         2     1.2783     1.4676    33.9676    50.1710
         2     1.2795     1.4690    34.2278    51.3231
         2     1.2787     1.4696    36.2346    51.3231
         2     1.2795     1.4696    36.4948    53.5901
         2     1.2805     1.4713    37.9070    53.0326
         2     1.2799     1.4717    39.3192    52.7353
         2     1.2802     1.4728    40.1740    55.5598
         2     1.2814     1.4723    39.9138    58.1241
         2     1.2794     1.4729    41.5862    59.8336
         2     1.2806     1.4734    42.1808    59.8336
         2     1.2807     1.4745    42.1808    63.8101
         2     1.2818     1.4740    43.2957    65.2223
         2     1.2824     1.4756    44.7079    67.4893
         2     1.2815     1.4746    46.9749    66.0771
         2     1.2842     1.4785    46.9749    68.3441
         2     1.2850     1.4774    48.9446    69.4590
         2     1.2853     1.4778    51.5089    67.4893
         2     1.2835     1.4791    51.5089    71.4658
         2     1.2850     1.4790    52.6238    73.7328
         2     1.2849     1.4808    53.4786    76.5573
         2     1.2865     1.4826    55.1881    76.5573
         2     1.2877     1.4826    56.6003    77.9695
         2     1.2876     1.4837    58.0126    80.5338
         2     1.2881     1.4832    59.9822    80.2365
         2     1.2886     1.4836    61.1343    82.5034
         2     1.2886     1.4836    62.5465    85.3279
         2     1.2889     1.4847    64.2561    86.1827
         2     1.2888     1.4853    65.6683    89.0443
         2     1.2885     1.4848    67.6380    90.4565
         2     1.2885     1.4848    68.7900    92.9836
         2     1.2885     1.4854    70.7597    94.9905
         2     1.2878     1.4854    73.0267    95.8452
         2     1.2890     1.4859    73.8815    99.7846
         2     1.2887     1.4864    76.7059   100.6393
         2     1.2888     1.4869    78.1181   104.0584
         2     1.2889     1.4886    80.6453   104.9132
         2     1.2893     1.4892    81.7973   107.1802
         2     1.2906     1.4887    84.3245   110.5621
         2     1.2893     1.4892    86.0340   111.9743
         3     1.2206     1.2818     0.0000    -1.9697
         3     1.2210     1.2950     0.2601     1.1521
         3     1.2216     1.2954     0.0000    -1.6724
         3     1.2248     1.3055     0.0000     2.0068
         3     1.2247     1.3063     0.5575    -2.2670
         3     1.2253     1.3066     0.0000    -2.5271
         3     1.2285     1.3126     0.2601     1.1521
         3     1.2285     1.3131     0.2601     1.7095
         3     1.2300     1.3152     0.8176     1.1521
         3     1.2294     1.3182     0.5575     0.5946
         3     1.2285     1.3207     0.0000     0.5946
         3     1.2305     1.3211     0.2601     0.8548
         3     1.2339     1.3222     0.5575    -0.5575
         3     1.2345     1.3227     0.0000     1.7095
         3     1.2342     1.3237     0.0000     2.5643
         3     1.2357     1.3238     0.8176     1.1521
         3     1.2341     1.3267     0.2601     4.5340
         3     1.2388     1.3265     0.8176    -0.5575
         3     1.2365     1.3265     0.8176     1.4122
         3     1.2393     1.3285     0.5575     1.4122
         3     1.2392     1.3276     1.1149     1.4122
         3     1.2398     1.3285     0.5575     1.4122
         3     1.2397     1.3310     0.2601     2.0068
         3     1.2402     1.3310     0.0000     2.8616
         3     1.2402     1.3320     0.2601     3.1218
         3     1.2400     1.3330     0.5575     1.7095
         3     1.2426     1.3335     1.1149     2.5643
         3     1.2427     1.3341     1.6724    -0.8548
         3     1.2419     1.3339     0.2601     1.4122
         3     1.2424     1.3349     0.5575     4.8313
         3     1.2417     1.3349     0.8176     2.8616
         3     1.2446     1.3355     0.5575     2.2670
         3     1.2441     1.3360     1.4122     2.0068
         3     1.2441     1.3358     0.8176     2.8616
         3     1.2463     1.3373     0.8176     3.4191
         3     1.2476     1.3373     1.1149     3.1218
         3     1.2468     1.3378     1.1149     2.5643
         3     1.2473     1.3389     0.5575     3.9765
         3     1.2500     1.3394     1.4122     1.7095
         3     1.2485     1.3394     1.4122     3.4191
         3     1.2516     1.3399     0.8176     3.4191
         3     1.2508     1.3405     1.1149     2.8616
         3     1.2513     1.3409     1.6724     2.5643
         3     1.2512     1.3419     0.2601     3.9765
         3     1.2510     1.3454     1.4122     3.1218
         3     1.2523     1.3453     1.1149     2.8616
         3     1.2518     1.3459     1.4122     3.4191
         3     1.2522     1.3464     1.6724     4.8313
         3     1.2549     1.3493     1.6724     3.4191
         3     1.2533     1.3504     1.6724    -2.2670
         3     1.2561     1.3503     2.5271     0.8548
         3     1.2554     1.3474     1.4122     3.9765
         3     1.2553     1.3456     1.4122     3.6792
         3     1.2566     1.3491     1.4122     3.1218
         3     1.2562     1.3482     1.6724     5.3887
         3     1.2567     1.3546     1.4122     5.6860
         3     1.2567     1.3546     1.9697     3.1218
         3     1.2565     1.3516     1.6724     2.8616
         3     1.2560     1.3516     2.8244     0.2973
         3     1.2564     1.3556     3.0846    -0.2601
         3     1.2590     1.3557     3.0846    -3.1218
         3     1.2590     1.3562     3.0846     2.5643
         3     1.2590     1.3567     2.5271     1.7095
         3     1.2598     1.3578     2.8244     2.8616
         3     1.2606     1.3588     1.4122     5.3887
         3     1.2607     1.3594     1.4122     4.8313
         3     1.2604     1.3611     1.1149     5.3887
         3     1.2604     1.3611     2.2298     3.9765
         3     1.2612     1.3621     3.0846     2.0068
         3     1.2608     1.3621     2.5271     3.4191
         3     1.2609     1.3627     2.2298     2.5643
         3     1.2645     1.3631     4.4968    -0.2601
         3     1.2654     1.3648     2.2298     4.5340
         3     1.2673     1.3631     2.8244     3.9765
         3     1.2648     1.3661     3.0846     5.6860
         3     1.2648     1.3661     2.2298     5.1286
         3     1.2653     1.3644     2.2298     5.9834
         3     1.2658     1.3655     1.9697     9.0679
         3     1.2658     1.3655     3.6792     3.9765
         3     1.2652     1.3676     3.6792     3.6792
         3     1.2656     1.3682     2.8244     4.5340
         3     1.2664     1.3704     3.0846     1.4122
         3     1.2672     1.3708     4.7941     1.7095
         3     1.2676     1.3709     3.6792     4.2738
         3     1.2677     1.3719     3.0846     5.6860
         3     1.2676     1.3719     3.3819     4.2738
         3     1.2688     1.3719     2.5271     5.1286
         3     1.2685     1.3720     2.5271     9.6626
         3     1.2693     1.3721     3.6792     3.9765
         3     1.2696     1.3758     5.0914     3.6792
         3     1.2701     1.3764     4.2367     3.9765
         3     1.2700     1.3758     4.2367    -1.4122
         3     1.2704     1.3780     3.9394     5.6860
         3     1.2711     1.3784     3.6792     5.3887
         3     1.2701     1.3764     3.9394     3.4191
         3     1.2705     1.3769     3.0846     7.3956
         3     1.2713     1.3774     4.4968     5.1286
         3     1.2713     1.3774     4.4968     7.0983
         3     1.2717     1.3780     4.2367     6.5408
         3     1.2732     1.3784     5.6489     4.5340
         3     1.2733     1.3795     4.7941     5.3887
         3     1.2732     1.3789     5.9462     1.7095
         3     1.2752     1.3796     5.6489    -2.2670
         3     1.2751     1.3833     5.9462     3.4191
         3     1.2755     1.3834     5.0914     6.5408
         3     1.2763     1.3839     5.0914     6.2435
         3     1.2763     1.3839     5.3516     5.6860
         3     1.2768     1.3844     4.4968     7.9530
         3     1.2776     1.3844     5.3516     7.9530
         3     1.2735     1.3852     6.2063     7.9530
         3     1.2775     1.3824     7.0611     5.3887
         3     1.2773     1.3824     7.0611     3.4191
         3     1.2773     1.3830     5.9462     5.9834
         3     1.2770     1.3836     6.5037     2.2670
         3     1.2780     1.3857     6.7638     3.9765
         3     1.2769     1.3862     6.5037     8.2503
         3     1.2762     1.3861     6.7638     6.8010
         3     1.2773     1.3872     6.7638     6.8010
         3     1.2777     1.3887     7.3584     7.0983
         3     1.2781     1.3888     7.3584     9.9227
         3     1.2780     1.3893     7.9159     7.0983
         3     1.2773     1.3898     7.0611     7.9530
         3     1.2776     1.3910     7.9159     8.8078
         3     1.2775     1.3905     8.4733     5.3887
         3     1.2775     1.3905    10.4430     0.0000
         3     1.2784     1.3914     8.7706     5.6860
         3     1.2787     1.3931     9.0308     5.9834
         3     1.2786     1.3921     9.3281     5.6860
         3     1.2774     1.3921     8.4733     7.3956
         3     1.2789     1.3917     9.0308     7.9530
         3     1.2781     1.3912     8.1760    11.0748
         3     1.2788     1.3912     9.6254     8.2503
         3     1.2828     1.3919     8.4733     9.3653
         3     1.2819     1.3920     9.0308    11.6322
         3     1.2821     1.3924     8.7706    14.1965
         3     1.2824     1.3943    12.7100     2.5643
         3     1.2840     1.3950    11.2978     6.8010
         3     1.2829     1.3944    10.7403     7.9530
         3     1.2831     1.3956    10.4430     8.8078
         3     1.2830     1.3967    11.0376     8.5105
         3     1.2830     1.3972    12.7100     8.8078
         3     1.2836     1.3967    12.7100     5.9834
         3     1.2834     1.3988    11.2978     9.6626
         3     1.2833     1.3979    12.4498     8.8078
         3     1.2845     1.3979    12.4498     8.5105
         3     1.2845     1.3984    13.3046     3.9765
         3     1.2840     1.3986    13.5648     6.2435
         3     1.2846     1.3989    13.8621     7.3956
         3     1.2863     1.4000    13.5648     9.6626
         3     1.2860     1.3991    13.0073    12.1897
         3     1.2858     1.3991    13.5648    11.6322
         3     1.2862     1.3995    13.8621    11.6322
         3     1.2860     1.4004    14.4195    13.0445
         3     1.2861     1.4013    14.1222    11.9296
         3     1.2860     1.4009    16.3892    10.7775
         3     1.2870     1.4043    16.1291    10.7775
         3     1.2833     1.4029    14.7168    13.8992
         3     1.2862     1.4044    15.8317    11.0748
         3     1.2869     1.4038    15.5344    13.0445
         3     1.2838     1.4040    17.5413    11.6322
         3     1.2842     1.4056    17.5413    14.4567
         3     1.2839     1.4048    17.2440    14.1965
         3     1.2849     1.4046    17.2440    14.4567
         3     1.2846     1.4073    18.6562    16.1662
         3     1.2843     1.4064    19.2508    14.4567
         3     1.2843     1.4085    19.5110    13.6019
         3     1.2852     1.4079    20.6630    14.1965
         3     1.2857     1.4085    20.0684    16.4635
         3     1.2860     1.4088    19.8083    18.1731
         3     1.2866     1.4094    20.6630    16.4635
         3     1.2866     1.4094    22.3354    17.5784
         3     1.2868     1.4090    21.4806    17.5784
         3     1.2893     1.4111    22.9300    18.1731
         3     1.2884     1.4094    22.9300    20.1427
         3     1.2883     1.4100    23.7476    17.0210
         3     1.2887     1.4101    23.4875    20.4400
         3     1.2895     1.4100    24.8997    20.4400
         3     1.2896     1.4123    25.4571    20.7002
         3     1.2898     1.4127    28.2816    11.9296
         3     1.2900     1.4124    27.4268    19.5853
         3     1.2900     1.4124    28.2816    18.4332
         3     1.2907     1.4129    28.2816    20.1427
         3     1.2907     1.4135    28.5789    22.7070
         3     1.2919     1.4102    29.6938    22.1124
         3     1.2909     1.4139    29.9911    24.3794
         3     1.2906     1.4109    30.8459    24.6767
         3     1.2915     1.4150    32.2581    22.9672
         3     1.2905     1.4148    32.8156    23.2645
         3     1.2928     1.4160    32.8156    26.0889
         3     1.2918     1.4125    35.9373    20.1427
         3     1.2924     1.4142    35.6400    24.3794
         3     1.2939     1.4163    35.9373    27.5011
         3     1.2939     1.4163    37.3495    26.0889
         3     1.2938     1.4169    37.0522    28.9134
         3     1.2931     1.4166    39.9138    27.7985
         3     1.2930     1.4185    40.1740    28.6532
         3     1.2941     1.4191    41.0287    29.5080
         3     1.2942     1.4157    41.8835    31.4777
         3     1.2933     1.4164    42.9984    32.8899
         3     1.2939     1.4159    43.8532    33.4473
         3     1.2939     1.4177    46.6776    28.3559
         3     1.2946     1.4174    46.1202    35.4542
         3     1.2955     1.4168    47.2722    34.5994
         3     1.2955     1.4197    47.8297    36.0116
         3     1.2963     1.4202    49.2419    36.3089
         3     1.2955     1.4202    50.6541    38.8361
         3     1.2968     1.4207    52.9211    37.7212
         3     1.2968     1.4213    53.2184    38.5759
         3     1.2968     1.4224    55.4854    37.7212
         3     1.2974     1.4225    56.0429    40.8429
         3     1.2988     1.4229    60.2795    33.1872
         3     1.2969     1.4226    59.9822    40.2855
         3     1.2982     1.4242    60.8370    43.1099
         3     1.2984     1.4228    62.2492    43.9647
         3     1.2991     1.4257    63.4013    47.9040
         3     1.3000     1.4272    66.2257    47.3466
         3     1.3000     1.4272    68.1954    45.0796
         3     1.3007     1.4272    68.7900    49.0561
         3     1.3005     1.4288    71.0199    48.2013
         3     1.3026     1.4277    71.8746    51.6204
         3     1.3023     1.4278    74.9964    51.6204
         3     1.3026     1.4277    75.8511    56.4145
         3     1.3025     1.4282    76.9661    56.4145
         3     1.3035     1.4291    80.6453    55.8571
         3     1.3042     1.4313    82.3548    57.2693
         3     1.3042     1.4313    83.7670    60.0937
         3     1.3052     1.4309    86.0340    60.9485
         3     1.3055     1.4323    88.5983    62.6580
         3     1.3059     1.4325    90.0105    63.8101
         3     1.3049     1.4321    92.2775    66.9319
         3     1.3060     1.4319    95.3993    66.6345
         3     1.3057     1.4341    97.3689    70.6111
         3     1.3049     1.4342   100.7508    71.1685
         3     1.3069     1.4342   102.4604    73.9930
         3     1.3070     1.4351   104.7273    74.2903
         3     1.3072     1.4348   108.1092    76.2599
         3     1.3073     1.4358   111.2310    77.6722
         3     1.3073     1.4358   112.9405    80.7939
         4     1.1858     1.4030     0.0000    -2.5271
         4     1.1858     1.4105     0.2601     0.5946
         4     1.1926     1.4142     0.5575    -2.5271
         4     1.1944     1.4177     0.0000     2.8616
         4     1.1967     1.4192     0.5575     0.8548
         4     1.1969     1.4262     0.2601     5.1286
         4     1.1981     1.4256     0.2601     4.2738
         4     1.1989     1.4236     1.1149     0.2973
         4     1.1975     1.4247     0.0000     4.8313
         4     1.1990     1.4241     0.0000     6.2435
         4     1.2034     1.4311     1.1149    -2.5271
         4     1.2034     1.4322     0.0000     4.2738
         4     1.2037     1.4317     0.5575     4.8313
         4     1.2042     1.4316     0.0000     6.5408
         4     1.2050     1.4316     0.0000     7.3956
         4     1.2069     1.4326     0.8176     4.5340
         4     1.2062     1.4325     0.2601     6.5408
         4     1.2067     1.4338     0.5575     5.6860
         4     1.2121     1.4359     0.0000     6.8010
         4     1.2087     1.4349     2.2298     0.2973
         4     1.2087     1.4354     0.0000    10.7775
         4     1.2099     1.4384     0.5575     7.0983
         4     1.2096     1.4395     0.2601     6.8010
         4     1.2116     1.4413     0.0000     9.3653
         4     1.2129     1.4399     0.2601     6.2435
         4     1.2116     1.4388     0.0000     6.5408
         4     1.2129     1.4393     0.8176     5.9834
         4     1.2141     1.4404     0.5575     6.8010
         4     1.2136     1.4398     0.2601    11.0748
         4     1.2141     1.4403     1.1149     7.9530
         4     1.2146     1.4409     0.8176     7.9530
         4     1.2156     1.4438     0.2601     8.8078
         4     1.2191     1.4432     1.1149     8.2503
         4     1.2186     1.4432     0.8176     6.5408
         4     1.2210     1.4437     0.2601    11.9296
         4     1.2218     1.4443     1.4122     6.8010
         4     1.2210     1.4431     1.1149     9.0679
         4     1.2210     1.4431     0.8176     9.0679
         4     1.2223     1.4442     1.9697     3.4191
         4     1.2232     1.4500     1.6724     3.4191
         4     1.2235     1.4490     1.6724     4.8313
         4     1.2240     1.4495     0.8176     9.3653
         4     1.2240     1.4495     0.5575    10.2200
         4     1.2245     1.4500     1.6724     7.9530
         4     1.2240     1.4476     1.6724     9.6626
         4     1.2290     1.4476     0.2601    13.0445
         4     1.2259     1.4524     1.9697     6.8010
         4     1.2259     1.4481     0.8176     9.6626
         4     1.2259     1.4481     1.4122    10.7775
         4     1.2264     1.4492     0.5575    14.7540
         4     1.2271     1.4491     1.1149    13.3418
         4     1.2276     1.4511     3.3819     7.0983
         4     1.2275     1.4522     1.9697     9.3653
         4     1.2275     1.4511     1.1149    10.5173
         4     1.2288     1.4521     1.6724    10.2200
         4     1.2288     1.4516     1.6724    11.3349
         4     1.2288     1.4516     1.9697    10.5173
         4     1.2302     1.4521     1.4122     9.3653
         4     1.2310     1.4531     2.5271     9.3653
         4     1.2330     1.4532     3.0846     9.0679
         4     1.2330     1.4531     2.8244     6.5408
         4     1.2338     1.4536     4.2367     5.9834
         4     1.2325     1.4546     4.4968     3.9765
         4     1.2330     1.4574     2.5271    11.9296
         4     1.2338     1.4579     1.6724    13.8992
         4     1.2340     1.4549     2.2298    12.1897
         4     1.2332     1.4549     2.8244    13.0445
         4     1.2335     1.4554     2.5271    13.3418
         4     1.2363     1.4574     1.6724    16.7237
         4     1.2323     1.4556     2.8244    12.1897
         4     1.2331     1.4560     3.0846    15.3115
         4     1.2332     1.4585     1.4122    18.7305
         4     1.2336     1.4565     4.7941     6.8010
         4     1.2350     1.4590     2.5271    11.9296
         4     1.2367     1.4610     2.8244    14.1965
         4     1.2362     1.4590     3.3819    14.1965
         4     1.2363     1.4590     3.6792    15.8689
         4     1.2358     1.4584     3.3819    14.7540
         4     1.2363     1.4590     2.5271    16.4635
         4     1.2362     1.4620     4.2367    16.1662
         4     1.2384     1.4620     4.4968    15.3115
         4     1.2389     1.4626     3.0846    18.1731
         4     1.2376     1.4620     6.7638     7.0983
         4     1.2397     1.4653     5.0914    12.7843
         4     1.2389     1.4653     3.0846    20.4400
         4     1.2390     1.4664     4.4968    16.7237
         4     1.2401     1.4625     4.2367    16.7237
         4     1.2404     1.4655     3.9394    19.2880
         4     1.2407     1.4654     3.9394    17.0210
         4     1.2400     1.4665     5.3516    16.4635
         4     1.2408     1.4660     5.0914    18.7305
         4     1.2423     1.4648     5.0914    18.9907
         4     1.2436     1.4660     5.3516    20.1427
         4     1.2442     1.4661     4.2367    20.7002
         4     1.2410     1.4667     7.3584    13.8992
         4     1.2418     1.4671     4.7941    20.1427
         4     1.2405     1.4671     5.3516    19.5853
         4     1.2413     1.4666     6.2063    18.7305
         4     1.2405     1.4676     4.2367    21.8523
         4     1.2416     1.4691     6.2063    20.9975
         4     1.2412     1.4691     5.0914    23.5246
         4     1.2412     1.4697     6.5037    20.7002
         4     1.2422     1.4703     6.5037    21.8523
         4     1.2425     1.4702     7.3584    23.2645
         4     1.2416     1.4707     7.9159    20.1427
         4     1.2429     1.4707     8.1760    18.1731
         4     1.2429     1.4708     6.2063    25.2342
         4     1.2426     1.4735     6.5037    25.7916
         4     1.2432     1.4741     6.7638    25.7916
         4     1.2441     1.4736     7.3584    26.3862
         4     1.2445     1.4741     7.6186    27.2410
         4     1.2449     1.4746     8.1760    24.1193
         4     1.2468     1.4751     7.6186    26.3862
         4     1.2468     1.4745     8.7706    26.3862
         4     1.2472     1.4766     8.1760    25.2342
         4     1.2468     1.4766     8.4733    27.2410
         4     1.2463     1.4760     9.3281    26.3862
         4     1.2471     1.4771     8.4733    30.0654
         4     1.2476     1.4771     9.6254    28.9134
         4     1.2476     1.4782     9.6254    29.7681
         4     1.2476     1.4776     9.6254    30.0654
         4     1.2484     1.4776     9.3281    32.8899
         4     1.2457     1.4788    10.1829    32.0351
         4     1.2456     1.4793    10.4430    32.3324
         4     1.2457     1.4799    11.8552    30.0654
         4     1.2456     1.4793    10.7403    33.4473
         4     1.2474     1.4820    13.8621    26.3862
         4     1.2474     1.4820    11.5951    36.0116
         4     1.2474     1.4825    11.8552    35.7143
         4     1.2488     1.4847    12.4498    36.0116
         4     1.2486     1.4830    12.7100    37.4239
         4     1.2478     1.4835    13.0073    35.4542
         4     1.2486     1.4830    12.7100    37.1637
         4     1.2499     1.4835    13.8621    36.8664
         4     1.2489     1.4840    13.5648    41.1031
         4     1.2486     1.4840    15.5344    37.7212
         4     1.2487     1.4841    16.1291    32.8899
         4     1.2486     1.4851    15.2743    39.9882
         4     1.2496     1.4852    16.6865    37.9813
         4     1.2491     1.4852    15.5344    40.8429
         4     1.2494     1.4867    16.3892    40.2855
         4     1.2487     1.4873    16.1291    42.5525
         4     1.2502     1.4883    16.3892    41.4004
         4     1.2499     1.4878    18.3960    38.8361
         4     1.2495     1.4888    16.6865    44.8194
         4     1.2515     1.4883    18.0987    43.6674
         4     1.2522     1.4882    17.8014    44.8194
         4     1.2514     1.4888    20.6630    42.8126
         4     1.2532     1.4899    19.5110    46.4918
         4     1.2537     1.4920    19.8083    49.0561
         4     1.2524     1.4909    20.0684    49.0561
         4     1.2542     1.4916    19.5110    51.8805
         4     1.2543     1.4921    20.3657    51.3231
         4     1.2542     1.4916    20.0684    54.7422
         4     1.2546     1.4942    21.4806    52.7353
         4     1.2551     1.4942    22.3354    53.0326
         4     1.2551     1.4943    23.1902    53.5901
         4     1.2550     1.4948    22.9300    57.5666
         4     1.2551     1.4953    23.7476    58.6815
         4     1.2550     1.4958    25.7545    57.0091
         4     1.2551     1.4958    25.4571    58.9788
         4     1.2551     1.4958    25.7545    60.0937
         4     1.2555     1.4959    26.3119    61.2458
         4     1.2559     1.4974    26.0146    64.6649
         4     1.2554     1.4963    27.7241    62.6580
         4     1.2563     1.4968    28.0214    66.3372
         4     1.2547     1.4969    29.4337    64.9250
         4     1.2563     1.4979    29.9911    67.1920
         4     1.2566     1.4995    30.8459    67.4893
         4     1.2567     1.4995    31.1060    68.6042
         4     1.2565     1.5028    32.8156    70.6111
         4     1.2565     1.5028    33.6703    71.1685
         4     1.2578     1.5033    32.8156    77.6722
         4     1.2573     1.5033    34.7852    76.5573
         4     1.2569     1.5039    35.6400    75.7025
         4     1.2577     1.5038    36.7921    79.3817
         4     1.2577     1.5038    37.6468    78.5269
         4     1.2582     1.5039    37.9070    82.5034
         4     1.2587     1.5044    42.1808    74.8477
         4     1.2591     1.5050    40.1740    83.3582
         4     1.2591     1.5050    41.0287    87.3347
         4     1.2591     1.5055    41.8835    89.3044
         4     1.2596     1.5061    42.7383    91.3112
         4     1.2596     1.5061    43.8532    92.1289
         4     1.2596     1.5061    44.4106    93.8384
         4     1.2596     1.5066    45.8600    98.3724
         4     1.2599     1.5093    46.6776    98.9670
         4     1.2603     1.5093    48.0898   100.0819
         4     1.2613     1.5099    49.2419   102.6462
         4     1.2612     1.5098    51.2116   102.3489
         4     1.2622     1.5105    51.5089   107.1802
         4     1.2628     1.5131    53.2184   108.2951
         4     1.2632     1.5131    54.8908   111.1567
         4     1.2633     1.5132    56.0429   112.2716
         5     1.2346     1.2277     0.0000    -0.8548
         5     1.2351     1.2271     0.0000    -2.2670
         5     1.2371     1.2432     0.0000     0.5946
         5     1.2386     1.2460     0.2601    -0.5575
         5     1.2390     1.2506     0.0000    -0.2601
         5     1.2403     1.2522     0.0000     2.5643
         5     1.2399     1.2522     0.0000     0.5946
         5     1.2399     1.2522     0.2601     0.5946
         5     1.2409     1.2512     0.2601    -0.2601
         5     1.2413     1.2523     0.5575    -0.5575
         5     1.2413     1.2523     0.8176    -2.2670
         5     1.2410     1.2535     0.2601     1.7095
         5     1.2444     1.2574     0.5575     1.7095
         5     1.2449     1.2581     0.5575     0.5946
         5     1.2466     1.2592     0.8176    -0.5575
         5     1.2466     1.2592     1.6724    -3.1218
         5     1.2467     1.2603     0.0000     2.2670
         5     1.2468     1.2608     0.0000     0.8548
         5     1.2483     1.2609     0.0000     2.5643
         5     1.2485     1.2661     0.2601     0.8548
         5     1.2490     1.2672     1.1149     0.5946
         5     1.2490     1.2672     0.5575     1.4122
         5     1.2490     1.2672     0.8176    -2.2670
         5     1.2520     1.2692     0.5575     0.2973
         5     1.2539     1.2687     0.0000     3.6792
         5     1.2539     1.2687     0.0000     3.6792
         5     1.2560     1.2735     0.0000     3.6792
         5     1.2556     1.2747     1.1149     1.4122
         5     1.2543     1.2752     1.1149     1.1521
         5     1.2543     1.2752     1.6724     1.7095
         5     1.2558     1.2752     1.9697     0.5946
         5     1.2551     1.2754     0.5575     5.1286
         5     1.2556     1.2762     1.1149     1.4122
         5     1.2564     1.2769     1.4122     0.0000
         5     1.2564     1.2769     1.6724     1.4122
         5     1.2573     1.2763     1.9697     0.8548
         5     1.2578     1.2774     1.1149     0.2973
         5     1.2578     1.2774     1.1149    -0.5575
         5     1.2576     1.2822     0.2601     3.6792
         5     1.2570     1.2803     0.8176     1.4122
         5     1.2570     1.2803     1.4122     2.0068
         5     1.2593     1.2812     0.5575     2.8616
         5     1.2585     1.2807     1.1149     1.7095
         5     1.2595     1.2819     1.6724     0.0000
         5     1.2595     1.2819     0.2601     4.2738
         5     1.2598     1.2826     1.1149     2.2670
         5     1.2600     1.2830     1.6724     2.5643
         5     1.2600     1.2830     2.8244     0.2973
         5     1.2609     1.2869     1.4122     1.4122
         5     1.2635     1.2881     0.5575     6.8010
         5     1.2635     1.2881     1.1149     3.4191
         5     1.2639     1.2878     1.4122     2.8616
         5     1.2650     1.2884     0.5575     2.5643
         5     1.2650     1.2884     1.6724     0.5946
         5     1.2674     1.2913     1.1149     2.5643
         5     1.2681     1.2914     2.2298     2.0068
         5     1.2681     1.2914     2.8244    -0.2601
         5     1.2673     1.2907     1.1149     4.2738
         5     1.2687     1.2932     1.9697     0.5946
         5     1.2687     1.2932     1.4122     1.4122
         5     1.2693     1.2937     2.2298     0.8548
         5     1.2692     1.2948     1.9697     2.5643
         5     1.2692     1.2948     1.9697     3.1218
         5     1.2686     1.2952     2.2298     0.5946
         5     1.2689     1.2953     3.3819    -3.1218
         5     1.2689     1.2953     3.9394    -2.8244
         5     1.2692     1.2961     2.8244    -1.4122
         5     1.2702     1.2969     1.9697     2.8616
         5     1.2702     1.2969     2.2298     3.9765
         5     1.2702     1.2993     2.5271     3.4191
         5     1.2710     1.3003     2.8244     3.4191
         5     1.2710     1.3003     1.9697     1.7095
         5     1.2729     1.3020     1.1149     6.5408
         5     1.2731     1.3028     1.9697     3.1218
         5     1.2731     1.3028     2.5271     2.8616
         5     1.2739     1.3029     2.2298     2.0068
         5     1.2746     1.3047     3.9394     0.0000
         5     1.2746     1.3047     1.4122     5.9834
         5     1.2735     1.3044     1.9697     6.2435
         5     1.2737     1.3053     2.8244     2.2670
         5     1.2737     1.3053     3.3819     1.7095
         5     1.2749     1.3085     3.0846     3.4191
         5     1.2740     1.3080     3.0846     2.2670
         5     1.2740     1.3080     3.0846     4.2738
         5     1.2757     1.3092     2.8244     2.0068
         5     1.2727     1.3096     2.5271     3.1218
         5     1.2727     1.3096     3.3819     2.0068
         5     1.2743     1.3106     3.6792     2.8616
         5     1.2738     1.3110     3.3819     0.2973
         5     1.2732     1.3123     4.4968    -1.9697
         5     1.2751     1.3131     3.6792     3.1218
         5     1.2751     1.3131     4.2367     1.4122
         5     1.2781     1.3154     4.2367     1.7095
         5     1.2767     1.3164     3.6792     3.1218
         5     1.2767     1.3164     4.4968     3.6792
         5     1.2784     1.3171     3.3819     5.1286
         5     1.2784     1.3171     3.9394     1.1521
         5     1.2784     1.3171     3.0846     4.5340
         5     1.2791     1.3189     4.2367     2.2670
         5     1.2785     1.3183     5.6489    -0.2601
         5     1.2785     1.3183     2.8244     2.2670
         5     1.2801     1.3230     4.7941     1.4122
         5     1.2801     1.3230     3.9394     4.8313
         5     1.2823     1.3238     3.9394     4.2738
         5     1.2817     1.3246     3.9394     4.5340
         5     1.2817     1.3246     3.9394     3.9765
         5     1.2810     1.3243     4.2367     4.2738
         5     1.2827     1.3242     4.2367     4.8313
         5     1.2827     1.3242     5.3516     4.2738
         5     1.2823     1.3257     5.3516     2.8616
         5     1.2825     1.3272     4.7941     1.1521
         5     1.2825     1.3272     5.3516    -0.8548
         5     1.2833     1.3286     5.9462    -0.2601
         5     1.2827     1.3294     5.3516     2.0068
         5     1.2827     1.3294     5.0914     3.4191
         5     1.2837     1.3303     5.3516     3.9765
         5     1.2839     1.3310     4.4968     5.1286
         5     1.2839     1.3310     6.2063     1.4122
         5     1.2862     1.3324     5.6489     1.7095
         5     1.2865     1.3327     5.0914     4.2738
         5     1.2865     1.3327     5.0914     4.5340
         5     1.2849     1.3354     5.6489     0.8548
         5     1.2868     1.3370     5.0914     3.9765
         5     1.2868     1.3370     5.6489     7.0983
         5     1.2859     1.3360     5.3516     3.9765
         5     1.2875     1.3365     6.5037     3.1218
         5     1.2875     1.3365     5.6489     4.8313
         5     1.2868     1.3373     6.2063     4.8313
         5     1.2863     1.3381     5.0914     6.8010
         5     1.2863     1.3381     6.2063     6.5408
         5     1.2882     1.3407     5.6489     6.5408
         5     1.2874     1.3407     7.0611     3.1218
         5     1.2874     1.3407     6.5037     2.8616
         5     1.2905     1.3432     6.2063     5.1286
         5     1.2888     1.3439     6.7638     8.2503
         5     1.2888     1.3439     7.0611     4.8313
         5     1.2919     1.3437     7.3584     4.2738
         5     1.2890     1.3446     7.6186     6.5408
         5     1.2890     1.3446     7.9159     4.8313
         5     1.2915     1.3429     7.3584     4.8313
         5     1.2890     1.3461     7.0611     7.3956
         5     1.2890     1.3461     7.9159     3.4191
         5     1.2880     1.3460     8.7706     4.5340
         5     1.2886     1.3465     7.9159     5.3887
         5     1.2886     1.3465     9.6254     1.1521
         5     1.2897     1.3488    10.4430     3.4191
         5     1.2897     1.3488     9.8855     4.8313
         5     1.2900     1.3490     9.3281     5.6860
         5     1.2896     1.3499    10.4430     5.9834
         5     1.2896     1.3499     9.3281     4.8313
         5     1.2910     1.3509     9.6254     6.8010
         5     1.2913     1.3517     9.6254     5.3887
         5     1.2913     1.3517    11.2978     4.5340
         5     1.2919     1.3533    10.1829     7.3956
         5     1.2925     1.3538    11.5951     2.2670
         5     1.2925     1.3538    11.0376     4.2738
         5     1.2917     1.3537    12.7100    -1.1149
         5     1.2920     1.3546    11.8552     3.1218
         5     1.2920     1.3546    11.5951     5.6860
         5     1.2922     1.3553    11.8552     7.0983
         5     1.2936     1.3558    12.4498     6.8010
         5     1.2936     1.3558    12.4498     5.9834
         5     1.2935     1.3563    12.7100     7.0983
         5     1.2928     1.3564    12.1525     8.2503
         5     1.2928     1.3564    12.1525     6.5408
         5     1.2924     1.3586    12.4498     6.5408
         5     1.2938     1.3596    14.4195     3.9765
         5     1.2938     1.3596    15.5344    -2.5271
         5     1.2945     1.3607    15.8317     2.2670
         5     1.2958     1.3618    15.2743     5.6860
         5     1.2958     1.3618    14.7168     7.3956
         5     1.2953     1.3621    14.9770     7.0983
         5     1.2958     1.3617    15.5344     7.0983
         5     1.2958     1.3617    16.9838     7.6557
         5     1.2971     1.3627    15.2743     7.0983
         5     1.2979     1.3653    16.3892     7.3956
         5     1.2979     1.3653    16.6865     9.3653
         5     1.2991     1.3649    16.6865     6.8010
         5     1.2979     1.3651    20.0684    -2.5271
         5     1.2979     1.3651    20.6630    -1.1149
         5     1.2983     1.3661    18.6562     6.2435
         5     1.2995     1.3669    18.9535     7.6557
         5     1.2995     1.3669    19.2508     9.0679
         5     1.2999     1.3679    18.9535     8.2503
         5     1.2996     1.3690    18.6562    12.1897
         5     1.2996     1.3690    20.6630     8.2503
         5     1.3011     1.3659    19.8083     9.9227
         5     1.3013     1.3678    21.2205     8.8078
         5     1.3013     1.3678    22.3354     6.8010
         5     1.3000     1.3683    23.7476     4.8313
         5     1.3004     1.3681    24.0449     7.6557
         5     1.3004     1.3681    23.1902     8.8078
         5     1.3002     1.3686    24.0449     9.6626
         5     1.3009     1.3691    24.6024    10.2200
         5     1.3009     1.3691    24.3422    11.0748
         5     1.3032     1.3705    24.0449    14.1965
         5     1.3023     1.3711    26.3119    10.7775
         5     1.3023     1.3711    26.0146    12.7843
         5     1.3034     1.3719    27.4268    11.3349
         5     1.3034     1.3732    28.8390     8.5105
         5     1.3034     1.3732    29.4337     9.6626
         5     1.3034     1.3737    30.8459     5.9834
         5     1.3022     1.3725    28.8390    15.0513
         5     1.3022     1.3725    29.9911    13.6019
         5     1.3028     1.3736    31.1060    14.1965
         5     1.3029     1.3736    31.4033    13.6019
         5     1.3029     1.3736    32.8156    13.3418
         5     1.3036     1.3749    33.3730    15.0513
         5     1.3029     1.3749    33.6703    15.0513
         5     1.3029     1.3749    35.0825    16.1662
         5     1.3044     1.3782    38.2043     9.9227
         5     1.3044     1.3782    37.3495    14.7540
         5     1.3044     1.3782    38.4644    12.4870
         5     1.3053     1.3803    38.2043    17.3183
         5     1.3053     1.3803    39.3192    17.5784
         5     1.3053     1.3803    39.3192    17.5784
         5     1.3060     1.3803    41.3261    18.4332
         5     1.3078     1.3805    41.0287    20.1427
         5     1.3078     1.3805    43.8532    18.9907
         5     1.3082     1.3807    45.0053    17.3183
         5     1.3082     1.3807    45.2654    18.1731
         5     1.3082     1.3807    46.1202    18.7305
         5     1.3079     1.3808    47.8297    19.2880
         5     1.3072     1.3827    49.2419    17.8757
         5     1.3072     1.3827    50.6541    19.2880
         5     1.3095     1.3846    51.5089    21.2576
         5     1.3091     1.3844    52.0664    22.7070
         5     1.3091     1.3844    53.2184    24.6767
         5     1.3104     1.3854    54.3334    26.0889
         5     1.3106     1.3848    56.0429    25.2342
         5     1.3106     1.3848    57.4551    24.6767
         5     1.3111     1.3830    59.4248    24.1193
         5     1.3117     1.3835    62.8438    17.5784
         5     1.3117     1.3835    63.1040    21.5550
         5     1.3113     1.3838    63.9588    27.5011
         5     1.3121     1.3853    65.6683    28.3559
         5     1.3121     1.3853    67.3407    28.3559
         5     1.3134     1.3868    68.1954    30.9202
         5     1.3137     1.3875    69.6076    33.7447
         5     1.3137     1.3875    71.8746    32.3324
         5     1.3141     1.3886    73.8815    33.4473
         5     1.3140     1.3878    75.8511    34.3021
         5     1.3140     1.3878    77.2634    34.5994
         5     1.3163     1.3895    80.6453    32.3324
         5     1.3160     1.3901    82.6521    33.4473
         5     1.3160     1.3901    84.0643    36.3089
         5     1.3158     1.3933    85.4765    37.4239
         5     1.3158     1.3938    88.3010    37.7212
         5     1.3158     1.3938    91.1254    39.1334
         5     1.3184     1.3939    93.6897    37.9813
         5     1.3172     1.3943    96.2169    40.2855
         5     1.3172     1.3943    97.9264    41.9578
         5     1.3185     1.3958   100.4907    41.9578
         5     1.3189     1.3950   103.3151    43.9647
         5     1.3189     1.3950   106.1396    43.1099
         5     1.3188     1.3956   109.2613    45.9344
         5     1.3195     1.3960   110.6735    49.9109
         5     1.3195     1.3960   114.6501    48.2013
