# Supplementary material for: Biaxial mechanical data of porcine atrioventricular valve leaflets
Source: Data Brief. 2018 Oct 3;21:358–63. doi: 10.1016/j.dib.2018.09.073 (PMC6197746; doi:10.1016/j.dib.2018.09.073)
Supplement: Supplementary file 2 — Supplementary material [file mmc2.zip › BiaxialData/TVSL_6.txt]

         1     1.2287     1.3644     0.2185    -3.1415
         1     1.2631     1.3882     0.0000    -1.4751
         1     1.2683     1.3920     0.0000     0.4098
         1     1.2688     1.3926     0.0000    -1.8849
         1     1.2693     1.3920     0.2185    -2.2947
         1     1.2704     1.3931     0.4371     0.0000
         1     1.2725     1.3943     0.2185     1.0381
         1     1.2725     1.3948     0.0000     0.8195
         1     1.2735     1.3965     0.0000     0.8195
         1     1.2745     1.3965     0.0000     1.8849
         1     1.2750     1.3966     0.4371     2.2947
         1     1.2761     1.3975     0.6283     1.0381
         1     1.2771     1.3970     0.4371    -0.8468
         1     1.2771     1.3970     0.8468    -2.2947
         1     1.2782     1.3975     0.6283    -0.8468
         1     1.2802     1.3986     0.4371     1.8849
         1     1.2802     1.3986     0.8468     0.6283
         1     1.2813     1.3998     0.0000     2.2947
         1     1.2818     1.4009     1.0654     0.6283
         1     1.2823     1.4014     0.4371     2.2947
         1     1.2828     1.4020     0.8468    -0.6283
         1     1.2834     1.4025     0.2185     2.9230
         1     1.2833     1.4025     1.0654     2.7044
         1     1.2849     1.4031     0.8468     2.4859
         1     1.2859     1.4042     0.4371     0.8195
         1     1.2859     1.4037     0.8468     0.4098
         1     1.2869     1.4042     0.6283     1.0381
         1     1.2875     1.4047     0.0000     1.6664
         1     1.2885     1.4064     0.8468     4.3708
         1     1.2890     1.4052     1.2566     1.6664
         1     1.2890     1.4057     1.4751     0.8195
         1     1.2901     1.4075     0.4371     3.9610
         1     1.2917     1.4074     1.6664    -1.2566
         1     1.2927     1.4080     1.6664    -1.4751
         1     1.2927     1.4085     1.8849     1.2566
         1     1.2932     1.4097     1.4751     2.4859
         1     1.2947     1.4097     1.2566     1.4478
         1     1.2942     1.4108     0.8468     2.0761
         1     1.2947     1.4102     1.0654     2.4859
         1     1.2953     1.4108     1.0654     1.6664
         1     1.2963     1.4119     0.6283     1.8849
         1     1.2968     1.4119     2.5132     0.4098
         1     1.2968     1.4124     1.4751     1.0381
         1     1.2978     1.4120     3.1415    -1.6664
         1     1.2989     1.4125     2.1035     0.1912
         1     1.2994     1.4131     1.4751     1.0381
         1     1.2999     1.4141     1.4751     1.2566
         1     1.3005     1.4141     1.8849     2.4859
         1     1.3009     1.4153     1.2566     2.7044
         1     1.3015     1.4146     0.8468     3.9610
         1     1.3020     1.4146     1.0654     3.7425
         1     1.3031     1.4151     1.6664     1.8849
         1     1.3036     1.4157     1.8849     3.1142
         1     1.3035     1.4163     2.1035     1.2566
         1     1.3046     1.4168     3.3327    -1.4751
         1     1.3056     1.4174     1.4751     4.9991
         1     1.3062     1.4180     2.1035     1.8849
         1     1.3062     1.4191     1.8849     2.7044
         1     1.3072     1.4190     2.1035     3.3327
         1     1.3066     1.4191     2.7044     3.5513
         1     1.3071     1.4202     2.5132     4.5893
         1     1.3082     1.4201     3.3327     1.0381
         1     1.3087     1.4207     2.2947     2.7044
         1     1.3097     1.4208     2.2947     2.4859
         1     1.3097     1.4219     1.8849     2.7044
         1     1.3097     1.4224     1.4751     5.8186
         1     1.3118     1.4230     2.9230     0.8195
         1     1.3118     1.4236     2.1035     2.4859
         1     1.3128     1.4236     1.8849     3.3327
         1     1.3133     1.4229     2.9230     3.3327
         1     1.3144     1.4235     2.1035     3.7425
         1     1.3144     1.4246     1.0654     7.4850
         1     1.3149     1.4245     2.5132     5.4089
         1     1.3154     1.4251     2.9230     3.1142
         1     1.3159     1.4256     3.1415     4.9991
         1     1.3170     1.4268     3.3327     1.0381
         1     1.3175     1.4262     4.1796     0.1912
         1     1.3180     1.4268     3.1415     3.9610
         1     1.3185     1.4279     3.1415     4.3708
         1     1.3190     1.4274     2.9230     3.9610
         1     1.3195     1.4280     3.1415     3.9610
         1     1.3201     1.4286     2.9230     3.7425
         1     1.3206     1.4290     2.7044     4.3708
         1     1.3211     1.4296     2.5132     6.2557
         1     1.3221     1.4302     3.1415     4.7806
         1     1.3222     1.4296     4.1796     3.7425
         1     1.3232     1.4314     4.8079     0.0000
         1     1.3226     1.4313     4.5893     2.0761
         1     1.3237     1.4319     5.2177     1.2566
         1     1.3242     1.4325     3.9610     3.3327
         1     1.3252     1.4325     3.3327     5.2177
         1     1.3252     1.4336     3.7698     4.5893
         1     1.3263     1.4342     3.7698     5.4089
         1     1.3273     1.4341     3.5513     3.7425
         1     1.3274     1.4346     4.3708     4.9991
         1     1.3279     1.4346     4.1796     4.5893
         1     1.3289     1.4346     4.3708     3.9610
         1     1.3294     1.4357     4.5893     1.8849
         1     1.3299     1.4363     3.9610     4.1523
         1     1.3305     1.4362     5.2177     1.0381
         1     1.3310     1.4374     4.8079     4.1523
         1     1.3310     1.4374     4.9991     3.7425
         1     1.3315     1.4374     4.8079     5.6274
         1     1.3320     1.4385     4.5893     4.5893
         1     1.3331     1.4391     4.5893     4.3708
         1     1.3331     1.4396     4.3708     5.6274
         1     1.3346     1.4397     4.5893     4.9991
         1     1.3351     1.4408     5.4089     4.5893
         1     1.3356     1.4414     5.6274     2.9230
         1     1.3356     1.4414     6.2557     1.2566
         1     1.3367     1.4419     5.8460     4.1523
         1     1.3372     1.4430     5.2177     5.2177
         1     1.3372     1.4431     5.8460     6.4469
         1     1.3377     1.4437     5.2177     6.4469
         1     1.3388     1.4436     5.2177     7.2938
         1     1.3388     1.4447     4.8079     8.9602
         1     1.3393     1.4447     6.4743     5.4089
         1     1.3398     1.4459     6.4743     5.6274
         1     1.3398     1.4464     6.2557     4.5893
         1     1.3413     1.4454     4.8079     8.5504
         1     1.3419     1.4465     5.6274     7.2938
         1     1.3419     1.4465     5.8460     8.5504
         1     1.3430     1.4464     6.2557     7.0752
         1     1.3440     1.4458     5.8460     6.6655
         1     1.3439     1.4476     7.0752     6.4469
         1     1.3445     1.4475     6.4743     7.4850
         1     1.3450     1.4481     6.6655     6.8840
         1     1.3455     1.4486     6.6655     6.6655
         1     1.3460     1.4493     7.2938     7.2938
         1     1.3466     1.4486     7.0752     7.0752
         1     1.3471     1.4504     8.1133     5.4089
         1     1.3477     1.4503     8.1133     4.3708
         1     1.3477     1.4509     7.2938     7.2938
         1     1.3487     1.4514     7.2938     7.0752
         1     1.3487     1.4521     7.7035     7.9221
         1     1.3487     1.4521     7.0752     8.3318
         1     1.3503     1.4526     8.1133     8.1133
         1     1.3513     1.4537     7.7035     7.7035
         1     1.3513     1.4537     7.2938    10.2168
         1     1.3518     1.4538     7.7035     9.1514
         1     1.3523     1.4549     8.3318     8.9602
         1     1.3529     1.4549     6.4743    15.4071
         1     1.3534     1.4554     8.9602     7.7035
         1     1.3533     1.4566     9.3699     7.4850
         1     1.3534     1.4560     8.7416     9.9982
         1     1.3544     1.4566     9.7797     8.9602
         1     1.3549     1.4567     8.5504     9.5885
         1     1.3554     1.4583     8.9602    10.4080
         1     1.3560     1.4589     8.1133    11.4460
         1     1.3570     1.4594     9.5885    10.2168
         1     1.3570     1.4589     9.5885     9.7797
         1     1.3582     1.4600     9.9982    10.4080
         1     1.3581     1.4611    10.8451     8.3318
         1     1.3592     1.4611    10.2168     8.7416
         1     1.3592     1.4611    11.0363     7.4850
         1     1.3607     1.4613    10.4080     9.1514
         1     1.3613     1.4618    10.4080    10.8451
         1     1.3613     1.4624    10.4080    10.8451
         1     1.3623     1.4625    10.2168    12.2929
         1     1.3623     1.4630    11.8831     9.5885
         1     1.3628     1.4636    11.0363    12.0744
         1     1.3639     1.4646    11.2548    10.8451
         1     1.3644     1.4647    11.0363    11.6646
         1     1.3644     1.4648    13.5495     7.7035
         1     1.3644     1.4659    10.8451    13.9593
         1     1.3654     1.4659    12.0744    11.6646
         1     1.3654     1.4670    12.4841    12.9212
         1     1.3660     1.4670    11.8831    13.9593
         1     1.3665     1.4663    11.6646    14.5876
         1     1.3671     1.4669    12.4841    13.9593
         1     1.3676     1.4673    11.8831    16.6637
         1     1.3687     1.4680    13.1124    13.7407
         1     1.3697     1.4685    13.1124    12.9212
         1     1.3703     1.4685    13.1124    14.9973
         1     1.3707     1.4687    14.9973     7.4850
         1     1.3712     1.4697    13.7407    14.1778
         1     1.3712     1.4703    13.1124    14.3690
         1     1.3722     1.4710    14.1505    15.2159
         1     1.3728     1.4709    13.9593    15.6256
         1     1.3733     1.4715    14.3690    15.8442
         1     1.3733     1.4727    15.4071    16.2539
         1     1.3734     1.4726    15.6256    15.4071
         1     1.3743     1.4738    14.9973    18.3301
         1     1.3748     1.4738    16.4452    17.9203
         1     1.3754     1.4750    17.2920    13.3310
         1     1.3770     1.4744    15.8169    19.1769
         1     1.3770     1.4750    16.2539    17.5105
         1     1.3776     1.4755    17.2920    17.5105
         1     1.3785     1.4751    17.2920    17.9203
         1     1.3791     1.4762    17.2920    18.7398
         1     1.3791     1.4769    17.7018    19.8052
         1     1.3796     1.4769    18.5213    18.5486
         1     1.3801     1.4774    17.7018    20.8433
         1     1.3807     1.4785    18.5213    20.8433
         1     1.3822     1.4786    18.7398    19.3681
         1     1.3827     1.4792    18.9584    20.4062
         1     1.3826     1.4799    19.9964    18.9584
         1     1.3832     1.4798    19.7779    20.6247
         1     1.3837     1.4804    20.6247    21.2530
         1     1.3851     1.4816    20.4062    22.0726
         1     1.3847     1.4810    19.7779    23.5477
         1     1.3857     1.4816    20.1877    24.8043
         1     1.3866     1.4828    21.2257    24.1760
         1     1.3866     1.4828    21.4443    23.5477
         1     1.3872     1.4840    22.4823    22.2911
         1     1.3882     1.4840    22.8921    24.1760
         1     1.3882     1.4840    23.7389    23.3292
         1     1.3886     1.4847    24.5585    21.4716
         1     1.3883     1.4857    24.1487    24.8043
         1     1.3898     1.4863    25.5965    25.6239
         1     1.3902     1.4859    24.5585    27.2902
         1     1.3908     1.4870    24.5585    27.9185
         1     1.3917     1.4877    26.0336    26.2522
         1     1.3924     1.4881    26.2248    27.2902
         1     1.3927     1.4888    26.6346    29.5849
         1     1.3939     1.4887    27.0717    27.9185
         1     1.3948     1.4900    27.8912    29.8034
         1     1.3960     1.4905    28.1097    30.8415
         1     1.3965     1.4905    28.9293    29.5849
         1     1.3975     1.4907    28.9293    31.6610
         1     1.3975     1.4907    29.5576    30.8415
         1     1.3979     1.4913    29.5576    33.1362
         1     1.3985     1.4920    29.5576    36.4689
         1     1.3991     1.4924    31.6337    32.0981
         1     1.3990     1.4925    32.2620    34.1742
         1     1.4004     1.4932    32.4806    35.4308
         1     1.4001     1.4936    34.1469    31.4698
         1     1.4003     1.4944    34.3381    33.1362
         1     1.4020     1.4949    33.9284    35.6221
         1     1.4030     1.4950    34.3381    36.4689
         1     1.4029     1.4956    35.1850    36.0592
         1     1.4035     1.4956    35.5948    37.7255
         1     1.4045     1.4963    35.1850    41.0583
         1     1.4051     1.4974    37.2611    37.9167
         1     1.4056     1.4979    37.2611    40.4300
         1     1.4057     1.4973    37.6709    42.5061
         1     1.4067     1.4979    38.9275    40.4300
         1     1.4075     1.4981    38.5177    42.7246
         1     1.4076     1.4992    39.7470    43.9539
         1     1.4082     1.4991    40.5939    43.1344
         1     1.4084     1.4989    40.7851    43.5442
         1     1.4090     1.5000    41.2222    45.4291
         1     1.4100     1.5000    43.0798    44.1725
         1     1.4117     1.5001    42.8885    46.8769
         1     1.4127     1.5007    43.9266    46.6857
         1     1.4127     1.5018    45.3744    47.0954
         1     1.4127     1.5018    46.4125    46.6857
         1     1.4137     1.5024    46.8223    48.9530
         1     1.4138     1.5029    47.2593    51.2477
         1     1.4158     1.5036    48.4886    50.4282
         1     1.4157     1.5037    49.5267    52.0945
         1     1.4161     1.5038    50.7833    53.3512
         1     1.4167     1.5049    50.7833    55.8371
         1     1.4171     1.5055    52.0399    55.8371
         1     1.4183     1.5054    53.7063    55.4273
         1     1.4188     1.5066    54.1160    57.0937
         1     1.4187     1.5062    55.1541    57.7220
         1     1.4192     1.5078    56.6019    58.7600
         1     1.4196     1.5086    59.9347    53.9795
         1     1.4202     1.5085    58.6781    60.0166
         1     1.4206     1.5092    59.7435    61.8742
         1     1.4216     1.5103    60.7815    61.4645
         1     1.4218     1.5102    61.8196    63.7591
         1     1.4222     1.5109    63.4860    63.7591
         1     1.4231     1.5115    64.3055    65.4255
         1     1.4231     1.5115    65.5621    66.6821
         1     1.4244     1.5125    67.0099    66.4636
         1     1.4248     1.5126    67.2285    70.0149
         1     1.4247     1.5132    69.3046    70.2334
         1     1.4253     1.5138    70.5612    71.4627
         1     1.4260     1.5142    72.0090    73.3476
         1     1.4271     1.5146    73.2656    74.3857
         1     1.4276     1.5152    74.4949    76.8989
         1     1.4279     1.5159    75.7515    77.4999
         1     1.4305     1.5162    77.1994    77.0901
         1     1.4309     1.5169    79.0843    80.8599
         1     1.4314     1.5175    80.3409    81.8980
         1     1.4314     1.5175    81.3790    83.5644
         1     1.4324     1.5181    83.6736    84.7936
         1     1.4324     1.5192    84.9029    85.0122
         1     1.4330     1.5191    86.3781    88.5635
         1     1.4329     1.5197    88.0171    89.6015
         1     1.4344     1.5199    89.4923    91.4864
         1     1.4349     1.5216    91.7869    92.5245
         1     1.4348     1.5211    93.2348    94.8192
         1     1.4355     1.5237    95.5294    95.0104
         1     1.4355     1.5237    96.5675    99.3812
         1     1.4366     1.5231    98.2339    99.3812
         1     1.4374     1.5252    99.9002   102.3042
         1     1.4380     1.5249   102.6047   103.5608
         1     1.4380     1.5268   104.4623   105.2272
         1     1.4384     1.5275   106.1286   107.9316
         1     1.4384     1.5275   108.0136   109.5980
         1     1.4395     1.5280   109.6799   113.3405
         1     1.4408     1.5288   111.9473   112.7395
         2     1.2210     1.4148     0.4371    -0.6283
         2     1.2251     1.4192     0.6283    -1.2566
         2     1.2272     1.4203     0.6283    -1.4751
         2     1.2298     1.4219     0.0000    -0.8468
         2     1.2303     1.4230     0.0000    -1.4751
         2     1.2303     1.4242     0.4371     1.6664
         2     1.2324     1.4237     0.4371     0.8195
         2     1.2319     1.4258     0.6283     0.8195
         2     1.2329     1.4248     1.2566    -3.3327
         2     1.2365     1.4275     0.0000     1.2566
         2     1.2365     1.4280     0.2185     2.2947
         2     1.2380     1.4285     0.8468    -0.2185
         2     1.2385     1.4297     0.0000     1.4478
         2     1.2391     1.4297     0.8468    -0.4098
         2     1.2395     1.4297     0.6283     2.2947
         2     1.2401     1.4308     0.8468     1.6664
         2     1.2411     1.4313     0.0000     3.3327
         2     1.2416     1.4319     0.4371     3.7425
         2     1.2421     1.4325     0.4371     1.4478
         2     1.2426     1.4325     1.2566    -2.0761
         2     1.2432     1.4341     0.2185     1.4478
         2     1.2437     1.4341     0.4371     1.8849
         2     1.2442     1.4346     0.4371     0.6283
         2     1.2452     1.4352     0.2185    -0.8468
         2     1.2452     1.4353     1.6664    -1.4751
         2     1.2462     1.4358     0.4371     1.2566
         2     1.2468     1.4363     0.6283     1.4478
         2     1.2478     1.4370     0.2185     3.3327
         2     1.2478     1.4375     0.0000     3.7425
         2     1.2483     1.4375     0.2185     4.3708
         2     1.2493     1.4380     1.4751     1.6664
         2     1.2499     1.4391     0.6283     2.7044
         2     1.2492     1.4392     0.4371     4.5893
         2     1.2498     1.4390     1.2566     5.6274
         2     1.2503     1.4396     0.0000     7.4850
         2     1.2503     1.4402     0.6283     3.7425
         2     1.2519     1.4402     2.1035    -0.8468
         2     1.2519     1.4402     0.2185     4.1523
         2     1.2524     1.4413     0.4371     3.9610
         2     1.2534     1.4412     0.2185     4.7806
         2     1.2540     1.4418     0.6283     3.5513
         2     1.2540     1.4429     1.4751     0.8195
         2     1.2550     1.4435     0.8468     1.8849
         2     1.2544     1.4436     1.0654     3.9610
         2     1.2555     1.4440     1.0654     3.3327
         2     1.2571     1.4446     1.0654     2.0761
         2     1.2565     1.4452     2.1035    -1.4751
         2     1.2580     1.4463     2.9230     1.2566
         2     1.2580     1.4463     0.6283     3.9610
         2     1.2580     1.4475     1.2566     3.7425
         2     1.2591     1.4470     0.6283     4.9991
         2     1.2591     1.4470     1.0654     3.7425
         2     1.2596     1.4481     0.6283     6.8840
         2     1.2601     1.4487     1.2566     4.1523
         2     1.2617     1.4492     1.4751     3.9610
         2     1.2605     1.4487     2.2947     2.9230
         2     1.2616     1.4503     2.5132     1.6664
         2     1.2620     1.4515     2.2947     1.8849
         2     1.2630     1.4516     1.8849     2.9230
         2     1.2636     1.4520     1.4751     4.5893
         2     1.2636     1.4519     1.2566     4.3708
         2     1.2646     1.4532     1.8849     4.3708
         2     1.2647     1.4525     1.6664     4.5893
         2     1.2652     1.4519     1.2566     6.6655
         2     1.2657     1.4537     2.2947     5.2177
         2     1.2656     1.4536     2.1035     4.5893
         2     1.2667     1.4542     3.1415     3.1142
         2     1.2672     1.4547     3.5513     0.0000
         2     1.2688     1.4559     3.1415     2.4859
         2     1.2688     1.4559     3.3327     3.5513
         2     1.2687     1.4559     2.5132     4.1523
         2     1.2698     1.4571     2.2947     5.8186
         2     1.2698     1.4576     1.6664     5.8186
         2     1.2708     1.4587     1.2566     7.7035
         2     1.2713     1.4581     1.6664     8.3318
         2     1.2713     1.4593     2.5132     5.2177
         2     1.2723     1.4593     1.8849     7.2938
         2     1.2723     1.4598     2.5132     6.0372
         2     1.2734     1.4604     2.1035     8.1133
         2     1.2738     1.4616     4.3708     1.4478
         2     1.2744     1.4616     2.9230     4.3708
         2     1.2754     1.4621     2.5132     5.4089
         2     1.2754     1.4627     2.7044     5.6274
         2     1.2765     1.4632     2.9230     5.8186
         2     1.2748     1.4633     2.5132     6.8840
         2     1.2759     1.4638     1.8849    10.2168
         2     1.2759     1.4644     2.7044     6.4469
         2     1.2764     1.4649     2.9230     6.8840
         2     1.2763     1.4655     3.3327     6.6655
         2     1.2780     1.4661     6.0372    -1.8849
         2     1.2779     1.4667     2.1035     7.0752
         2     1.2779     1.4672     3.1415     6.2557
         2     1.2795     1.4678     3.1415     6.6655
         2     1.2794     1.4679     3.3327     6.6655
         2     1.2800     1.4684     3.9610     7.9221
         2     1.2805     1.4689     3.5513     7.9221
         2     1.2816     1.4682     3.9610     6.4469
         2     1.2821     1.4693     3.5513     6.6655
         2     1.2820     1.4684     3.7698     6.4469
         2     1.2832     1.4705     3.5513     5.4089
         2     1.2836     1.4695     3.9610     5.4089
         2     1.2841     1.4701     5.6274     1.2566
         2     1.2841     1.4712     3.7698     6.8840
         2     1.2846     1.4706     3.7698     9.1514
         2     1.2857     1.4712     3.5513     9.1514
         2     1.2862     1.4712     4.1796     8.1133
         2     1.2867     1.4724     4.3708     8.5504
         2     1.2867     1.4729     3.3327     9.5885
         2     1.2872     1.4735     3.7698     9.1514
         2     1.2877     1.4741     4.1796     8.3318
         2     1.2888     1.4746     5.2177     8.9602
         2     1.2888     1.4752     6.2557     4.9991
         2     1.2888     1.4752     4.1796     9.9982
         2     1.2898     1.4758     5.2177     7.2938
         2     1.2903     1.4764     4.9991     9.3699
         2     1.2909     1.4769     5.2177    10.2168
         2     1.2914     1.4774     4.8079     9.1514
         2     1.2919     1.4780     4.9991    10.2168
         2     1.2925     1.4780     4.5893    13.3310
         2     1.2929     1.4797     4.9991     9.7797
         2     1.2935     1.4797     5.2177     9.7797
         2     1.2940     1.4797     4.5893    11.2548
         2     1.2950     1.4797     4.9991    12.2929
         2     1.2950     1.4809     6.4743     7.7035
         2     1.2955     1.4814     7.2938     6.0372
         2     1.2955     1.4820     6.2557     9.1514
         2     1.2960     1.4831     6.4743    10.2168
         2     1.2965     1.4831     5.6274    10.2168
         2     1.2965     1.4838     5.8460    11.0363
         2     1.2982     1.4837     5.2177    13.5495
         2     1.2976     1.4849     6.0372    11.4460
         2     1.2981     1.4854     5.8460    11.0363
         2     1.2992     1.4854     6.6655    11.6646
         2     1.2992     1.4866     7.9221     6.0372
         2     1.3013     1.4859     6.6655    10.8451
         2     1.3014     1.4877     7.5123     8.7416
         2     1.3024     1.4876     7.0752    10.8451
         2     1.3024     1.4882     6.0372    12.5114
         2     1.3024     1.4882     7.7035    12.0744
         2     1.3030     1.4893     7.2938    12.0744
         2     1.3045     1.4899     7.2938    11.6646
         2     1.3051     1.4899     7.7035    13.1124
         2     1.3055     1.4906     7.2938    12.0744
         2     1.3056     1.4916     6.8840    13.9593
         2     1.3066     1.4911     7.9221    13.9593
         2     1.3061     1.4922     9.5885     8.1133
         2     1.3066     1.4923     8.5504    13.3310
         2     1.3071     1.4918     8.5504    12.9212
         2     1.3086     1.4929     7.9221    14.3690
         2     1.3081     1.4935     8.7416    13.1124
         2     1.3087     1.4941     8.7416    14.5876
         2     1.3097     1.4946     8.7416    15.2159
         2     1.3092     1.4952     8.7416    15.2159
         2     1.3097     1.4952     9.1787    16.6637
         2     1.3112     1.4965    10.4080    12.0744
         2     1.3107     1.4963     9.7797    14.1778
         2     1.3112     1.4964    10.4080    11.2548
         2     1.3123     1.4975     9.7797    13.7407
         2     1.3123     1.4981     9.5885    16.4452
         2     1.3128     1.4980    10.2168    16.0354
         2     1.3143     1.4987     9.5885    17.2920
         2     1.3149     1.4998     9.7797    19.3681
         2     1.3149     1.4998    11.2548    17.0735
         2     1.3159     1.5004    10.8451    17.7018
         2     1.3159     1.5004    11.4460    18.3301
         2     1.3164     1.5011    10.6265    17.5105
         2     1.3169     1.5016     9.9982    22.9194
         2     1.3175     1.5016    10.6265    19.3681
         2     1.3180     1.5028    11.4460    19.9964
         2     1.3185     1.5038    11.2548    21.0345
         2     1.3185     1.5038    12.2929    19.3681
         2     1.3195     1.5045    11.6646    19.8052
         2     1.3201     1.5050    12.2929    20.6247
         2     1.3212     1.5056    12.7027    20.2150
         2     1.3218     1.5062    12.9212    21.2530
         2     1.3229     1.5067    12.9212    20.8433
         2     1.3234     1.5067    13.5495    22.7009
         2     1.3233     1.5073    13.9593    21.0345
         2     1.3239     1.5084    14.7788    21.0345
         2     1.3254     1.5085    13.5495    23.9575
         2     1.3260     1.5085    14.7788    22.2911
         2     1.3265     1.5096    14.3690    24.1760
         2     1.3270     1.5096    14.1505    24.9955
         2     1.3270     1.5102    14.7788    24.3672
         2     1.3280     1.5108    15.4071    24.3672
         2     1.3286     1.5118    14.9973    25.4053
         2     1.3291     1.5113    16.2539    24.1760
         2     1.3296     1.5125    16.6637    23.3292
         2     1.3296     1.5125    16.2539    25.2141
         2     1.3300     1.5121    16.0354    27.9185
         2     1.3305     1.5133    16.4452    27.2902
         2     1.3311     1.5132    16.8549    27.7000
         2     1.3321     1.5139    18.3301    26.6619
         2     1.3321     1.5145    17.8930    27.2902
         2     1.3321     1.5145    18.5213    28.1371
         2     1.3327     1.5155    18.9584    28.1371
         2     1.3337     1.5156    19.3681    28.9566
         2     1.3343     1.5161    19.1496    29.5849
         2     1.3358     1.5168    20.8160    26.2522
         2     1.3358     1.5173    20.6247    31.0327
         2     1.3368     1.5174    20.6247    32.0981
         2     1.3385     1.5173    21.0345    31.8796
         2     1.3386     1.5184    20.6247    33.1362
         2     1.3397     1.5189    21.6628    34.3655
         2     1.3401     1.5196    22.2638    32.5079
         2     1.3407     1.5207    22.2638    34.8025
         2     1.3412     1.5207    23.5204    33.5459
         2     1.3417     1.5213    23.5204    32.9176
         2     1.3423     1.5219    23.5204    34.3655
         2     1.3427     1.5220    23.9302    37.5070
         2     1.3432     1.5231    24.1487    37.7255
         2     1.3437     1.5231    24.1487    38.7636
         2     1.3448     1.5236    25.1868    39.1734
         2     1.3447     1.5238    24.7770    40.8397
         2     1.3453     1.5243    26.6346    38.1353
         2     1.3463     1.5249    26.6346    41.0583
         2     1.3474     1.5255    27.2629    42.5061
         2     1.3478     1.5261    27.0717    42.7246
         2     1.3490     1.5266    27.7000    42.5061
         2     1.3494     1.5272    27.8912    45.0193
         2     1.3499     1.5273    28.7381    43.9539
         2     1.3500     1.5278    28.9293    46.2486
         2     1.3510     1.5284    29.9673    46.8769
         2     1.3520     1.5290    30.4044    46.6857
         2     1.3519     1.5291    31.2239    46.0574
         2     1.3525     1.5307    31.6337    48.7618
         2     1.3530     1.5302    33.1089    47.5052
         2     1.3530     1.5308    32.4806    50.0184
         2     1.3558     1.5313    33.7098    50.4282
         2     1.3563     1.5324    34.9665    49.7999
         2     1.3563     1.5324    34.9665    52.2858
         2     1.3567     1.5321    36.4143    52.2858
         2     1.3568     1.5332    35.8133    55.2087
         2     1.3598     1.5332    36.8514    55.0175
         2     1.3589     1.5338    37.2611    58.1317
         2     1.3598     1.5344    38.7090    56.2468
         2     1.3613     1.5345    38.5177    59.5796
         2     1.3613     1.5350    39.7470    58.9786
         2     1.3623     1.5345    39.3373    60.2079
         2     1.3629     1.5351    41.2222    60.2079
         2     1.3633     1.5362    42.8885    57.7220
         2     1.3650     1.5373    41.4134    63.1308
         2     1.3645     1.5368    42.8885    63.7591
         2     1.3649     1.5374    43.4895    64.1689
         2     1.3659     1.5386    44.1178    65.8353
         2     1.3659     1.5381    44.9647    66.2724
         2     1.3665     1.5391    46.0027    67.7202
         2     1.3675     1.5398    46.6310    70.4246
         2     1.3675     1.5398    47.4506    70.8344
         2     1.3680     1.5403    48.7072    71.6812
         2     1.3689     1.5410    49.5267    71.8998
         2     1.3695     1.5415    50.1550    73.3476
         2     1.3713     1.5420    51.6028    73.1291
         2     1.3723     1.5420    51.6028    76.0520
         2     1.3729     1.5426    53.7063    76.0520
         2     1.3734     1.5432    53.8975    78.1282
         2     1.3734     1.5432    55.1541    80.0131
         2     1.3743     1.5438    56.4107    81.2697
         2     1.3759     1.5444    57.0390    82.7175
         2     1.3764     1.5450    57.8585    84.1927
         2     1.3769     1.5455    59.9347    83.3458
         2     1.3769     1.5462    60.9727    86.4600
         2     1.3773     1.5463    62.0108    88.1537
         2     1.3784     1.5474    62.6391    90.2298
         2     1.3784     1.5474    64.1143    91.4864
         2     1.3795     1.5486    64.5240    93.9723
         2     1.3795     1.5486    66.1904    95.6387
         2     1.3799     1.5492    67.8568    95.8572
         2     1.3811     1.5496    69.3046    96.6768
         2     1.3815     1.5503    69.9329   100.4466
         2     1.3815     1.5509    71.7905   100.4466
         2     1.3820     1.5508    72.4188   102.7139
         2     1.3837     1.5520    74.9320   104.1891
         2     1.3829     1.5516    75.5330   107.1121
         2     1.3840     1.5532    77.4179   108.3414
         2     1.3845     1.5534    78.2374   112.1112
         2     1.3845     1.5534    80.7506   113.1492
         3     1.2688     1.3499     1.0654    -3.1415
         3     1.2751     1.3543     0.2185    -0.6283
         3     1.2762     1.3543     0.4371    -3.1415
         3     1.2767     1.3554     0.0000    -3.7425
         3     1.2830     1.3604     0.2185    -0.2185
         3     1.2835     1.3604     0.2185    -1.2566
         3     1.2834     1.3610     0.6283     0.6283
         3     1.2872     1.3620     0.4371    -0.2185
         3     1.2882     1.3620     0.2185    -1.4751
         3     1.2876     1.3632     0.2185    -0.4098
         3     1.2897     1.3654     0.2185     0.4098
         3     1.2903     1.3637     1.0654    -2.5132
         3     1.2908     1.3643     0.6283    -0.6283
         3     1.2918     1.3648     0.6283     1.4478
         3     1.2918     1.3654     0.6283    -0.2185
         3     1.2939     1.3654     1.2566    -2.9230
         3     1.2939     1.3660     0.2185     0.1912
         3     1.2955     1.3682     0.2185     1.4478
         3     1.2971     1.3682     0.0000     0.4098
         3     1.2975     1.3687     0.2185     0.6283
         3     1.2986     1.3704     1.0654    -0.8468
         3     1.2992     1.3709     0.8468     0.6283
         3     1.2996     1.3704     1.2566    -1.2566
         3     1.3007     1.3715     0.0000     3.3327
         3     1.3012     1.3716     1.2566    -2.0761
         3     1.3028     1.3721     1.2566    -0.8468
         3     1.3033     1.3726     1.2566     1.4478
         3     1.3033     1.3737     0.6283     0.1912
         3     1.3049     1.3737     1.0654     1.0381
         3     1.3054     1.3737     0.6283     1.6664
         3     1.3054     1.3742     0.4371     1.2566
         3     1.3064     1.3747     0.0000     3.3327
         3     1.3069     1.3759     0.8468     1.2566
         3     1.3074     1.3759     0.8468     1.0381
         3     1.3080     1.3759     1.6664     1.4478
         3     1.3085     1.3764     2.7044    -3.1415
         3     1.3095     1.3769     2.9230    -3.3327
         3     1.3101     1.3770     1.0654     0.8195
         3     1.3106     1.3781     0.8468     0.4098
         3     1.3122     1.3786     1.0654     0.6283
         3     1.3122     1.3792     1.2566     2.0761
         3     1.3132     1.3787     1.2566     0.6283
         3     1.3137     1.3798     0.6283     2.4859
         3     1.3142     1.3798     1.0654     2.2947
         3     1.3147     1.3804     1.0654     2.2947
         3     1.3153     1.3804     1.8849    -0.2185
         3     1.3163     1.3815     1.4751     3.5513
         3     1.3163     1.3821     0.2185     6.0372
         3     1.3179     1.3826     2.7044    -2.5132
         3     1.3189     1.3831     1.8849    -0.4098
         3     1.3189     1.3825     0.6283     1.6664
         3     1.3200     1.3825     1.2566     1.8849
         3     1.3205     1.3836     1.8849     1.6664
         3     1.3205     1.3836     2.5132     1.6664
         3     1.3215     1.3848     1.8849     0.4098
         3     1.3226     1.3853     2.1035     1.6664
         3     1.3231     1.3853     2.7044     0.6283
         3     1.3236     1.3859     1.0654    -1.6664
         3     1.3247     1.3864     1.6664    -0.4098
         3     1.3246     1.3870     3.3327    -3.5513
         3     1.3257     1.3881     1.8849     1.0381
         3     1.3262     1.3881     2.2947     1.8849
         3     1.3267     1.3881     2.5132     2.4859
         3     1.3273     1.3892     1.8849     0.8195
         3     1.3278     1.3886     1.8849     2.9230
         3     1.3294     1.3892     1.6664     2.9230
         3     1.3294     1.3903     1.8849     1.8849
         3     1.3304     1.3908     2.1035     1.6664
         3     1.3315     1.3903     2.5132     0.6283
         3     1.3309     1.3897     2.2947    -0.4098
         3     1.3320     1.3914     2.9230     0.4098
         3     1.3325     1.3914     2.1035     2.9230
         3     1.3340     1.3914     2.2947     1.4478
         3     1.3340     1.3925     2.5132     1.8849
         3     1.3351     1.3925     2.7044     2.7044
         3     1.3351     1.3931     3.7698     1.0381
         3     1.3361     1.3937     3.3327     0.0000
         3     1.3372     1.3942     2.5132     2.2947
         3     1.3377     1.3953     3.3327     2.4859
         3     1.3382     1.3953     3.7698    -0.2185
         3     1.3387     1.3958     2.9230     2.2947
         3     1.3393     1.3964     2.9230     3.3327
         3     1.3408     1.3965     3.1415     0.8195
         3     1.3408     1.3975     3.1415     2.0761
         3     1.3419     1.3976     2.5132     1.8849
         3     1.3424     1.3975     2.9230     2.2947
         3     1.3434     1.3974     2.7044     1.8849
         3     1.3445     1.3980     2.2947     2.9230
         3     1.3445     1.3986     2.9230     2.7044
         3     1.3455     1.3991     3.3327     2.4859
         3     1.3450     1.3996     3.9610     1.2566
         3     1.3460     1.3996     3.9610     0.1912
         3     1.3471     1.4008     4.3708    -3.1415
         3     1.3471     1.4008     3.9610    -1.0381
         3     1.3476     1.4003     3.7698     0.8195
         3     1.3486     1.4014     4.1796     2.0761
         3     1.3497     1.4013     3.5513     2.2947
         3     1.3501     1.4020     3.3327     4.5893
         3     1.3512     1.4026     3.1415     3.5513
         3     1.3512     1.4031     3.5513     3.3327
         3     1.3517     1.4037     4.3708     1.6664
         3     1.3528     1.4037     4.8079     0.8195
         3     1.3533     1.4042     3.3327     7.0752
         3     1.3533     1.4041     3.5513     5.8186
         3     1.3544     1.4046     4.1796     3.3327
         3     1.3549     1.4046     4.3708     1.4478
         3     1.3560     1.4052     4.3708     2.4859
         3     1.3570     1.4058     4.5893     2.7044
         3     1.3580     1.4058     3.9610     3.9610
         3     1.3580     1.4063     3.3327     6.4469
         3     1.3585     1.4075     4.1796     4.5893
         3     1.3601     1.4085     4.3708     3.1142
         3     1.3601     1.4085     5.2177     2.4859
         3     1.3612     1.4092     6.2557    -1.6664
         3     1.3617     1.4091     6.4743    -2.7044
         3     1.3622     1.4097     4.9991     1.0381
         3     1.3627     1.4097     4.9991     3.1142
         3     1.3627     1.4102     5.2177     3.7425
         3     1.3638     1.4108     4.8079     3.7425
         3     1.3652     1.4110     3.9610     6.0372
         3     1.3653     1.4109     5.2177     4.5893
         3     1.3662     1.4121     5.2177     3.9610
         3     1.3679     1.4119     4.9991     3.3327
         3     1.3679     1.4113     5.6274     1.4478
         3     1.3684     1.4119     6.6655    -1.0381
         3     1.3689     1.4130     6.6655     1.0381
         3     1.3695     1.4135     5.6274     2.4859
         3     1.3694     1.4136     5.6274     3.9610
         3     1.3705     1.4135     6.2557     4.7806
         3     1.3716     1.4147     6.2557     3.3327
         3     1.3725     1.4148     5.4089     7.0752
         3     1.3726     1.4153     6.6655     2.9230
         3     1.3731     1.4163     6.6655     4.5893
         3     1.3736     1.4165     6.2557     3.7425
         3     1.3736     1.4175     7.2938     0.6283
         3     1.3752     1.4175     7.9221     0.1912
         3     1.3757     1.4176     6.4743     5.4089
         3     1.3762     1.4187     6.8840     3.5513
         3     1.3762     1.4187     7.2938     4.1523
         3     1.3773     1.4187     6.6655     5.6274
         3     1.3784     1.4185     6.8840     5.2177
         3     1.3794     1.4196     7.5123     3.1142
         3     1.3794     1.4197     7.0752     6.2557
         3     1.3804     1.4202     6.4743     6.6655
         3     1.3804     1.4208     8.3318     3.9610
         3     1.3809     1.4208     9.5885     0.1912
         3     1.3815     1.4209     9.5885    -1.6664
         3     1.3814     1.4214     8.3318     4.3708
         3     1.3820     1.4220     8.5504     2.9230
         3     1.3831     1.4220     7.7035     4.9991
         3     1.3841     1.4226     7.7035     7.0752
         3     1.3845     1.4226     8.3318     4.3708
         3     1.3856     1.4231     7.0752     7.0752
         3     1.3856     1.4242     7.9221     5.6274
         3     1.3855     1.4243     8.3318     5.6274
         3     1.3866     1.4255     9.1787     5.6274
         3     1.3866     1.4255    10.6265     2.9230
         3     1.3872     1.4266     9.5885     1.6664
         3     1.3882     1.4260     9.7797     3.5513
         3     1.3887     1.4266     9.1787     6.4469
         3     1.3897     1.4266     9.7797     6.8840
         3     1.3897     1.4272     9.5885     6.6655
         3     1.3909     1.4277     9.1787     8.3318
         3     1.3920     1.4281     8.5504    10.8451
         3     1.3920     1.4281     8.7416     6.8840
         3     1.3920     1.4281    10.4080     7.0752
         3     1.3930     1.4286    10.2168     7.2938
         3     1.3936     1.4292    11.8831     3.1142
         3     1.3952     1.4303    11.4460     2.7044
         3     1.3951     1.4309     9.5885     8.1133
         3     1.3955     1.4305    10.6265     7.2938
         3     1.3966     1.4310     9.7797     8.5504
         3     1.3966     1.4315    10.4080     8.7416
         3     1.3971     1.4317    10.6265    10.2168
         3     1.3976     1.4317    10.8451    10.2168
         3     1.3976     1.4322    11.2548     8.9602
         3     1.3981     1.4328    11.6646     8.1133
         3     1.3986     1.4340    11.8831     7.0752
         3     1.3992     1.4340    12.2929     8.1133
         3     1.3997     1.4345    14.3690     3.1142
         3     1.4003     1.4350    12.7027     8.1133
         3     1.4007     1.4351    12.9212     7.9221
         3     1.4012     1.4363    13.3310     9.1514
         3     1.4012     1.4363    12.7027    10.2168
         3     1.4018     1.4369    13.5495     8.3318
         3     1.4017     1.4369    13.1124     9.5885
         3     1.4038     1.4380    13.5495     9.5885
         3     1.4038     1.4385    12.9212    10.2168
         3     1.4047     1.4387    13.9593     8.1133
         3     1.4053     1.4392    13.5495    11.6646
         3     1.4053     1.4398    15.8169     6.4469
         3     1.4059     1.4404    13.9593    11.0363
         3     1.4069     1.4404    14.7788     9.9982
         3     1.4073     1.4405    14.7788    10.4080
         3     1.4074     1.4416    14.9973    11.0363
         3     1.4080     1.4408    16.0354     9.3699
         3     1.4080     1.4413    14.7788    12.0744
         3     1.4089     1.4421    16.0354    11.0363
         3     1.4095     1.4431    14.9973    14.3690
         3     1.4095     1.4431    17.8930     8.9602
         3     1.4119     1.4435    16.8549     9.7797
         3     1.4118     1.4441    16.4452    13.5495
         3     1.4130     1.4440    16.2539    15.4071
         3     1.4128     1.4441    17.2920    13.7407
         3     1.4135     1.4441    17.4832    13.5495
         3     1.4145     1.4452    18.3301    12.7027
         3     1.4145     1.4463    17.7018    12.7027
         3     1.4145     1.4469    17.7018    14.5876
         3     1.4159     1.4477    18.3301    12.9212
         3     1.4165     1.4476    18.7398    15.8442
         3     1.4170     1.4482    20.6247    11.2548
         3     1.4174     1.4483    20.4062    13.1124
         3     1.4174     1.4489    21.0345    10.2168
         3     1.4184     1.4500    21.2257    12.9212
         3     1.4190     1.4500    20.8160    13.9593
         3     1.4190     1.4506    20.6247    14.5876
         3     1.4199     1.4513    20.8160    16.4452
         3     1.4203     1.4514    21.2257    17.5105
         3     1.4216     1.4524    21.4443    16.8822
         3     1.4208     1.4526    22.4823    16.2539
         3     1.4219     1.4537    22.8921    16.0354
         3     1.4220     1.4542    24.3672    16.6637
         3     1.4228     1.4544    25.4053    11.2548
         3     1.4227     1.4550    23.7389    17.9203
         3     1.4228     1.4562    24.9682    17.2920
         3     1.4240     1.4561    24.9682    17.7018
         3     1.4243     1.4568    25.1868    19.3681
         3     1.4242     1.4564    24.3672    23.1380
         3     1.4256     1.4566    25.8151    20.8433
         3     1.4254     1.4578    26.0336    20.8433
         3     1.4261     1.4579    26.6346    20.8433
         3     1.4283     1.4588    27.0717    21.6628
         3     1.4276     1.4585    29.1478    18.7398
         3     1.4289     1.4594    29.5576    19.1769
         3     1.4298     1.4601    29.3390    20.4062
         3     1.4297     1.4607    29.1478    22.0726
         3     1.4309     1.4606    29.3390    24.3672
         3     1.4306     1.4615    30.4044    22.7009
         3     1.4317     1.4626    30.5956    22.7009
         3     1.4320     1.4628    31.4425    24.3672
         3     1.4317     1.4636    31.4425    24.3672
         3     1.4325     1.4639    31.8523    25.2141
         3     1.4333     1.4653    32.0435    24.3672
         3     1.4334     1.4647    33.3001    27.2902
         3     1.4346     1.4652    34.3381    25.8424
         3     1.4342     1.4661    34.7479    27.2902
         3     1.4348     1.4660    35.1850    26.8805
         3     1.4362     1.4673    35.8133    28.1371
         3     1.4362     1.4679    36.8514    26.2522
         3     1.4366     1.4691    37.4797    28.3283
         3     1.4370     1.4688    39.1187    28.3283
         3     1.4376     1.4693    39.3373    27.7000
         3     1.4379     1.4701    39.7470    30.6230
         3     1.4386     1.4710    42.4515    26.6619
         3     1.4392     1.4709    41.6319    30.4317
         3     1.4395     1.4717    41.8232    32.6991
         3     1.4397     1.4726    42.2602    32.2893
         3     1.4409     1.4725    42.4515    34.3655
         3     1.4412     1.4733    43.7081    34.5840
         3     1.4411     1.4739    45.3744    35.2123
         3     1.4418     1.4739    46.0027    34.5840
         3     1.4417     1.4745    47.0408    35.6221
         3     1.4417     1.4751    47.2593    36.4689
         3     1.4431     1.4758    48.4886    36.8787
         3     1.4443     1.4758    49.5267    35.8406
         3     1.4449     1.4763    50.3735    37.7255
         3     1.4456     1.4777    50.7833    37.0972
         3     1.4465     1.4779    51.6028    40.2114
         3     1.4471     1.4785    52.8594    39.5831
         3     1.4476     1.4790    52.8594    42.2876
         3     1.4479     1.4793    54.5258    42.5061
         3     1.4487     1.4796    56.1922    41.8778
         3     1.4484     1.4799    56.1922    42.2876
         3     1.4489     1.4805    57.2302    43.7627
         3     1.4495     1.4810    57.8585    43.1344
         3     1.4511     1.4826    59.1152    44.3910
         3     1.4508     1.4824    60.3444    45.2105
         3     1.4511     1.4826    60.9727    47.0954
         3     1.4516     1.4838    62.4479    47.5052
         3     1.4519     1.4835    63.4860    49.3901
         3     1.4524     1.4847    65.5621    47.7237
         3     1.4532     1.4855    65.9719    51.0565
         3     1.4535     1.4852    66.6002    54.3892
         3     1.4534     1.4864    68.8948    52.0945
         3     1.4537     1.4862    69.9329    54.5804
         3     1.4538     1.4876    70.9710    55.4273
         3     1.4539     1.4877    72.4188    56.2468
         3     1.4552     1.4884    73.4569    57.5034
         3     1.4557     1.4890    75.5330    56.6839
         3     1.4559     1.4899    77.0081    57.7220
         3     1.4563     1.4911    78.2374    58.5415
         3     1.4571     1.4913    79.0843    61.8742
         3     1.4571     1.4919    81.5702    60.2079
         3     1.4577     1.4919    82.6082    62.9396
         3     1.4587     1.4930    84.4931    63.3494
         3     1.4601     1.4938    86.9790    61.8742
         3     1.4612     1.4938    87.8259    65.0157
         3     1.4621     1.4945    89.6835    66.4636
         3     1.4623     1.4954    91.1586    69.1680
         3     1.4623     1.4954    92.8250    69.3866
         3     1.4619     1.4958    93.6445    73.3476
         3     1.4628     1.4960    96.3490    73.5661
         3     1.4633     1.4971    97.7968    75.2325
         3     1.4641     1.4974    99.4632    77.9369
         3     1.4646     1.4986   101.7578    79.7945
         3     1.4648     1.4989   103.4242    79.3848
         3     1.4653     1.4995   105.7189    81.8980
         3     1.4653     1.4994   107.7950    83.5644
         3     1.4660     1.5009   110.0897    84.6024
         3     1.4671     1.5015   112.3844    85.2307
         4     1.1875     1.4656     0.8468    -0.4098
         4     1.1878     1.4696     1.8849    -1.8849
         4     1.1884     1.4696     0.6283     0.4098
         4     1.1909     1.4713     0.0000     4.1523
         4     1.1930     1.4735     0.4371     4.5893
         4     1.1930     1.4735     0.6283     2.4859
         4     1.1930     1.4747     0.2185     3.3327
         4     1.1940     1.4752     1.0654     0.4098
         4     1.1943     1.4771     0.6283     5.2177
         4     1.1954     1.4775     0.4371     3.9610
         4     1.1964     1.4781     0.0000     3.9610
         4     1.1974     1.4804     1.2566     3.9610
         4     1.1974     1.4804     0.4371     5.2177
         4     1.1985     1.4803     1.8849     0.4098
         4     1.1985     1.4808     0.2185     4.7806
         4     1.2005     1.4825     0.2185     6.0372
         4     1.1999     1.4826     0.4371     4.7806
         4     1.2004     1.4837     0.0000     6.6655
         4     1.2003     1.4844     0.0000     5.8186
         4     1.2019     1.4861     0.2185     6.4469
         4     1.2029     1.4866     0.2185     7.2938
         4     1.2034     1.4866     1.2566     4.7806
         4     1.2034     1.4883     0.4371     6.4469
         4     1.2040     1.4883     1.0654     5.4089
         4     1.2044     1.4889     0.0000     7.7035
         4     1.2054     1.4889     0.8468     6.2557
         4     1.2055     1.4901     0.4371     6.2557
         4     1.2059     1.4906     1.2566     4.3708
         4     1.2069     1.4907     0.0000     5.8186
         4     1.2070     1.4911     1.2566     4.9991
         4     1.2075     1.4912     2.1035     4.7806
         4     1.2081     1.4923     1.0654     6.6655
         4     1.2067     1.4919     1.8849     6.2557
         4     1.2073     1.4925     1.2566     7.0752
         4     1.2072     1.4937     1.0654     8.7416
         4     1.2083     1.4942     0.8468    11.4460
         4     1.2082     1.4948     0.8468     7.9221
         4     1.2088     1.4959     1.2566     8.1133
         4     1.2083     1.4959     1.4751     9.1514
         4     1.2093     1.4965     3.3327     1.8849
         4     1.2108     1.4965     2.1035     6.2557
         4     1.2108     1.4965     2.2947     7.4850
         4     1.2119     1.4976     0.6283     8.5504
         4     1.2113     1.4977     1.6664     8.3318
         4     1.2123     1.4988     1.6664     7.7035
         4     1.2134     1.4994     1.8849     8.7416
         4     1.2129     1.4999     0.6283    12.7027
         4     1.2134     1.5005     1.6664     9.5885
         4     1.2133     1.5011     2.5132     9.9982
         4     1.2139     1.5016     2.7044     6.4469
         4     1.2144     1.5017     1.6664     9.3699
         4     1.2149     1.5022     2.2947     8.1133
         4     1.2154     1.5028     2.1035     9.9982
         4     1.2165     1.5033     2.2947     8.7416
         4     1.2165     1.5045     2.2947     8.9602
         4     1.2180     1.5045     1.8849    11.8831
         4     1.2170     1.5050     1.8849    12.5114
         4     1.2180     1.5050     1.6664    15.2159
         4     1.2180     1.5062     2.1035    11.0363
         4     1.2190     1.5062     2.7044    10.8451
         4     1.2190     1.5062     3.3327     8.5504
         4     1.2195     1.5074     2.2947    10.8451
         4     1.2200     1.5079     2.9230     8.3318
         4     1.2205     1.5080     2.9230    10.6265
         4     1.2200     1.5091     3.1415    10.4080
         4     1.2211     1.5091     2.9230    11.2548
         4     1.2211     1.5102     2.2947    12.0744
         4     1.2220     1.5103     2.9230    10.2168
         4     1.2226     1.5103     2.1035    14.9973
         4     1.2231     1.5115     2.7044    12.9212
         4     1.2236     1.5120     3.3327    11.4460
         4     1.2236     1.5131     2.9230    12.2929
         4     1.2247     1.5136     4.5893     6.2557
         4     1.2242     1.5142     2.5132    14.3690
         4     1.2257     1.5142     3.3327    11.4460
         4     1.2241     1.5143     3.5513    13.1124
         4     1.2252     1.5153     2.9230    13.1124
         4     1.2263     1.5159     3.3327    13.1124
         4     1.2263     1.5159     1.8849    16.8822
         4     1.2262     1.5165     3.5513    13.7407
         4     1.2274     1.5158     3.1415    14.5876
         4     1.2278     1.5164     3.7698    14.7788
         4     1.2284     1.5169     3.3327    16.2539
         4     1.2284     1.5180     4.8079     8.7416
         4     1.2289     1.5193     3.7698    16.0354
         4     1.2304     1.5199     4.1796    14.9973
         4     1.2304     1.5205     4.1796    14.7788
         4     1.2304     1.5210     4.3708    14.7788
         4     1.2315     1.5198     3.9610    15.8442
         4     1.2320     1.5209     4.3708    16.2539
         4     1.2325     1.5209     4.8079    16.0354
         4     1.2331     1.5220     4.1796    18.1388
         4     1.2331     1.5220     6.0372    12.9212
         4     1.2335     1.5216     5.2177    14.1778
         4     1.2337     1.5231     5.2177    17.2920
         4     1.2336     1.5228     5.6274    14.9973
         4     1.2346     1.5239     5.4089    17.5105
         4     1.2346     1.5239     5.2177    17.5105
         4     1.2357     1.5250     5.4089    17.7018
         4     1.2362     1.5244     6.0372    16.6637
         4     1.2362     1.5244     5.6274    17.2920
         4     1.2362     1.5255     6.0372    19.1769
         4     1.2372     1.5262     6.4743    18.7398
         4     1.2372     1.5268     6.2557    17.5105
         4     1.2382     1.5273     5.8460    20.8433
         4     1.2387     1.5279     6.2557    19.1769
         4     1.2393     1.5278     6.6655    19.3681
         4     1.2404     1.5284     6.2557    19.9964
         4     1.2404     1.5290     6.4743    19.5867
         4     1.2404     1.5295     6.6655    20.4062
         4     1.2404     1.5295     6.4743    21.4716
         4     1.2403     1.5302     6.8840    20.8433
         4     1.2419     1.5307     7.5123    19.9964
         4     1.2419     1.5314     8.3318    19.5867
         4     1.2425     1.5330     9.3699    15.6256
         4     1.2435     1.5336     8.1133    20.8433
         4     1.2435     1.5336     7.5123    23.5477
         4     1.2435     1.5347     7.7035    22.5097
         4     1.2446     1.5347     7.7035    22.2911
         4     1.2445     1.5342     7.2938    23.9575
         4     1.2451     1.5359     7.0752    24.9955
         4     1.2456     1.5364     7.7035    24.5858
         4     1.2461     1.5358     8.9602    22.9194
         4     1.2461     1.5370     8.9602    22.9194
         4     1.2467     1.5369     8.7416    24.8043
         4     1.2467     1.5375     8.5504    27.5088
         4     1.2477     1.5387     8.9602    26.4707
         4     1.2494     1.5391     8.9602    25.8424
         4     1.2500     1.5397     9.9982    26.2522
         4     1.2510     1.5397     9.3699    28.1371
         4     1.2515     1.5409     9.5885    27.7000
         4     1.2514     1.5434     9.9982    27.9185
         4     1.2520     1.5423    10.6265    27.7000
         4     1.2531     1.5428    11.2548    26.8805
         4     1.2536     1.5439    10.4080    29.1751
         4     1.2541     1.5427    10.8451    28.9566
         4     1.2547     1.5438    10.2168    30.8415
         4     1.2547     1.5443    11.6646    29.1751
         4     1.2553     1.5449    11.0363    29.8034
         4     1.2562     1.5467    11.4460    31.4698
         4     1.2562     1.5455    11.6646    32.5079
         4     1.2562     1.5474    11.8831    34.5840
         4     1.2567     1.5479    12.4841    33.7645
         4     1.2573     1.5466    12.4841    34.5840
         4     1.2578     1.5485    13.1124    33.5459
         4     1.2583     1.5497    13.3310    34.9938
         4     1.2583     1.5496    14.7788    28.7654
         4     1.2593     1.5508    13.5495    34.9938
         4     1.2599     1.5494    13.1124    36.2504
         4     1.2599     1.5519    13.9593    36.2504
         4     1.2609     1.5520    13.5495    37.2884
         4     1.2610     1.5519    13.9593    38.7636
         4     1.2619     1.5531    14.5876    39.3919
         4     1.2630     1.5525    14.1505    40.4300
         4     1.2658     1.5536    14.5876    41.6592
         4     1.2653     1.5542    16.8549    36.6601
         4     1.2663     1.5538    16.0354    40.6212
         4     1.2667     1.5544    15.4071    43.9539
         4     1.2663     1.5555    16.4452    42.5061
         4     1.2683     1.5554    16.2539    43.5442
         4     1.2683     1.5549    16.6637    42.9159
         4     1.2694     1.5548    16.8549    44.8008
         4     1.2689     1.5566    17.2920    45.6203
         4     1.2699     1.5572    17.7018    45.0193
         4     1.2705     1.5565    17.2920    48.3520
         4     1.2705     1.5589    19.1496    45.0193
         4     1.2715     1.5584    18.7398    45.2105
         4     1.2715     1.5589    18.3301    48.1335
         4     1.2721     1.5595    19.5594    49.3901
         4     1.2732     1.5587    19.5594    49.7999
         4     1.2731     1.5600    20.4062    49.3901
         4     1.2737     1.5599    20.6247    50.2096
         4     1.2741     1.5613    20.4062    52.9141
         4     1.2752     1.5623    20.8160    52.0945
         4     1.2752     1.5630    21.4443    53.9795
         4     1.2761     1.5631    22.4823    54.1707
         4     1.2794     1.5629    22.4823    55.0175
         4     1.2795     1.5646    23.1106    56.4654
         4     1.2805     1.5647    22.4823    58.1317
         4     1.2810     1.5653    23.5204    58.1317
         4     1.2815     1.5652    24.3672    59.3883
         4     1.2821     1.5658    25.1868    58.5415
         4     1.2832     1.5657    25.1868    61.8742
         4     1.2831     1.5669    26.4434    60.8362
         4     1.2836     1.5670    25.8151    63.3494
         4     1.2842     1.5687    26.0336    65.2070
         4     1.2847     1.5687    27.0717    64.1689
         4     1.2858     1.5692    27.2629    66.4636
         4     1.2858     1.5692    27.7000    68.7582
         4     1.2862     1.5704    28.5195    68.1299
         4     1.2868     1.5709    28.7381    70.2334
         4     1.2884     1.5709    29.9673    69.7963
         4     1.2883     1.5716    30.4044    71.6812
         4     1.2883     1.5716    29.9673    75.4237
         4     1.2894     1.5721    31.6337    72.3095
         4     1.2893     1.5727    32.2620    75.4237
         4     1.2904     1.5733    32.8903    75.8335
         4     1.2915     1.5739    33.5186    78.1282
         4     1.2920     1.5738    34.7479    78.9750
         4     1.2924     1.5751    34.9665    79.1935
         4     1.2936     1.5762    35.1850    81.8980
         4     1.2958     1.5761    36.0045    81.4609
         4     1.2958     1.5767    37.2611    82.5263
         4     1.2968     1.5767    37.2611    85.8590
         4     1.2968     1.5773    37.6709    87.3069
         4     1.2974     1.5778    38.2992    87.5254
         4     1.2984     1.5784    39.5558    89.6015
         4     1.2984     1.5784    40.5939    89.8201
         4     1.2990     1.5790    41.4134    93.1528
         4     1.2994     1.5795    41.8232    94.1909
         4     1.3010     1.5796    42.4515    95.8572
         4     1.3016     1.5795    43.7081    96.0485
         4     1.3015     1.5808    44.5276    97.9334
         4     1.3021     1.5818    44.3364   100.8564
         4     1.3026     1.5824    46.4125   101.4847
         4     1.3036     1.5830    47.2593   103.7793
         4     1.3042     1.5836    47.4506   105.8555
         4     1.3046     1.5836    48.8984   106.0740
         4     1.3046     1.5847    49.5267   109.4067
         4     1.3061     1.5848    51.1931   109.8165
         4     1.3067     1.5853    51.8214   112.1112
         4     1.3077     1.5853    52.6682   113.9688
         5     1.2934     1.3047     0.2185    -1.6664
         5     1.2971     1.3070     0.4371    -1.4751
         5     1.2971     1.3070     0.0000    -0.8468
         5     1.3050     1.3126     0.0000    -0.8468
         5     1.3049     1.3131     0.0000     0.6283
         5     1.3060     1.3143     0.0000    -0.2185
         5     1.3070     1.3143     0.6283    -0.8468
         5     1.3091     1.3165     0.8468    -2.2947
         5     1.3117     1.3183     0.8468    -0.4098
         5     1.3117     1.3183     0.8468    -2.5132
         5     1.3128     1.3188     0.2185    -1.0381
         5     1.3133     1.3187     0.4371    -0.6283
         5     1.3143     1.3199     0.2185    -1.6664
         5     1.3160     1.3221     0.0000     1.8849
         5     1.3160     1.3221     0.4371     0.0000
         5     1.3170     1.3227     0.6283    -1.0381
         5     1.3175     1.3227     0.2185     1.0381
         5     1.3206     1.3250     0.0000    -0.2185
         5     1.3206     1.3250     0.8468     0.0000
         5     1.3216     1.3256     1.0654    -1.0381
         5     1.3228     1.3272     0.6283     1.4478
         5     1.3228     1.3272     0.8468     0.0000
         5     1.3235     1.3258     1.6664    -2.7044
         5     1.3248     1.3266     0.4371    -0.4098
         5     1.3248     1.3266     0.6283    -1.2566
         5     1.3254     1.3276     0.4371    -1.4751
         5     1.3269     1.3295     0.0000     1.6664
         5     1.3269     1.3295     1.0654    -2.5132
         5     1.3291     1.3309     1.2566    -0.4098
         5     1.3291     1.3309     1.4751    -0.2185
         5     1.3302     1.3314     0.8468    -0.2185
         5     1.3313     1.3325     1.8849    -0.6283
         5     1.3313     1.3325     1.0654     0.8195
         5     1.3319     1.3331     1.6664    -1.6664
         5     1.3329     1.3336     1.6664    -1.4751
         5     1.3329     1.3336     1.0654     0.4098
         5     1.3347     1.3329     1.0654     0.4098
         5     1.3361     1.3342     2.2947    -0.2185
         5     1.3361     1.3342     0.2185     2.9230
         5     1.3386     1.3359     2.5132    -3.1415
         5     1.3386     1.3359     1.8849     1.6664
         5     1.3386     1.3359     1.6664     0.4098
         5     1.3397     1.3371     1.0654     0.0000
         5     1.3397     1.3371     1.2566     0.0000
         5     1.3404     1.3374     0.6283     2.4859
         5     1.3423     1.3388     1.6664     0.6283
         5     1.3423     1.3388     1.8849     0.1912
         5     1.3428     1.3382     2.1035     0.6283
         5     1.3444     1.3393     1.4751    -0.6283
         5     1.3464     1.3410     2.1035    -0.4098
         5     1.3464     1.3410     0.8468     1.8849
         5     1.3470     1.3410     1.4751     0.8195
         5     1.3481     1.3416     1.6664     0.6283
         5     1.3481     1.3416     1.8849     0.0000
         5     1.3491     1.3422     1.4751     3.3327
         5     1.3507     1.3438     1.6664     2.4859
         5     1.3507     1.3438     2.1035     1.6664
         5     1.3513     1.3438     2.5132    -1.0381
         5     1.3528     1.3443     2.5132     1.0381
         5     1.3528     1.3443     2.7044     4.1523
         5     1.3549     1.3461     2.7044    -3.1415
         5     1.3549     1.3461     2.5132     0.0000
         5     1.3559     1.3467     2.2947     0.8195
         5     1.3565     1.3477     2.2947     1.0381
         5     1.3565     1.3477     2.1035     0.6283
         5     1.3575     1.3483     1.6664     3.3327
         5     1.3595     1.3477     2.2947     2.0761
         5     1.3595     1.3477     2.5132     1.6664
         5     1.3601     1.3488     2.9230     0.0000
         5     1.3616     1.3494     2.9230    -2.9230
         5     1.3627     1.3506     2.9230    -0.8468
         5     1.3638     1.3511     2.9230     0.4098
         5     1.3638     1.3511     2.9230     1.2566
         5     1.3648     1.3517     2.7044     2.0761
         5     1.3658     1.3517     3.1415     1.8849
         5     1.3658     1.3517     3.3327     1.0381
         5     1.3669     1.3528     2.7044     1.4478
         5     1.3679     1.3528     2.9230     1.2566
         5     1.3679     1.3528     2.9230     1.6664
         5     1.3690     1.3540     3.5513     1.8849
         5     1.3700     1.3545     4.1796    -2.2947
         5     1.3700     1.3545     1.6664     8.1133
         5     1.3711     1.3556     4.3708    -1.2566
         5     1.3722     1.3556     3.5513     0.0000
         5     1.3722     1.3556     3.5513     0.1912
         5     1.3727     1.3555     2.9230     0.4098
         5     1.3747     1.3567     4.1796     0.0000
         5     1.3747     1.3567     4.1796     2.9230
         5     1.3753     1.3566     3.9610     2.0761
         5     1.3773     1.3578     3.9610     1.2566
         5     1.3773     1.3578     3.7698     1.4478
         5     1.3773     1.3578     3.7698    -0.2185
         5     1.3784     1.3584     3.5513     0.0000
         5     1.3784     1.3584     2.9230     4.1523
         5     1.3805     1.3595     3.7698     0.4098
         5     1.3816     1.3600     3.9610     1.4478
         5     1.3816     1.3600     4.3708     1.2566
         5     1.3826     1.3606     3.7698     2.7044
         5     1.3842     1.3611     4.3708     0.8195
         5     1.3842     1.3611     4.8079     2.4859
         5     1.3847     1.3618     4.5893     2.9230
         5     1.3857     1.3618     3.7698     1.8849
         5     1.3857     1.3618     4.3708     1.6664
         5     1.3873     1.3622     4.3708    -0.6283
         5     1.3884     1.3635     4.9991    -1.8849
         5     1.3884     1.3635     5.6274    -2.5132
         5     1.3895     1.3633     4.1796     2.4859
         5     1.3910     1.3640     3.9610     3.7425
         5     1.3910     1.3640     4.8079     2.4859
         5     1.3916     1.3639     4.5893     1.8849
         5     1.3931     1.3646     4.9991     2.0761
         5     1.3931     1.3646     3.7698     3.5513
         5     1.3942     1.3645     5.2177     1.4478
         5     1.3952     1.3668     4.8079     2.4859
         5     1.3952     1.3668     5.6274     1.6664
         5     1.3952     1.3668     5.6274     2.4859
         5     1.3979     1.3674     5.4089    -0.8468
         5     1.3979     1.3674     4.8079     1.0381
         5     1.3999     1.3679     4.8079     2.4859
         5     1.3999     1.3679     5.2177     3.3327
         5     1.4010     1.3678     6.0372     2.4859
         5     1.4026     1.3689     6.0372     3.3327
         5     1.4026     1.3689     5.8460     3.1142
         5     1.4026     1.3690     5.4089     2.4859
         5     1.4042     1.3695     6.4743     1.6664
         5     1.4042     1.3695     6.8840    -0.6283
         5     1.4047     1.3707     5.2177     6.2557
         5     1.4074     1.3702     7.0752     1.2566
         5     1.4074     1.3702     6.6655     0.6283
         5     1.4074     1.3713     6.0372     1.2566
         5     1.4084     1.3724     5.6274     2.4859
         5     1.4084     1.3724     6.4743     2.7044
         5     1.4100     1.3718     7.2938     2.0761
         5     1.4116     1.3723     6.4743     3.7425
         5     1.4116     1.3723     6.6655     2.7044
         5     1.4121     1.3723     7.0752     2.2947
         5     1.4131     1.3735     7.0752     0.8195
         5     1.4142     1.3740     6.0372     6.2557
         5     1.4158     1.3745     7.7035     0.4098
         5     1.4158     1.3745     6.4743     2.2947
         5     1.4163     1.3756     7.2938     2.9230
         5     1.4173     1.3763     7.5123     2.4859
         5     1.4173     1.3763     7.7035     2.7044
         5     1.4179     1.3774     7.5123     2.2947
         5     1.4190     1.3769     8.1133     2.0761
         5     1.4190     1.3769     8.7416     2.7044
         5     1.4200     1.3774     9.9982    -1.4751
         5     1.4226     1.3761     7.2938     5.8186
         5     1.4226     1.3761     9.9982    -0.8468
         5     1.4226     1.3767     8.1133     1.8849
         5     1.4237     1.3784     8.5504     2.2947
         5     1.4237     1.3784     8.5504     3.3327
         5     1.4253     1.3784     8.9602     3.7425
         5     1.4258     1.3795     7.7035     3.9610
         5     1.4258     1.3795     7.5123     4.1523
         5     1.4273     1.3807     9.3699     2.9230
         5     1.4284     1.3807     9.5885     2.7044
         5     1.4284     1.3807     9.1787     2.9230
         5     1.4289     1.3812     8.3318     4.1523
         5     1.4295     1.3823     9.9982     1.2566
         5     1.4295     1.3823     9.1787     3.1142
         5     1.4311     1.3818     9.7797     3.3327
         5     1.4337     1.3806    10.2168     3.1142
         5     1.4337     1.3806     9.3699     4.1523
         5     1.4337     1.3823     9.7797     3.9610
         5     1.4348     1.3829     9.1787     4.9991
         5     1.4348     1.3829    10.2168     3.9610
         5     1.4353     1.3840     9.9982     3.9610
         5     1.4369     1.3845    12.7027    -1.6664
         5     1.4369     1.3845    11.6646     2.0761
         5     1.4369     1.3851    11.2548     3.5513
         5     1.4385     1.3857    11.2548     3.5513
         5     1.4385     1.3857    11.2548     4.5893
         5     1.4385     1.3862    11.0363     4.3708
         5     1.4395     1.3874    10.4080     6.0372
         5     1.4395     1.3874    11.6646     3.5513
         5     1.4406     1.3868    11.4460     5.2177
         5     1.4416     1.3872    11.8831     3.5513
         5     1.4416     1.3872    13.1124     3.3327
         5     1.4427     1.3867    14.3690    -1.8849
         5     1.4438     1.3878    13.3310     1.0381
         5     1.4438     1.3878    13.3310     2.4859
         5     1.4443     1.3878    12.0744     5.4089
         5     1.4448     1.3895    12.9212     5.6274
         5     1.4448     1.3895    12.4841     6.0372
         5     1.4459     1.3895    13.3310     6.0372
         5     1.4469     1.3895    12.9212     7.9221
         5     1.4469     1.3895    13.9593     4.9991
         5     1.4469     1.3911    14.1505     5.4089
         5     1.4480     1.3917    13.7407     5.8186
         5     1.4480     1.3917    13.5495     6.8840
         5     1.4485     1.3923    14.7788     4.5893
         5     1.4496     1.3934    15.6256     3.7425
         5     1.4496     1.3934    14.7788     6.0372
         5     1.4512     1.3934    15.1886     5.8186
         5     1.4522     1.3934    14.5876     7.0752
         5     1.4522     1.3934    15.6256     5.8186
         5     1.4528     1.3934    15.4071     6.8840
         5     1.4539     1.3940    16.2539     7.0752
         5     1.4539     1.3940    16.6637     6.6655
         5     1.4544     1.3940    16.8549     6.8840
         5     1.4565     1.3951    19.1496     0.1912
         5     1.4565     1.3951    16.2539     6.6655
         5     1.4565     1.3956    18.1115     5.8186
         5     1.4581     1.3967    18.3301     5.6274
         5     1.4581     1.3967    18.5213     7.0752
         5     1.4581     1.3967    18.1115     8.5504
         5     1.4602     1.3984    18.1115     8.7416
         5     1.4602     1.3984    18.9584     7.9221
         5     1.4602     1.3984    18.7398     8.3318
         5     1.4613     1.3989    20.1877     6.2557
         5     1.4613     1.3989    19.7779     6.2557
         5     1.4618     1.3989    17.7018    12.0744
         5     1.4623     1.4007    20.6247     6.6655
         5     1.4623     1.4007    20.8160     5.8186
         5     1.4629     1.4006    20.4062     8.7416
         5     1.4634     1.4011    21.2257     9.1514
         5     1.4634     1.4011    21.2257     8.9602
         5     1.4644     1.4016    20.8160     9.1514
         5     1.4650     1.4011    21.4443    10.2168
         5     1.4650     1.4011    22.7009     8.9602
         5     1.4661     1.4017    22.7009     9.7797
         5     1.4666     1.4028    24.5585     6.8840
         5     1.4666     1.4028    24.3672     8.3318
         5     1.4671     1.4023    24.3672     8.1133
         5     1.4698     1.4039    23.7389    10.4080
         5     1.4698     1.4039    24.3672     9.9982
         5     1.4698     1.4051    24.5585    11.0363
         5     1.4709     1.4055    24.9682    11.6646
         5     1.4709     1.4055    24.9682    12.2929
         5     1.4720     1.4067    25.4053    13.9593
         5     1.4725     1.4067    25.5965    12.9212
         5     1.4725     1.4067    26.6346    10.8451
         5     1.4725     1.4072    27.4814    11.8831
         5     1.4736     1.4078    28.7381     7.2938
         5     1.4736     1.4078    27.4814    13.7407
         5     1.4741     1.4089    28.3010    11.8831
         5     1.4747     1.4095    29.1478    11.8831
         5     1.4747     1.4095    28.9293    14.1778
         5     1.4752     1.4106    29.9673    13.3310
         5     1.4763     1.4111    28.9293    17.0735
         5     1.4763     1.4111    30.8142    14.1778
         5     1.4768     1.4116    32.2620    13.3310
         5     1.4774     1.4123    31.8523    13.3310
         5     1.4774     1.4123    33.1089    12.9212
         5     1.4779     1.4128    33.1089    10.2168
         5     1.4785     1.4134    33.1089    16.2539
         5     1.4785     1.4134    34.3381    14.7788
         5     1.4791     1.4145    34.9665    15.6256
         5     1.4801     1.4144    34.5567    17.0735
         5     1.4801     1.4144    35.8133    16.2539
         5     1.4817     1.4138    36.8514    17.9203
         5     1.4828     1.4149    37.2611    15.4071
         5     1.4828     1.4149    38.7090    15.2159
         5     1.4833     1.4149    38.0807    18.5486
         5     1.4844     1.4165    39.1187    18.9584
         5     1.4844     1.4165    40.3753    18.5486
         5     1.4844     1.4165    41.0036    17.7018
         5     1.4850     1.4177    40.5939    20.6247
         5     1.4850     1.4177    42.2602    19.1769
         5     1.4866     1.4188    42.2602    21.2530
         5     1.4876     1.4200    43.0798    21.8813
         5     1.4876     1.4200    44.3364    21.2530
         5     1.4882     1.4204    46.4125    20.8433
         5     1.4893     1.4211    46.1940    20.8433
         5     1.4893     1.4211    49.5267    15.8442
         5     1.4898     1.4216    48.4886    21.2530
         5     1.4913     1.4221    49.3355    21.8813
         5     1.4913     1.4221    49.3355    23.1380
         5     1.4919     1.4232    49.9638    24.5858
         5     1.4926     1.4232    51.4116    23.3292
         5     1.4926     1.4232    51.4116    26.8805
         5     1.4932     1.4236    52.6682    26.4707
         5     1.4948     1.4241    54.1160    25.8424
         5     1.4948     1.4241    55.7824    24.5858
         5     1.4954     1.4241    57.2302    24.3672
         5     1.4965     1.4258    57.0390    28.3283
         5     1.4965     1.4258    58.6781    27.5088
         5     1.4965     1.4258    59.5249    28.1371
         5     1.4982     1.4279    59.7435    28.5468
         5     1.4982     1.4279    61.6011    28.9566
         5     1.4991     1.4280    62.8577    29.5849
         5     1.4992     1.4286    63.4860    33.3274
         5     1.4992     1.4286    64.7153    33.1362
         5     1.5002     1.4297    66.6002    31.4698
         5     1.5013     1.4302    68.0480    30.8415
         5     1.5013     1.4302    68.4578    33.7645
         5     1.5018     1.4307    71.5993    28.9566
         5     1.5025     1.4313    71.1622    35.2123
         5     1.5025     1.4313    72.0090    36.0592
         5     1.5026     1.4329    74.0852    35.6221
         5     1.5042     1.4334    75.1232    36.0592
         5     1.5042     1.4334    77.0081    35.6221
         5     1.5046     1.4334    78.0462    37.9167
         5     1.5067     1.4346    80.3409    36.6601
         5     1.5067     1.4346    81.5702    36.4689
         5     1.5073     1.4358    83.6736    39.3919
         5     1.5085     1.4362    84.9029    39.9929
         5     1.5085     1.4362    85.9410    39.9929
         5     1.5095     1.4362    88.0171    42.2876
         5     1.5101     1.4373    89.9020    42.9159
         5     1.5101     1.4373    90.7489    46.2486
         5     1.5107     1.4383    93.4533    44.3910
         5     1.5117     1.4394    94.6826    46.4671
         5     1.5117     1.4394    96.5675    47.5052
         5     1.5118     1.4388    99.0534    45.8388
         5     1.5133     1.4406   100.0915    49.3901
         5     1.5133     1.4406   102.7959    50.4282
         5     1.5133     1.4405   104.8720    51.4662
         5     1.5155     1.4416   107.3852    52.0945
         5     1.5155     1.4416   108.8331    53.1326
         5     1.5162     1.4409   110.9092    54.7990
         5     1.5172     1.4420   113.2039    56.6839
